# Supplementary material for: Transcriptional Profiling of Testis Development in Pre-Sexually-Mature Hezuo Pig
Source: Curr Issues Mol Biol. 2024 Dec 29;47(1):10. doi: 10.3390/cimb47010010 (PMC11763623; doi:10.3390/cimb47010010)
Supplement: Supplementary file 1 [file cimb-47-00010-s001.zip]

Archive with 17 entries (15 files):
- Supplementary Figure/
- Supplementary Figure/Figure S1.tif
- Supplementary Figure/Figure S2.tif
- Supplementary Figure/Figure S3.tif
- Supplementary Figure/Figure S4.tif
- Supplementary Figure/Figure S5.tif
- Supplementary Table/
- Supplementary Table/Table S1.xlsx
- Supplementary Table/Table S10.xlsx
- Supplementary Table/Table S2.xlsx
- Supplementary Table/Table S3.xlsx
- Supplementary Table/Table S4.xlsx
- Supplementary Table/Table S5.xlsx
- Supplementary Table/Table S6.xlsx
- Supplementary Table/Table S7.xlsx
- Supplementary Table/Table S8.xlsx
- Supplementary Table/Table S9.xlsx
