# Supplementary material for: Transcriptional Profiling of Testis Development in Pre-Sexually-Mature Hezuo Pig
Source: Curr Issues Mol Biol. 2024 Dec 29;47(1):10. doi: 10.3390/cimb47010010 (PMC11763623; doi:10.3390/cimb47010010)
Supplement: Supplementary file 1 [file cimb-47-00010-s001.zip › Supplementary Table/Table S1.xlsx]

## Sheet: a total of 16355 cells
Cells	pANN	classifications
Ha_AAACCCAAGCATCTTG	0	Singlet
Ha_AAACCCAAGCATGCGA	0.394495	Doublet
Ha_AAACCCAAGCCTTTCC	0.0275229	Singlet
Ha_AAACCCAAGGACCCAA	0	Singlet
Ha_AAACCCAAGGTAGTAT	0.0917431	Singlet
Ha_AAACCCAAGGTCACTT	0.110092	Singlet
Ha_AAACCCAAGTACAACA	0	Singlet
Ha_AAACCCAAGTGGTGAC	0.0458716	Singlet
Ha_AAACCCACAAGTGACG	0	Singlet
Ha_AAACCCACACGCAGTC	0	Singlet
Ha_AAACCCACATCAGCTA	0	Singlet
Ha_AAACCCACATGTTCAG	0.33945	Doublet
Ha_AAACCCAGTATCACGT	0.100917	Singlet
Ha_AAACCCATCAAATAGG	0.0642202	Singlet
Ha_AAACCCATCAGGTAAA	0	Singlet
Ha_AAACCCATCAGTGCGC	0.458716	Doublet
Ha_AAACCCATCATCGCAA	0.0275229	Singlet
Ha_AAACCCATCATGCCCT	0.40367	Doublet
Ha_AAACCCATCCACACCT	0.00917431	Singlet
Ha_AAACCCATCCACGTAA	0.0550459	Singlet
Ha_AAACCCATCCGTAATG	0.00917431	Singlet
Ha_AAACCCATCGAGATAA	0	Singlet
Ha_AAACCCATCGGTCATA	0.0642202	Singlet
Ha_AAACCCATCTCGGGAC	0.0275229	Singlet
Ha_AAACGAAAGCGTTACT	0	Singlet
Ha_AAACGAAAGTATGGCG	0	Singlet
Ha_AAACGAAAGTGCCGAA	0	Singlet
Ha_AAACGAACAAGGACAC	0	Singlet
Ha_AAACGAACACATACGT	0.00917431	Singlet
Ha_AAACGAACACGGCTAC	0.0825688	Singlet
Ha_AAACGAACAGGTTCCG	0.422018	Doublet
Ha_AAACGAAGTAGCGAGT	0	Singlet
Ha_AAACGAAGTCCACTTC	0.366972	Doublet
Ha_AAACGAAGTGACGCCT	0.376147	Doublet
Ha_AAACGAAGTGCTGTCG	0.00917431	Singlet
Ha_AAACGAATCGGTTGTA	0.12844	Singlet
Ha_AAACGCTAGAAGGATG	0.0275229	Singlet
Ha_AAACGCTAGATTCGAA	0.0550459	Singlet
Ha_AAACGCTAGCTAGATA	0.0642202	Singlet
Ha_AAACGCTAGGACAGCT	0	Singlet
Ha_AAACGCTAGGAGTCTG	0	Singlet
Ha_AAACGCTAGGTTGAGC	0.577982	Doublet
Ha_AAACGCTAGTCGAGGT	0.165138	Singlet
Ha_AAACGCTCAACTCCCT	0.0183486	Singlet
Ha_AAACGCTCATAGATGA	0.00917431	Singlet
Ha_AAACGCTCATGAGGGT	0	Singlet
Ha_AAACGCTGTACAACGG	0.0825688	Singlet
Ha_AAACGCTGTATCAGCT	0.0275229	Singlet
Ha_AAACGCTGTCAAATCC	0	Singlet
Ha_AAACGCTGTCTCAGAT	0.321101	Doublet
Ha_AAACGCTGTGACTCGC	0.165138	Singlet
Ha_AAACGCTTCACTTTGT	0.0275229	Singlet
Ha_AAACGCTTCAGCTTCC	0	Singlet
Ha_AAACGCTTCCGTCACT	0.0458716	Singlet
Ha_AAACGCTTCGGAGCAA	0.0550459	Singlet
Ha_AAACGCTTCGGTCAGC	0	Singlet
Ha_AAACGCTTCTACTTCA	0.00917431	Singlet
Ha_AAACGCTTCTAGACAC	0.00917431	Singlet
Ha_AAAGAACAGACATAGT	0	Singlet
Ha_AAAGAACAGCTGAGTG	0.266055	Singlet
Ha_AAAGAACAGGGAGGCA	0.522936	Doublet
Ha_AAAGAACAGTCACAGG	0.0458716	Singlet
Ha_AAAGAACAGTCACTAC	0.0183486	Singlet
Ha_AAAGAACAGTTGGCTT	0.00917431	Singlet
Ha_AAAGAACCAATGGGTG	0.0183486	Singlet
Ha_AAAGAACCACCTGCGA	0.321101	Doublet
Ha_AAAGAACCACGCCAGT	0.0825688	Singlet
Ha_AAAGAACCAGATCCAT	0	Singlet
Ha_AAAGAACCAGGCTCTG	0	Singlet
Ha_AAAGAACCATCGCTCT	0	Singlet
Ha_AAAGAACGTATGTCAC	0	Singlet
Ha_AAAGAACGTGGGTCAA	0.0366972	Singlet
Ha_AAAGAACGTTTGGAAA	0.0275229	Singlet
Ha_AAAGAACTCAGACCTA	0.422018	Doublet
Ha_AAAGAACTCAGGTGTT	0.00917431	Singlet
Ha_AAAGAACTCATCGTAG	0	Singlet
Ha_AAAGAACTCATTCGTT	0	Singlet
Ha_AAAGAACTCGCTAGCG	0.00917431	Singlet
Ha_AAAGAACTCGTACCTC	0	Singlet
Ha_AAAGAACTCTTGCAGA	0.183486	Singlet
Ha_AAAGGATAGACTAAGT	0	Singlet
Ha_AAAGGATAGCCGCACT	0.321101	Doublet
Ha_AAAGGATCACAACCGC	0.0917431	Singlet
Ha_AAAGGATCACGGGTAA	0.0733945	Singlet
Ha_AAAGGATCATGTTTGG	0.0275229	Singlet
Ha_AAAGGATGTCCTGAAT	0.0183486	Singlet
Ha_AAAGGATGTCTTCAAG	0.00917431	Singlet
Ha_AAAGGATGTGGCTTAT	0	Singlet
Ha_AAAGGATGTTCATCTT	0	Singlet
Ha_AAAGGATTCGCAATGT	0	Singlet
Ha_AAAGGGCAGATTCGAA	0.174312	Singlet
Ha_AAAGGGCAGCATCAAA	0	Singlet
Ha_AAAGGGCAGCTGGTGA	0.0733945	Singlet
Ha_AAAGGGCAGGCGTTAG	0.00917431	Singlet
Ha_AAAGGGCAGTAAACGT	0.0183486	Singlet
Ha_AAAGGGCAGTCACAGG	0.0733945	Singlet
Ha_AAAGGGCAGTCAGCCC	0.00917431	Singlet
Ha_AAAGGGCAGTGCAACG	0.0550459	Singlet
Ha_AAAGGGCCAAAGGGCT	0.0275229	Singlet
Ha_AAAGGGCCATGACAAA	0.00917431	Singlet
Ha_AAAGGGCCATGCAGGA	0	Singlet
Ha_AAAGGGCGTAGACACG	0.0183486	Singlet
Ha_AAAGGGCGTAGATGTA	0	Singlet
Ha_AAAGGGCGTCAAAGTA	0	Singlet
Ha_AAAGGGCGTCAATCTG	0.0458716	Singlet
Ha_AAAGGGCGTCTTACAG	0	Singlet
Ha_AAAGGGCTCATATGGC	0	Singlet
Ha_AAAGGGCTCCGTCACT	0.0183486	Singlet
Ha_AAAGGTAAGACGTCCC	0	Singlet
Ha_AAAGGTAAGATGTTAG	0	Singlet
Ha_AAAGGTAAGATTGTGA	0.137615	Singlet
Ha_AAAGGTAAGCCAGACA	0.0183486	Singlet
Ha_AAAGGTAAGCCTAGGA	0.238532	Singlet
Ha_AAAGGTAAGCCTGCCA	0	Singlet
Ha_AAAGGTAAGTAAAGCT	0.165138	Singlet
Ha_AAAGGTACACGACCTG	0.0183486	Singlet
Ha_AAAGGTACAGACCAGA	0.458716	Doublet
Ha_AAAGGTACAGTGGTGA	0.53211	Doublet
Ha_AAAGGTAGTAAGTTGA	0.00917431	Singlet
Ha_AAAGGTAGTCATGGCC	0	Singlet
Ha_AAAGGTAGTCTTGAAC	0.12844	Singlet
Ha_AAAGGTAGTGCGTTTA	0.183486	Singlet
Ha_AAAGGTAGTGGAATGC	0.00917431	Singlet
Ha_AAAGGTATCAGACAAA	0.00917431	Singlet
Ha_AAAGGTATCAGAGTTC	0	Singlet
Ha_AAAGGTATCGGAGATG	0.110092	Singlet
Ha_AAAGTCCAGCGTTCCG	0	Singlet
Ha_AAAGTCCAGTACAACA	0.119266	Singlet
Ha_AAAGTCCCAACCACGC	0	Singlet
Ha_AAAGTCCCAGACCTGC	0.0183486	Singlet
Ha_AAAGTCCCAGGTCCCA	0	Singlet
Ha_AAAGTCCCAGTAGGAC	0.0458716	Singlet
Ha_AAAGTCCCATAACCCA	0.256881	Singlet
Ha_AAAGTCCGTCATGGCC	0	Singlet
Ha_AAAGTCCTCCAATGCA	0.0366972	Singlet
Ha_AAAGTCCTCGCTCTCA	0	Singlet
Ha_AAAGTCCTCGGACTTA	0.0275229	Singlet
Ha_AAAGTCCTCTACCTTA	0.00917431	Singlet
Ha_AAAGTCCTCTATACGG	0.504587	Doublet
Ha_AAAGTCCTCTTGGCTC	0	Singlet
Ha_AAAGTGAAGCATGAAT	0.00917431	Singlet
Ha_AAAGTGAAGCGACTAG	0	Singlet
Ha_AAAGTGAAGGCCCAAA	0.100917	Singlet
Ha_AAAGTGACACTTGTCC	0.12844	Singlet
Ha_AAAGTGACAGCAGTCC	0	Singlet
Ha_AAAGTGACAGCTGGTC	0.00917431	Singlet
Ha_AAAGTGACAGTGTGCC	0.0275229	Singlet
Ha_AAAGTGAGTCGTACTA	0	Singlet
Ha_AAAGTGAGTGGACTAG	0.0183486	Singlet
Ha_AAAGTGAGTGTTCAGT	0	Singlet
Ha_AAAGTGAGTTCTCGTC	0.0366972	Singlet
Ha_AAAGTGAGTTGTGCCG	0.192661	Singlet
Ha_AAAGTGATCATCCTGC	0.0458716	Singlet
Ha_AAAGTGATCCATCTAT	0.00917431	Singlet
Ha_AAAGTGATCCGTTGGG	0.293578	Singlet
Ha_AAAGTGATCGCAATGT	0.247706	Singlet
Ha_AAAGTGATCGGACGTC	0.0642202	Singlet
Ha_AAAGTGATCTAGAGCT	0	Singlet
Ha_AAAGTGATCTGAGTCA	0	Singlet
Ha_AAAGTGATCTTACGTT	0	Singlet
Ha_AAATGGAAGACTTGTC	0.00917431	Singlet
Ha_AAATGGAAGATTACCC	0	Singlet
Ha_AAATGGAAGCATGCAG	0	Singlet
Ha_AAATGGAAGGCCTAAG	0	Singlet
Ha_AAATGGAAGGGCAACT	0	Singlet
Ha_AAATGGAAGGTCGTGA	0.183486	Singlet
Ha_AAATGGAAGTCCTGCG	0.0275229	Singlet
Ha_AAATGGAAGTGCAGGT	0	Singlet
Ha_AAATGGAAGTGCCCGT	0.412844	Doublet
Ha_AAATGGAAGTGGACGT	0	Singlet
Ha_AAATGGACAAGTAGTA	0	Singlet
Ha_AAATGGACACTACGGC	0.275229	Singlet
Ha_AAATGGACAGACCTAT	0	Singlet
Ha_AAATGGACAGTAGGAC	0	Singlet
Ha_AAATGGAGTAGGCAAC	0.00917431	Singlet
Ha_AAATGGAGTCCACTTC	0	Singlet
Ha_AAATGGAGTCTCAAGT	0	Singlet
Ha_AAATGGATCACTGTTT	0	Singlet
Ha_AAATGGATCGAATGCT	0.0275229	Singlet
Ha_AAATGGATCGCTTACC	0.0642202	Singlet
Ha_AACAAAGAGACCGCCT	0.348624	Doublet
Ha_AACAAAGAGCATGATA	0.00917431	Singlet
Ha_AACAAAGAGCTACGTT	0	Singlet
Ha_AACAAAGAGGTGGGTT	0.0458716	Singlet
Ha_AACAAAGAGTATAGGT	0.12844	Singlet
Ha_AACAAAGCACCTCGTT	0.119266	Singlet
Ha_AACAAAGCACGAAAGC	0.385321	Doublet
Ha_AACAAAGCACGGGTAA	0.495413	Doublet
Ha_AACAAAGCACTCTAGA	0.0825688	Singlet
Ha_AACAAAGGTAATGATG	0.0917431	Singlet
Ha_AACAAAGGTACCGCGT	0.0275229	Singlet
Ha_AACAAAGGTGACCGAA	0.385321	Doublet
Ha_AACAAAGGTTCTTAGG	0	Singlet
Ha_AACAAAGTCAGACCTA	0.0366972	Singlet
Ha_AACAAAGTCGCTGTCT	0.0917431	Singlet
Ha_AACAAAGTCTAGAACC	0.0275229	Singlet
Ha_AACAAAGTCTCGCTCA	0	Singlet
Ha_AACAAAGTCTGGCTGG	0.366972	Doublet
Ha_AACAAAGTCTGGGCGT	0.0183486	Singlet
Ha_AACAACCAGCTTAAGA	0	Singlet
Ha_AACAACCAGGTGCTGA	0.0550459	Singlet
Ha_AACAACCAGGTTACAA	0	Singlet
Ha_AACAACCCAAAGTGTA	0	Singlet
Ha_AACAACCGTAAGATCA	0.220183	Singlet
Ha_AACAACCGTATATGGA	0.477064	Doublet
Ha_AACAACCGTGAGCTCC	0.284404	Singlet
Ha_AACAACCGTTCGGCTG	0.0275229	Singlet
Ha_AACAACCTCACCTTAT	0.412844	Doublet
Ha_AACAACCTCCATTGCC	0.559633	Doublet
Ha_AACAACCTCCTCTAGC	0	Singlet
Ha_AACAACCTCGTTCTGC	0.229358	Singlet
Ha_AACAACCTCTCAGAAC	0.0183486	Singlet
Ha_AACAACCTCTCCACTG	0.321101	Doublet
Ha_AACAAGAAGATCACTC	0.00917431	Singlet
Ha_AACAAGAAGGTCCCTG	0.422018	Doublet
Ha_AACAAGAAGTAGACAT	0.00917431	Singlet
Ha_AACAAGAAGTGGGAAA	0.00917431	Singlet
Ha_AACAAGAAGTTGTCGT	0	Singlet
Ha_AACAAGACAATTGCTG	0.0275229	Singlet
Ha_AACAAGACACGTCTCT	0.0183486	Singlet
Ha_AACAAGACAGATTTCG	0	Singlet
Ha_AACAAGAGTAACCCTA	0.119266	Singlet
Ha_AACAAGAGTATGCTAC	0.33945	Doublet
Ha_AACAAGAGTGTAAACA	0	Singlet
Ha_AACAAGAGTTGAGAGC	0.0275229	Singlet
Ha_AACAAGATCACACGAT	0.0275229	Singlet
Ha_AACAAGATCAGATTGC	0	Singlet
Ha_AACAAGATCCAACACA	0.440367	Doublet
Ha_AACAAGATCGTACCTC	0.110092	Singlet
Ha_AACAAGATCGTTCGCT	0	Singlet
Ha_AACACACAGCGGGTAT	0.229358	Singlet
Ha_AACACACAGTCTAGCT	0.0825688	Singlet
Ha_AACACACAGTTTGTCG	0	Singlet
Ha_AACACACCAACCCGCA	0	Singlet
Ha_AACACACCACATACGT	0.486239	Doublet
Ha_AACACACCACCCAATA	0.119266	Singlet
Ha_AACACACCACGTCGGT	0.440367	Doublet
Ha_AACACACCAGCCTTCT	0.568807	Doublet
Ha_AACACACCATCCTAAG	0.0366972	Singlet
Ha_AACACACCATTGGATC	0.284404	Singlet
Ha_AACACACGTACTCGTA	0.229358	Singlet
Ha_AACACACGTATCCCTC	0.33945	Doublet
Ha_AACACACGTATTGACC	0.119266	Singlet
Ha_AACACACGTCGCCTAG	0.00917431	Singlet
Ha_AACACACGTGCTTATG	0.00917431	Singlet
Ha_AACACACGTGGCTACC	0.00917431	Singlet
Ha_AACACACGTGTTATCG	0.422018	Doublet
Ha_AACACACGTTCGGCTG	0.440367	Doublet
Ha_AACACACGTTTCGCTC	0.321101	Doublet
Ha_AACACACTCAAGTCTG	0.0550459	Singlet
Ha_AACACACTCAATGCAC	0.0366972	Singlet
Ha_AACACACTCACCACAA	0	Singlet
Ha_AACACACTCATTTCGT	0.0550459	Singlet
Ha_AACACACTCGCTAATG	0.486239	Doublet
Ha_AACAGGGAGATACATG	0.477064	Doublet
Ha_AACAGGGAGCCGTAAG	0.495413	Doublet
Ha_AACAGGGAGTACTGTC	0.0366972	Singlet
Ha_AACAGGGCAACGATCT	0.00917431	Singlet
Ha_AACAGGGCACCAGTTA	0	Singlet
Ha_AACAGGGCAGCCGGTT	0	Singlet
Ha_AACAGGGGTACTAAGA	0.40367	Doublet
Ha_AACAGGGGTAGCACGA	0.00917431	Singlet
Ha_AACAGGGGTGCCTATA	0	Singlet
Ha_AACAGGGGTTAAGTCC	0.513761	Doublet
Ha_AACAGGGTCAGCGCAC	0.00917431	Singlet
Ha_AACAGGGTCATAGCAC	0.12844	Singlet
Ha_AACAGGGTCGGCCCAA	0.211009	Singlet
Ha_AACAGGGTCGTAGGAG	0.321101	Doublet
Ha_AACAGGGTCTATGCCC	0.0183486	Singlet
Ha_AACAGGGTCTCAAAGC	0	Singlet
Ha_AACCAACAGACGACTG	0.00917431	Singlet
Ha_AACCAACAGAGCAGTC	0.293578	Singlet
Ha_AACCAACAGGATACCG	0.33945	Doublet
Ha_AACCAACAGTTAACAG	0	Singlet
Ha_AACCAACCACTACACA	0.0917431	Singlet
Ha_AACCAACCAGAACCGA	0.348624	Doublet
Ha_AACCAACGTATGCGTT	0	Singlet
Ha_AACCAACGTCGTATTG	0.357798	Doublet
Ha_AACCAACGTTTACTTC	0	Singlet
Ha_AACCAACTCAACCGAT	0.12844	Singlet
Ha_AACCAACTCACTGGGC	0.00917431	Singlet
Ha_AACCAACTCAGTGGGA	0.00917431	Singlet
Ha_AACCAACTCCTACAAG	0.137615	Singlet
Ha_AACCAACTCCTAGCTC	0	Singlet
Ha_AACCACAAGAGGGTGG	0	Singlet
Ha_AACCACAAGATCCGAG	0.33945	Doublet
Ha_AACCACAAGCATCGAG	0	Singlet
Ha_AACCACAAGCTGGAGT	0	Singlet
Ha_AACCACAAGGGAGTTC	0.0733945	Singlet
Ha_AACCACAAGTGATGGC	0.0917431	Singlet
Ha_AACCACACACTCTCGT	0.357798	Doublet
Ha_AACCACACAGCAGTCC	0.275229	Singlet
Ha_AACCACACAGCGTTGC	0.0183486	Singlet
Ha_AACCACACATCCGGCA	0.0642202	Singlet
Ha_AACCACAGTCCTGAAT	0.0183486	Singlet
Ha_AACCACAGTGCAATGG	0.321101	Doublet
Ha_AACCACAGTGGAATGC	0.201835	Singlet
Ha_AACCACAGTTGCATCA	0.0183486	Singlet
Ha_AACCACAGTTGCCATA	0.504587	Doublet
Ha_AACCACATCAGCGTCG	0	Singlet
Ha_AACCACATCCCTCTAG	0	Singlet
Ha_AACCACATCCGCTAGG	0.0183486	Singlet
Ha_AACCACATCCGTTGAA	0.192661	Singlet
Ha_AACCATGAGAAACACT	0.284404	Singlet
Ha_AACCATGAGACCACGA	0.0275229	Singlet
Ha_AACCATGAGCTCACTA	0.165138	Singlet
Ha_AACCATGAGGAGCAAA	0	Singlet
Ha_AACCATGAGTGGACTG	0.00917431	Singlet
Ha_AACCATGCAAATCCCA	0	Singlet
Ha_AACCATGCACAAACGG	0.449541	Doublet
Ha_AACCATGCACCTAAAC	0.0275229	Singlet
Ha_AACCATGCAGCAATTC	0.0550459	Singlet
Ha_AACCATGCAGCGTATT	0.00917431	Singlet
Ha_AACCATGCATCCTGTC	0	Singlet
Ha_AACCATGGTTATGTCG	0.00917431	Singlet
Ha_AACCATGGTTGATCGT	0.0183486	Singlet
Ha_AACCATGGTTGCGGAA	0.0183486	Singlet
Ha_AACCATGGTTGCGGCT	0.137615	Singlet
Ha_AACCATGTCGACCCAG	0	Singlet
Ha_AACCATGTCGTGGCGT	0	Singlet
Ha_AACCATGTCGTTCTCG	0.0458716	Singlet
Ha_AACCCAAAGAAGTCTA	0	Singlet
Ha_AACCCAAAGATGGGCT	0	Singlet
Ha_AACCCAAAGGCGAACT	0	Singlet
Ha_AACCCAACAAGGAGTC	0.100917	Singlet
Ha_AACCCAACAAGGGTCA	0.0366972	Singlet
Ha_AACCCAACACCCAACG	0.0733945	Singlet
Ha_AACCCAACACCTTCCA	0.146789	Singlet
Ha_AACCCAACACTACACA	0.0275229	Singlet
Ha_AACCCAACACTAGAGG	0	Singlet
Ha_AACCCAACACTGTCGG	0.0825688	Singlet
Ha_AACCCAACAGCTCTGG	0.293578	Singlet
Ha_AACCCAAGTGGATCGA	0.0550459	Singlet
Ha_AACCCAAGTTACTCAG	0.0550459	Singlet
Ha_AACCCAATCAGTGTGT	0	Singlet
Ha_AACCCAATCTGACGCG	0	Singlet
Ha_AACCTGAAGAATCGTA	0	Singlet
Ha_AACCTGAAGCAAGTCG	0.00917431	Singlet
Ha_AACCTGAAGCATCCTA	0.0366972	Singlet
Ha_AACCTGAAGCCTTTGA	0	Singlet
Ha_AACCTGAAGTCATCGT	0	Singlet
Ha_AACCTGAAGTGTACCT	0.0275229	Singlet
Ha_AACCTGACAAGTGGCA	0.366972	Doublet
Ha_AACCTGACAATGTGGG	0.0183486	Singlet
Ha_AACCTGACAATTGAGA	0	Singlet
Ha_AACCTGACACCAACAT	0.0275229	Singlet
Ha_AACCTGACAGAACTAA	0.0550459	Singlet
Ha_AACCTGAGTAGATCCT	0.0458716	Singlet
Ha_AACCTGAGTATGGTAA	0	Singlet
Ha_AACCTGAGTCCCTGAG	0.00917431	Singlet
Ha_AACCTGAGTCTCTCAC	0.201835	Singlet
Ha_AACCTGAGTGAATGTA	0	Singlet
Ha_AACCTGAGTTGCCAAT	0.394495	Doublet
Ha_AACCTGAGTTTCGCTC	0.12844	Singlet
Ha_AACCTGATCCGGTAAT	0	Singlet
Ha_AACCTGATCTGGTCAA	0.12844	Singlet
Ha_AACCTTTAGAGGGTAA	0.495413	Doublet
Ha_AACCTTTAGCCATCCG	0.0275229	Singlet
Ha_AACCTTTAGGACTGGT	0	Singlet
Ha_AACCTTTAGGTGCAGT	0	Singlet
Ha_AACCTTTAGGTGCCAA	0.0366972	Singlet
Ha_AACCTTTAGGTTACAA	0.00917431	Singlet
Ha_AACCTTTCACAACGAG	0.366972	Doublet
Ha_AACCTTTCACCATATG	0.0183486	Singlet
Ha_AACCTTTCACGCCACA	0.229358	Singlet
Ha_AACCTTTCACGGGTAA	0	Singlet
Ha_AACCTTTCAGTCTGGC	0	Singlet
Ha_AACCTTTCATTGGGAG	0.0275229	Singlet
Ha_AACCTTTGTAACAGTA	0.12844	Singlet
Ha_AACCTTTGTATGTCCA	0.302752	Singlet
Ha_AACCTTTGTCAATGGG	0.00917431	Singlet
Ha_AACCTTTGTCCCACGA	0.0458716	Singlet
Ha_AACCTTTGTTTACGAC	0.0275229	Singlet
Ha_AACCTTTTCACCATAG	0.00917431	Singlet
Ha_AACCTTTTCTCTCGCA	0	Singlet
Ha_AACGAAAAGCCGTTGC	0.0733945	Singlet
Ha_AACGAAAAGCCTGACC	0.00917431	Singlet
Ha_AACGAAAAGCTCTATG	0.211009	Singlet
Ha_AACGAAAAGGTACTGG	0.0183486	Singlet
Ha_AACGAAAAGGTAGTCG	0.477064	Doublet
Ha_AACGAAACACCAGTAT	0.201835	Singlet
Ha_AACGAAACACTGGCCA	0.0275229	Singlet
Ha_AACGAAACAGGCTATT	0.00917431	Singlet
Ha_AACGAAACATGACGGA	0.46789	Doublet
Ha_AACGAAAGTCCCTGAG	0.0183486	Singlet
Ha_AACGAAAGTCTTCAAG	0.0183486	Singlet
Ha_AACGAAAGTTAATCGC	0	Singlet
Ha_AACGAAAGTTATGTGC	0.00917431	Singlet
Ha_AACGAAAGTTGGACCC	0.477064	Doublet
Ha_AACGAAATCAAATGAG	0	Singlet
Ha_AACGAAATCACTTATC	0.211009	Singlet
Ha_AACGAAATCATTCGGA	0.376147	Doublet
Ha_AACGAAATCCGAACGC	0.0183486	Singlet
Ha_AACGAAATCCGGCTTT	0.0550459	Singlet
Ha_AACGAAATCCTGTAGA	0.0825688	Singlet
Ha_AACGGGAAGAACTGAT	0.0366972	Singlet
Ha_AACGGGAAGACATAAC	0.183486	Singlet
Ha_AACGGGAAGACATACA	0.0183486	Singlet
Ha_AACGGGAAGACTACGG	0.311927	Singlet
Ha_AACGGGAAGACTGTTC	0.137615	Singlet
Ha_AACGGGAAGCGCTTCG	0.110092	Singlet
Ha_AACGGGAAGGTAGATT	0	Singlet
Ha_AACGGGACAATCCTAG	0.00917431	Singlet
Ha_AACGGGACACTAGGTT	0.458716	Doublet
Ha_AACGGGACAGCACGAA	0.0458716	Singlet
Ha_AACGGGACATGACGTT	0.321101	Doublet
Ha_AACGGGACATTGACCA	0.00917431	Singlet
Ha_AACGGGACATTGAGCT	0.174312	Singlet
Ha_AACGGGAGTAATTAGG	0.0550459	Singlet
Ha_AACGGGAGTACCTATG	0.266055	Singlet
Ha_AACGGGAGTCCGGCAT	0	Singlet
Ha_AACGGGAGTGCGAACA	0.0917431	Singlet
Ha_AACGGGATCCACCCTA	0.366972	Doublet
Ha_AACGGGATCGGCTTCT	0	Singlet
Ha_AACGTCAAGAAGGCTC	0.0642202	Singlet
Ha_AACGTCAAGGCGATAC	0.431193	Doublet
Ha_AACGTCAAGTTCTACG	0	Singlet
Ha_AACGTCACAAGAAATC	0.0642202	Singlet
Ha_AACGTCACAATAGGGC	0.376147	Doublet
Ha_AACGTCACATACTGTG	0.0183486	Singlet
Ha_AACGTCAGTCTACATG	0.0366972	Singlet
Ha_AACGTCAGTGAGGCAT	0.00917431	Singlet
Ha_AACGTCAGTGCCTTCT	0	Singlet
Ha_AACGTCAGTGTAAATG	0.183486	Singlet
Ha_AACGTCAGTGTCGATT	0.0366972	Singlet
Ha_AACGTCATCAAACCCA	0	Singlet
Ha_AACGTCATCAACTCTT	0.00917431	Singlet
Ha_AACGTCATCATTGAGC	0.0183486	Singlet
Ha_AACGTCATCTAGCCAA	0.100917	Singlet
Ha_AACTTCTAGGTCACTT	0.0183486	Singlet
Ha_AACTTCTAGTTGCCCG	0.394495	Doublet
Ha_AACTTCTCATACCAGT	0.0733945	Singlet
Ha_AACTTCTCATACTGTG	0	Singlet
Ha_AACTTCTCATGATCTG	0.00917431	Singlet
Ha_AACTTCTGTCGTCATA	0	Singlet
Ha_AACTTCTGTTGGGTTT	0.247706	Singlet
Ha_AACTTCTTCCAGCAAT	0	Singlet
Ha_AACTTCTTCCTTTAGT	0.0275229	Singlet
Ha_AAGAACAAGAATTTGG	0.0275229	Singlet
Ha_AAGAACAAGCAACAAT	0	Singlet
Ha_AAGAACAAGCGAAACC	0.0458716	Singlet
Ha_AAGAACAAGTAAGAGG	0	Singlet
Ha_AAGAACAAGTGAACAT	0.110092	Singlet
Ha_AAGAACACAACCCTAA	0	Singlet
Ha_AAGAACACAAGGACAC	0.357798	Doublet
Ha_AAGAACACACACCTTC	0.0458716	Singlet
Ha_AAGAACACACGGTCTG	0.0366972	Singlet
Ha_AAGAACACAGGGACTA	0	Singlet
Ha_AAGAACACAGTAACCT	0.376147	Doublet
Ha_AAGAACACAGTCACGC	0.137615	Singlet
Ha_AAGAACACATTGCTTT	0	Singlet
Ha_AAGAACAGTAGCGCCT	0.00917431	Singlet
Ha_AAGAACAGTGATGTAA	0.394495	Doublet
Ha_AAGAACAGTTAGAAAC	0.00917431	Singlet
Ha_AAGAACAGTTCAGCGC	0.0183486	Singlet
Ha_AAGAACAGTTCTTGTT	0.00917431	Singlet
Ha_AAGAACATCAATGTCG	0.192661	Singlet
Ha_AAGAACATCAGGGTAG	0.00917431	Singlet
Ha_AAGAACATCATCTCTA	0.0550459	Singlet
Ha_AAGAACATCCTATGGA	0.12844	Singlet
Ha_AAGAACATCGGTCATA	0.100917	Singlet
Ha_AAGAACATCTCGGGAC	0.0183486	Singlet
Ha_AAGAACATCTGATTCT	0	Singlet
Ha_AAGACAAAGATGGTCG	0.00917431	Singlet
Ha_AAGACAAAGCTAGTTC	0.201835	Singlet
Ha_AAGACAAAGGACAAGA	0	Singlet
Ha_AAGACAAAGGTTCACT	0.110092	Singlet
Ha_AAGACAAAGTCCGCCA	0.220183	Singlet
Ha_AAGACAACACTTCAAG	0.0183486	Singlet
Ha_AAGACAACACTTCATT	0.46789	Doublet
Ha_AAGACAACATACGCAT	0.0550459	Singlet
Ha_AAGACAAGTAATTGGA	0	Singlet
Ha_AAGACAAGTCCCAAAT	0.174312	Singlet
Ha_AAGACAAGTGTTACAC	0	Singlet
Ha_AAGACAATCACACCCT	0.100917	Singlet
Ha_AAGACAATCGCGCTGA	0	Singlet
Ha_AAGACAATCTCCTGTG	0.46789	Doublet
Ha_AAGACAATCTTTCCGG	0.211009	Singlet
Ha_AAGACTCAGATCCAAA	0.0183486	Singlet
Ha_AAGACTCAGATTTGCC	0	Singlet
Ha_AAGACTCAGCATAGGC	0.137615	Singlet
Ha_AAGACTCAGGCCTAAG	0.12844	Singlet
Ha_AAGACTCAGGGCAAGG	0.0366972	Singlet
Ha_AAGACTCAGTATGACA	0.00917431	Singlet
Ha_AAGACTCCACTTCTCG	0	Singlet
Ha_AAGACTCCATCTAGAC	0.165138	Singlet
Ha_AAGACTCCATTCTCTA	0.12844	Singlet
Ha_AAGACTCGTAGTATAG	0.0183486	Singlet
Ha_AAGACTCGTCTGTGAT	0	Singlet
Ha_AAGACTCGTGCACATT	0	Singlet
Ha_AAGACTCGTGTAAATG	0.477064	Doublet
Ha_AAGACTCTCACTACTT	0.00917431	Singlet
Ha_AAGACTCTCCATGCAA	0.266055	Singlet
Ha_AAGACTCTCGAACCAT	0.00917431	Singlet
Ha_AAGACTCTCGCCAGTG	0.00917431	Singlet
Ha_AAGACTCTCTATCGGA	0	Singlet
Ha_AAGACTCTCTTCGTGC	0	Singlet
Ha_AAGATAGAGATAGCTA	0.0275229	Singlet
Ha_AAGATAGAGCATGGGT	0.412844	Doublet
Ha_AAGATAGAGTAAAGCT	0	Singlet
Ha_AAGATAGAGTCTGGTT	0.311927	Singlet
Ha_AAGATAGCAACGCATT	0.284404	Singlet
Ha_AAGATAGCAAGACCTT	0.0183486	Singlet
Ha_AAGATAGCACAGTATC	0.119266	Singlet
Ha_AAGATAGCAGGCATTT	0.40367	Doublet
Ha_AAGATAGCAGGGAATC	0.165138	Singlet
Ha_AAGATAGCAGGGCTTC	0.0458716	Singlet
Ha_AAGATAGCATACCATG	0	Singlet
Ha_AAGATAGGTAATCAAG	0.00917431	Singlet
Ha_AAGATAGGTCCGATCG	0.412844	Doublet
Ha_AAGATAGGTCTTGAAC	0.247706	Singlet
Ha_AAGATAGGTGGTCCGT	0.568807	Doublet
Ha_AAGATAGTCATGGGAG	0.0275229	Singlet
Ha_AAGATAGTCGACATAC	0.412844	Doublet
Ha_AAGATAGTCTGAGATC	0.00917431	Singlet
Ha_AAGATAGTCTGCGGGT	0.0183486	Singlet
Ha_AAGCATCAGACAGCGT	0.40367	Doublet
Ha_AAGCATCAGGGACTGT	0	Singlet
Ha_AAGCATCAGTAAACAC	0	Singlet
Ha_AAGCATCCAAATTAGG	0	Singlet
Ha_AAGCATCCAAGTCCAT	0.0642202	Singlet
Ha_AAGCATCCAATCTCGA	0	Singlet
Ha_AAGCATCCACGGAAGT	0.00917431	Singlet
Ha_AAGCATCCACGGTGCT	0.513761	Doublet
Ha_AAGCATCCACGTGTGC	0.266055	Singlet
Ha_AAGCATCCATCCGAGC	0.119266	Singlet
Ha_AAGCATCGTAGATCCT	0.0183486	Singlet
Ha_AAGCATCGTCCACGCA	0.00917431	Singlet
Ha_AAGCATCGTCCCTGTT	0.192661	Singlet
Ha_AAGCATCTCCTGTACC	0.293578	Singlet
Ha_AAGCATCTCTCCGAAA	0	Singlet
Ha_AAGCCATAGATAGCAT	0.0825688	Singlet
Ha_AAGCCATAGCACACCC	0.192661	Singlet
Ha_AAGCCATAGTTCCATG	0.155963	Singlet
Ha_AAGCCATCACGGGTAA	0	Singlet
Ha_AAGCCATCAGACCAGA	0	Singlet
Ha_AAGCCATCATAGGTTC	0.0275229	Singlet
Ha_AAGCCATGTAAGATTG	0	Singlet
Ha_AAGCCATGTCCATACA	0.0550459	Singlet
Ha_AAGCCATGTGGCTTAT	0	Singlet
Ha_AAGCCATGTGTTGACT	0	Singlet
Ha_AAGCCATGTTACGCCG	0	Singlet
Ha_AAGCCATGTTCCTAAG	0	Singlet
Ha_AAGCCATTCACGGACC	0.00917431	Singlet
Ha_AAGCCATTCAGTCTTT	0	Singlet
Ha_AAGCCATTCCAGCCTT	0.00917431	Singlet
Ha_AAGCCATTCCTCAGAA	0.0825688	Singlet
Ha_AAGCCATTCGATCCCT	0.220183	Singlet
Ha_AAGCCATTCGCGCTGA	0	Singlet
Ha_AAGCCATTCGCGTGCA	0.541284	Doublet
Ha_AAGCCATTCTTCTGTA	0.0733945	Singlet
Ha_AAGCCATTCTTTACAC	0.449541	Doublet
Ha_AAGCGAGAGATGCGAC	0.165138	Singlet
Ha_AAGCGAGAGCGATGAC	0	Singlet
Ha_AAGCGAGAGGTAAAGG	0.0550459	Singlet
Ha_AAGCGAGAGGTTAAAC	0.00917431	Singlet
Ha_AAGCGAGAGTATGATG	0.00917431	Singlet
Ha_AAGCGAGCAAATGATG	0.00917431	Singlet
Ha_AAGCGAGCAAGGAGTC	0.137615	Singlet
Ha_AAGCGAGCACGAGGTA	0.155963	Singlet
Ha_AAGCGAGCAGATCACT	0.0183486	Singlet
Ha_AAGCGAGGTAGTCACT	0.174312	Singlet
Ha_AAGCGAGGTCAGATTC	0	Singlet
Ha_AAGCGAGGTGATAGTA	0	Singlet
Ha_AAGCGAGGTGGGACAT	0.412844	Doublet
Ha_AAGCGAGTCAAATGCC	0	Singlet
Ha_AAGCGTTAGAAGTGTT	0	Singlet
Ha_AAGCGTTAGATCACCT	0	Singlet
Ha_AAGCGTTAGCTCTGTA	0	Singlet
Ha_AAGCGTTAGTGCTCGC	0.229358	Singlet
Ha_AAGCGTTCAAGCCTGC	0	Singlet
Ha_AAGCGTTCAGAAATTG	0.100917	Singlet
Ha_AAGCGTTCATCACCAA	0	Singlet
Ha_AAGCGTTCATCAGTGT	0.00917431	Singlet
Ha_AAGCGTTCATCGCTCT	0.00917431	Singlet
Ha_AAGCGTTCATCTCGTC	0.00917431	Singlet
Ha_AAGCGTTCATGAGTAA	0.284404	Singlet
Ha_AAGCGTTGTAACAAGT	0.33945	Doublet
Ha_AAGCGTTGTCACGTGC	0.137615	Singlet
Ha_AAGCGTTGTCCTTAAG	0.376147	Doublet
Ha_AAGCGTTTCGTGTGAT	0.0366972	Singlet
Ha_AAGCGTTTCTTGGGCG	0	Singlet
Ha_AAGGAATAGACAACTA	0.293578	Singlet
Ha_AAGGAATAGACCAAGC	0.201835	Singlet
Ha_AAGGAATAGCCAGACA	0.174312	Singlet
Ha_AAGGAATAGGATTTGA	0.0275229	Singlet
Ha_AAGGAATAGGGTTAAT	0	Singlet
Ha_AAGGAATAGGTAGTAT	0.449541	Doublet
Ha_AAGGAATAGGTTGAGC	0.165138	Singlet
Ha_AAGGAATAGTTCACTG	0.00917431	Singlet
Ha_AAGGAATCAACAGCTT	0.211009	Singlet
Ha_AAGGAATCAAGACTGG	0.422018	Doublet
Ha_AAGGAATCAGAATCGG	0	Singlet
Ha_AAGGAATCAGTTTGGT	0	Singlet
Ha_AAGGAATGTGGTCAAG	0.266055	Singlet
Ha_AAGGAATGTTCAGTAC	0.0917431	Singlet
Ha_AAGGAATGTTTACGAC	0	Singlet
Ha_AAGGAATGTTTATGCG	0.183486	Singlet
Ha_AAGGAATTCACCCTCA	0.0642202	Singlet
Ha_AAGGAATTCACCTCTG	0	Singlet
Ha_AAGGAATTCACTTGTT	0	Singlet
Ha_AAGGAATTCCAAGCAT	0	Singlet
Ha_AAGGAATTCCCAAGTA	0.00917431	Singlet
Ha_AAGGTAAAGACGATAT	0.458716	Doublet
Ha_AAGGTAAAGCACACCC	0.0917431	Singlet
Ha_AAGGTAAAGGGCTAAC	0.0366972	Singlet
Ha_AAGGTAAAGGTGATCG	0.0458716	Singlet
Ha_AAGGTAAAGTCGGCCT	0.0458716	Singlet
Ha_AAGGTAAAGTTAGTAG	0	Singlet
Ha_AAGGTAACACGCAGTC	0.12844	Singlet
Ha_AAGGTAACAGCTCTGG	0.146789	Singlet
Ha_AAGGTAACATCATCCC	0.00917431	Singlet
Ha_AAGGTAACATCCAACA	0	Singlet
Ha_AAGGTAACATGATCTG	0.513761	Doublet
Ha_AAGGTAACATGCTGCG	0.137615	Singlet
Ha_AAGGTAAGTAAGGCTG	0	Singlet
Ha_AAGGTAAGTCAAGGCA	0.0458716	Singlet
Ha_AAGGTAAGTCCACGCA	0.412844	Doublet
Ha_AAGGTAAGTGAGATTA	0.00917431	Singlet
Ha_AAGGTAAGTTACACTG	0.385321	Doublet
Ha_AAGGTAAGTTTGGGTT	0.321101	Singlet
Ha_AAGGTAATCCATGATG	0.0275229	Singlet
Ha_AAGGTAATCCGATCGG	0.146789	Singlet
Ha_AAGGTAATCGTCTCAC	0.00917431	Singlet
Ha_AAGGTAATCTTTCTAG	0.541284	Doublet
Ha_AAGTACCAGATGCCGA	0	Singlet
Ha_AAGTACCAGATTCGAA	0.229358	Singlet
Ha_AAGTACCAGCACCGAA	0.00917431	Singlet
Ha_AAGTACCAGCGGACAT	0.0825688	Singlet
Ha_AAGTACCAGCTCATAC	0.0183486	Singlet
Ha_AAGTACCAGTGGTTCT	0.00917431	Singlet
Ha_AAGTACCAGTTAGAAC	0.00917431	Singlet
Ha_AAGTACCCACAGTCGC	0	Singlet
Ha_AAGTACCCAGTTGCGC	0	Singlet
Ha_AAGTACCCAGTTGTTG	0	Singlet
Ha_AAGTACCCATCACGGC	0.0183486	Singlet
Ha_AAGTACCCATCCGAGC	0.0275229	Singlet
Ha_AAGTACCGTACTCGCG	0	Singlet
Ha_AAGTACCGTATTTCTC	0.0366972	Singlet
Ha_AAGTACCGTCACGCTG	0.366972	Doublet
Ha_AAGTACCGTCAGGTAG	0.00917431	Singlet
Ha_AAGTACCGTGTTCGTA	0.00917431	Singlet
Ha_AAGTACCGTTAGGACG	0.0183486	Singlet
Ha_AAGTACCTCCATTGTT	0.486239	Doublet
Ha_AAGTACCTCCGTGTAA	0.00917431	Singlet
Ha_AAGTACCTCGAGCCTG	0	Singlet
Ha_AAGTACCTCGGAGATG	0.00917431	Singlet
Ha_AAGTACCTCTCACTCG	0.458716	Doublet
Ha_AAGTACCTCTCTTCAA	0.284404	Singlet
Ha_AAGTACCTCTGCATGA	0	Singlet
Ha_AAGTACCTCTGTTGGA	0.137615	Singlet
Ha_AAGTCGTAGACTTCGT	0	Singlet
Ha_AAGTCGTAGTTACTCG	0.0642202	Singlet
Ha_AAGTCGTCAAGCAGGT	0.146789	Singlet
Ha_AAGTCGTCAAGTGGAC	0.0366972	Singlet
Ha_AAGTCGTCAATTAGGA	0	Singlet
Ha_AAGTCGTGTACGTGAG	0	Singlet
Ha_AAGTCGTGTGTAAATG	0	Singlet
Ha_AAGTCGTGTTCTTGTT	0.0458716	Singlet
Ha_AAGTCGTGTTTCGGCG	0.00917431	Singlet
Ha_AAGTCGTTCCTACCGT	0.0183486	Singlet
Ha_AAGTCGTTCCTCTAGC	0	Singlet
Ha_AAGTCGTTCGTCTACC	0.229358	Singlet
Ha_AAGTCGTTCTAGCAAC	0	Singlet
Ha_AAGTCGTTCTCATTGT	0.183486	Singlet
Ha_AAGTCGTTCTCCGAGG	0.0458716	Singlet
Ha_AAGTCGTTCTGTCCCA	0.495413	Doublet
Ha_AAGTCGTTCTGTCTCG	0	Singlet
Ha_AAGTGAAAGTGGTTCT	0	Singlet
Ha_AAGTGAACAACGGCTC	0	Singlet
Ha_AAGTGAACACTGGATT	0.110092	Singlet
Ha_AAGTGAACAGTAGAAT	0.211009	Singlet
Ha_AAGTGAACATTGGGAG	0.284404	Singlet
Ha_AAGTGAAGTCTCACGG	0	Singlet
Ha_AAGTGAAGTGCCTATA	0	Singlet
Ha_AAGTGAAGTTCTCAGA	0.00917431	Singlet
Ha_AAGTGAATCAACTTTC	0.0183486	Singlet
Ha_AAGTGAATCACCCTGT	0.0366972	Singlet
Ha_AAGTGAATCAGCTTGA	0	Singlet
Ha_AAGTGAATCCAGCACG	0	Singlet
Ha_AAGTGAATCCGGCTTT	0.0275229	Singlet
Ha_AAGTGAATCCTGATAG	0	Singlet
Ha_AAGTGAATCTCTCGCA	0.0183486	Singlet
Ha_AAGTTCGAGACTGGGT	0	Singlet
Ha_AAGTTCGAGATTGACA	0.302752	Singlet
Ha_AAGTTCGAGCTGTCCG	0.0458716	Singlet
Ha_AAGTTCGAGGTGCCTC	0.0183486	Singlet
Ha_AAGTTCGCACGAAAGC	0.0183486	Singlet
Ha_AAGTTCGCAGCGTTTA	0.0183486	Singlet
Ha_AAGTTCGCAGTGTATC	0.0366972	Singlet
Ha_AAGTTCGCATCCGGCA	0.0458716	Singlet
Ha_AAGTTCGCATTCTGTT	0.0642202	Singlet
Ha_AAGTTCGGTATACCTG	0	Singlet
Ha_AAGTTCGGTATCCTTT	0.0275229	Singlet
Ha_AAGTTCGGTGAGACCA	0.192661	Singlet
Ha_AAGTTCGGTGCTAGCC	0.0366972	Singlet
Ha_AAGTTCGGTTAACAGA	0.229358	Singlet
Ha_AAGTTCGTCCCAGGAC	0.229358	Singlet
Ha_AAGTTCGTCCTTCTGG	0.0733945	Singlet
Ha_AAGTTCGTCGCGGTAC	0.256881	Singlet
Ha_AAGTTCGTCGGCTTCT	0	Singlet
Ha_AAGTTCGTCTTGAACG	0.366972	Doublet
Ha_AATAGAGAGAGGGTCT	0	Singlet
Ha_AATAGAGAGGTTGTTC	0.0366972	Singlet
Ha_AATAGAGCACAATGTC	0.12844	Singlet
Ha_AATAGAGCACGCGCTA	0.00917431	Singlet
Ha_AATAGAGCAGATTCGT	0.385321	Doublet
Ha_AATAGAGCAGCAGTTT	0.321101	Singlet
Ha_AATAGAGCAGGTTCCG	0.00917431	Singlet
Ha_AATAGAGCATGAAAGT	0	Singlet
Ha_AATAGAGGTCCTCATC	0	Singlet
Ha_AATAGAGGTCGGCCTA	0.0183486	Singlet
Ha_AATAGAGGTCTCACAA	0	Singlet
Ha_AATAGAGGTTGCTTGA	0.0183486	Singlet
Ha_AATAGAGTCATCCTAT	0.155963	Singlet
Ha_AATAGAGTCATGGATC	0.119266	Singlet
Ha_AATAGAGTCCGCGGAT	0.00917431	Singlet
Ha_AATAGAGTCGGCTGGT	0.0366972	Singlet
Ha_AATAGAGTCGTGTTCC	0	Singlet
Ha_AATAGAGTCTCTTGCG	0	Singlet
Ha_AATAGAGTCTTGGTGA	0.366972	Doublet
Ha_AATCACGAGATAACAC	0.165138	Singlet
Ha_AATCACGAGCCTCGTG	0.0642202	Singlet
Ha_AATCACGAGCGTTCAT	0	Singlet
Ha_AATCACGAGGAACGCT	0.568807	Doublet
Ha_AATCACGAGGGAGTGG	0.46789	Doublet
Ha_AATCACGAGGGATCTG	0.40367	Doublet
Ha_AATCACGCACAGCCAC	0	Singlet
Ha_AATCACGCAGGAGGTT	0	Singlet
Ha_AATCACGCATCGATCA	0	Singlet
Ha_AATCACGCATGCACTA	0.330275	Doublet
Ha_AATCACGGTACAAGCG	0.211009	Singlet
Ha_AATCACGGTTATCCAG	0	Singlet
Ha_AATCACGGTTATCTTC	0	Singlet
Ha_AATCACGTCCTATTGT	0.0183486	Singlet
Ha_AATCACGTCGATGCAT	0	Singlet
Ha_AATCACGTCGGAGTGA	0.00917431	Singlet
Ha_AATCGACAGGGCATGT	0.247706	Singlet
Ha_AATCGACAGGTCTACT	0	Singlet
Ha_AATCGACCATAGAATG	0.201835	Singlet
Ha_AATCGACCATCCGAGC	0.110092	Singlet
Ha_AATCGACCATCGCCTT	0	Singlet
Ha_AATCGACCATCTCAAG	0.174312	Singlet
Ha_AATCGACGTAGACTGG	0.0183486	Singlet
Ha_AATCGACGTCTCAGAT	0.0550459	Singlet
Ha_AATCGACTCGTGGGTC	0.100917	Singlet
Ha_AATCGTGAGACCGTTT	0.385321	Doublet
Ha_AATCGTGAGGTCGTGA	0.376147	Doublet
Ha_AATCGTGAGTGCTAGG	0.0917431	Singlet
Ha_AATCGTGAGTTAGTAG	0.0275229	Singlet
Ha_AATCGTGCAGACCGCT	0.00917431	Singlet
Ha_AATCGTGCAGCATGCC	0.321101	Singlet
Ha_AATCGTGCAGCCTTCT	0.00917431	Singlet
Ha_AATCGTGCATCCGCGA	0.0366972	Singlet
Ha_AATCGTGCATGGGAAC	0.504587	Doublet
Ha_AATCGTGGTATCAGGG	0.238532	Singlet
Ha_AATCGTGGTCGCAGTC	0.0183486	Singlet
Ha_AATCGTGGTGCGTTTA	0	Singlet
Ha_AATCGTGGTGGGCTCT	0	Singlet
Ha_AATCGTGTCTCTCGCA	0.321101	Singlet
Ha_AATCGTGTCTTAGCAG	0	Singlet
Ha_AATGAAGAGAAACCCG	0.146789	Singlet
Ha_AATGAAGAGAGGATGA	0	Singlet
Ha_AATGAAGAGCAAACAT	0.201835	Singlet
Ha_AATGAAGAGCACCGAA	0.0642202	Singlet
Ha_AATGAAGAGCCGTTAT	0	Singlet
Ha_AATGAAGAGGATGGCT	0.211009	Singlet
Ha_AATGAAGAGGTCGTGA	0.0642202	Singlet
Ha_AATGAAGAGTTCCGGC	0	Singlet
Ha_AATGAAGAGTTGCTCA	0	Singlet
Ha_AATGAAGCAAGGCGTA	0.100917	Singlet
Ha_AATGAAGCAATCTCGA	0	Singlet
Ha_AATGAAGCACATGACT	0.458716	Doublet
Ha_AATGAAGCACTACACA	0	Singlet
Ha_AATGAAGCATCCTAAG	0.0275229	Singlet
Ha_AATGAAGGTACGGATG	0	Singlet
Ha_AATGAAGGTTCCAAAC	0.0733945	Singlet
Ha_AATGAAGTCGTGCATA	0.513761	Doublet
Ha_AATGAAGTCTACACTT	0	Singlet
Ha_AATGACCAGACGTCGA	0.0183486	Singlet
Ha_AATGACCAGCGACAGT	0.137615	Singlet
Ha_AATGACCAGCTTTGTG	0.165138	Singlet
Ha_AATGACCAGTCGAAGC	0.0183486	Singlet
Ha_AATGACCAGTTTCAGC	0.0366972	Singlet
Ha_AATGACCCAACTGCTA	0.53211	Doublet
Ha_AATGACCCACAACATC	0.201835	Singlet
Ha_AATGACCCAGCTGTTA	0	Singlet
Ha_AATGACCCAGTTAGGG	0	Singlet
Ha_AATGACCCATGACTCA	0.00917431	Singlet
Ha_AATGACCCATGATGCT	0.155963	Singlet
Ha_AATGACCGTAGAGGAA	0.0825688	Singlet
Ha_AATGACCGTCACAGTT	0	Singlet
Ha_AATGACCGTCTAATCG	0	Singlet
Ha_AATGACCGTCTCGACG	0.0825688	Singlet
Ha_AATGACCGTGGATGAC	0.0825688	Singlet
Ha_AATGACCGTTATGTGC	0.183486	Singlet
Ha_AATGACCTCAAGTTGC	0.0642202	Singlet
Ha_AATGACCTCAGTGTCA	0.486239	Doublet
Ha_AATGACCTCCTTATGT	0	Singlet
Ha_AATGACCTCGAACCTA	0.0275229	Singlet
Ha_AATGACCTCGTAGAGG	0.0275229	Singlet
Ha_AATGACCTCTCAACGA	0.201835	Singlet
Ha_AATGACCTCTCTCGCA	0.0825688	Singlet
Ha_AATGCCAAGAGCTTTC	0.0183486	Singlet
Ha_AATGCCAAGAGGGTAA	0.00917431	Singlet
Ha_AATGCCAAGATGGCGT	0.0550459	Singlet
Ha_AATGCCAAGCATATGA	0.0275229	Singlet
Ha_AATGCCAAGGGTTAGC	0	Singlet
Ha_AATGCCAAGTGGATAT	0.00917431	Singlet
Ha_AATGCCACAAGGCGTA	0.0733945	Singlet
Ha_AATGCCACACTTGACA	0.183486	Singlet
Ha_AATGCCACAGCATCTA	0.266055	Singlet
Ha_AATGCCACAGGTTCGC	0.220183	Singlet
Ha_AATGCCAGTACCACGC	0.0183486	Singlet
Ha_AATGCCAGTAGAGCTG	0	Singlet
Ha_AATGCCAGTAGTCTGT	0	Singlet
Ha_AATGCCAGTCTCTCTG	0	Singlet
Ha_AATGCCAGTTTCGCTC	0.165138	Singlet
Ha_AATGCCATCAAGCCGC	0.357798	Doublet
Ha_AATGCCATCATGTCTT	0.00917431	Singlet
Ha_AATGCCATCCAATCTT	0.366972	Doublet
Ha_AATGCCATCCCATAGA	0.0550459	Singlet
Ha_AATGGAAAGAAATTGC	0	Singlet
Ha_AATGGAAAGAAGCGAA	0.0825688	Singlet
Ha_AATGGAAAGACCAGCA	0.0825688	Singlet
Ha_AATGGAACAACGTAAA	0.00917431	Singlet
Ha_AATGGAACAATTTCCT	0.0183486	Singlet
Ha_AATGGAACACCGGAAA	0	Singlet
Ha_AATGGAACAGAACTCT	0.0366972	Singlet
Ha_AATGGAACATATCTCT	0.0183486	Singlet
Ha_AATGGAACATTAGGCT	0.0825688	Singlet
Ha_AATGGAAGTAACTAAG	0.0183486	Singlet
Ha_AATGGAAGTAAGAACT	0.00917431	Singlet
Ha_AATGGAAGTAAGATTG	0.0458716	Singlet
Ha_AATGGAAGTACGTGAG	0.504587	Doublet
Ha_AATGGAAGTTCAACGT	0	Singlet
Ha_AATGGAAGTTTAGACC	0	Singlet
Ha_AATGGAATCGCAAGAG	0.165138	Singlet
Ha_AATGGAATCGTTGTGA	0.284404	Singlet
Ha_AATGGCTAGAGGTATT	0.0183486	Singlet
Ha_AATGGCTAGAGGTTTA	0.0825688	Singlet
Ha_AATGGCTAGCAAACAT	0	Singlet
Ha_AATGGCTAGTAGGGTC	0	Singlet
Ha_AATGGCTAGTTGTCAC	0.0366972	Singlet
Ha_AATGGCTCACAATCTG	0.211009	Singlet
Ha_AATGGCTCACTTTATC	0	Singlet
Ha_AATGGCTCAGCTATAC	0	Singlet
Ha_AATGGCTCAGGCGAAT	0.0366972	Singlet
Ha_AATGGCTCATGAAGCG	0.0275229	Singlet
Ha_AATGGCTCATGTGGTT	0.0366972	Singlet
Ha_AATGGCTGTCATAGTC	0.40367	Doublet
Ha_AATGGCTGTCGTCTCT	0.174312	Singlet
Ha_AATGGCTGTCGTTCAA	0.0275229	Singlet
Ha_AATGGCTGTCTGTGTA	0	Singlet
Ha_AATGGCTGTGTTAAAG	0	Singlet
Ha_AATGGCTTCAAATAGG	0.220183	Singlet
Ha_AATGGCTTCAAGTCGT	0.0458716	Singlet
Ha_AATGGCTTCATTGAGC	0	Singlet
Ha_AATGGCTTCGCCCAGA	0.0183486	Singlet
Ha_AATGGCTTCTACACTT	0.321101	Singlet
Ha_AATGGCTTCTGCACCT	0	Singlet
Ha_AATTCCTAGACAAGCC	0	Singlet
Ha_AATTCCTAGACGTCGA	0	Singlet
Ha_AATTCCTAGCAACAGC	0.00917431	Singlet
Ha_AATTCCTAGGATCATA	0	Singlet
Ha_AATTCCTAGGTCCAGA	0.220183	Singlet
Ha_AATTCCTAGTAGGTTA	0.0550459	Singlet
Ha_AATTCCTCACCACATA	0.220183	Singlet
Ha_AATTCCTCAGTTGTTG	0.211009	Singlet
Ha_AATTCCTCATCGTTCC	0.0183486	Singlet
Ha_AATTCCTCATTGTAGC	0.119266	Singlet
Ha_AATTCCTGTAAGTTGA	0.0642202	Singlet
Ha_AATTCCTGTATTGACC	0	Singlet
Ha_AATTCCTGTCGACTGC	0.174312	Singlet
Ha_AATTCCTGTCTAATCG	0	Singlet
Ha_AATTCCTGTGCACGCT	0.00917431	Singlet
Ha_AATTCCTTCAGCACCG	0.458716	Doublet
Ha_AATTCCTTCTTAAGGC	0.192661	Singlet
Ha_AATTTCCAGTAAACAC	0.266055	Singlet
Ha_AATTTCCAGTGGCCTC	0.0550459	Singlet
Ha_AATTTCCCATCAGTCA	0.0458716	Singlet
Ha_AATTTCCGTACAAGCG	0.0550459	Singlet
Ha_AATTTCCGTAGGACTG	0.00917431	Singlet
Ha_AATTTCCGTAGTCACT	0.0366972	Singlet
Ha_AATTTCCGTCTACAAC	0	Singlet
Ha_AATTTCCGTCTGTCCT	0.00917431	Singlet
Ha_AATTTCCGTGATCATC	0.385321	Doublet
Ha_AATTTCCGTGGAACCA	0	Singlet
Ha_AATTTCCGTGTAGCAG	0.00917431	Singlet
Ha_AATTTCCGTTACCCTC	0	Singlet
Ha_AATTTCCGTTCCCACT	0.0550459	Singlet
Ha_AATTTCCTCAGCGTCG	0.0183486	Singlet
Ha_AATTTCCTCAGTCCGG	0.0550459	Singlet
Ha_ACAAAGAAGAGAGCCT	0.192661	Singlet
Ha_ACAAAGACACTGCGAC	0.0825688	Singlet
Ha_ACAAAGACAGGCTCTG	0	Singlet
Ha_ACAAAGAGTAACATAG	0.211009	Singlet
Ha_ACAAAGAGTCACTCAA	0	Singlet
Ha_ACAAAGATCGTGTGAT	0.0550459	Singlet
Ha_ACAAAGATCTGACGCG	0	Singlet
Ha_ACAAAGATCTGGGATT	0.495413	Doublet
Ha_ACAAAGATCTTCTGGC	0.376147	Doublet
Ha_ACAACCAAGAGAGTTT	0.321101	Singlet
Ha_ACAACCAAGCTACTGT	0.348624	Doublet
Ha_ACAACCAAGTACAGAT	0	Singlet
Ha_ACAACCAAGTATTAGG	0	Singlet
Ha_ACAACCACAATTTCCT	0.385321	Doublet
Ha_ACAACCACACTTTAGG	0.00917431	Singlet
Ha_ACAACCACAGCTCGGT	0.0366972	Singlet
Ha_ACAACCACAGGTAGTG	0.137615	Singlet
Ha_ACAACCACATGACACT	0.0366972	Singlet
Ha_ACAACCAGTACCCGAC	0	Singlet
Ha_ACAACCAGTACTTCCC	0.311927	Singlet
Ha_ACAACCAGTCTTTCAT	0.330275	Doublet
Ha_ACAACCAGTGACTAAA	0.431193	Doublet
Ha_ACAACCAGTGCGCTCA	0.394495	Doublet
Ha_ACAACCAGTGGCGTAA	0	Singlet
Ha_ACAACCAGTTTGCCGG	0.440367	Doublet
Ha_ACAACCATCAGCATTG	0.146789	Singlet
Ha_ACAACCATCCTACGGG	0.174312	Singlet
Ha_ACAACCATCGAGAAAT	0	Singlet
Ha_ACAACCATCTGTCCGT	0	Singlet
Ha_ACAAGCTAGACCATTC	0.0183486	Singlet
Ha_ACAAGCTAGCTTCGTA	0.0366972	Singlet
Ha_ACAAGCTAGTCCTGTA	0.137615	Singlet
Ha_ACAAGCTCAATTCTTC	0.422018	Doublet
Ha_ACAAGCTCACAGAGCA	0.00917431	Singlet
Ha_ACAAGCTCACGGTAGA	0.0825688	Singlet
Ha_ACAAGCTCACTCGATA	0	Singlet
Ha_ACAAGCTCAGGCACTC	0.0733945	Singlet
Ha_ACAAGCTGTACCGGCT	0.513761	Doublet
Ha_ACAAGCTGTGTTAGCT	0.0550459	Singlet
Ha_ACAAGCTGTTTAGTCG	0.0275229	Singlet
Ha_ACAAGCTTCATAAGGA	0.00917431	Singlet
Ha_ACAAGCTTCCGAGCTG	0	Singlet
Ha_ACAAGCTTCGCACTCT	0.422018	Doublet
Ha_ACAAGCTTCTACTCAT	0	Singlet
Ha_ACACAGTCAAATGGAT	0	Singlet
Ha_ACACAGTCAAGCGCTC	0	Singlet
Ha_ACACAGTGTATATGGA	0	Singlet
Ha_ACACAGTGTGAGATTA	0.238532	Singlet
Ha_ACACAGTGTTCAGCGC	0.238532	Singlet
Ha_ACACAGTTCAGCGCGT	0	Singlet
Ha_ACACAGTTCGAAATCC	0.385321	Doublet
Ha_ACACAGTTCGATACAC	0.0183486	Singlet
Ha_ACACAGTTCGGACAAG	0.137615	Singlet
Ha_ACACCAAAGCATTGAA	0	Singlet
Ha_ACACCAAAGGGCAACT	0.201835	Singlet
Ha_ACACCAAAGGTGCTTT	0.0825688	Singlet
Ha_ACACCAACAAAGCAAT	0.0458716	Singlet
Ha_ACACCAACAACGGTAG	0	Singlet
Ha_ACACCAACACACCGCA	0.00917431	Singlet
Ha_ACACCAACACCCTAAA	0.00917431	Singlet
Ha_ACACCAACACGTAGTT	0	Singlet
Ha_ACACCAACACTCCGGA	0.385321	Doublet
Ha_ACACCAACAGTAACCT	0	Singlet
Ha_ACACCAACATCTCAAG	0.321101	Singlet
Ha_ACACCAACATTGTAGC	0.183486	Singlet
Ha_ACACCAAGTAAGATTG	0	Singlet
Ha_ACACCAAGTGTCCCTT	0	Singlet
Ha_ACACCAATCAGCCTCT	0.146789	Singlet
Ha_ACACCAATCAGCTGTA	0.0458716	Singlet
Ha_ACACCAATCATGAGAA	0	Singlet
Ha_ACACCAATCCGTCCTA	0.0366972	Singlet
Ha_ACACCAATCGCGTGAC	0.376147	Doublet
Ha_ACACCAATCGGTCACG	0.0183486	Singlet
Ha_ACACCAATCTTCGCTG	0.302752	Singlet
Ha_ACACGCGAGAGCAAGA	0	Singlet
Ha_ACACGCGAGCCAAGGT	0	Singlet
Ha_ACACGCGAGGTGGGTT	0.0183486	Singlet
Ha_ACACGCGAGTGAACAT	0.00917431	Singlet
Ha_ACACGCGAGTGGGAAA	0	Singlet
Ha_ACACGCGCAAATTGCC	0	Singlet
Ha_ACACGCGCAACGTAAA	0.568807	Doublet
Ha_ACACGCGCAAGTGCTT	0	Singlet
Ha_ACACGCGCACTGTGAT	0.0458716	Singlet
Ha_ACACGCGCATGATCTG	0	Singlet
Ha_ACACGCGGTACGTGAG	0	Singlet
Ha_ACACGCGGTCTCTCCA	0.0825688	Singlet
Ha_ACACGCGGTTAGGCTT	0	Singlet
Ha_ACACGCGTCCGCAGTG	0.00917431	Singlet
Ha_ACACGCGTCCTCGCAT	0	Singlet
Ha_ACACGCGTCGATCCCT	0.0458716	Singlet
Ha_ACACGCGTCTGCGTCT	0.0183486	Singlet
Ha_ACACTGAAGAGAGAAC	0.376147	Doublet
Ha_ACACTGAAGAGTCTTC	0	Singlet
Ha_ACACTGAAGTGATAAC	0	Singlet
Ha_ACACTGACAAATGGTA	0.12844	Singlet
Ha_ACACTGACAATCCTTT	0.53211	Doublet
Ha_ACACTGACATATCTCT	0.0825688	Singlet
Ha_ACACTGACATGACGTT	0.0733945	Singlet
Ha_ACACTGAGTACAGTCT	0	Singlet
Ha_ACACTGAGTGCCTTCT	0	Singlet
Ha_ACACTGAGTTATCTGG	0.256881	Singlet
Ha_ACACTGATCATTGTTC	0.0458716	Singlet
Ha_ACACTGATCCATCGTC	0.0275229	Singlet
Ha_ACACTGATCGTTGTAG	0	Singlet
Ha_ACACTGATCTACCCAC	0.0183486	Singlet
Ha_ACACTGATCTAGATCG	0	Singlet
Ha_ACAGAAAAGAAGATCT	0.40367	Doublet
Ha_ACAGAAAAGATAGGGA	0	Singlet
Ha_ACAGAAAAGCCTCTGG	0	Singlet
Ha_ACAGAAAAGTTCATCG	0	Singlet
Ha_ACAGAAACAACAAAGT	0	Singlet
Ha_ACAGAAACACCAGTTA	0.192661	Singlet
Ha_ACAGAAACATAACCCA	0.0917431	Singlet
Ha_ACAGAAAGTACCCGCA	0.165138	Singlet
Ha_ACAGAAAGTCATAGTC	0.00917431	Singlet
Ha_ACAGAAAGTCCAACGC	0.0275229	Singlet
Ha_ACAGAAAGTGTTTCTT	0.0642202	Singlet
Ha_ACAGAAAGTTCCACAA	0.211009	Singlet
Ha_ACAGAAATCAGGGTAG	0.0458716	Singlet
Ha_ACAGAAATCAGTGTTG	0.211009	Singlet
Ha_ACAGAAATCGAGCCAC	0.0642202	Singlet
Ha_ACAGAAATCGGAAGGT	0.0550459	Singlet
Ha_ACAGAAATCTACGGTA	0.00917431	Singlet
Ha_ACAGAAATCTCGCTTG	0.00917431	Singlet
Ha_ACAGAAATCTGGTTGA	0	Singlet
Ha_ACAGCCGAGAGAGTGA	0	Singlet
Ha_ACAGCCGAGCTATCCA	0.0275229	Singlet
Ha_ACAGCCGAGCTGTTAC	0	Singlet
Ha_ACAGCCGAGGATTCCT	0	Singlet
Ha_ACAGCCGAGTAACCGG	0.385321	Doublet
Ha_ACAGCCGAGTCAGGGT	0.0183486	Singlet
Ha_ACAGCCGAGTTATGGA	0.12844	Singlet
Ha_ACAGCCGCAAGCACCC	0	Singlet
Ha_ACAGCCGCACTAAACC	0.0183486	Singlet
Ha_ACAGCCGCAGCAGTGA	0.00917431	Singlet
Ha_ACAGCCGCATATGAAG	0	Singlet
Ha_ACAGCCGCATTGGGAG	0.256881	Singlet
Ha_ACAGCCGGTAGATTAG	0	Singlet
Ha_ACAGCCGGTCGTACTA	0.293578	Singlet
Ha_ACAGCCGGTTCACCGG	0.0183486	Singlet
Ha_ACAGCCGGTTCTCAGA	0.00917431	Singlet
Ha_ACAGCCGGTTGTGTTG	0	Singlet
Ha_ACAGCCGTCAGGAACG	0.0183486	Singlet
Ha_ACAGCCGTCGCCGAGT	0	Singlet
Ha_ACAGGGACAATCGCAT	0.0183486	Singlet
Ha_ACAGGGACAGCTGAGA	0.46789	Doublet
Ha_ACAGGGAGTAGGAGTC	0.0825688	Singlet
Ha_ACAGGGAGTATCGAAA	0.0183486	Singlet
Ha_ACAGGGAGTCAGCGTC	0.0550459	Singlet
Ha_ACAGGGAGTTCAAGTC	0.0917431	Singlet
Ha_ACAGGGAGTTCATCTT	0.0183486	Singlet
Ha_ACAGGGATCAAAGCCT	0.00917431	Singlet
Ha_ACAGGGATCCTCAGAA	0.100917	Singlet
Ha_ACAGGGATCGACCAAT	0	Singlet
Ha_ACAGGGATCTGCCCTA	0	Singlet
Ha_ACAGGGATCTTCCGTG	0.422018	Doublet
Ha_ACATCCCAGACAGTCG	0	Singlet
Ha_ACATCCCAGAGTCGAC	0.522936	Doublet
Ha_ACATCCCAGAGTGAAG	0.146789	Singlet
Ha_ACATCCCAGCTTTCTT	0.422018	Doublet
Ha_ACATCCCAGGGCAGGA	0.46789	Doublet
Ha_ACATCCCAGTGAACAT	0.385321	Doublet
Ha_ACATCCCAGTGCCGAA	0.0458716	Singlet
Ha_ACATCCCCAACTCATG	0.0183486	Singlet
Ha_ACATCCCCAAGCGAGT	0.0275229	Singlet
Ha_ACATCCCCACTACGGC	0.284404	Singlet
Ha_ACATCCCCAGCGGTCT	0.53211	Doublet
Ha_ACATCCCCAGCTTTCC	0.12844	Singlet
Ha_ACATCCCCATCGCTCT	0.119266	Singlet
Ha_ACATCCCCATGTGGTT	0.486239	Doublet
Ha_ACATCCCGTATTCCTT	0.00917431	Singlet
Ha_ACATCCCGTCATGACT	0.192661	Singlet
Ha_ACATCCCGTGATACTC	0.211009	Singlet
Ha_ACATCCCGTTACGATC	0.183486	Singlet
Ha_ACATCCCTCAAGCCTA	0	Singlet
Ha_ACATCCCTCAGCAGAG	0.100917	Singlet
Ha_ACATCCCTCCATGAGT	0.00917431	Singlet
Ha_ACATCCCTCGGTGCAC	0.0733945	Singlet
Ha_ACATCCCTCGGTGTAT	0.0458716	Singlet
Ha_ACATCCCTCTGAGAGG	0	Singlet
Ha_ACATCCCTCTTCTGGC	0.12844	Singlet
Ha_ACATCGAAGCAACAAT	0.00917431	Singlet
Ha_ACATCGAAGGACTAAT	0	Singlet
Ha_ACATCGAAGTTAGTGA	0.366972	Doublet
Ha_ACATCGACAATAGGGC	0.247706	Singlet
Ha_ACATCGACACCGGAAA	0.0275229	Singlet
Ha_ACATCGACAGGTCCCA	0.495413	Doublet
Ha_ACATCGACATAACCCA	0.0825688	Singlet
Ha_ACATCGACATCCGAAT	0.00917431	Singlet
Ha_ACATCGAGTTGCTCCT	0.110092	Singlet
Ha_ACATCGAGTTTACTGG	0.53211	Doublet
Ha_ACATCGATCATACAGC	0	Singlet
Ha_ACATCGATCCGTGTGG	0.155963	Singlet
Ha_ACATCGATCGGCTTCT	0.0733945	Singlet
Ha_ACATCGATCTTACGGA	0.394495	Doublet
Ha_ACATGCAAGCTGTCCG	0	Singlet
Ha_ACATGCAAGTGTCATC	0	Singlet
Ha_ACATGCACACACCTTC	0.0366972	Singlet
Ha_ACATGCACACGGTAGA	0.568807	Doublet
Ha_ACATGCACACGTATAC	0	Singlet
Ha_ACATGCACACTACCCT	0.155963	Singlet
Ha_ACATGCACACTCAAGT	0.0366972	Singlet
Ha_ACATGCAGTAGCTTAC	0	Singlet
Ha_ACATGCAGTAGGTAGC	0.00917431	Singlet
Ha_ACATGCAGTAGGTTTC	0.174312	Singlet
Ha_ACATGCAGTTCAGCTA	0	Singlet
Ha_ACATGCAGTTTCGTTT	0.568807	Doublet
Ha_ACATGCATCCGGCAGT	0.385321	Doublet
Ha_ACATGCATCGAACACT	0.440367	Doublet
Ha_ACATTTCAGACCTTTG	0.0366972	Singlet
Ha_ACATTTCAGATGGCAC	0	Singlet
Ha_ACATTTCAGCCGTCGT	0.33945	Doublet
Ha_ACATTTCCAACGAGGT	0.174312	Singlet
Ha_ACATTTCCAATGAAAC	0	Singlet
Ha_ACATTTCCAGTGTACT	0.0183486	Singlet
Ha_ACATTTCCATTGACTG	0.0366972	Singlet
Ha_ACATTTCGTAGAGACC	0.100917	Singlet
Ha_ACATTTCGTCAAAGAT	0.550459	Doublet
Ha_ACATTTCGTCGTGTTA	0	Singlet
Ha_ACATTTCTCAATGCAC	0.00917431	Singlet
Ha_ACATTTCTCGCGGTAC	0	Singlet
Ha_ACATTTCTCTCGAGTA	0.440367	Doublet
Ha_ACATTTCTCTGACCCT	0.541284	Doublet
Ha_ACATTTCTCTTAGCAG	0.0733945	Singlet
Ha_ACATTTCTCTTTCCAA	0	Singlet
Ha_ACCAAACAGAAATCCA	0	Singlet
Ha_ACCAAACAGGATTCAA	0.0733945	Singlet
Ha_ACCAAACCAACCCGCA	0.0458716	Singlet
Ha_ACCAAACCACCAACAT	0.00917431	Singlet
Ha_ACCAAACCACGACGTC	0.440367	Doublet
Ha_ACCAAACCAGAGCCCT	0	Singlet
Ha_ACCAAACCAGATACCT	0	Singlet
Ha_ACCAAACCAGCCGGTT	0	Singlet
Ha_ACCAAACGTATTCTCT	0.412844	Doublet
Ha_ACCAAACGTCCACAGC	0	Singlet
Ha_ACCAAACGTTCCAAAC	0.440367	Doublet
Ha_ACCAAACGTTCCGGTG	0.0458716	Singlet
Ha_ACCAAACGTTTGTGGT	0.40367	Doublet
Ha_ACCAAACTCACGTAGT	0.119266	Singlet
Ha_ACCAAACTCCAATCTT	0	Singlet
Ha_ACCAAACTCGATTCCC	0.0366972	Singlet
Ha_ACCAAACTCGTAACAC	0.201835	Singlet
Ha_ACCAAACTCTTACACT	0.0183486	Singlet
Ha_ACCAACAAGAAGCCAC	0.119266	Singlet
Ha_ACCAACAAGAGGTTAT	0	Singlet
Ha_ACCAACAAGAGGTTTA	0.0275229	Singlet
Ha_ACCAACAAGCAATAAC	0.12844	Singlet
Ha_ACCAACAAGCGAGAAA	0.174312	Singlet
Ha_ACCAACAAGCTTAAGA	0	Singlet
Ha_ACCAACAAGGAAAGTG	0	Singlet
Ha_ACCAACAAGGGCAGAG	0.0458716	Singlet
Ha_ACCAACAAGGGTAGCT	0.00917431	Singlet
Ha_ACCAACAAGGTCACAG	0.0275229	Singlet
Ha_ACCAACAAGTAAGGGA	0	Singlet
Ha_ACCAACAAGTATAACG	0.0275229	Singlet
Ha_ACCAACACAACCCGCA	0.00917431	Singlet
Ha_ACCAACACACATGTTG	0	Singlet
Ha_ACCAACACACTGAATC	0	Singlet
Ha_ACCAACACAGGTTACT	0.0917431	Singlet
Ha_ACCAACACAGTCCCGA	0	Singlet
Ha_ACCAACAGTAGGGTAC	0	Singlet
Ha_ACCAACAGTATCTCTT	0.155963	Singlet
Ha_ACCAACAGTCCGACGT	0.40367	Doublet
Ha_ACCAACAGTCCGGCAT	0	Singlet
Ha_ACCAACAGTGTCATGT	0.0183486	Singlet
Ha_ACCAACAGTTCAAGGG	0	Singlet
Ha_ACCAACAGTTCCCACT	0.165138	Singlet
Ha_ACCAACATCCCATAAG	0.0550459	Singlet
Ha_ACCAACATCGCAGAGA	0	Singlet
Ha_ACCAACATCTCAGTCC	0.0366972	Singlet
Ha_ACCAACATCTCATTTG	0.00917431	Singlet
Ha_ACCAACATCTGCGTCT	0.00917431	Singlet
Ha_ACCACAAAGACATACA	0.00917431	Singlet
Ha_ACCACAAAGATGCTTC	0.0275229	Singlet
Ha_ACCACAAAGCTAAGTA	0.119266	Singlet
Ha_ACCACAACACGGTGTC	0	Singlet
Ha_ACCACAAGTAGGTACG	0.513761	Doublet
Ha_ACCACAAGTGACTCTA	0.0733945	Singlet
Ha_ACCACAAGTGCTCTTC	0.431193	Doublet
Ha_ACCACAAGTGTGTCCG	0.165138	Singlet
Ha_ACCACAAGTTCACGAT	0.0183486	Singlet
Ha_ACCACAATCAGGCGAA	0.137615	Singlet
Ha_ACCACAATCCATTGTT	0	Singlet
Ha_ACCACAATCTAGTGAC	0.53211	Doublet
Ha_ACCATTTAGACCCGCT	0.0550459	Singlet
Ha_ACCATTTAGACGGTTG	0	Singlet
Ha_ACCATTTAGATGCGAC	0.0733945	Singlet
Ha_ACCATTTAGTCTAGCT	0.302752	Singlet
Ha_ACCATTTCAACTTGGT	0.293578	Singlet
Ha_ACCATTTCAGACAATA	0.330275	Doublet
Ha_ACCATTTCAGCAGGAT	0	Singlet
Ha_ACCATTTCAGTGTGCC	0.00917431	Singlet
Ha_ACCATTTCATAGCACT	0.0458716	Singlet
Ha_ACCATTTCATCGCTGG	0.0275229	Singlet
Ha_ACCATTTGTGTGTCCG	0	Singlet
Ha_ACCATTTGTTAGAGTA	0	Singlet
Ha_ACCATTTTCTTACTGT	0.266055	Singlet
Ha_ACCCAAAAGACATATG	0.0183486	Singlet
Ha_ACCCAAAAGGTGGCTA	0.0183486	Singlet
Ha_ACCCAAAAGTGTCATC	0.366972	Doublet
Ha_ACCCAAAAGTTGCCCG	0.0825688	Singlet
Ha_ACCCAAACAAGTTCGT	0.0642202	Singlet
Ha_ACCCAAAGTAGCGCCT	0.192661	Singlet
Ha_ACCCAAAGTGACAGCA	0	Singlet
Ha_ACCCAAAGTGCTCTTC	0	Singlet
Ha_ACCCAAATCAATGCAC	0.220183	Singlet
Ha_ACCCAAATCAGACCGC	0.137615	Singlet
Ha_ACCCAAATCCATCTAT	0.00917431	Singlet
Ha_ACCCAAATCTGCAGCG	0.0183486	Singlet
Ha_ACCCTCAAGAGCGACT	0	Singlet
Ha_ACCCTCAAGCCTGTGC	0.0366972	Singlet
Ha_ACCCTCAAGGCTCTAT	0.00917431	Singlet
Ha_ACCCTCAAGGGTACGT	0	Singlet
Ha_ACCCTCACAACTCCCT	0.12844	Singlet
Ha_ACCCTCACAGGTTCGC	0.00917431	Singlet
Ha_ACCCTCACATAAGATG	0.0733945	Singlet
Ha_ACCCTCAGTAGCGTTT	0.256881	Singlet
Ha_ACCCTCAGTATCCTCC	0.229358	Singlet
Ha_ACCCTCAGTGTACATC	0.238532	Singlet
Ha_ACCCTCAGTTAGGCTT	0	Singlet
Ha_ACCCTCAGTTCCCAAA	0.33945	Doublet
Ha_ACCCTCAGTTGAGTCT	0.220183	Singlet
Ha_ACCCTCATCAGGGATG	0.0366972	Singlet
Ha_ACCCTCATCGACATTG	0.0183486	Singlet
Ha_ACCCTTGAGCTGGTGA	0	Singlet
Ha_ACCCTTGAGGTTAGTA	0.422018	Doublet
Ha_ACCCTTGAGTCAACAA	0	Singlet
Ha_ACCCTTGAGTGAATAC	0	Singlet
Ha_ACCCTTGCACTAACCA	0.0642202	Singlet
Ha_ACCCTTGCACTGGATT	0.348624	Doublet
Ha_ACCCTTGCAGACCCGT	0.0366972	Singlet
Ha_ACCCTTGCAGAGGTAC	0	Singlet
Ha_ACCCTTGCAGGTGTTT	0.0366972	Singlet
Ha_ACCCTTGGTAATGCTC	0.0642202	Singlet
Ha_ACCCTTGGTACACTCA	0	Singlet
Ha_ACCCTTGGTTCGTACA	0.33945	Doublet
Ha_ACCCTTGTCGACACTA	0.0733945	Singlet
Ha_ACCCTTGTCGACGTCG	0.0183486	Singlet
Ha_ACCGTTCAGAATGTTG	0	Singlet
Ha_ACCGTTCAGACCAAAT	0.0183486	Singlet
Ha_ACCGTTCAGGCAGCTA	0	Singlet
Ha_ACCGTTCAGGTTACCT	0.137615	Singlet
Ha_ACCGTTCAGTAAACGT	0.293578	Singlet
Ha_ACCGTTCAGTTTGAGA	0.0275229	Singlet
Ha_ACCGTTCCACAATGCT	0.46789	Doublet
Ha_ACCGTTCCACCAACAT	0.0825688	Singlet
Ha_ACCGTTCCATACCATG	0.0183486	Singlet
Ha_ACCGTTCCATCCTTGC	0.431193	Doublet
Ha_ACCGTTCCATGTGGCC	0.0183486	Singlet
Ha_ACCGTTCGTCTACGTA	0	Singlet
Ha_ACCGTTCGTGCCAAGA	0.12844	Singlet
Ha_ACCGTTCGTGGTAACG	0.0642202	Singlet
Ha_ACCGTTCGTGGTCCCA	0.0183486	Singlet
Ha_ACCGTTCGTTTGGGTT	0.00917431	Singlet
Ha_ACCGTTCTCAAACCTG	0.0366972	Singlet
Ha_ACCGTTCTCGGACCAC	0.137615	Singlet
Ha_ACCGTTCTCGGTGTAT	0.385321	Doublet
Ha_ACCGTTCTCGTAACTG	0	Singlet
Ha_ACCTACCAGAAGCCAC	0.00917431	Singlet
Ha_ACCTACCAGCAGTAAT	0	Singlet
Ha_ACCTACCAGCTGTGCC	0.0458716	Singlet
Ha_ACCTACCAGGATGAGA	0.0733945	Singlet
Ha_ACCTACCAGGCAGCTA	0.0275229	Singlet
Ha_ACCTACCAGGGTGAAA	0.486239	Doublet
Ha_ACCTACCAGTAATACG	0	Singlet
Ha_ACCTACCCAAAGGATT	0.0825688	Singlet
Ha_ACCTACCGTCCGGTCA	0.00917431	Singlet
Ha_ACCTACCGTGCAACAG	0.0733945	Singlet
Ha_ACCTACCGTTCAATCG	0.0458716	Singlet
Ha_ACCTACCGTTTCGTTT	0.00917431	Singlet
Ha_ACCTACCTCAGCATTG	0.0366972	Singlet
Ha_ACCTACCTCCTCCACA	0	Singlet
Ha_ACCTACCTCGGCAGTC	0	Singlet
Ha_ACCTGAAAGCTGCGAA	0.155963	Singlet
Ha_ACCTGAAAGGAAGTGA	0	Singlet
Ha_ACCTGAAAGGTTACAA	0.00917431	Singlet
Ha_ACCTGAAAGTAGACAT	0	Singlet
Ha_ACCTGAACACAGGATG	0	Singlet
Ha_ACCTGAACACGCCACA	0.0458716	Singlet
Ha_ACCTGAACATCGCCTT	0	Singlet
Ha_ACCTGAACATCTGCGG	0	Singlet
Ha_ACCTGAACATGGCCAC	0.00917431	Singlet
Ha_ACCTGAAGTACAAACA	0.00917431	Singlet
Ha_ACCTGAAGTAGACTGG	0	Singlet
Ha_ACCTGAAGTCCTCATC	0.0183486	Singlet
Ha_ACCTGAAGTGAGGCAT	0.0183486	Singlet
Ha_ACCTGAATCCACACAA	0.321101	Singlet
Ha_ACCTGAATCCCATTCG	0.266055	Singlet
Ha_ACCTGTCAGAGGCCAT	0.522936	Doublet
Ha_ACCTGTCAGCCTGACC	0.174312	Singlet
Ha_ACCTGTCAGCGAAACC	0.0183486	Singlet
Ha_ACCTGTCAGGTCGAGT	0.100917	Singlet
Ha_ACCTGTCAGTGCCGAA	0.146789	Singlet
Ha_ACCTGTCAGTGTTGAA	0	Singlet
Ha_ACCTGTCCAGGTTACT	0	Singlet
Ha_ACCTGTCGTATCAAGA	0	Singlet
Ha_ACCTGTCGTCCTATAG	0.0825688	Singlet
Ha_ACCTGTCGTGATTAGA	0.0183486	Singlet
Ha_ACCTGTCGTGGAAATT	0	Singlet
Ha_ACCTGTCGTTACCGTA	0	Singlet
Ha_ACCTGTCGTTCGATTG	0	Singlet
Ha_ACCTGTCGTTGCTCCT	0	Singlet
Ha_ACCTGTCTCAGCAGAG	0.100917	Singlet
Ha_ACCTGTCTCGGTCGGT	0.00917431	Singlet
Ha_ACCTGTCTCGTGGCTG	0	Singlet
Ha_ACCTGTCTCTCTCCGA	0	Singlet
Ha_ACGATCAAGAAGGTAG	0.321101	Singlet
Ha_ACGATCAAGAGTGTTA	0.155963	Singlet
Ha_ACGATCAAGGCCTTGC	0	Singlet
Ha_ACGATCAAGTAGGCCA	0.0183486	Singlet
Ha_ACGATCAAGTGAACAT	0	Singlet
Ha_ACGATCAAGTTCCAGT	0	Singlet
Ha_ACGATCACACGTGTGC	0.0550459	Singlet
Ha_ACGATCACAGAGACTG	0.275229	Singlet
Ha_ACGATCACAGATCCAT	0	Singlet
Ha_ACGATCAGTATGTGTC	0	Singlet
Ha_ACGATCAGTCACAGAG	0.155963	Singlet
Ha_ACGATCAGTCAGGCAA	0.0275229	Singlet
Ha_ACGATCAGTCATCCGG	0	Singlet
Ha_ACGATCAGTCCATCTC	0	Singlet
Ha_ACGATCAGTGCCTAAT	0	Singlet
Ha_ACGATCAGTTCCAGGC	0	Singlet
Ha_ACGATCATCATTCACT	0	Singlet
Ha_ACGATCATCCGATGTA	0.146789	Singlet
Ha_ACGATCATCTGAGAGG	0.00917431	Singlet
Ha_ACGATCATCTTACGGA	0	Singlet
Ha_ACGATGTAGCATGCGA	0.504587	Doublet
Ha_ACGATGTAGGATATGT	0.00917431	Singlet
Ha_ACGATGTAGGTCATCT	0.495413	Doublet
Ha_ACGATGTAGGTCGTCC	0	Singlet
Ha_ACGATGTAGTATGAAC	0.311927	Singlet
Ha_ACGATGTAGTGCCAGA	0.0642202	Singlet
Ha_ACGATGTCACAGTACT	0.0275229	Singlet
Ha_ACGATGTCACTGGCGT	0.275229	Singlet
Ha_ACGATGTCAGATACTC	0.311927	Singlet
Ha_ACGATGTCATACAGAA	0.00917431	Singlet
Ha_ACGATGTGTCAGACTT	0	Singlet
Ha_ACGATGTGTTGCTCAA	0.376147	Doublet
Ha_ACGATGTTCCACCTGT	0.00917431	Singlet
Ha_ACGCACGAGAGCATTA	0.0642202	Singlet
Ha_ACGCACGAGCTAGATA	0.458716	Doublet
Ha_ACGCACGAGTTGAAAC	0.12844	Singlet
Ha_ACGCACGCAACTTCTT	0.0275229	Singlet
Ha_ACGCACGCAAGCTACT	0.0825688	Singlet
Ha_ACGCACGCAGATCCTA	0.229358	Singlet
Ha_ACGCACGCAGCGAGTA	0.0366972	Singlet
Ha_ACGCACGCATGATAGA	0.385321	Doublet
Ha_ACGCACGCATTAAAGG	0.0458716	Singlet
Ha_ACGCACGGTCGGAAAC	0.229358	Singlet
Ha_ACGCACGGTGAATGTA	0	Singlet
Ha_ACGCACGGTGAGCTCC	0.119266	Singlet
Ha_ACGCACGGTGGCTGAA	0.0733945	Singlet
Ha_ACGCACGGTGTCATTG	0	Singlet
Ha_ACGCACGTCCCGAGAC	0.165138	Singlet
Ha_ACGGAAGAGATTGAGT	0	Singlet
Ha_ACGGAAGAGGGAGGGT	0.0550459	Singlet
Ha_ACGGAAGAGGTGCCTC	0	Singlet
Ha_ACGGAAGCAAAGACTA	0	Singlet
Ha_ACGGAAGCAAGTCCCG	0.348624	Doublet
Ha_ACGGAAGCAGATTCGT	0	Singlet
Ha_ACGGAAGCATTGTACG	0	Singlet
Ha_ACGGAAGGTCCAGCCA	0.119266	Singlet
Ha_ACGGAAGGTGGAGGTT	0.100917	Singlet
Ha_ACGGAAGGTGTTATCG	0	Singlet
Ha_ACGGAAGTCAGCCTCT	0.0183486	Singlet
Ha_ACGGAAGTCGAACGCC	0	Singlet
Ha_ACGGAAGTCGCGTGCA	0.137615	Singlet
Ha_ACGGAAGTCGCTACAA	0	Singlet
Ha_ACGGAAGTCTATCGGA	0.00917431	Singlet
Ha_ACGGAAGTCTGCATAG	0.311927	Singlet
Ha_ACGGAAGTCTGGGCCA	0.192661	Singlet
Ha_ACGGAAGTCTGTGCTC	0	Singlet
Ha_ACGGGTCAGCATGCAG	0.0825688	Singlet
Ha_ACGGGTCAGCGAAACC	0.12844	Singlet
Ha_ACGGGTCAGGTAGACC	0.00917431	Singlet
Ha_ACGGGTCAGTGCCGAA	0	Singlet
Ha_ACGGGTCCAACGGCTC	0.0825688	Singlet
Ha_ACGGGTCCAAGGTCTT	0.00917431	Singlet
Ha_ACGGGTCCAGAAATCA	0.137615	Singlet
Ha_ACGGGTCCATGCTGCG	0.174312	Singlet
Ha_ACGGGTCGTAATGTGA	0	Singlet
Ha_ACGGGTCGTATGAGAT	0.40367	Doublet
Ha_ACGGGTCGTCCTCCAT	0.0458716	Singlet
Ha_ACGGGTCGTGACGCCT	0.00917431	Singlet
Ha_ACGGGTCGTTATAGAG	0	Singlet
Ha_ACGGGTCGTTATCTGG	0.0458716	Singlet
Ha_ACGGGTCGTTATGTGC	0.0458716	Singlet
Ha_ACGGGTCTCAGTGTCA	0.0825688	Singlet
Ha_ACGGGTCTCGAACGCC	0.0183486	Singlet
Ha_ACGGTCGAGACGCCCT	0	Singlet
Ha_ACGGTCGAGGCTGTAG	0.137615	Singlet
Ha_ACGGTCGAGGTCCCGT	0.0183486	Singlet
Ha_ACGGTCGAGTCAACAA	0.284404	Singlet
Ha_ACGGTCGAGTGAACAT	0	Singlet
Ha_ACGGTCGCAAGAATGT	0.247706	Singlet
Ha_ACGGTCGCACTCAGAT	0.0183486	Singlet
Ha_ACGGTCGCAGACATCT	0	Singlet
Ha_ACGGTCGCAGCGGTCT	0	Singlet
Ha_ACGGTCGCAGCTCCTT	0.0733945	Singlet
Ha_ACGGTCGCAGTCGCAC	0	Singlet
Ha_ACGGTCGCATTGAAAG	0	Singlet
Ha_ACGGTCGGTAACTAAG	0.100917	Singlet
Ha_ACGGTCGGTACTCAAC	0	Singlet
Ha_ACGGTCGTCTCACTCG	0.0917431	Singlet
Ha_ACGGTCGTCTGAATCG	0	Singlet
Ha_ACGGTCGTCTGGTTGA	0	Singlet
Ha_ACGGTTACACAACGAG	0.0825688	Singlet
Ha_ACGGTTACACTAGAGG	0.0733945	Singlet
Ha_ACGGTTACAGGAGGAG	0.33945	Doublet
Ha_ACGGTTACATGCCGCA	0.348624	Doublet
Ha_ACGGTTAGTGAGCAGT	0.550459	Doublet
Ha_ACGGTTAGTTGCCATA	0.385321	Doublet
Ha_ACGGTTATCAATCCAG	0.458716	Doublet
Ha_ACGGTTATCATTGTGG	0.238532	Singlet
Ha_ACGGTTATCCAGCACG	0.12844	Singlet
Ha_ACGGTTATCCTAGCGG	0	Singlet
Ha_ACGGTTATCGTGCATA	0.00917431	Singlet
Ha_ACGGTTATCGTTCCCA	0	Singlet
Ha_ACGGTTATCTCGGTCT	0	Singlet
Ha_ACGGTTATCTGCACCT	0	Singlet
Ha_ACGGTTATCTTGGTGA	0.00917431	Singlet
Ha_ACGTAACAGACTTAAG	0.697248	Doublet
Ha_ACGTAACAGGTAACTA	0.0183486	Singlet
Ha_ACGTAACCAACGGCCT	0.00917431	Singlet
Ha_ACGTAACCAATCTGCA	0	Singlet
Ha_ACGTAACCACCCAAGC	0.00917431	Singlet
Ha_ACGTAACCATAGAATG	0.0183486	Singlet
Ha_ACGTAACGTACGGGAT	0	Singlet
Ha_ACGTAACGTGACACAG	0.550459	Doublet
Ha_ACGTAACGTGACTAAA	0	Singlet
Ha_ACGTAACGTGCAAGAC	0	Singlet
Ha_ACGTAACGTGTTGCCG	0.0275229	Singlet
Ha_ACGTAACGTTTCGCTC	0.00917431	Singlet
Ha_ACGTAACTCAACTGGT	0.00917431	Singlet
Ha_ACGTAACTCATTGCGA	0.376147	Doublet
Ha_ACGTAACTCCAGCAAT	0	Singlet
Ha_ACGTAACTCGCTTACC	0	Singlet
Ha_ACGTACAAGGGTGGGA	0.0458716	Singlet
Ha_ACGTACACAACCGTAT	0	Singlet
Ha_ACGTACACAACGGTAG	0.0733945	Singlet
Ha_ACGTACACACAAGCCC	0.522936	Doublet
Ha_ACGTACACACGACAGA	0.477064	Doublet
Ha_ACGTACACACTCTGCT	0.0275229	Singlet
Ha_ACGTACACAGAGGTTG	0.0183486	Singlet
Ha_ACGTACAGTCATCCCT	0.0275229	Singlet
Ha_ACGTACAGTCCTTGTC	0.00917431	Singlet
Ha_ACGTACAGTCGCAACC	0.440367	Doublet
Ha_ACGTACAGTGAGATCG	0	Singlet
Ha_ACGTACAGTTACCCAA	0.00917431	Singlet
Ha_ACGTACATCATCACCC	0	Singlet
Ha_ACGTACATCGAGTGAG	0.0642202	Singlet
Ha_ACGTACATCGCGATCG	0.0183486	Singlet
Ha_ACGTACATCGTAGGAG	0	Singlet
Ha_ACGTACATCTTGGAAC	0.0458716	Singlet
Ha_ACGTACATCTTGTTAC	0.00917431	Singlet
Ha_ACGTAGTAGACCAGCA	0.0458716	Singlet
Ha_ACGTAGTAGAGAACCC	0	Singlet
Ha_ACGTAGTAGATGAATC	0	Singlet
Ha_ACGTAGTAGCAGCACA	0.458716	Doublet
Ha_ACGTAGTAGGCATTTC	0	Singlet
Ha_ACGTAGTAGTAATTGG	0.0183486	Singlet
Ha_ACGTAGTAGTCGCCCA	0	Singlet
Ha_ACGTAGTAGTGATGGC	0.53211	Doublet
Ha_ACGTAGTCAACCAATC	0.0366972	Singlet
Ha_ACGTAGTCAACTCCCT	0.165138	Singlet
Ha_ACGTAGTCAAGCAGGT	0.00917431	Singlet
Ha_ACGTAGTCAATCCTAG	0.0275229	Singlet
Ha_ACGTAGTCAATTGCGT	0	Singlet
Ha_ACGTAGTGTAAGGAGA	0.00917431	Singlet
Ha_ACGTAGTGTATCTCGA	0	Singlet
Ha_ACGTAGTGTATGCGGA	0.0183486	Singlet
Ha_ACGTAGTGTATTCCTT	0	Singlet
Ha_ACGTAGTGTGCGAACA	0.0733945	Singlet
Ha_ACGTAGTGTTTCGTGA	0	Singlet
Ha_ACGTAGTTCACCGACG	0.0642202	Singlet
Ha_ACGTAGTTCACTACGA	0.0275229	Singlet
Ha_ACGTAGTTCGACATTG	0.110092	Singlet
Ha_ACGTAGTTCGTCAAAC	0.211009	Singlet
Ha_ACGTCCTAGAAGATCT	0.0366972	Singlet
Ha_ACGTCCTAGAGATGCC	0.0917431	Singlet
Ha_ACGTCCTAGATTGAGT	0.284404	Singlet
Ha_ACGTCCTAGCCTCAGC	0.0183486	Singlet
Ha_ACGTCCTAGCGCGTTC	0	Singlet
Ha_ACGTCCTAGGAGTACC	0.357798	Doublet
Ha_ACGTCCTAGTAGCTCT	0	Singlet
Ha_ACGTCCTCAAGGAGTC	0.00917431	Singlet
Ha_ACGTCCTCAATGTTGC	0.0366972	Singlet
Ha_ACGTCCTCACACGTGC	0.376147	Doublet
Ha_ACGTCCTCATGACTAC	0	Singlet
Ha_ACGTCCTCATTATGCG	0.0366972	Singlet
Ha_ACGTCCTGTCATCAGT	0.412844	Doublet
Ha_ACGTCCTGTTAGCTAC	0.0825688	Singlet
Ha_ACGTCCTTCAATCTTC	0.0917431	Singlet
Ha_ACGTCCTTCACCTCAC	0.0366972	Singlet
Ha_ACGTCCTTCCTTATCA	0.00917431	Singlet
Ha_ACGTCCTTCGACGTCG	0	Singlet
Ha_ACGTCCTTCTGCTCTG	0.357798	Doublet
Ha_ACGTTCCAGAGAGCAA	0.00917431	Singlet
Ha_ACGTTCCAGCAATTCC	0	Singlet
Ha_ACGTTCCAGCAGTCTT	0	Singlet
Ha_ACGTTCCAGCCATCCG	0	Singlet
Ha_ACGTTCCAGCGTTACT	0.0366972	Singlet
Ha_ACGTTCCAGCTGACAG	0.0275229	Singlet
Ha_ACGTTCCAGGTCGTAG	0.431193	Doublet
Ha_ACGTTCCCAAAGCGTG	0.0642202	Singlet
Ha_ACGTTCCCACCAGCCA	0.0825688	Singlet
Ha_ACGTTCCCAGAAGTGC	0	Singlet
Ha_ACGTTCCCAGGAAGTC	0.0642202	Singlet
Ha_ACGTTCCCATCTATCT	0.0275229	Singlet
Ha_ACGTTCCCATGGCACC	0.0183486	Singlet
Ha_ACGTTCCGTACAGCGA	0	Singlet
Ha_ACGTTCCGTACCACGC	0.00917431	Singlet
Ha_ACGTTCCGTCAAGCCC	0.00917431	Singlet
Ha_ACGTTCCGTGTGTCGC	0	Singlet
Ha_ACGTTCCGTTACAGCT	0.100917	Singlet
Ha_ACGTTCCGTTTACTTC	0	Singlet
Ha_ACGTTCCTCATTCATC	0.0183486	Singlet
Ha_ACGTTCCTCCTGTAGA	0.0825688	Singlet
Ha_ACGTTCCTCTCGACCT	0.100917	Singlet
Ha_ACTACGAAGAATTCAG	0	Singlet
Ha_ACTACGAAGTAGGCCA	0	Singlet
Ha_ACTACGACAACAGATA	0.146789	Singlet
Ha_ACTACGACACAGTCGC	0.0550459	Singlet
Ha_ACTACGACAGAGGTTG	0	Singlet
Ha_ACTACGACATACAGCT	0.40367	Doublet
Ha_ACTACGACATCTGTTT	0	Singlet
Ha_ACTACGAGTCGCTTAA	0	Singlet
Ha_ACTACGAGTGACTCTA	0	Singlet
Ha_ACTACGAGTGGCCCAT	0	Singlet
Ha_ACTACGAGTTGCAACT	0.0550459	Singlet
Ha_ACTACGAGTTGGAGGT	0.53211	Doublet
Ha_ACTACGATCAAACGAA	0	Singlet
Ha_ACTACGATCGGTCGGT	0.412844	Doublet
Ha_ACTACGATCTCGTCGT	0	Singlet
Ha_ACTACGATCTGGGCCA	0.00917431	Singlet
Ha_ACTACGATCTTAGCAG	0.0275229	Singlet
Ha_ACTATCTAGACAGCTG	0.311927	Singlet
Ha_ACTATCTAGACGATAT	0	Singlet
Ha_ACTATCTAGGGTACGT	0.0733945	Singlet
Ha_ACTATCTAGTCATACC	0.0183486	Singlet
Ha_ACTATCTAGTCATGAA	0.0366972	Singlet
Ha_ACTATCTCAATCTCTT	0.522936	Doublet
Ha_ACTATCTCAGGCACTC	0.00917431	Singlet
Ha_ACTATCTGTGCGAACA	0.174312	Singlet
Ha_ACTATCTTCAGAATAG	0.00917431	Singlet
Ha_ACTATCTTCATTTACC	0.0366972	Singlet
Ha_ACTATCTTCGTGCTCT	0.0550459	Singlet
Ha_ACTATCTTCTCAGTCC	0.238532	Singlet
Ha_ACTATCTTCTCTGAGA	0.0733945	Singlet
Ha_ACTATCTTCTGCTCTG	0.275229	Singlet
Ha_ACTATGGAGCAGCCCT	0.0366972	Singlet
Ha_ACTATGGAGGTATAGT	0.201835	Singlet
Ha_ACTATGGAGTCACACT	0	Singlet
Ha_ACTATGGAGTTTGTCG	0	Singlet
Ha_ACTATGGCAATGAGCG	0	Singlet
Ha_ACTATGGCACGCACCA	0.192661	Singlet
Ha_ACTATGGCACTAGGTT	0	Singlet
Ha_ACTATGGCATGACTAC	0.486239	Doublet
Ha_ACTATGGGTCAACATC	0.0550459	Singlet
Ha_ACTATGGGTCGAGTGA	0.605505	Doublet
Ha_ACTATGGGTCGTAATC	0.00917431	Singlet
Ha_ACTATGGTCACACCCT	0.0825688	Singlet
Ha_ACTATGGTCACGAACT	0.0183486	Singlet
Ha_ACTATGGTCATGAAAG	0	Singlet
Ha_ACTATGGTCATGACAC	0.0366972	Singlet
Ha_ACTATGGTCATTACGG	0.00917431	Singlet
Ha_ACTATGGTCGTAGAGG	0.174312	Singlet
Ha_ACTATTCAGAAACTCA	0	Singlet
Ha_ACTATTCAGCACGTCC	0.12844	Singlet
Ha_ACTATTCAGGCGAACT	0	Singlet
Ha_ACTATTCAGTGTACAA	0	Singlet
Ha_ACTATTCGTACCCGCA	0.00917431	Singlet
Ha_ACTATTCGTAGGGAGG	0.0183486	Singlet
Ha_ACTATTCGTCCTCCTA	0	Singlet
Ha_ACTATTCGTCGGAACA	0.00917431	Singlet
Ha_ACTATTCTCAGATGCT	0.0917431	Singlet
Ha_ACTATTCTCCGCTAGG	0	Singlet
Ha_ACTATTCTCGAGCACC	0.0733945	Singlet
Ha_ACTCCCAAGACCAAAT	0.53211	Doublet
Ha_ACTCCCAAGCCATATC	0.266055	Singlet
Ha_ACTCCCAAGCTAAGTA	0.0825688	Singlet
Ha_ACTCCCAAGCTTTCTT	0	Singlet
Ha_ACTCCCAAGGGTACGT	0	Singlet
Ha_ACTCCCAAGTCACGCC	0.366972	Doublet
Ha_ACTCCCACAAGAGTAT	0	Singlet
Ha_ACTCCCACAGTATGAA	0.0825688	Singlet
Ha_ACTCCCACATCAGCTA	0.541284	Doublet
Ha_ACTCCCAGTAACTAAG	0	Singlet
Ha_ACTCCCAGTCCCTGTT	0.495413	Doublet
Ha_ACTCCCAGTCGTACAT	0.00917431	Singlet
Ha_ACTCCCAGTTGTGCAT	0.00917431	Singlet
Ha_ACTCCCATCATTGGTG	0	Singlet
Ha_ACTCCCATCGGCTGGT	0.33945	Doublet
Ha_ACTCTCGAGACAAGCC	0	Singlet
Ha_ACTCTCGAGGTTCCAT	0.311927	Singlet
Ha_ACTCTCGAGTCTAGCT	0.495413	Doublet
Ha_ACTCTCGCACAACCGC	0.0275229	Singlet
Ha_ACTCTCGCACGAGAAC	0.504587	Doublet
Ha_ACTCTCGCACTACACA	0.100917	Singlet
Ha_ACTCTCGCAGAGGTTG	0.293578	Singlet
Ha_ACTCTCGCATTGCTGA	0.394495	Doublet
Ha_ACTCTCGGTATCGAAA	0.348624	Doublet
Ha_ACTCTCGGTCTCTCTG	0.0275229	Singlet
Ha_ACTCTCGGTTGAGAGC	0	Singlet
Ha_ACTCTCGTCACGGGAA	0.0183486	Singlet
Ha_ACTCTCGTCCACACCT	0	Singlet
Ha_ACTGATGAGATGTTGA	0	Singlet
Ha_ACTGATGAGGACTTCT	0.53211	Doublet
Ha_ACTGATGAGTCATCGT	0.366972	Doublet
Ha_ACTGATGAGTTCCGGC	0.495413	Doublet
Ha_ACTGATGCAATACGAA	0.256881	Singlet
Ha_ACTGATGCAATACGCT	0.00917431	Singlet
Ha_ACTGATGCAGAAGTTA	0.100917	Singlet
Ha_ACTGATGCAGAGAAAG	0.0550459	Singlet
Ha_ACTGATGCAGCAATTC	0.0275229	Singlet
Ha_ACTGATGCATACATCG	0.0458716	Singlet
Ha_ACTGATGGTCTCAGGC	0.0275229	Singlet
Ha_ACTGATGGTGGAGAAA	0.211009	Singlet
Ha_ACTGATGTCAGCTTCC	0.366972	Doublet
Ha_ACTGATGTCGAACGGA	0.0642202	Singlet
Ha_ACTGATGTCGTACCTC	0	Singlet
Ha_ACTGCAAAGATAGCTA	0	Singlet
Ha_ACTGCAAAGCAGGCTA	0.00917431	Singlet
Ha_ACTGCAAAGGGCAATC	0.422018	Doublet
Ha_ACTGCAAAGGTAGCCA	0.0733945	Singlet
Ha_ACTGCAACACATTACG	0.440367	Doublet
Ha_ACTGCAACATCCGCGA	0.110092	Singlet
Ha_ACTGCAACATGAGGGT	0.0825688	Singlet
Ha_ACTGCAAGTACCTATG	0.155963	Singlet
Ha_ACTGCAAGTCCATACA	0	Singlet
Ha_ACTGCAAGTCGTACTA	0.00917431	Singlet
Ha_ACTGCAAGTTCGTTCC	0.201835	Singlet
Ha_ACTGCAAGTTGCGGAA	0.0366972	Singlet
Ha_ACTGCAATCCCTCTCC	0	Singlet
Ha_ACTGCAATCGGAGCAA	0.0366972	Singlet
Ha_ACTGCAATCGTGTCAA	0	Singlet
Ha_ACTGTCCAGACTCCGC	0.00917431	Singlet
Ha_ACTGTCCCAACGTTAC	0.0366972	Singlet
Ha_ACTGTCCCAATTCTTC	0.146789	Singlet
Ha_ACTGTCCCACAGTACT	0.0458716	Singlet
Ha_ACTGTCCCACCTTCCA	0.0275229	Singlet
Ha_ACTGTCCCACGTCGTG	0	Singlet
Ha_ACTGTCCCAGATCCTA	0	Singlet
Ha_ACTGTCCCAGTCCGTG	0.00917431	Singlet
Ha_ACTGTCCGTCAGATTC	0.0642202	Singlet
Ha_ACTGTCCGTCCCACGA	0.0183486	Singlet
Ha_ACTGTCCGTCCCGCAA	0.0183486	Singlet
Ha_ACTGTCCGTCCCGGTA	0.504587	Doublet
Ha_ACTGTCCGTCGGCACT	0.0275229	Singlet
Ha_ACTGTCCGTGACACGA	0	Singlet
Ha_ACTGTCCTCAAGTCGT	0	Singlet
Ha_ACTGTCCTCGCAACAT	0	Singlet
Ha_ACTGTCCTCTCTCCGA	0.0275229	Singlet
Ha_ACTGTCCTCTTCTGGC	0.0183486	Singlet
Ha_ACTGTGAAGACCAGAC	0.0366972	Singlet
Ha_ACTGTGAAGATGAATC	0.302752	Singlet
Ha_ACTGTGAAGGATGCGT	0	Singlet
Ha_ACTGTGAAGGCACAAC	0.33945	Doublet
Ha_ACTGTGAAGGTTGGAC	0.00917431	Singlet
Ha_ACTGTGACAGACCCGT	0	Singlet
Ha_ACTGTGAGTAAGCGGT	0	Singlet
Ha_ACTGTGAGTCCTATAG	0.0825688	Singlet
Ha_ACTGTGAGTGTCTTGA	0	Singlet
Ha_ACTGTGATCAAGTGGG	0.00917431	Singlet
Ha_ACTGTGATCAGGACAG	0.486239	Doublet
Ha_ACTGTGATCAGTGGGA	0.229358	Singlet
Ha_ACTGTGATCATGGGAG	0	Singlet
Ha_ACTGTGATCGGTATGT	0	Singlet
Ha_ACTGTGATCTCCGATC	0.504587	Doublet
Ha_ACTGTGATCTTGCAAG	0.00917431	Singlet
Ha_ACTTAGGAGAGGTGCT	0.238532	Singlet
Ha_ACTTAGGAGCAGCACA	0	Singlet
Ha_ACTTAGGAGCCTGTCG	0	Singlet
Ha_ACTTAGGAGCGTGTCC	0	Singlet
Ha_ACTTAGGAGGATGAGA	0.0825688	Singlet
Ha_ACTTAGGAGGTCGCCT	0	Singlet
Ha_ACTTAGGCACAGTGAG	0.0183486	Singlet
Ha_ACTTAGGCAGACACCC	0.431193	Doublet
Ha_ACTTAGGCAGAGTGTG	0	Singlet
Ha_ACTTAGGCAGTCGTTA	0	Singlet
Ha_ACTTAGGCATTGACCA	0.0550459	Singlet
Ha_ACTTAGGGTACGATGG	0.394495	Doublet
Ha_ACTTAGGGTCAATCTG	0.0183486	Singlet
Ha_ACTTAGGGTCGGCCTA	0.440367	Doublet
Ha_ACTTAGGGTGACCGAA	0.311927	Singlet
Ha_ACTTAGGGTGAGACGT	0.0733945	Singlet
Ha_ACTTAGGTCAGGAAGC	0.0366972	Singlet
Ha_ACTTAGGTCATCAGTG	0	Singlet
Ha_ACTTAGGTCCGCATAA	0.100917	Singlet
Ha_ACTTAGGTCGTCGCTT	0	Singlet
Ha_ACTTATCAGGGCAGTT	0	Singlet
Ha_ACTTATCAGTAGACCG	0.0183486	Singlet
Ha_ACTTATCAGTTGGGAC	0	Singlet
Ha_ACTTATCCACAGCATT	0.238532	Singlet
Ha_ACTTATCCACCGCTGA	0.366972	Doublet
Ha_ACTTATCCAGGTGACA	0	Singlet
Ha_ACTTATCCATGACGAG	0.146789	Singlet
Ha_ACTTATCGTGCTGCAC	0.330275	Doublet
Ha_ACTTATCTCATGCCGG	0.0366972	Singlet
Ha_ACTTATCTCATGGTAC	0.357798	Doublet
Ha_ACTTATCTCGAGTACT	0.577982	Doublet
Ha_ACTTATCTCGTTCTAT	0.0275229	Singlet
Ha_ACTTATCTCTACGCAA	0.0366972	Singlet
Ha_ACTTCCGAGAAGCCAC	0.0183486	Singlet
Ha_ACTTCCGAGGAACTAT	0.0275229	Singlet
Ha_ACTTCCGAGTCGCCCA	0	Singlet
Ha_ACTTCCGAGTCTGTAC	0	Singlet
Ha_ACTTCCGAGTGCACAG	0.0733945	Singlet
Ha_ACTTCCGCAATCGCCG	0.394495	Doublet
Ha_ACTTCCGCACAACCGC	0.00917431	Singlet
Ha_ACTTCCGCACTCCTGT	0	Singlet
Ha_ACTTCCGCAGAGTCAG	0	Singlet
Ha_ACTTCCGCATAATGCC	0.266055	Singlet
Ha_ACTTCCGCATAGTCAC	0.119266	Singlet
Ha_ACTTCCGGTAAGACCG	0.00917431	Singlet
Ha_ACTTCCGGTATGGTAA	0.110092	Singlet
Ha_ACTTCCGGTATTCCTT	0.174312	Singlet
Ha_ACTTCCGGTCGTGATT	0.0458716	Singlet
Ha_ACTTCCGTCCAGTGTA	0.00917431	Singlet
Ha_ACTTCCGTCCATCAGA	0.495413	Doublet
Ha_ACTTCCGTCCGATCGG	0	Singlet
Ha_ACTTCCGTCGTGAGAG	0.0183486	Singlet
Ha_ACTTCCGTCTGTGCAA	0.00917431	Singlet
Ha_ACTTCGCAGAACCGCA	0.00917431	Singlet
Ha_ACTTCGCAGACGACTG	0.587156	Doublet
Ha_ACTTCGCAGGATGCGT	0	Singlet
Ha_ACTTCGCAGTAAGAGG	0	Singlet
Ha_ACTTCGCGTACCAATC	0.0733945	Singlet
Ha_ACTTCGCGTAGTGCGA	0	Singlet
Ha_ACTTCGCGTATCTCGA	0.0183486	Singlet
Ha_ACTTCGCGTCTCCTGT	0.00917431	Singlet
Ha_ACTTCGCGTGACGCCT	0	Singlet
Ha_ACTTCGCGTGCAACAG	0.0366972	Singlet
Ha_ACTTCGCGTGCCTGCA	0.00917431	Singlet
Ha_ACTTCGCGTTAAAGTG	0.119266	Singlet
Ha_ACTTCGCTCGCCAATA	0	Singlet
Ha_ACTTCGCTCGCGGACT	0.119266	Singlet
Ha_ACTTCGCTCTCATTTG	0	Singlet
Ha_ACTTTCAAGACATAGT	0.486239	Doublet
Ha_ACTTTCAAGACATCCT	0.0275229	Singlet
Ha_ACTTTCAAGCGGTAAC	0.330275	Doublet
Ha_ACTTTCAAGGTTAGTA	0.0183486	Singlet
Ha_ACTTTCAAGTGTCATC	0.00917431	Singlet
Ha_ACTTTCACACTAGGTT	0.211009	Singlet
Ha_ACTTTCACAGTCAACT	0.174312	Singlet
Ha_ACTTTCACAGTTGTCA	0	Singlet
Ha_ACTTTCAGTGGATCGA	0.0458716	Singlet
Ha_ACTTTCAGTTTCACTT	0.412844	Doublet
Ha_ACTTTCATCATTTGGG	0.0183486	Singlet
Ha_ACTTTCATCCACTGGG	0	Singlet
Ha_ACTTTCATCTGTAAGC	0.0275229	Singlet
Ha_ACTTTGTAGCACTAGG	0.0642202	Singlet
Ha_ACTTTGTAGCCTGTCG	0	Singlet
Ha_ACTTTGTAGCCTTCTC	0.522936	Doublet
Ha_ACTTTGTAGCTTGTGT	0	Singlet
Ha_ACTTTGTAGGGAGGCA	0	Singlet
Ha_ACTTTGTAGTAGCATA	0	Singlet
Ha_ACTTTGTAGTGATCGG	0.110092	Singlet
Ha_ACTTTGTCAATTTCTC	0.431193	Doublet
Ha_ACTTTGTCAGACGATG	0.385321	Doublet
Ha_ACTTTGTCATCCGTTC	0.0275229	Singlet
Ha_ACTTTGTCATCTTTCA	0.0183486	Singlet
Ha_ACTTTGTGTAAGATTG	0	Singlet
Ha_ACTTTGTGTACCGGAA	0.00917431	Singlet
Ha_ACTTTGTGTAGGACCA	0.0183486	Singlet
Ha_ACTTTGTGTATGGAGC	0	Singlet
Ha_ACTTTGTGTCCACTCT	0	Singlet
Ha_ACTTTGTGTCCTTTGC	0	Singlet
Ha_ACTTTGTGTCTTGCGG	0	Singlet
Ha_ACTTTGTGTTGGAGGT	0.0366972	Singlet
Ha_ACTTTGTGTTGTCATG	0	Singlet
Ha_ACTTTGTTCACTAGCA	0.0275229	Singlet
Ha_ACTTTGTTCATGAGAA	0.146789	Singlet
Ha_ACTTTGTTCCGAGGCT	0.110092	Singlet
Ha_ACTTTGTTCGACATTG	0	Singlet
Ha_AGAAATGAGAAGTATC	0.0183486	Singlet
Ha_AGAAATGAGGCACTAG	0.59633	Doublet
Ha_AGAAATGAGTAAGACT	0.513761	Doublet
Ha_AGAAATGCAAAGCTAA	0.0917431	Singlet
Ha_AGAAATGCAGAGCGTA	0.00917431	Singlet
Ha_AGAAATGCAGGTTTAC	0.422018	Doublet
Ha_AGAAATGCATACTGAC	0.00917431	Singlet
Ha_AGAAATGGTGGCCTCA	0.0642202	Singlet
Ha_AGAAATGGTGTTTGCA	0.229358	Singlet
Ha_AGAAATGTCACAGAGG	0	Singlet
Ha_AGAAATGTCGCACGAC	0.0825688	Singlet
Ha_AGAAATGTCTGGTTGA	0	Singlet
Ha_AGAAATGTCTTTCCAA	0.00917431	Singlet
Ha_AGAACAAAGAATACAC	0	Singlet
Ha_AGAACAAAGATACCAA	0.0458716	Singlet
Ha_AGAACAAAGCATCCCG	0.247706	Singlet
Ha_AGAACAAAGCTCTTCC	0.00917431	Singlet
Ha_AGAACAAAGGGCTGAT	0.192661	Singlet
Ha_AGAACAAAGTCCCGAC	0.256881	Singlet
Ha_AGAACAACAACCAGAG	0	Singlet
Ha_AGAACAACAACTGGTT	0	Singlet
Ha_AGAACAACAATCCAGT	0	Singlet
Ha_AGAACAACACTTACAG	0	Singlet
Ha_AGAACAACAGGCCCTA	0.0642202	Singlet
Ha_AGAACAACAGTTGTTG	0.165138	Singlet
Ha_AGAACAAGTAGAGCTG	0.302752	Singlet
Ha_AGAACAAGTAGCGTCC	0	Singlet
Ha_AGAACAAGTATCGAAA	0	Singlet
Ha_AGAACAAGTATGCAAA	0.550459	Doublet
Ha_AGAACAAGTCAATGGG	0.449541	Doublet
Ha_AGAACAAGTCCTGGGT	0	Singlet
Ha_AGAACAAGTCTAGGTT	0.00917431	Singlet
Ha_AGAACAAGTGAGACCA	0.00917431	Singlet
Ha_AGAACAAGTTCTAACG	0.0275229	Singlet
Ha_AGAACAATCACCGGTG	0.0275229	Singlet
Ha_AGAACAATCGCGCTGA	0.0183486	Singlet
Ha_AGAACAATCTTGGATG	0.550459	Doublet
Ha_AGAACCTAGAGCGACT	0.00917431	Singlet
Ha_AGAACCTAGCTGGCTC	0.0275229	Singlet
Ha_AGAACCTCAAAGGGTC	0.0275229	Singlet
Ha_AGAACCTCAAGTGGTG	0	Singlet
Ha_AGAACCTCACTCATAG	0.568807	Doublet
Ha_AGAACCTCATAACCCA	0.0917431	Singlet
Ha_AGAACCTCATACATCG	0.46789	Doublet
Ha_AGAACCTCATTGTACG	0.00917431	Singlet
Ha_AGAACCTGTAACGATA	0.229358	Singlet
Ha_AGAACCTGTTTAGAGA	0	Singlet
Ha_AGAACCTTCAAGCCGC	0.0366972	Singlet
Ha_AGAACCTTCATACGGT	0.0733945	Singlet
Ha_AGAACCTTCTCTCTTC	0.155963	Singlet
Ha_AGAACCTTCTTACGGA	0.0183486	Singlet
Ha_AGAAGCGAGAAGGTAG	0.220183	Singlet
Ha_AGAAGCGAGACCAAAT	0	Singlet
Ha_AGAAGCGAGACTCCGC	0.0550459	Singlet
Ha_AGAAGCGAGCACCGTC	0.431193	Doublet
Ha_AGAAGCGAGCCTAACT	0	Singlet
Ha_AGAAGCGAGCTCACTA	0	Singlet
Ha_AGAAGCGAGTCGCCAC	0	Singlet
Ha_AGAAGCGAGTGGCCTC	0.486239	Doublet
Ha_AGAAGCGCAGGACTTT	0.449541	Doublet
Ha_AGAAGCGGTACCCACG	0	Singlet
Ha_AGAAGCGGTCATAAAG	0.385321	Doublet
Ha_AGAAGCGGTTGACTGT	0.0550459	Singlet
Ha_AGAAGCGTCCACCCTA	0.0275229	Singlet
Ha_AGAAGCGTCCACTTTA	0	Singlet
Ha_AGAAGCGTCCGTAATG	0.40367	Doublet
Ha_AGAAGCGTCTAGATCG	0.0366972	Singlet
Ha_AGAAGCGTCTTTCTAG	0	Singlet
Ha_AGAAGCGTCTTTGGAG	0	Singlet
Ha_AGAAGTAAGACAAGCC	0.293578	Singlet
Ha_AGAAGTAAGACCTCCG	0.146789	Singlet
Ha_AGAAGTAAGAGCATCG	0	Singlet
Ha_AGAAGTAAGCAGTACG	0.284404	Singlet
Ha_AGAAGTAAGCGTCTCG	0	Singlet
Ha_AGAAGTAAGCTGCGAA	0	Singlet
Ha_AGAAGTAAGGGAGGCA	0	Singlet
Ha_AGAAGTACAACGATCT	0.0733945	Singlet
Ha_AGAAGTACAACTCGAT	0.0366972	Singlet
Ha_AGAAGTACAAGTGATA	0.256881	Singlet
Ha_AGAAGTACAGCTCTGG	0	Singlet
Ha_AGAAGTAGTGAGGCAT	0.247706	Singlet
Ha_AGAAGTAGTGTCTTCC	0.0275229	Singlet
Ha_AGAAGTATCACGAACT	0.449541	Doublet
Ha_AGAAGTATCTAGCCAA	0.449541	Doublet
Ha_AGAAGTATCTCATGCC	0.00917431	Singlet
Ha_AGAAGTATCTGACCCT	0.0642202	Singlet
Ha_AGACAAAAGCTAATGA	0.0183486	Singlet
Ha_AGACAAAAGTAGGTTA	0	Singlet
Ha_AGACAAAAGTGCTAGG	0.0183486	Singlet
Ha_AGACAAACACTGCTTC	0.256881	Singlet
Ha_AGACAAACAGACCTGC	0.0550459	Singlet
Ha_AGACAAACAGAGGCAT	0	Singlet
Ha_AGACAAACAGAGTTCT	0.440367	Doublet
Ha_AGACAAACATATGGCT	0.504587	Doublet
Ha_AGACAAACATGGACAG	0.0733945	Singlet
Ha_AGACAAAGTACGAAAT	0	Singlet
Ha_AGACAAAGTCTAGTGT	0.311927	Singlet
Ha_AGACAAAGTGTTAACC	0	Singlet
Ha_AGACAAAGTTGATGTC	0	Singlet
Ha_AGACAAATCACCTGTC	0.0366972	Singlet
Ha_AGACAAATCGAGCACC	0.00917431	Singlet
Ha_AGACAAATCGCCAACG	0.00917431	Singlet
Ha_AGACACTAGGGCAAGG	0.357798	Doublet
Ha_AGACACTAGGTTATAG	0.155963	Singlet
Ha_AGACACTCAGCAGTAG	0.0275229	Singlet
Ha_AGACACTCAGCGGTTC	0	Singlet
Ha_AGACACTCATGGCCCA	0.211009	Singlet
Ha_AGACACTGTAGAGCTG	0	Singlet
Ha_AGACACTGTAGGGAGG	0.0275229	Singlet
Ha_AGACACTGTTAGAAAC	0.00917431	Singlet
Ha_AGACACTGTTCCGCAG	0.0366972	Singlet
Ha_AGACACTGTTGTGTAC	0	Singlet
Ha_AGACACTTCAATCAGC	0.00917431	Singlet
Ha_AGACACTTCGCCTCTA	0.293578	Singlet
Ha_AGACACTTCTCTTCAA	0	Singlet
Ha_AGACAGGAGACCTGGA	0.0366972	Singlet
Ha_AGACAGGAGCCTTGAT	0.00917431	Singlet
Ha_AGACAGGAGGCGCTTC	0.0642202	Singlet
Ha_AGACAGGAGTCAATCC	0.00917431	Singlet
Ha_AGACAGGAGTCGTCTA	0	Singlet
Ha_AGACAGGGTACGAGTG	0	Singlet
Ha_AGACAGGGTCTTTATC	0	Singlet
Ha_AGACAGGGTGATACCT	0	Singlet
Ha_AGACAGGGTTGCTCGG	0.00917431	Singlet
Ha_AGACAGGGTTGCTTGA	0.522936	Doublet
Ha_AGACAGGTCAAGCGTT	0	Singlet
Ha_AGACAGGTCACGACTA	0.0642202	Singlet
Ha_AGACAGGTCCGGCAGT	0	Singlet
Ha_AGACAGGTCGACCAAT	0.0275229	Singlet
Ha_AGACAGGTCTGCTCTG	0.0275229	Singlet
Ha_AGACAGGTCTGGACCG	0.00917431	Singlet
Ha_AGACAGGTCTGGGCAC	0	Singlet
Ha_AGACCATAGAGCAAGA	0	Singlet
Ha_AGACCATAGATGCCGA	0.0183486	Singlet
Ha_AGACCATAGATGGCGT	0	Singlet
Ha_AGACCATAGATGTTGA	0	Singlet
Ha_AGACCATAGCAACCAG	0	Singlet
Ha_AGACCATAGCACACAG	0.201835	Singlet
Ha_AGACCATAGGACGCTA	0.0825688	Singlet
Ha_AGACCATAGTGCCAGA	0.165138	Singlet
Ha_AGACCATCAAGTGCAG	0.330275	Doublet
Ha_AGACCATCAATTGTGC	0.0366972	Singlet
Ha_AGACCATCAGTTGTTG	0.110092	Singlet
Ha_AGACCATGTCTACGTA	0.0642202	Singlet
Ha_AGACCATGTGACACAG	0.12844	Singlet
Ha_AGACCATGTGTGATGG	0.0183486	Singlet
Ha_AGACCATTCAAGAAAC	0	Singlet
Ha_AGACCATTCCACATAG	0.412844	Doublet
Ha_AGACCATTCCATTGGA	0.00917431	Singlet
Ha_AGACCATTCCTGGTCT	0.0458716	Singlet
Ha_AGACCATTCGGTCTAA	0	Singlet
Ha_AGACCCGAGACTGAGC	0	Singlet
Ha_AGACCCGAGATAGTGT	0.00917431	Singlet
Ha_AGACCCGAGCGACTTT	0.0183486	Singlet
Ha_AGACCCGAGGGCTTCC	0.00917431	Singlet
Ha_AGACCCGAGTTATGGA	0	Singlet
Ha_AGACCCGCAAGCCTGC	0.0275229	Singlet
Ha_AGACCCGCAGCGTGAA	0.100917	Singlet
Ha_AGACCCGCAGTTGAAA	0.504587	Doublet
Ha_AGACCCGCATCCGCGA	0.0366972	Singlet
Ha_AGACCCGCATGATAGA	0.0275229	Singlet
Ha_AGACCCGCATGTGGTT	0	Singlet
Ha_AGACCCGGTAACAGTA	0	Singlet
Ha_AGACCCGGTCAAAGAT	0	Singlet
Ha_AGACCCGGTCACTGAT	0.0183486	Singlet
Ha_AGACCCGGTGAGCTCC	0	Singlet
Ha_AGACCCGGTGTCGATT	0	Singlet
Ha_AGACCCGGTGTGTACT	0	Singlet
Ha_AGACCCGGTTGGTAGG	0	Singlet
Ha_AGACCCGTCATCTGTT	0.651376	Doublet
Ha_AGACCCGTCCCGTAAA	0.0366972	Singlet
Ha_AGACCCGTCCTTCGAC	0.00917431	Singlet
Ha_AGACTCAAGACGCAGT	0.00917431	Singlet
Ha_AGACTCAAGCGAATGC	0	Singlet
Ha_AGACTCACAACAGCTT	0.275229	Singlet
Ha_AGACTCACACAGAGCA	0.00917431	Singlet
Ha_AGACTCACATAATCGC	0.0917431	Singlet
Ha_AGACTCAGTCAAATCC	0.0275229	Singlet
Ha_AGACTCAGTCGACTGC	0	Singlet
Ha_AGACTCAGTCTCACAA	0	Singlet
Ha_AGACTCAGTGCATACT	0	Singlet
Ha_AGACTCAGTTGCCATA	0.0550459	Singlet
Ha_AGACTCAGTTGTCAGT	0.00917431	Singlet
Ha_AGACTCATCCCTTGTG	0.00917431	Singlet
Ha_AGACTCATCCGATTAG	0.0366972	Singlet
Ha_AGACTCATCCGCTGTT	0.183486	Singlet
Ha_AGACTCATCGGTCGGT	0	Singlet
Ha_AGAGAATAGAATCTAG	0	Singlet
Ha_AGAGAATAGCCTTGAT	0.0550459	Singlet
Ha_AGAGAATAGCTACTAC	0	Singlet
Ha_AGAGAATCAAGCTACT	0.211009	Singlet
Ha_AGAGAATCAGCGATTT	0.183486	Singlet
Ha_AGAGAATCAGGTGTTT	0	Singlet
Ha_AGAGAATCATGGCTGC	0.275229	Singlet
Ha_AGAGAATCATTCGGGC	0	Singlet
Ha_AGAGAATCATTGTAGC	0.0183486	Singlet
Ha_AGAGAATGTCAACCAT	0.0917431	Singlet
Ha_AGAGAATGTCACTGAT	0.33945	Doublet
Ha_AGAGAATGTCGCATTA	0	Singlet
Ha_AGAGAATGTTCCGTTC	0.0275229	Singlet
Ha_AGAGAATTCAAGGTGG	0.247706	Singlet
Ha_AGAGAATTCCAAGGGA	0.0275229	Singlet
Ha_AGAGAGCAGAGCAACC	0.00917431	Singlet
Ha_AGAGAGCAGCACTCAT	0.477064	Doublet
Ha_AGAGAGCAGGCTAGCA	0.0550459	Singlet
Ha_AGAGAGCAGGTGCTAG	0.422018	Doublet
Ha_AGAGAGCAGTCGAGGT	0	Singlet
Ha_AGAGAGCCAACGATCT	0.0275229	Singlet
Ha_AGAGAGCCACAAAGCG	0.0183486	Singlet
Ha_AGAGAGCCACATATCG	0	Singlet
Ha_AGAGAGCCAGAACTTC	0.174312	Singlet
Ha_AGAGAGCCAGCAGGAT	0	Singlet
Ha_AGAGAGCCAGCCCACA	0	Singlet
Ha_AGAGAGCCAGGCTACC	0	Singlet
Ha_AGAGAGCCATAGCACT	0	Singlet
Ha_AGAGAGCGTGTCATCA	0	Singlet
Ha_AGAGAGCTCACCTCTG	0.46789	Doublet
Ha_AGAGAGCTCACGGAGA	0.00917431	Singlet
Ha_AGAGAGCTCGAGAACG	0.366972	Doublet
Ha_AGAGAGCTCTCGTGGG	0	Singlet
Ha_AGAGAGCTCTCTAAGG	0.100917	Singlet
Ha_AGAGCAGAGCGTATGG	0.00917431	Singlet
Ha_AGAGCAGCAAGATTGA	0.0366972	Singlet
Ha_AGAGCAGCAGCGTACC	0.321101	Singlet
Ha_AGAGCAGCAGTTCCAA	0.0183486	Singlet
Ha_AGAGCAGGTCGAATTC	0	Singlet
Ha_AGAGCAGGTCGTTCAA	0.00917431	Singlet
Ha_AGAGCAGGTGGCGCTT	0.256881	Singlet
Ha_AGAGCAGGTGTTCCAA	0.0275229	Singlet
Ha_AGAGCAGTCACTGAAC	0.00917431	Singlet
Ha_AGAGCAGTCCGGGACT	0	Singlet
[truncated: 14,356 more rows]
