# Supplementary material for: Transcriptional Profiling of Testis Development in Pre-Sexually-Mature Hezuo Pig
Source: Curr Issues Mol Biol. 2024 Dec 29;47(1):10. doi: 10.3390/cimb47010010 (PMC11763623; doi:10.3390/cimb47010010)
Supplement: Supplementary file 1 [file cimb-47-00010-s001.zip › Supplementary Table/Table S10.xlsx]

## Sheet: cluster15--GO
ID	Descrption	fg_num	bg_num	ratio	class	Pvalue	Qvalue
GO:0005515	protein binding	115	8275	0.014	Molecular Function	6.30006e-12	4.31554e-09
GO:0016477	cell migration	38	1290	0.029	Biological Process	2.57486e-11	6.28121e-08
GO:0030029	actin filament-based process	28	721	0.039	Biological Process	3.53175e-11	6.28121e-08
GO:0006928	movement of cell or subcellular component	47	1992	0.024	Biological Process	1.37096e-10	1.56493e-07
GO:0001568	blood vessel development	25	615	0.041	Biological Process	1.75983e-10	1.56493e-07
GO:0005912	adherens junction	17	271	0.063	Cellular Component	3.24418e-10	1.58316e-07
GO:0070161	anchoring junction	17	284	0.06	Cellular Component	6.6781e-10	1.62946e-07
GO:0030054	cell junction	31	1031	0.03	Cellular Component	1.84225e-09	2.99673e-07
GO:0001944	vasculature development	25	647	0.039	Biological Process	5.06753e-10	3.5648e-07
GO:0048870	cell motility	39	1511	0.026	Biological Process	6.62426e-10	3.5648e-07
GO:0051674	localization of cell	39	1514	0.026	Biological Process	7.01535e-10	3.5648e-07
GO:0051270	regulation of cellular component movement	28	854	0.033	Biological Process	1.67034e-09	7.42676e-07
GO:0003779	actin binding	19	407	0.047	Molecular Function	4.09183e-09	1.40145e-06
GO:0003012	muscle system process	18	379	0.047	Biological Process	7.25327e-09	2.35289e-06
GO:0006936	muscle contraction	16	295	0.054	Biological Process	8.14721e-09	2.35289e-06
GO:0040011	locomotion	43	1947	0.022	Biological Process	8.33693e-09	2.35289e-06
GO:0072358	cardiovascular system development	30	1044	0.029	Biological Process	8.59927e-09	2.35289e-06
GO:0072359	circulatory system development	30	1044	0.029	Biological Process	8.59927e-09	2.35289e-06
GO:0035556	intracellular signal transduction	51	2589	0.02	Biological Process	1.00073e-08	2.40945e-06
GO:0048468	cell development	50	2512	0.02	Biological Process	1.06073e-08	2.40945e-06
GO:0048514	blood vessel morphogenesis	21	535	0.039	Biological Process	1.08381e-08	2.40945e-06
GO:0051239	regulation of multicellular organismal process	53	2854	0.019	Biological Process	3.45641e-08	7.23204e-06
GO:0032501	multicellular organismal process	97	7183	0.014	Biological Process	3.87746e-08	7.6623e-06
GO:0048519	negative regulation of biological process	75	4898	0.015	Biological Process	4.59463e-08	8.60163e-06
GO:0005886	plasma membrane	73	4722	0.015	Cellular Component	7.24214e-08	8.83541e-06
GO:0005925	focal adhesion	11	149	0.074	Cellular Component	9.50614e-08	9.278e-06
GO:0048699	generation of neurons	38	1696	0.022	Biological Process	5.53441e-08	9.52908e-06
GO:0030036	actin cytoskeleton organization	22	644	0.034	Biological Process	5.62583e-08	9.52908e-06
GO:0008092	cytoskeletal protein binding	27	924	0.029	Molecular Function	4.55257e-08	1.0395e-05
GO:0030154	cell differentiation	66	4078	0.016	Biological Process	6.96715e-08	1.08802e-05
GO:2000145	regulation of cell motility	24	768	0.031	Biological Process	7.03528e-08	1.08802e-05
GO:0005924	cell-substrate adherens junction	11	157	0.07	Cellular Component	1.62165e-07	1.22623e-05
GO:0042641	actomyosin	8	69	0.116	Cellular Component	1.75894e-07	1.22623e-05
GO:0030334	regulation of cell migration	23	717	0.032	Biological Process	8.52444e-08	1.26339e-05
GO:0050793	regulation of developmental process	49	2597	0.019	Biological Process	8.93464e-08	1.27122e-05
GO:0009653	anatomical structure morphogenesis	55	3115	0.018	Biological Process	9.67473e-08	1.31486e-05
GO:0001525	angiogenesis	18	450	0.04	Biological Process	9.98066e-08	1.31486e-05
GO:0030055	cell-substrate junction	11	163	0.067	Cellular Component	2.37215e-07	1.36858e-05
GO:0071944	cell periphery	74	4958	0.015	Cellular Component	2.52401e-07	1.36858e-05
GO:0031252	cell leading edge	16	379	0.042	Cellular Component	2.86391e-07	1.39759e-05
GO:0048869	cellular developmental process	69	4425	0.016	Biological Process	1.2763e-07	1.62135e-05
GO:0019934	cGMP-mediated signaling	5	15	0.333	Biological Process	1.42652e-07	1.7497e-05
GO:0015629	actin cytoskeleton	17	444	0.038	Cellular Component	4.71574e-07	2.09208e-05
GO:0003008	system process	40	1945	0.021	Biological Process	2.27951e-07	2.69265e-05
GO:0022008	neurogenesis	38	1793	0.021	Biological Process	2.3467e-07	2.69265e-05
GO:0044707	single-multicellular organism process	87	6322	0.014	Biological Process	2.44092e-07	2.71324e-05
GO:0048523	negative regulation of cellular process	69	4505	0.015	Biological Process	2.66421e-07	2.87169e-05
GO:0001725	stress fiber	7	58	0.121	Cellular Component	8.03958e-07	3.01793e-05
GO:0097517	contractile actin filament bundle	7	58	0.121	Cellular Component	8.03958e-07	3.01793e-05
GO:0023051	regulation of signaling	55	3221	0.017	Biological Process	3.03287e-07	3.11941e-05
GO:0048518	positive regulation of biological process	80	5618	0.014	Biological Process	3.06943e-07	3.11941e-05
GO:0040012	regulation of locomotion	25	905	0.028	Biological Process	3.78971e-07	3.72349e-05
GO:0048522	positive regulation of cellular process	73	4939	0.015	Biological Process	3.87318e-07	3.72349e-05
GO:0007155	cell adhesion	32	1390	0.023	Biological Process	4.40628e-07	4.12451e-05
GO:0010646	regulation of cell communication	55	3265	0.017	Biological Process	4.77976e-07	4.35938e-05
GO:0030182	neuron differentiation	34	1543	0.022	Biological Process	4.915e-07	4.37066e-05
GO:0022610	biological adhesion	32	1402	0.023	Biological Process	5.33166e-07	4.62554e-05
GO:0030048	actin filament-based movement	9	110	0.082	Biological Process	5.73879e-07	4.86021e-05
GO:0022603	regulation of anatomical structure morphogenesis	28	1134	0.025	Biological Process	6.71544e-07	5.55507e-05
GO:0007166	cell surface receptor signaling pathway	46	2526	0.018	Biological Process	7.42212e-07	6.00011e-05
GO:0032432	actin filament bundle	7	66	0.106	Cellular Component	1.96192e-06	6.51131e-05
GO:0042995	cell projection	40	2101	0.019	Cellular Component	2.00143e-06	6.51131e-05
GO:0048731	system development	70	4760	0.015	Biological Process	1.04893e-06	8.29122e-05
GO:0045202	synapse	24	935	0.026	Cellular Component	2.73763e-06	8.34978e-05
GO:0046068	cGMP metabolic process	6	39	0.154	Biological Process	1.1209e-06	8.66749e-05
GO:0009986	cell surface	21	748	0.028	Cellular Component	3.12106e-06	8.95927e-05
GO:0030315	T-tubule	6	47	0.128	Cellular Component	3.62473e-06	9.82703e-05
GO:0000904	cell morphogenesis involved in differentiation	25	973	0.026	Biological Process	1.43125e-06	0.000106678
GO:0031589	cell-substrate adhesion	13	283	0.046	Biological Process	1.43956e-06	0.000106678
GO:0044093	positive regulation of molecular function	34	1622	0.021	Biological Process	1.53919e-06	0.000111596
GO:0008015	blood circulation	16	434	0.037	Biological Process	1.56868e-06	0.000111596
GO:0044557	relaxation of smooth muscle	4	11	0.364	Biological Process	1.85976e-06	0.000129709
GO:0003013	circulatory system process	16	441	0.036	Biological Process	1.93041e-06	0.000132048
GO:0005488	binding	137	12677	0.011	Molecular Function	7.74641e-07	0.000132657
GO:0030016	myofibril	11	224	0.049	Cellular Component	5.41521e-06	0.000133396
GO:0030027	lamellipodium	10	182	0.055	Cellular Component	5.46704e-06	0.000133396
GO:0086065	cell communication involved in cardiac conduction	6	43	0.14	Biological Process	2.03425e-06	0.000136525
GO:0032970	regulation of actin filament-based process	14	349	0.04	Biological Process	2.76283e-06	0.000181989
GO:0009187	cyclic nucleotide metabolic process	8	101	0.079	Biological Process	3.17309e-06	0.000203199
GO:0051962	positive regulation of nervous system development	18	572	0.031	Biological Process	3.21228e-06	0.000203199
GO:0044057	regulation of system process	17	515	0.033	Biological Process	3.25621e-06	0.000203199
GO:0051960	regulation of nervous system development	24	959	0.025	Biological Process	3.76274e-06	0.00023076
GO:0031175	neuron projection development	26	1098	0.024	Biological Process	3.85893e-06	0.000232648
GO:0043292	contractile fiber	11	239	0.046	Cellular Component	1.0014e-05	0.000232707
GO:0030017	sarcomere	10	196	0.051	Cellular Component	1.05055e-05	0.000233031
GO:0007160	cell-matrix adhesion	10	177	0.056	Biological Process	4.01063e-06	0.000235292
GO:0007399	nervous system development	44	2511	0.018	Biological Process	4.03508e-06	0.000235292
GO:0035239	tube morphogenesis	21	767	0.027	Biological Process	4.14369e-06	0.000237727
GO:0009966	regulation of signal transduction	48	2875	0.017	Biological Process	4.80132e-06	0.000271084
GO:0007167	enzyme linked receptor protein signaling pathway	24	978	0.025	Biological Process	5.25668e-06	0.000292156
GO:0045986	negative regulation of smooth muscle contraction	4	14	0.286	Biological Process	5.52551e-06	0.000302373
GO:0007010	cytoskeleton organization	29	1346	0.022	Biological Process	6.27961e-06	0.000338433
GO:0019932	second-messenger-mediated signaling	13	325	0.04	Biological Process	6.56421e-06	0.000348491
GO:0030030	cell projection organization	32	1578	0.02	Biological Process	6.72593e-06	0.000351825
GO:0048666	neuron development	28	1283	0.022	Biological Process	7.34793e-06	0.000378791
GO:0006198	cAMP catabolic process	4	15	0.267	Biological Process	7.48291e-06	0.000380239
GO:0030198	extracellular matrix organization	21	799	0.026	Biological Process	7.76932e-06	0.000389232
GO:0032989	cellular component morphogenesis	33	1669	0.02	Biological Process	7.97996e-06	0.000394232
GO:0061337	cardiac conduction	7	83	0.084	Biological Process	8.80287e-06	0.000428929
GO:0007275	multicellular organism development	74	5443	0.014	Biological Process	9.30151e-06	0.000436593
GO:0051094	positive regulation of developmental process	29	1374	0.021	Biological Process	9.32895e-06	0.000436593
GO:2000026	regulation of multicellular organismal development	37	2003	0.018	Biological Process	9.38639e-06	0.000436593
GO:0034329	cell junction assembly	10	195	0.051	Biological Process	9.45114e-06	0.000436593
GO:0048583	regulation of response to stimulus	57	3774	0.015	Biological Process	9.68218e-06	0.000441532
GO:0003018	vascular process in circulatory system	9	155	0.058	Biological Process	9.90297e-06	0.000445884
GO:0031032	actomyosin structure organization	10	198	0.051	Biological Process	1.0803e-05	0.00048033
GO:0044449	contractile fiber part	10	215	0.047	Cellular Component	2.34299e-05	0.000497122
GO:0005911	cell-cell junction	14	422	0.033	Cellular Component	2.56562e-05	0.000521676
GO:0051345	positive regulation of hydrolase activity	19	694	0.027	Biological Process	1.24102e-05	0.000544975
GO:0043062	extracellular structure organization	21	827	0.025	Biological Process	1.30864e-05	0.000567661
GO:0051271	negative regulation of cellular component movement	11	248	0.044	Biological Process	1.32716e-05	0.000568761
GO:0070252	actin-mediated cell contraction	7	89	0.079	Biological Process	1.39758e-05	0.000591808
GO:0044767	single-organism developmental process	82	6341	0.013	Biological Process	1.41612e-05	0.000592606
GO:0006939	smooth muscle contraction	7	90	0.078	Biological Process	1.50431e-05	0.000615036
GO:0007044	cell-substrate junction assembly	7	90	0.078	Biological Process	1.50431e-05	0.000615036
GO:0050767	regulation of neurogenesis	21	839	0.025	Biological Process	1.62374e-05	0.000656324
GO:0009214	cyclic nucleotide catabolic process	4	18	0.222	Biological Process	1.6431e-05	0.000656685
GO:0023052	signaling	92	7469	0.012	Biological Process	1.78873e-05	0.000699186
GO:0048585	negative regulation of response to stimulus	30	1499	0.02	Biological Process	1.78875e-05	0.000699186
GO:0034330	cell junction organization	11	257	0.043	Biological Process	1.84998e-05	0.00071526
GO:1902531	regulation of intracellular signal transduction	32	1662	0.019	Biological Process	1.93515e-05	0.000740143
GO:0005096	GTPase activator activity	12	271	0.044	Molecular Function	5.91069e-06	0.000809764
GO:0048646	anatomical structure formation involved in morphogenesis	28	1361	0.021	Biological Process	2.18433e-05	0.000826559
GO:0048856	anatomical structure development	78	5984	0.013	Biological Process	2.22005e-05	0.000831234
GO:0006793	phosphorus metabolic process	51	3316	0.015	Biological Process	2.26698e-05	0.000839962
GO:0031532	actin cytoskeleton reorganization	7	96	0.073	Biological Process	2.29593e-05	0.000841919
GO:0032502	developmental process	82	6416	0.013	Biological Process	2.32831e-05	0.00084508
GO:0050880	regulation of blood vessel size	8	133	0.06	Biological Process	2.42361e-05	0.000870785
GO:0006937	regulation of muscle contraction	8	134	0.06	Biological Process	2.55837e-05	0.000878642
GO:0007045	cell-substrate adherens junction assembly	6	66	0.091	Biological Process	2.56408e-05	0.000878642
GO:0048041	focal adhesion assembly	6	66	0.091	Biological Process	2.56408e-05	0.000878642
GO:0086012	membrane depolarization during cardiac muscle cell action potential	4	20	0.2	Biological Process	2.56591e-05	0.000878642
GO:2000147	positive regulation of cell motility	14	425	0.033	Biological Process	2.56898e-05	0.000878642
GO:0004115	3',5'-cyclic-AMP phosphodiesterase activity	4	15	0.267	Molecular Function	7.75777e-06	0.000885679
GO:0050789	regulation of biological process	128	11935	0.011	Biological Process	2.6703e-05	0.000904596
GO:0000902	cell morphogenesis	30	1535	0.02	Biological Process	2.81038e-05	0.000943068
GO:0044459	plasma membrane part	43	2668	0.016	Cellular Component	5.16054e-05	0.00100734
GO:0007165	signal transduction	87	7000	0.012	Biological Process	3.04882e-05	0.00101352
GO:0040017	positive regulation of locomotion	15	491	0.031	Biological Process	3.13838e-05	0.00102465
GO:0044700	single organism signaling	91	7447	0.012	Biological Process	3.13991e-05	0.00102465
GO:1990454	L-type voltage-gated calcium channel complex	3	9	0.333	Cellular Component	5.62086e-05	0.00105499
GO:0044464	cell part	143	14199	0.01	Cellular Component	5.94068e-05	0.00107372
GO:0009968	negative regulation of signal transduction	25	1169	0.021	Biological Process	3.42521e-05	0.00110759
GO:0005604	basement membrane	6	77	0.078	Cellular Component	6.42393e-05	0.0011196
GO:0032879	regulation of localization	41	2470	0.017	Biological Process	3.57571e-05	0.00114197
GO:0050769	positive regulation of neurogenesis	15	497	0.03	Biological Process	3.60753e-05	0.00114197
GO:0060087	relaxation of vascular smooth muscle	3	8	0.375	Biological Process	3.69205e-05	0.00114197
GO:0061438	renal system vasculature morphogenesis	3	8	0.375	Biological Process	3.69205e-05	0.00114197
GO:0061439	kidney vasculature morphogenesis	3	8	0.375	Biological Process	3.69205e-05	0.00114197
GO:0035150	regulation of tube size	8	142	0.056	Biological Process	3.88044e-05	0.00118989
GO:0005623	cell	143	14226	0.01	Cellular Component	7.1946e-05	0.00121068
GO:0045664	regulation of neuron differentiation	18	692	0.026	Biological Process	4.18558e-05	0.00127249
GO:0086007	voltage-gated calcium channel activity involved in cardiac muscle cell action potential	3	6	0.5	Molecular Function	1.37319e-05	0.00134376
GO:0042311	vasodilation	4	23	0.174	Biological Process	4.59358e-05	0.00135036
GO:0045932	negative regulation of muscle contraction	4	23	0.174	Biological Process	4.59358e-05	0.00135036
GO:0061437	renal system vasculature development	4	23	0.174	Biological Process	4.59358e-05	0.00135036
GO:0061440	kidney vasculature development	4	23	0.174	Biological Process	4.59358e-05	0.00135036
GO:0051272	positive regulation of cellular component movement	14	449	0.031	Biological Process	4.67531e-05	0.00136022
GO:0006796	phosphate-containing compound metabolic process	49	3219	0.015	Biological Process	4.70361e-05	0.00136022
GO:0030551	cyclic nucleotide binding	5	36	0.139	Molecular Function	1.61028e-05	0.00137881
GO:0030695	GTPase regulator activity	12	303	0.04	Molecular Function	1.81433e-05	0.00138091
GO:0035296	regulation of tube diameter	7	108	0.065	Biological Process	4.91627e-05	0.00141026
GO:0051240	positive regulation of multicellular organismal process	30	1585	0.019	Biological Process	5.11633e-05	0.0014559
GO:0035637	multicellular organismal signaling	8	149	0.054	Biological Process	5.46534e-05	0.00154287
GO:0035295	tube development	23	1056	0.022	Biological Process	5.55624e-05	0.00155619
GO:0060284	regulation of cell development	23	1058	0.022	Biological Process	5.71922e-05	0.00158932
GO:0023057	negative regulation of signaling	26	1293	0.02	Biological Process	6.59186e-05	0.00181762
GO:0045666	positive regulation of neuron differentiation	13	406	0.032	Biological Process	6.73427e-05	0.0018426
GO:0043167	ion binding	83	6504	0.013	Molecular Function	2.79079e-05	0.00191169
GO:0030335	positive regulation of cell migration	13	408	0.032	Biological Process	7.07737e-05	0.00192169
GO:0007154	cell communication	91	7584	0.012	Biological Process	7.18157e-05	0.00193522
GO:0042383	sarcolemma	7	124	0.056	Cellular Component	0.00012326	0.00200503
GO:0090075	relaxation of muscle	4	26	0.154	Biological Process	7.59671e-05	0.00203169
GO:0019904	protein domain specific binding	19	738	0.026	Molecular Function	3.26975e-05	0.00203616
GO:0065009	regulation of molecular function	46	3004	0.015	Biological Process	7.74194e-05	0.00204241
GO:0048815	hermaphrodite genitalia morphogenesis	2	2	1	Biological Process	7.79245e-05	0.00204241
GO:0072102	glomerulus morphogenesis	3	10	0.3	Biological Process	7.80904e-05	0.00204241
GO:0034333	adherens junction assembly	6	81	0.074	Biological Process	8.21271e-05	0.00213231
GO:0010648	negative regulation of cell communication	26	1312	0.02	Biological Process	8.38335e-05	0.00216084
GO:0071560	cellular response to transforming growth factor beta stimulus	9	204	0.044	Biological Process	8.61141e-05	0.00217284
GO:0090257	regulation of muscle system process	9	204	0.044	Biological Process	8.61141e-05	0.00217284
GO:0006940	regulation of smooth muscle contraction	5	51	0.098	Biological Process	8.63112e-05	0.00217284
GO:0050794	regulation of cellular process	123	11465	0.011	Biological Process	8.67426e-05	0.00217284
GO:0051056	regulation of small GTPase mediated signal transduction	11	307	0.036	Biological Process	9.2905e-05	0.00231093
GO:0086001	cardiac muscle cell action potential	5	52	0.096	Biological Process	9.48164e-05	0.0023421
GO:0034332	adherens junction organization	7	121	0.058	Biological Process	0.000101164	0.00248165
GO:0065007	biological regulation	130	12428	0.01	Biological Process	0.000102809	0.00250473
GO:1903391	regulation of adherens junction organization	5	53	0.094	Biological Process	0.000103951	0.00251534
GO:0071559	response to transforming growth factor beta	9	212	0.042	Biological Process	0.000115453	0.00277478
GO:0086091	regulation of heart rate by cardiac conduction	4	29	0.138	Biological Process	0.000118221	0.00282223
GO:0060548	negative regulation of cell death	20	893	0.022	Biological Process	0.00012254	0.00290583
GO:0010720	positive regulation of cell development	16	623	0.026	Biological Process	0.00013258	0.00312308
GO:0031674	I band	7	134	0.052	Cellular Component	0.000199583	0.00314182
GO:0004114	3',5'-cyclic-nucleotide phosphodiesterase activity	4	25	0.16	Molecular Function	6.706e-05	0.00331774
GO:0030552	cAMP binding	4	25	0.16	Molecular Function	6.706e-05	0.00331774
GO:0005516	calmodulin binding	9	196	0.046	Molecular Function	6.78079e-05	0.00331774
GO:0044420	extracellular matrix component	6	96	0.062	Cellular Component	0.000218618	0.00333393
GO:0019220	regulation of phosphate metabolic process	29	1598	0.018	Biological Process	0.00014644	0.0034269
GO:0051174	regulation of phosphorus metabolic process	29	1599	0.018	Biological Process	0.000148034	0.00344155
GO:0022604	regulation of cell morphogenesis	16	630	0.025	Biological Process	0.000150658	0.00347982
GO:0043547	positive regulation of GTPase activity	12	382	0.031	Biological Process	0.000154412	0.0035435
GO:0002009	morphogenesis of an epithelium	17	699	0.024	Biological Process	0.000156058	0.00355833
GO:0016043	cellular component organization	83	6840	0.012	Biological Process	0.00016146	0.00365804
GO:0045216	cell-cell junction organization	9	223	0.04	Biological Process	0.000169098	0.00380684
GO:0005856	cytoskeleton	33	1978	0.017	Cellular Component	0.000263896	0.00390246
GO:0043085	positive regulation of catalytic activity	25	1295	0.019	Biological Process	0.000176092	0.00393937
GO:0051895	negative regulation of focal adhesion assembly	3	13	0.231	Biological Process	0.000182514	0.00400742
GO:0061577	generation of L-type calcium current	3	13	0.231	Biological Process	0.000182514	0.00400742
GO:1903392	negative regulation of adherens junction organization	3	13	0.231	Biological Process	0.000182514	0.00400742
GO:0050790	regulation of catalytic activity	35	2130	0.016	Biological Process	0.000192953	0.00416694
GO:1903522	regulation of blood circulation	9	227	0.04	Biological Process	0.000193156	0.00416694
GO:0051336	regulation of hydrolase activity	23	1148	0.02	Biological Process	0.000193294	0.00416694
GO:0043087	regulation of GTPase activity	13	452	0.029	Biological Process	0.000195704	0.00419348
GO:0051179	localization	80	6550	0.012	Biological Process	0.000197706	0.00419539
GO:0009154	purine ribonucleotide catabolic process	4	33	0.121	Biological Process	0.000198152	0.00419539
GO:0048729	tissue morphogenesis	19	854	0.022	Biological Process	0.000199493	0.00419879
GO:0008074	guanylate cyclase complex, soluble	3	15	0.2	Cellular Component	0.000292714	0.00420131
GO:0016528	sarcoplasm	5	66	0.076	Cellular Component	0.000305014	0.00425277
GO:0060589	nucleoside-triphosphatase regulator activity	12	359	0.033	Molecular Function	9.37753e-05	0.00428241
GO:0005578	proteinaceous extracellular matrix	6	103	0.058	Cellular Component	0.000320401	0.00434322
GO:0051017	actin filament bundle assembly	7	136	0.051	Biological Process	0.000209409	0.00437281
GO:0008016	regulation of heart contraction	8	181	0.044	Biological Process	0.000211443	0.00437281
GO:1901342	regulation of vasculature development	10	282	0.035	Biological Process	0.000211449	0.00437281
GO:0010959	regulation of metal ion transport	11	338	0.033	Biological Process	0.000215458	0.00442996
GO:0098772	molecular function regulator	30	1636	0.018	Molecular Function	0.00010647	0.00455824
GO:0061572	actin filament bundle organization	7	138	0.051	Biological Process	0.000229085	0.00463783
GO:0086067	AV node cell to bundle of His cell communication	3	14	0.214	Biological Process	0.000230783	0.00463783
GO:1901387	positive regulation of voltage-gated calcium channel activity	3	14	0.214	Biological Process	0.000230783	0.00463783
GO:1903998	regulation of eating behavior	3	14	0.214	Biological Process	0.000230783	0.00463783
GO:0035441	cell migration involved in vasculogenesis	2	3	0.667	Biological Process	0.000232411	0.0046443
GO:0051015	actin filament binding	8	165	0.048	Molecular Function	0.000118963	0.00472091
GO:0015085	calcium ion transmembrane transporter activity	8	166	0.048	Molecular Function	0.000124053	0.00472091
GO:0009888	tissue development	35	2158	0.016	Biological Process	0.000248582	0.00493969
GO:0009261	ribonucleotide catabolic process	4	35	0.114	Biological Process	0.000250087	0.00494199
GO:0016358	dendrite development	10	290	0.034	Biological Process	0.00026458	0.00519951
GO:0030203	glycosaminoglycan metabolic process	8	188	0.043	Biological Process	0.000273554	0.00534632
GO:0043069	negative regulation of programmed cell death	18	805	0.022	Biological Process	0.000279091	0.00542473
GO:0051928	positive regulation of calcium ion transport	6	104	0.058	Biological Process	0.000325001	0.00628276
GO:0051128	regulation of cellular component organization	40	2643	0.015	Biological Process	0.000346944	0.00666628
GO:0048813	dendrite morphogenesis	8	195	0.041	Biological Process	0.000349862	0.00666628
GO:0048012	hepatocyte growth factor receptor signaling pathway	3	16	0.188	Biological Process	0.000350462	0.00666628
GO:0031344	regulation of cell projection organization	16	680	0.024	Biological Process	0.000354865	0.00671412
GO:0070679	inositol 1,4,5 trisphosphate binding	3	13	0.231	Molecular Function	0.000187529	0.00676091
GO:0044456	synapse part	17	772	0.022	Cellular Component	0.000535145	0.00705813
GO:0086002	cardiac muscle cell action potential involved in contraction	4	39	0.103	Biological Process	0.000382208	0.00719319
GO:0007264	small GTPase mediated signal transduction	13	487	0.027	Biological Process	0.000400935	0.00750592
GO:1901888	regulation of cell junction assembly	5	71	0.07	Biological Process	0.000415055	0.00772959
GO:0035729	cellular response to hepatocyte growth factor stimulus	3	17	0.176	Biological Process	0.000422804	0.00777557
GO:0086064	cell communication by electrical coupling involved in cardiac conduction	3	17	0.176	Biological Process	0.000422804	0.00777557
GO:0007015	actin filament organization	11	366	0.03	Biological Process	0.000424082	0.00777557
GO:0014909	smooth muscle cell migration	5	72	0.069	Biological Process	0.00044288	0.00807858
GO:0047555	3',5'-cyclic-GMP phosphodiesterase activity	3	14	0.214	Molecular Function	0.000237111	0.00812104
GO:0006022	aminoglycan metabolic process	8	203	0.039	Biological Process	0.000457465	0.00830205
GO:0098912	membrane depolarization during atrial cardiac muscle cell action potential	2	4	0.5	Biological Process	0.000462115	0.00834387
GO:0042325	regulation of phosphorylation	25	1383	0.018	Biological Process	0.000476229	0.00855529
GO:0008081	phosphoric diester hydrolase activity	6	101	0.059	Molecular Function	0.000291191	0.00876946
GO:0005001	transmembrane receptor protein tyrosine phosphatase activity	3	15	0.2	Molecular Function	0.000294449	0.00876946
GO:0019198	transmembrane receptor protein phosphatase activity	3	15	0.2	Molecular Function	0.000294449	0.00876946
GO:0048812	neuron projection morphogenesis	17	772	0.022	Biological Process	0.000494468	0.00883831
GO:0005737	cytoplasm	111	10282	0.011	Cellular Component	0.000695392	0.00893029
GO:0032956	regulation of actin cytoskeleton organization	10	315	0.032	Biological Process	0.00050776	0.00903051
GO:0071840	cellular component organization or biogenesis	84	7175	0.012	Biological Process	0.000553827	0.00980081
GO:0086010	membrane depolarization during action potential	4	43	0.093	Biological Process	0.000557942	0.00982474
GO:0097458	neuron part	27	1590	0.017	Cellular Component	0.000809157	0.0101248
GO:0008360	regulation of cell shape	7	161	0.043	Biological Process	0.000582147	0.0101505
GO:1904018	positive regulation of vasculature development	7	161	0.043	Biological Process	0.000582147	0.0101505
GO:0051924	regulation of calcium ion transport	8	211	0.038	Biological Process	0.000590528	0.0102194
GO:0035728	response to hepatocyte growth factor	3	19	0.158	Biological Process	0.000594718	0.0102194
GO:1901889	negative regulation of cell junction assembly	3	19	0.158	Biological Process	0.000594718	0.0102194
GO:0031012	extracellular matrix	9	277	0.032	Cellular Component	0.000863522	0.010291
GO:0036477	somatodendritic compartment	18	880	0.02	Cellular Component	0.000864613	0.010291
GO:0034614	cellular response to reactive oxygen species	7	163	0.043	Biological Process	0.000626486	0.0107135
GO:0005547	phosphatidylinositol-3,4,5-trisphosphate binding	4	39	0.103	Molecular Function	0.000395658	0.0110763
GO:0019838	growth factor binding	6	108	0.056	Molecular Function	0.000417755	0.0110763
GO:0004383	guanylate cyclase activity	3	17	0.176	Molecular Function	0.000434319	0.0110763
GO:0005245	voltage-gated calcium channel activity	4	40	0.1	Molecular Function	0.000436585	0.0110763
GO:0038085	vascular endothelial growth factor binding	2	4	0.5	Molecular Function	0.000470719	0.0111187
GO:0086056	voltage-gated calcium channel activity involved in AV node cell action potential	2	4	0.5	Molecular Function	0.000470719	0.0111187
GO:0043066	negative regulation of apoptotic process	17	792	0.021	Biological Process	0.000659139	0.0111299
GO:0009893	positive regulation of metabolic process	50	3675	0.014	Biological Process	0.000660013	0.0111299
GO:0048667	cell morphogenesis involved in neuron differentiation	16	720	0.022	Biological Process	0.000660224	0.0111299
GO:0040013	negative regulation of locomotion	9	269	0.033	Biological Process	0.000667221	0.0111948
GO:0070588	calcium ion transmembrane transport	9	270	0.033	Biological Process	0.000685101	0.0114409
GO:0005938	cell cortex	10	341	0.029	Cellular Component	0.000985069	0.0114456
GO:0051497	negative regulation of stress fiber assembly	3	20	0.15	Biological Process	0.00069514	0.0115543
GO:0060047	heart contraction	8	217	0.037	Biological Process	0.000709575	0.0117014
GO:1903053	regulation of extracellular matrix organization	10	329	0.03	Biological Process	0.000710572	0.0117014
GO:0016310	phosphorylation	34	2195	0.015	Biological Process	0.000722621	0.0117927
GO:0035924	cellular response to vascular endothelial growth factor stimulus	4	46	0.087	Biological Process	0.000722748	0.0117927
GO:0071363	cellular response to growth factor stimulus	15	657	0.023	Biological Process	0.000742886	0.012066
GO:0098794	postsynapse	12	471	0.025	Cellular Component	0.00106877	0.0121293
GO:0002027	regulation of heart rate	5	81	0.062	Biological Process	0.00076094	0.0122136
GO:0014050	negative regulation of glutamate secretion	2	5	0.4	Biological Process	0.00076571	0.0122136
GO:0060978	angiogenesis involved in coronary vascular morphogenesis	2	5	0.4	Biological Process	0.00076571	0.0122136
GO:0071321	cellular response to cGMP	2	5	0.4	Biological Process	0.00076571	0.0122136
GO:0072509	divalent inorganic cation transmembrane transporter activity	10	316	0.032	Molecular Function	0.00055788	0.0123456
GO:0008047	enzyme activator activity	13	501	0.026	Molecular Function	0.000569104	0.0123456
GO:0004112	cyclic-nucleotide phosphodiesterase activity	4	43	0.093	Molecular Function	0.000577433	0.0123456
GO:0005262	calcium channel activity	6	116	0.052	Molecular Function	0.000611052	0.0123456
GO:0005201	extracellular matrix structural constituent	5	77	0.065	Molecular Function	0.000629001	0.0123456
GO:0005246	calcium channel regulator activity	4	44	0.091	Molecular Function	0.000630797	0.0123456
GO:0010975	regulation of neuron projection development	13	523	0.025	Biological Process	0.000780308	0.0123909
GO:0006195	purine nucleotide catabolic process	4	47	0.085	Biological Process	0.000784586	0.0124034
GO:0005884	actin filament	5	88	0.057	Cellular Component	0.00114295	0.0124978
GO:0043025	neuronal cell body	14	611	0.023	Cellular Component	0.00115451	0.0124978
GO:0044297	cell body	15	683	0.022	Cellular Component	0.00117807	0.0124978
GO:0072012	glomerulus vasculature development	3	21	0.143	Biological Process	0.00080575	0.0126817
GO:0006816	calcium ion transport	11	396	0.028	Biological Process	0.000814223	0.0127586
GO:0014812	muscle cell migration	5	83	0.06	Biological Process	0.000850184	0.0132636
GO:0001932	regulation of protein phosphorylation	23	1279	0.018	Biological Process	0.000881183	0.0136872
GO:1901136	carbohydrate derivative catabolic process	7	173	0.04	Biological Process	0.000890066	0.0137651
GO:0003015	heart process	8	225	0.036	Biological Process	0.000897656	0.0138224
GO:0051893	regulation of focal adhesion assembly	4	49	0.082	Biological Process	0.000919313	0.013994
GO:0090109	regulation of cell-substrate junction assembly	4	49	0.082	Biological Process	0.000919313	0.013994
GO:0033002	muscle cell proliferation	7	174	0.04	Biological Process	0.000920608	0.013994
GO:0001570	vasculogenesis	5	85	0.059	Biological Process	0.000947006	0.014334
GO:0035307	positive regulation of protein dephosphorylation	4	50	0.08	Biological Process	0.000992436	0.014958
GO:0000302	response to reactive oxygen species	8	229	0.035	Biological Process	0.00100566	0.0150934
GO:0016849	phosphorus-oxygen lyase activity	3	21	0.143	Molecular Function	0.000827499	0.0155593
GO:0005543	phospholipid binding	11	394	0.028	Molecular Function	0.00084043	0.0155593
GO:0032231	regulation of actin filament bundle assembly	5	87	0.057	Biological Process	0.0010518	0.0157195
GO:0010644	cell communication by electrical coupling	3	23	0.13	Biological Process	0.00105909	0.0157623
GO:0035306	positive regulation of dephosphorylation	4	51	0.078	Biological Process	0.00106955	0.0158517
GO:0007169	transmembrane receptor protein tyrosine kinase signaling pathway	15	682	0.022	Biological Process	0.00108249	0.0159768
GO:0070848	response to growth factor	15	683	0.022	Biological Process	0.00109843	0.016131
GO:0032414	positive regulation of ion transmembrane transporter activity	5	88	0.057	Biological Process	0.00110731	0.016131
GO:0040035	hermaphrodite genitalia development	2	6	0.333	Biological Process	0.00114188	0.016131
GO:0046069	cGMP catabolic process	2	6	0.333	Biological Process	0.00114188	0.016131
GO:0048021	regulation of melanin biosynthetic process	2	6	0.333	Biological Process	0.00114188	0.016131
GO:0070305	response to cGMP	2	6	0.333	Biological Process	0.00114188	0.016131
GO:0072103	glomerulus vasculature morphogenesis	2	6	0.333	Biological Process	0.00114188	0.016131
GO:0072104	glomerular capillary formation	2	6	0.333	Biological Process	0.00114188	0.016131
GO:0086045	membrane depolarization during AV node cell action potential	2	6	0.333	Biological Process	0.00114188	0.016131
GO:1901843	positive regulation of high voltage-gated calcium channel activity	2	6	0.333	Biological Process	0.00114188	0.016131
GO:0045595	regulation of cell differentiation	28	1724	0.016	Biological Process	0.00114282	0.016131
GO:0086003	cardiac muscle cell contraction	4	52	0.077	Biological Process	0.00115078	0.0161792
GO:0003148	outflow tract septum morphogenesis	3	24	0.125	Biological Process	0.00120257	0.0167091
GO:0060977	coronary vasculature morphogenesis	3	24	0.125	Biological Process	0.00120257	0.0167091
GO:1902170	cellular response to reactive nitrogen species	3	24	0.125	Biological Process	0.00120257	0.0167091
GO:0031095	platelet dense tubular network membrane	2	7	0.286	Cellular Component	0.00161217	0.0167392
GO:0016529	sarcoplasmic reticulum	4	57	0.07	Cellular Component	0.0016657	0.0169346
GO:0010941	regulation of cell death	26	1562	0.017	Biological Process	0.00123646	0.0171132
GO:0007267	cell-cell signaling	24	1396	0.017	Biological Process	0.00125701	0.0173302
GO:0051716	cellular response to stimulus	96	8694	0.011	Biological Process	0.00126408	0.0173603
GO:0031399	regulation of protein modification process	29	1823	0.016	Biological Process	0.00127282	0.0174132
GO:0046983	protein dimerization activity	24	1359	0.018	Molecular Function	0.000980303	0.0174482
GO:0019899	enzyme binding	33	2127	0.016	Molecular Function	0.0009934	0.0174482
GO:0001952	regulation of cell-matrix adhesion	5	91	0.055	Biological Process	0.00128689	0.0174713
GO:0032092	positive regulation of protein binding	5	91	0.055	Biological Process	0.00128689	0.0174713
GO:0030234	enzyme regulator activity	20	1045	0.019	Molecular Function	0.00103124	0.0176599
GO:0046872	metal ion binding	53	4015	0.013	Molecular Function	0.00107564	0.017971
GO:0032232	negative regulation of actin filament bundle assembly	3	25	0.12	Biological Process	0.00135773	0.0183629
GO:0098552	side of membrane	13	572	0.023	Cellular Component	0.00186011	0.0185252
GO:0072511	divalent inorganic cation transport	13	559	0.023	Biological Process	0.00142586	0.0192114
GO:0019935	cyclic-nucleotide-mediated signaling	6	138	0.043	Biological Process	0.00143952	0.0193222
GO:0009611	response to wounding	17	851	0.02	Biological Process	0.00144572	0.0193324
GO:0086019	cell-cell signaling involved in cardiac conduction	3	26	0.115	Biological Process	0.00152492	0.0203151
GO:0043198	dendritic shaft	4	61	0.066	Cellular Component	0.00214088	0.020709
GO:0098589	membrane region	22	1277	0.017	Cellular Component	0.00216426	0.020709
GO:0048842	positive regulation of axon extension involved in axon guidance	2	7	0.286	Biological Process	0.00158935	0.021016
GO:0098903	regulation of membrane repolarization during action potential	2	7	0.286	Biological Process	0.00158935	0.021016
GO:0007601	visual perception	8	247	0.032	Biological Process	0.00162752	0.021362
GO:0043270	positive regulation of ion transport	8	247	0.032	Biological Process	0.00162752	0.021362
GO:0051241	negative regulation of multicellular organismal process	20	1096	0.018	Biological Process	0.00164439	0.021504
GO:0010976	positive regulation of neuron projection development	9	307	0.029	Biological Process	0.00167938	0.0218812
GO:0043005	neuron projection	22	1287	0.017	Cellular Component	0.00238364	0.0223695
GO:0043067	regulation of programmed cell death	24	1430	0.017	Biological Process	0.00173895	0.0225746
GO:0050953	sensory perception of light stimulus	8	250	0.032	Biological Process	0.00175572	0.0227094
GO:0009975	cyclase activity	3	25	0.12	Molecular Function	0.00139405	0.0227363
GO:0043168	anion binding	46	3386	0.014	Molecular Function	0.00148311	0.0230969
GO:0019901	protein kinase binding	14	627	0.022	Molecular Function	0.00149926	0.0230969
GO:0005085	guanyl-nucleotide exchange factor activity	9	300	0.03	Molecular Function	0.00152506	0.0230969
GO:0019900	kinase binding	15	701	0.021	Molecular Function	0.00155103	0.0230969
GO:0034767	positive regulation of ion transmembrane transport	6	145	0.041	Biological Process	0.00185179	0.0238653
GO:0070887	cellular response to chemical stimulus	40	2876	0.014	Biological Process	0.00186341	0.0239283
GO:0032411	positive regulation of transporter activity	5	99	0.051	Biological Process	0.00187059	0.0239341
GO:0001953	negative regulation of cell-matrix adhesion	3	28	0.107	Biological Process	0.00189668	0.024181
GO:0006941	striated muscle contraction	6	146	0.041	Biological Process	0.0019173	0.0243566
GO:0097435	fibril organization	13	579	0.022	Biological Process	0.00194539	0.0246254
GO:0001931	uropod	2	9	0.222	Cellular Component	0.0027315	0.0246847
GO:0031094	platelet dense tubular network	2	9	0.222	Cellular Component	0.0027315	0.0246847
GO:0043169	cation binding	53	4093	0.013	Molecular Function	0.00170099	0.024791
GO:0051247	positive regulation of protein metabolic process	25	1529	0.016	Biological Process	0.0019807	0.0249836
GO:0045597	positive regulation of cell differentiation	18	957	0.019	Biological Process	0.00204066	0.0255828
GO:1903510	mucopolysaccharide metabolic process	5	101	0.05	Biological Process	0.0020426	0.0255828
GO:0032270	positive regulation of cellular protein metabolic process	24	1449	0.017	Biological Process	0.00207199	0.0258599
GO:0071670	smooth muscle cell chemotaxis	2	8	0.25	Biological Process	0.00210682	0.0261114
GO:1900122	positive regulation of receptor binding	2	8	0.25	Biological Process	0.00210682	0.0261114
GO:0045765	regulation of angiogenesis	8	258	0.031	Biological Process	0.00213693	0.0263925
GO:0042127	regulation of cell proliferation	24	1454	0.017	Biological Process	0.00216823	0.0266864
GO:0032835	glomerulus development	4	62	0.065	Biological Process	0.00221465	0.0270705
GO:0048260	positive regulation of receptor-mediated endocytosis	4	62	0.065	Biological Process	0.00221465	0.0270705
GO:0006468	protein phosphorylation	28	1803	0.016	Biological Process	0.00222791	0.0271393
GO:0050795	regulation of behavior	9	322	0.028	Biological Process	0.00232048	0.0279964
GO:0008344	adult locomotory behavior	5	104	0.048	Biological Process	0.00232188	0.0279964
GO:0048814	regulation of dendrite morphogenesis	5	104	0.048	Biological Process	0.00232188	0.0279964
GO:0060048	cardiac muscle contraction	5	105	0.048	Biological Process	0.00242087	0.0290913
GO:0042578	phosphoric ester hydrolase activity	12	508	0.024	Molecular Function	0.00205255	0.0292916
GO:0072523	purine-containing compound catabolic process	4	64	0.062	Biological Process	0.00248827	0.0298006
GO:0031254	cell trailing edge	2	10	0.2	Cellular Component	0.00339443	0.0301179
GO:0006182	cGMP biosynthetic process	3	31	0.097	Biological Process	0.00255244	0.0303646
GO:0038084	vascular endothelial growth factor signaling pathway	3	31	0.097	Biological Process	0.00255244	0.0303646
GO:0051130	positive regulation of cellular component organization	22	1306	0.017	Biological Process	0.00261899	0.0309144
GO:0007162	negative regulation of cell adhesion	7	209	0.033	Biological Process	0.00262509	0.0309144
GO:0014910	regulation of smooth muscle cell migration	4	65	0.062	Biological Process	0.00263342	0.0309144
GO:2001259	positive regulation of cation channel activity	4	65	0.062	Biological Process	0.00263342	0.0309144
GO:0030155	regulation of cell adhesion	13	601	0.022	Biological Process	0.00268859	0.0311664
GO:0043051	regulation of pharyngeal pumping	2	9	0.222	Biological Process	0.00269305	0.0311664
GO:1900376	regulation of secondary metabolite biosynthetic process	2	9	0.222	Biological Process	0.00269305	0.0311664
GO:0060326	cell chemotaxis	7	210	0.033	Biological Process	0.00269587	0.0311664
GO:0006979	response to oxidative stress	11	461	0.024	Biological Process	0.00271175	0.0311664
GO:0031346	positive regulation of cell projection organization	10	394	0.025	Biological Process	0.00271188	0.0311664
GO:0010562	positive regulation of phosphorus metabolic process	18	983	0.018	Biological Process	0.00272498	0.0311664
GO:0045937	positive regulation of phosphate metabolic process	18	983	0.018	Biological Process	0.00272498	0.0311664
GO:0031430	M band	3	35	0.086	Cellular Component	0.0036955	0.0316387
GO:0044295	axonal growth cone	3	35	0.086	Cellular Component	0.0036955	0.0316387
GO:0010922	positive regulation of phosphatase activity	3	32	0.094	Biological Process	0.00279835	0.031801
GO:1900744	regulation of p38MAPK cascade	3	32	0.094	Biological Process	0.00279835	0.031801
GO:0046982	protein heterodimerization activity	12	518	0.023	Molecular Function	0.00240976	0.0332608
GO:0043621	protein self-association	4	63	0.063	Molecular Function	0.00242779	0.0332608
GO:0097285	cell-type specific apoptotic process	11	467	0.024	Biological Process	0.00299322	0.033806
GO:0048738	cardiac muscle tissue development	7	214	0.033	Biological Process	0.00299379	0.033806
GO:0042981	regulation of apoptotic process	23	1406	0.016	Biological Process	0.00302025	0.0338898
GO:0070509	calcium ion import	6	160	0.037	Biological Process	0.00303087	0.0338898
GO:0010863	positive regulation of phospholipase C activity	3	33	0.091	Biological Process	0.00305837	0.0338898
GO:0044319	wound healing, spreading of cells	3	33	0.091	Biological Process	0.00305837	0.0338898
GO:0090162	establishment of epithelial cell polarity	3	33	0.091	Biological Process	0.00305837	0.0338898
GO:0090505	epiboly involved in wound healing	3	33	0.091	Biological Process	0.00305837	0.0338898
GO:0005829	cytosol	54	4364	0.012	Cellular Component	0.00413125	0.0347595
GO:0030018	Z disc	5	119	0.042	Cellular Component	0.0042766	0.0352219
GO:0005891	voltage-gated calcium channel complex	3	37	0.081	Cellular Component	0.00433056	0.0352219
GO:0009897	external side of plasma membrane	7	228	0.031	Cellular Component	0.00440548	0.0352438
GO:0060485	mesenchyme development	8	276	0.029	Biological Process	0.00323302	0.0357138
GO:0003151	outflow tract morphogenesis	4	69	0.058	Biological Process	0.00327216	0.0359231
GO:0051492	regulation of stress fiber assembly	4	69	0.058	Biological Process	0.00327216	0.0359231
GO:0001667	ameboidal-type cell migration	10	405	0.025	Biological Process	0.00330014	0.0359654
GO:0051480	regulation of cytosolic calcium ion concentration	8	277	0.029	Biological Process	0.00330473	0.0359654
GO:0030336	negative regulation of cell migration	7	218	0.032	Biological Process	0.00331631	0.0359654
GO:0048843	negative regulation of axon extension involved in axon guidance	2	10	0.2	Biological Process	0.00334679	0.0359654
GO:0051956	negative regulation of amino acid transport	2	10	0.2	Biological Process	0.00334679	0.0359654
GO:0072110	glomerular mesangial cell proliferation	2	10	0.2	Biological Process	0.00334679	0.0359654
GO:1901201	regulation of extracellular matrix assembly	2	10	0.2	Biological Process	0.00334679	0.0359654
GO:0007009	plasma membrane organization	9	341	0.026	Biological Process	0.00339718	0.0363969
GO:0031325	positive regulation of cellular metabolic process	41	3069	0.013	Biological Process	0.00343635	0.036706
GO:0030898	actin-dependent ATPase activity	2	9	0.222	Molecular Function	0.00274246	0.036835
GO:0046578	regulation of Ras protein signal transduction	7	220	0.032	Biological Process	0.00348721	0.0371377
GO:0050773	regulation of dendrite development	6	165	0.036	Biological Process	0.00352711	0.0374506
GO:0070838	divalent metal ion transport	11	478	0.023	Biological Process	0.0035703	0.0377963
GO:1901021	positive regulation of calcium ion transmembrane transporter activity	3	35	0.086	Biological Process	0.00362175	0.0381811
GO:0019222	regulation of metabolic process	76	6687	0.011	Biological Process	0.00362812	0.0381811
GO:0090066	regulation of anatomical structure size	12	551	0.022	Biological Process	0.00369201	0.0387389
GO:0050896	response to stimulus	108	10343	0.01	Biological Process	0.00371789	0.0388212
GO:0003158	endothelium development	5	116	0.043	Biological Process	0.00372169	0.0388212
GO:0051093	negative regulation of developmental process	17	934	0.018	Biological Process	0.00379841	0.0395057
GO:0009887	organ morphogenesis	20	1179	0.017	Biological Process	0.00381431	0.0395554
GO:0001934	positive regulation of protein phosphorylation	16	856	0.019	Biological Process	0.00384806	0.0397197
GO:0007266	Rho protein signal transduction	6	168	0.036	Biological Process	0.00385249	0.0397197
GO:0008283	cell proliferation	28	1875	0.015	Biological Process	0.00389847	0.0399932
GO:1901701	cellular response to oxygen-containing compound	18	1017	0.018	Biological Process	0.0039015	0.0399932
GO:1900274	regulation of phospholipase C activity	3	36	0.083	Biological Process	0.0039256	0.0401246
GO:0010810	regulation of cell-substrate adhesion	6	169	0.036	Biological Process	0.00396574	0.0404187
GO:0005581	collagen trimer	4	78	0.051	Cellular Component	0.00520797	0.0408809
GO:0044444	cytoplasmic part	92	8503	0.011	Cellular Component	0.00527766	0.0408809
GO:0060979	vasculogenesis involved in coronary vascular morphogenesis	2	11	0.182	Biological Process	0.00406682	0.0409793
GO:0098911	regulation of ventricular cardiac muscle cell action potential	2	11	0.182	Biological Process	0.00406682	0.0409793
GO:1902514	regulation of generation of L-type calcium current	2	11	0.182	Biological Process	0.00406682	0.0409793
GO:1903131	mononuclear cell differentiation	2	11	0.182	Biological Process	0.00406682	0.0409793
GO:2000146	negative regulation of cell motility	7	227	0.031	Biological Process	0.0041387	0.0415857
GO:0034446	substrate adhesion-dependent cell spreading	4	74	0.054	Biological Process	0.00420946	0.0419413
GO:0043507	positive regulation of JUN kinase activity	4	74	0.054	Biological Process	0.00420946	0.0419413
GO:0046058	cAMP metabolic process	4	74	0.054	Biological Process	0.00420946	0.0419413
GO:0031641	regulation of myelination	3	37	0.081	Biological Process	0.00424453	0.0420551
GO:1901385	regulation of voltage-gated calcium channel activity	3	37	0.081	Biological Process	0.00424453	0.0420551
GO:1903054	negative regulation of extracellular matrix organization	5	120	0.042	Biological Process	0.00429966	0.0424831
GO:0065008	regulation of biological quality	48	3802	0.013	Biological Process	0.00443915	0.0437397
GO:0042221	response to chemical	54	4410	0.012	Biological Process	0.00448314	0.0440512
GO:0007420	brain development	15	792	0.019	Biological Process	0.00452592	0.0443491
GO:0048520	positive regulation of behavior	6	174	0.034	Biological Process	0.00456938	0.0443776
GO:1903055	positive regulation of extracellular matrix organization	6	174	0.034	Biological Process	0.00456938	0.0443776
GO:0038066	p38MAPK cascade	3	38	0.079	Biological Process	0.00457874	0.0443776
GO:0090504	epiboly	3	38	0.079	Biological Process	0.00457874	0.0443776
GO:0035023	regulation of Rho protein signal transduction	5	122	0.041	Biological Process	0.00461146	0.0445733
GO:0046854	phosphatidylinositol phosphorylation	4	76	0.053	Biological Process	0.00463026	0.0446337
GO:0043406	positive regulation of MAP kinase activity	7	232	0.03	Biological Process	0.00465777	0.0447775
GO:0006935	chemotaxis	13	642	0.02	Biological Process	0.00469142	0.0449795
GO:0070717	poly-purine tract binding	3	34	0.088	Molecular Function	0.00342011	0.0450533
GO:0098797	plasma membrane protein complex	13	657	0.02	Cellular Component	0.00600914	0.045213
GO:0045121	membrane raft	8	305	0.026	Cellular Component	0.00611487	0.045213
GO:0098857	membrane microdomain	8	305	0.026	Cellular Component	0.00611487	0.045213
GO:0051099	positive regulation of binding	6	176	0.034	Biological Process	0.00482888	0.0457175
GO:0010881	regulation of cardiac muscle contraction by regulation of the release of sequestered calcium ion	2	12	0.167	Biological Process	0.00485192	0.0457175
GO:0086016	AV node cell action potential	2	12	0.167	Biological Process	0.00485192	0.0457175
GO:0086027	AV node cell to bundle of His cell signaling	2	12	0.167	Biological Process	0.00485192	0.0457175
GO:0086069	bundle of His cell to Purkinje myocyte communication	2	12	0.167	Biological Process	0.00485192	0.0457175
GO:1902668	negative regulation of axon guidance	2	12	0.167	Biological Process	0.00485192	0.0457175
GO:0042692	muscle cell differentiation	10	428	0.023	Biological Process	0.00485836	0.0457175
GO:0008284	positive regulation of cell proliferation	15	799	0.019	Biological Process	0.00490348	0.0460202
GO:0042060	wound healing	11	499	0.022	Biological Process	0.00491861	0.0460408
GO:0044087	regulation of cellular component biogenesis	17	959	0.018	Biological Process	0.00494102	0.0461292
GO:0007265	Ras protein signal transduction	9	362	0.025	Biological Process	0.00500904	0.0466418
GO:0099512	supramolecular fiber	15	818	0.018	Cellular Component	0.00645332	0.0470033
GO:1903169	regulation of calcium ion transmembrane transport	5	125	0.04	Biological Process	0.00510886	0.0473583
GO:0007417	central nervous system development	18	1044	0.017	Biological Process	0.00511262	0.0473583
GO:0006029	proteoglycan metabolic process	4	79	0.051	Biological Process	0.00531313	0.0488341
GO:0030038	contractile actin filament bundle assembly	4	79	0.051	Biological Process	0.00531313	0.0488341
GO:0043149	stress fiber assembly	4	79	0.051	Biological Process	0.00531313	0.0488341
GO:0019722	calcium-mediated signaling	6	180	0.033	Biological Process	0.00538021	0.0493232
GO:0031401	positive regulation of protein modification process	19	1133	0.017	Biological Process	0.00541848	0.0495463
GO:0042330	taxis	13	655	0.02	Biological Process	0.00553279	0.0504619
GO:1904019	epithelial cell apoptotic process	4	80	0.05	Biological Process	0.00555493	0.0505342
GO:0015267	channel activity	12	551	0.022	Molecular Function	0.00396563	0.0510336
GO:0022803	passive transmembrane transporter activity	12	552	0.022	Molecular Function	0.00402309	0.0510336
GO:0030274	LIM domain binding	2	11	0.182	Molecular Function	0.00414098	0.0515741
GO:0031643	positive regulation of myelination	2	13	0.154	Biological Process	0.00570091	0.0515983
GO:0043455	regulation of secondary metabolic process	2	13	0.154	Biological Process	0.00570091	0.0515983
GO:0098590	plasma membrane region	18	1075	0.017	Cellular Component	0.00736835	0.0520911
GO:0044463	cell projection part	22	1416	0.016	Cellular Component	0.0073818	0.0520911
GO:0030424	axon	13	675	0.019	Cellular Component	0.00747209	0.0520911
GO:0030534	adult behavior	6	183	0.033	Biological Process	0.00582299	0.0525577
GO:0007204	positive regulation of cytosolic calcium ion concentration	7	242	0.029	Biological Process	0.00584178	0.0525577
GO:0006470	protein dephosphorylation	9	371	0.024	Biological Process	0.00585927	0.0525577
GO:1902903	regulation of fibril organization	8	305	0.026	Biological Process	0.00586602	0.0525577
GO:0031345	negative regulation of cell projection organization	6	184	0.033	Biological Process	0.00597634	0.0534116
GO:0008289	lipid binding	14	706	0.02	Molecular Function	0.00439118	0.0537136
GO:0042310	vasoconstriction	4	82	0.049	Biological Process	0.00606034	0.053911
GO:0006874	cellular calcium ion homeostasis	9	373	0.024	Biological Process	0.00606252	0.053911
GO:0001508	action potential	5	131	0.038	Biological Process	0.00621575	0.0551357
GO:0010604	positive regulation of macromolecule metabolic process	40	3077	0.013	Biological Process	0.00630975	0.0557161
GO:0051173	positive regulation of nitrogen compound metabolic process	38	2883	0.013	Biological Process	0.00631251	0.0557161
GO:0042327	positive regulation of phosphorylation	16	903	0.018	Biological Process	0.0063825	0.0561944
GO:0007631	feeding behavior	5	132	0.038	Biological Process	0.00641537	0.0563444
GO:0015026	coreceptor activity	3	38	0.079	Molecular Function	0.00469766	0.0564543
GO:0043269	regulation of ion transport	12	592	0.02	Biological Process	0.00647115	0.0565467
GO:0060259	regulation of feeding behavior	3	43	0.07	Biological Process	0.00648609	0.0565467
GO:0072577	endothelial cell apoptotic process	3	43	0.07	Biological Process	0.00648609	0.0565467
GO:1901700	response to oxygen-containing compound	24	1587	0.015	Biological Process	0.00655464	0.0570045
GO:0097060	synaptic membrane	8	325	0.025	Cellular Component	0.00881779	0.0576416
GO:0002095	caveolar macromolecular signaling complex	1	1	1	Cellular Component	0.00892071	0.0576416
GO:0016027	inaD signaling complex	1	1	1	Cellular Component	0.00892071	0.0576416
GO:0032160	septin filament array	1	1	1	Cellular Component	0.00892071	0.0576416
GO:0034665	integrin alpha1-beta1 complex	1	1	1	Cellular Component	0.00892071	0.0576416
GO:0014704	intercalated disc	3	48	0.062	Cellular Component	0.00897697	0.0576416
GO:0008331	high voltage-gated calcium channel activity	2	12	0.167	Molecular Function	0.00494014	0.0581665
GO:0017022	myosin binding	4	77	0.052	Molecular Function	0.00500996	0.0581665
GO:0007229	integrin-mediated signaling pathway	4	85	0.047	Biological Process	0.00687441	0.0594946
GO:0045778	positive regulation of ossification	4	85	0.047	Biological Process	0.00687441	0.0594946
GO:0042755	eating behavior	3	44	0.068	Biological Process	0.00691609	0.05971
GO:0042542	response to hydrogen peroxide	5	135	0.037	Biological Process	0.0070412	0.0606429
GO:0044802	single-organism membrane organization	18	1079	0.017	Biological Process	0.00712803	0.0612425
GO:0042805	actinin binding	3	40	0.075	Molecular Function	0.00543071	0.0620007
GO:0019955	cytokine binding	4	80	0.05	Molecular Function	0.00573604	0.0631097
GO:0005216	ion channel activity	11	505	0.022	Molecular Function	0.00573605	0.0631097
GO:0030553	cGMP binding	2	13	0.154	Molecular Function	0.00580425	0.0631097
GO:0042597	periplasmic space	5	146	0.034	Cellular Component	0.00998498	0.0632815
GO:0043235	receptor complex	7	267	0.026	Cellular Component	0.0101422	0.0634535
GO:0046834	lipid phosphorylation	4	87	0.046	Biological Process	0.00745547	0.063789
GO:0048858	cell projection morphogenesis	18	1084	0.017	Biological Process	0.00746264	0.063789
GO:0045807	positive regulation of endocytosis	5	137	0.036	Biological Process	0.00748139	0.063789
GO:0044267	cellular protein metabolic process	61	5247	0.012	Biological Process	0.0075609	0.063789
GO:0060322	head development	15	839	0.018	Biological Process	0.00758381	0.063789
GO:0061154	endothelial tube morphogenesis	2	15	0.133	Biological Process	0.00758582	0.063789
GO:0070572	positive regulation of neuron projection regeneration	2	15	0.133	Biological Process	0.00758582	0.063789
GO:0072109	glomerular mesangium development	2	15	0.133	Biological Process	0.00758582	0.063789
GO:1901841	regulation of high voltage-gated calcium channel activity	2	15	0.133	Biological Process	0.00758582	0.063789
GO:1902532	negative regulation of intracellular signal transduction	11	530	0.021	Biological Process	0.00761669	0.0638976
GO:0061564	axon development	12	605	0.02	Biological Process	0.00763487	0.0638994
GO:0005622	intracellular	125	12608	0.01	Cellular Component	0.0105959	0.0646676
GO:0031672	A band	3	51	0.059	Cellular Component	0.0106012	0.0646676
GO:0071310	cellular response to organic substance	32	2346	0.014	Biological Process	0.00780974	0.0650389
GO:0014911	positive regulation of smooth muscle cell migration	3	46	0.065	Biological Process	0.00782588	0.0650389
GO:0098900	regulation of action potential	3	46	0.065	Biological Process	0.00782588	0.0650389
GO:0060429	epithelium development	22	1435	0.015	Biological Process	0.00792521	0.0652206
GO:0008217	regulation of blood pressure	5	139	0.036	Biological Process	0.00794042	0.0652206
GO:0043410	positive regulation of MAPK cascade	10	463	0.022	Biological Process	0.00828111	0.0652206
GO:0010518	positive regulation of phospholipase activity	3	47	0.064	Biological Process	0.00830597	0.0652206
GO:0010812	negative regulation of cell-substrate adhesion	3	47	0.064	Biological Process	0.00830597	0.0652206
GO:0045494	photoreceptor cell maintenance	3	47	0.064	Biological Process	0.00830597	0.0652206
GO:0051899	membrane depolarization	4	90	0.044	Biological Process	0.0083863	0.0652206
GO:0010769	regulation of cell morphogenesis involved in differentiation	9	393	0.023	Biological Process	0.00840792	0.0652206
GO:0055074	calcium ion homeostasis	9	394	0.023	Biological Process	0.00854107	0.0652206
GO:0071902	positive regulation of protein serine/threonine kinase activity	8	326	0.025	Biological Process	0.00861704	0.0652206
GO:0010882	regulation of cardiac muscle contraction by calcium ion signaling	2	16	0.125	Biological Process	0.00861944	0.0652206
GO:0042438	melanin biosynthetic process	2	16	0.125	Biological Process	0.00861944	0.0652206
GO:0060973	cell migration involved in heart development	2	16	0.125	Biological Process	0.00861944	0.0652206
GO:0086014	atrial cardiac muscle cell action potential	2	16	0.125	Biological Process	0.00861944	0.0652206
GO:0086026	atrial cardiac muscle cell to AV node cell signaling	2	16	0.125	Biological Process	0.00861944	0.0652206
GO:0086066	atrial cardiac muscle cell to AV node cell communication	2	16	0.125	Biological Process	0.00861944	0.0652206
GO:0034764	positive regulation of transmembrane transport	6	199	0.03	Biological Process	0.00864554	0.0652206
GO:0046488	phosphatidylinositol metabolic process	6	199	0.03	Biological Process	0.00864554	0.0652206
GO:0006024	glycosaminoglycan biosynthetic process	5	142	0.035	Biological Process	0.00866517	0.0652206
GO:0043506	regulation of JUN kinase activity	4	91	0.044	Biological Process	0.00871271	0.0652206
GO:0071320	cellular response to cAMP	3	48	0.062	Biological Process	0.00880303	0.0652206
GO:0044699	single-organism process	144	15204	0.009	Biological Process	0.00881593	0.0652206
GO:0003138	primary heart field specification	1	1	1	Biological Process	0.00885622	0.0652206
GO:0003172	sinoatrial valve development	1	1	1	Biological Process	0.00885622	0.0652206
GO:0003185	sinoatrial valve morphogenesis	1	1	1	Biological Process	0.00885622	0.0652206
GO:0006932	substrate-dependent cell migration, cell contraction	1	1	1	Biological Process	0.00885622	0.0652206
GO:0007555	regulation of ecdysteroid secretion	1	1	1	Biological Process	0.00885622	0.0652206
GO:0008377	light-induced release of internally sequestered calcium ion	1	1	1	Biological Process	0.00885622	0.0652206
GO:0022035	rhombomere cell migration	1	1	1	Biological Process	0.00885622	0.0652206
GO:0031270	pseudopodium retraction	1	1	1	Biological Process	0.00885622	0.0652206
GO:0038189	neuropilin signaling pathway	1	1	1	Biological Process	0.00885622	0.0652206
GO:0038190	VEGF-activated neuropilin signaling pathway	1	1	1	Biological Process	0.00885622	0.0652206
GO:0045457	ecdysteroid secretion	1	1	1	Biological Process	0.00885622	0.0652206
GO:0046000	positive regulation of ecdysteroid secretion	1	1	1	Biological Process	0.00885622	0.0652206
GO:0046673	negative regulation of compound eye retinal cell programmed cell death	1	1	1	Biological Process	0.00885622	0.0652206
GO:0048098	antennal joint development	1	1	1	Biological Process	0.00885622	0.0652206
GO:0060301	positive regulation of cytokine activity	1	1	1	Biological Process	0.00885622	0.0652206
GO:0060981	cell migration involved in coronary angiogenesis	1	1	1	Biological Process	0.00885622	0.0652206
GO:0099554	trans-synaptic signaling by soluble gas, modulating synaptic transmission	1	1	1	Biological Process	0.00885622	0.0652206
GO:0099555	trans-synaptic signaling by nitric oxide, modulating synaptic transmission	1	1	1	Biological Process	0.00885622	0.0652206
GO:1900756	protein processing in phagocytic vesicle	1	1	1	Biological Process	0.00885622	0.0652206
GO:1901202	negative regulation of extracellular matrix assembly	1	1	1	Biological Process	0.00885622	0.0652206
GO:1902203	negative regulation of hepatocyte growth factor receptor signaling pathway	1	1	1	Biological Process	0.00885622	0.0652206
GO:1902378	VEGF-activated neuropilin signaling pathway involved in axon guidance	1	1	1	Biological Process	0.00885622	0.0652206
GO:1902748	positive regulation of lens fiber cell differentiation	1	1	1	Biological Process	0.00885622	0.0652206
GO:1903353	regulation of nucleus organization	1	1	1	Biological Process	0.00885622	0.0652206
GO:1903610	regulation of calcium-dependent ATPase activity	1	1	1	Biological Process	0.00885622	0.0652206
GO:1903611	negative regulation of calcium-dependent ATPase activity	1	1	1	Biological Process	0.00885622	0.0652206
GO:1903921	regulation of protein processing in phagocytic vesicle	1	1	1	Biological Process	0.00885622	0.0652206
GO:1903923	positive regulation of protein processing in phagocytic vesicle	1	1	1	Biological Process	0.00885622	0.0652206
GO:1904901	positive regulation of myosin II filament organization	1	1	1	Biological Process	0.00885622	0.0652206
GO:1990256	signal clustering	1	1	1	Biological Process	0.00885622	0.0652206
GO:2000663	negative regulation of interleukin-5 secretion	1	1	1	Biological Process	0.00885622	0.0652206
GO:2001112	regulation of cellular response to hepatocyte growth factor stimulus	1	1	1	Biological Process	0.00885622	0.0652206
GO:2001113	negative regulation of cellular response to hepatocyte growth factor stimulus	1	1	1	Biological Process	0.00885622	0.0652206
GO:0072503	cellular divalent inorganic cation homeostasis	9	397	0.023	Biological Process	0.00895018	0.0657765
GO:0003007	heart morphogenesis	7	263	0.027	Biological Process	0.0090448	0.0663347
GO:0044763	single-organism cellular process	137	14222	0.01	Biological Process	0.00914868	0.0669586
GO:0032990	cell part morphogenesis	18	1108	0.016	Biological Process	0.00925129	0.0675705
GO:0007435	salivary gland morphogenesis	3	49	0.061	Biological Process	0.00931718	0.0679123
GO:0008152	metabolic process	117	11663	0.01	Biological Process	0.00959315	0.0696507
GO:0048762	mesenchymal cell differentiation	6	204	0.029	Biological Process	0.00969999	0.0696507
GO:0006023	aminoglycan biosynthetic process	5	146	0.034	Biological Process	0.00970105	0.0696507
GO:0007263	nitric oxide mediated signal transduction	2	17	0.118	Biological Process	0.00971233	0.0696507
GO:0014048	regulation of glutamate secretion	2	17	0.118	Biological Process	0.00971233	0.0696507
GO:0035313	wound healing, spreading of epidermal cells	2	17	0.118	Biological Process	0.00971233	0.0696507
GO:0051481	negative regulation of cytosolic calcium ion concentration	2	17	0.118	Biological Process	0.00971233	0.0696507
GO:0061298	retina vasculature development in camera-type eye	2	17	0.118	Biological Process	0.00971233	0.0696507
GO:0022838	substrate-specific channel activity	11	514	0.021	Molecular Function	0.0065209	0.0697941
GO:0050877	neurological system process	20	1288	0.016	Biological Process	0.00989249	0.0708
GO:0045766	positive regulation of angiogenesis	5	147	0.034	Biological Process	0.00997276	0.0712311
GO:0032268	regulation of cellular protein metabolic process	34	2581	0.013	Biological Process	0.0101678	0.0724785
GO:0031256	leading edge membrane	5	153	0.033	Cellular Component	0.0120523	0.0726112
GO:0061448	connective tissue development	7	270	0.026	Biological Process	0.0103548	0.0736644
GO:0050731	positive regulation of peptidyl-tyrosine phosphorylation	5	149	0.034	Biological Process	0.0105318	0.0747736
GO:0031033	myosin filament organization	2	18	0.111	Biological Process	0.0108634	0.0762149
GO:0043050	pharyngeal pumping	2	18	0.111	Biological Process	0.0108634	0.0762149
GO:0072111	cell proliferation involved in kidney development	2	18	0.111	Biological Process	0.0108634	0.0762149
GO:0097320	membrane tubulation	2	18	0.111	Biological Process	0.0108634	0.0762149
GO:1902547	regulation of cellular response to vascular endothelial growth factor stimulus	2	18	0.111	Biological Process	0.0108634	0.0762149
GO:1902669	positive regulation of axon guidance	2	18	0.111	Biological Process	0.0108634	0.0762149
GO:0007626	locomotory behavior	7	273	0.026	Biological Process	0.0109567	0.076464
GO:0046580	negative regulation of Ras protein signal transduction	3	52	0.058	Biological Process	0.0109633	0.076464
GO:0050918	positive chemotaxis	3	52	0.058	Biological Process	0.0109633	0.076464
GO:0072657	protein localization to membrane	11	559	0.02	Biological Process	0.0110773	0.0769954
GO:0050730	regulation of peptidyl-tyrosine phosphorylation	6	210	0.029	Biological Process	0.0110828	0.0769954
GO:0071456	cellular response to hypoxia	5	152	0.033	Biological Process	0.01141	0.0791138
GO:1901699	cellular response to nitrogen compound	12	640	0.019	Biological Process	0.0115978	0.0802594
GO:0001669	acrosomal vesicle	4	103	0.039	Cellular Component	0.0136136	0.0810174
GO:0005523	tropomyosin binding	2	15	0.133	Molecular Function	0.00772252	0.0813835
GO:0034599	cellular response to oxidative stress	7	277	0.025	Biological Process	0.0117982	0.0814881
GO:0016247	channel regulator activity	5	138	0.036	Molecular Function	0.00800198	0.0816442
GO:0043274	phospholipase binding	2	16	0.125	Molecular Function	0.0087743	0.0816442
GO:0004097	catechol oxidase activity	1	1	1	Molecular Function	0.00893914	0.0816442
GO:0004923	leukemia inhibitory factor receptor activity	1	1	1	Molecular Function	0.00893914	0.0816442
GO:0010855	adenylate cyclase inhibitor activity	1	1	1	Molecular Function	0.00893914	0.0816442
GO:0015473	fimbrial usher porin activity	1	1	1	Molecular Function	0.00893914	0.0816442
GO:0045509	interleukin-27 receptor activity	1	1	1	Molecular Function	0.00893914	0.0816442
GO:0047805	cytidylate cyclase activity	1	1	1	Molecular Function	0.00893914	0.0816442
GO:0070123	transforming growth factor beta receptor activity, type III	1	1	1	Molecular Function	0.00893914	0.0816442
GO:0086057	voltage-gated calcium channel activity involved in bundle of His cell action potential	1	1	1	Molecular Function	0.00893914	0.0816442
GO:0060562	epithelial tube morphogenesis	10	489	0.02	Biological Process	0.0118483	0.081675
GO:0030900	forebrain development	9	416	0.022	Biological Process	0.0118967	0.0817869
GO:0007409	axonogenesis	11	565	0.019	Biological Process	0.0119241	0.0817869
GO:0051283	negative regulation of sequestering of calcium ion	4	100	0.04	Biological Process	0.0120286	0.0817869
GO:0030220	platelet formation	2	19	0.105	Biological Process	0.0120714	0.0817869
GO:0032516	positive regulation of phosphoprotein phosphatase activity	2	19	0.105	Biological Process	0.0120714	0.0817869
GO:0035024	negative regulation of Rho protein signal transduction	2	19	0.105	Biological Process	0.0120714	0.0817869
GO:0036344	platelet morphogenesis	2	19	0.105	Biological Process	0.0120714	0.0817869
GO:0050774	negative regulation of dendrite morphogenesis	2	19	0.105	Biological Process	0.0120714	0.0817869
GO:0086011	membrane repolarization during action potential	2	19	0.105	Biological Process	0.0120714	0.0817869
GO:0001726	ruffle	5	160	0.031	Cellular Component	0.014393	0.0832246
GO:0043232	intracellular non-membrane-bounded organelle	50	4219	0.012	Cellular Component	0.0143933	0.0832246
GO:0031226	intrinsic component of plasma membrane	23	1596	0.014	Cellular Component	0.0144961	0.0832246
GO:0030001	metal ion transport	17	1056	0.016	Biological Process	0.0123317	0.0832684
GO:0010977	negative regulation of neuron projection development	5	155	0.032	Biological Process	0.0123369	0.0832684
GO:0051282	regulation of sequestering of calcium ion	4	101	0.04	Biological Process	0.0124404	0.0838077
GO:0009628	response to abiotic stimulus	20	1319	0.015	Biological Process	0.0126168	0.0848354
GO:0061024	membrane organization	19	1232	0.015	Biological Process	0.0126892	0.085161
GO:0048259	regulation of receptor-mediated endocytosis	4	102	0.039	Biological Process	0.0128611	0.0859905
GO:0051208	sequestering of calcium ion	4	102	0.039	Biological Process	0.0128611	0.0859905
GO:0044424	intracellular part	123	12449	0.01	Cellular Component	0.0154302	0.0875575
GO:0005432	calcium:sodium antiporter activity	2	17	0.118	Molecular Function	0.0098863	0.0879495
GO:0015020	glucuronosyltransferase activity	2	17	0.118	Molecular Function	0.0098863	0.0879495
GO:0002040	sprouting angiogenesis	4	103	0.039	Biological Process	0.0132908	0.0882914
GO:0014829	vascular smooth muscle contraction	2	20	0.1	Biological Process	0.0133355	0.0882914
GO:0071711	basement membrane organization	2	20	0.1	Biological Process	0.0133355	0.0882914
GO:1900120	regulation of receptor binding	2	20	0.1	Biological Process	0.0133355	0.0882914
GO:0010517	regulation of phospholipase activity	3	56	0.054	Biological Process	0.0134038	0.0882914
GO:0043949	regulation of cAMP-mediated signaling	3	56	0.054	Biological Process	0.0134038	0.0882914
GO:0045669	positive regulation of osteoblast differentiation	3	56	0.054	Biological Process	0.0134038	0.0882914
GO:0060193	positive regulation of lipase activity	3	56	0.054	Biological Process	0.0134038	0.0882914
GO:0010952	positive regulation of peptidase activity	5	159	0.031	Biological Process	0.0136506	0.0897506
GO:0043228	non-membrane-bounded organelle	50	4249	0.012	Cellular Component	0.0164108	0.090292
GO:0034704	calcium channel complex	3	60	0.05	Cellular Component	0.0164392	0.090292
GO:0099568	cytoplasmic region	10	513	0.019	Cellular Component	0.0168126	0.090292
GO:0030120	vesicle coat	3	61	0.049	Cellular Component	0.0171788	0.090292
GO:0031258	lamellipodium membrane	2	23	0.087	Cellular Component	0.0176916	0.090292
GO:0005896	interleukin-6 receptor complex	1	2	0.5	Cellular Component	0.0177624	0.090292
GO:0005900	oncostatin-M receptor complex	1	2	0.5	Cellular Component	0.0177624	0.090292
GO:0033269	internode region of axon	1	2	0.5	Cellular Component	0.0177624	0.090292
GO:0097513	myosin II filament	1	2	0.5	Cellular Component	0.0177624	0.090292
GO:0098846	podocyte foot	1	2	0.5	Cellular Component	0.0177624	0.090292
GO:0051246	regulation of protein metabolic process	35	2733	0.013	Biological Process	0.0137731	0.0903893
GO:0007431	salivary gland development	3	57	0.053	Biological Process	0.0140583	0.0917531
GO:0055117	regulation of cardiac muscle contraction	3	57	0.053	Biological Process	0.0140583	0.0917531
GO:0060976	coronary vasculature development	3	57	0.053	Biological Process	0.0140583	0.0917531
GO:0010631	epithelial cell migration	7	287	0.024	Biological Process	0.0141057	0.091894
GO:0071495	cellular response to endogenous stimulus	20	1334	0.015	Biological Process	0.0141352	0.0919178
GO:0072507	divalent inorganic cation homeostasis	9	429	0.021	Biological Process	0.0142957	0.092626
GO:0007610	behavior	16	988	0.016	Biological Process	0.0142962	0.092626
GO:0090132	epithelium migration	7	288	0.024	Biological Process	0.014353	0.0928251
GO:0003159	morphogenesis of an endothelium	2	21	0.095	Biological Process	0.0146544	0.0935829
GO:0010880	regulation of release of sequestered calcium ion into cytosol by sarcoplasmic reticulum	2	21	0.095	Biological Process	0.0146544	0.0935829
GO:0031645	negative regulation of neurological system process	2	21	0.095	Biological Process	0.0146544	0.0935829
GO:0032891	negative regulation of organic acid transport	2	21	0.095	Biological Process	0.0146544	0.0935829
GO:0048841	regulation of axon extension involved in axon guidance	2	21	0.095	Biological Process	0.0146544	0.0935829
GO:0060445	branching involved in salivary gland morphogenesis	2	21	0.095	Biological Process	0.0146544	0.0935829
GO:0098901	regulation of cardiac muscle cell action potential	2	21	0.095	Biological Process	0.0146544	0.0935829
GO:0005198	structural molecule activity	16	947	0.017	Molecular Function	0.0106691	0.093697
GO:0001895	retina homeostasis	3	58	0.052	Biological Process	0.0147307	0.0937337
GO:0048844	artery morphogenesis	3	58	0.052	Biological Process	0.0147307	0.0937337
GO:0000146	microfilament motor activity	2	18	0.111	Molecular Function	0.0110574	0.0937515
GO:0004435	phosphatidylinositol phospholipase C activity	2	18	0.111	Molecular Function	0.0110574	0.0937515
GO:0005509	calcium ion binding	13	709	0.018	Molecular Function	0.0111622	0.0937515
GO:0019903	protein phosphatase binding	5	150	0.033	Molecular Function	0.0112228	0.0937515
GO:0036294	cellular response to decreased oxygen levels	5	163	0.031	Biological Process	0.0150555	0.0956292
GO:0030125	clathrin vesicle coat	2	24	0.083	Cellular Component	0.0191883	0.0965348
GO:0044291	cell-cell contact zone	3	64	0.047	Cellular Component	0.0195078	0.0965555
GO:0097447	dendritic tree	11	604	0.018	Cellular Component	0.0195881	0.0965555
GO:0043065	positive regulation of apoptotic process	11	586	0.019	Biological Process	0.0152827	0.0968994
GO:0005923	bicellular tight junction	4	116	0.034	Cellular Component	0.0201881	0.0972218
GO:0044445	cytosolic part	8	378	0.021	Cellular Component	0.0202341	0.0972218
GO:0043202	lysosomal lumen	3	65	0.046	Cellular Component	0.020321	0.0972218
GO:0051058	negative regulation of small GTPase mediated signal transduction	3	59	0.051	Biological Process	0.0154211	0.0976027
GO:0052813	phosphatidylinositol bisphosphate kinase activity	3	53	0.057	Molecular Function	0.0118366	0.0976877
GO:0051705	multi-organism behavior	5	165	0.03	Biological Process	0.015793	0.0996021
GO:0060491	regulation of cell projection assembly	5	165	0.03	Biological Process	0.015793	0.0996021
GO:0015368	calcium:cation antiporter activity	2	19	0.105	Molecular Function	0.0122864	0.0999767
GO:0003993	acid phosphatase activity	4	100	0.04	Molecular Function	0.0124059	0.0999767
GO:0007221	positive regulation of transcription of Notch receptor target	2	22	0.091	Biological Process	0.0160271	0.0999828
GO:0035262	gonad morphogenesis	2	22	0.091	Biological Process	0.0160271	0.0999828
GO:0042753	positive regulation of circadian rhythm	2	22	0.091	Biological Process	0.0160271	0.0999828
GO:0071732	cellular response to nitric oxide	2	22	0.091	Biological Process	0.0160271	0.0999828
GO:1900745	positive regulation of p38MAPK cascade	2	22	0.091	Biological Process	0.0160271	0.0999828
GO:0097553	calcium ion transmembrane import into cytosol	4	109	0.037	Biological Process	0.0160612	0.0999828
GO:1902656	calcium ion import into cytosol	4	109	0.037	Biological Process	0.0160612	0.0999828
GO:0051493	regulation of cytoskeleton organization	10	513	0.019	Biological Process	0.0160782	0.0999828
GO:1904035	regulation of epithelial cell apoptotic process	3	60	0.05	Biological Process	0.0161294	0.100126
GO:0045665	negative regulation of neuron differentiation	6	230	0.026	Biological Process	0.0166968	0.100201
GO:1904427	positive regulation of calcium ion transmembrane transport	3	61	0.049	Biological Process	0.0168558	0.100201
GO:0001764	neuron migration	5	168	0.03	Biological Process	0.0169438	0.100201
GO:0090130	tissue migration	7	298	0.023	Biological Process	0.0169994	0.100201
GO:0045596	negative regulation of cell differentiation	12	676	0.018	Biological Process	0.0171698	0.100201
GO:0061061	muscle structure development	12	676	0.018	Biological Process	0.0171698	0.100201
GO:0043542	endothelial cell migration	5	169	0.03	Biological Process	0.0173395	0.100201
GO:0010738	regulation of protein kinase A signaling	2	23	0.087	Biological Process	0.0174527	0.100201
GO:0014808	release of sequestered calcium ion into cytosol by sarcoplasmic reticulum	2	23	0.087	Biological Process	0.0174527	0.100201
GO:0016319	mushroom body development	2	23	0.087	Biological Process	0.0174527	0.100201
GO:0030318	melanocyte differentiation	2	23	0.087	Biological Process	0.0174527	0.100201
GO:0035112	genitalia morphogenesis	2	23	0.087	Biological Process	0.0174527	0.100201
GO:0043951	negative regulation of cAMP-mediated signaling	2	23	0.087	Biological Process	0.0174527	0.100201
GO:0045663	positive regulation of myoblast differentiation	2	23	0.087	Biological Process	0.0174527	0.100201
GO:0086005	ventricular cardiac muscle cell action potential	2	23	0.087	Biological Process	0.0174527	0.100201
GO:1903514	calcium ion transport from endoplasmic reticulum to cytosol	2	23	0.087	Biological Process	0.0174527	0.100201
GO:0007507	heart development	11	598	0.018	Biological Process	0.0174981	0.100201
GO:0010920	negative regulation of inositol phosphate biosynthetic process	1	2	0.5	Biological Process	0.0176345	0.100201
GO:0021649	vestibulocochlear nerve structural organization	1	2	0.5	Biological Process	0.0176345	0.100201
GO:0035211	spermathecum morphogenesis	1	2	0.5	Biological Process	0.0176345	0.100201
GO:0035793	positive regulation of metanephric mesenchymal cell migration by platelet-derived growth factor receptor-beta signaling pathway	1	2	0.5	Biological Process	0.0176345	0.100201
GO:0038060	nitric oxide-cGMP-mediated signaling pathway	1	2	0.5	Biological Process	0.0176345	0.100201
GO:0038154	interleukin-11-mediated signaling pathway	1	2	0.5	Biological Process	0.0176345	0.100201
GO:0043578	nuclear matrix organization	1	2	0.5	Biological Process	0.0176345	0.100201
GO:0046669	regulation of compound eye retinal cell programmed cell death	1	2	0.5	Biological Process	0.0176345	0.100201
GO:0052551	response to defense-related nitric oxide production by other organism involved in symbiotic interaction	1	2	0.5	Biological Process	0.0176345	0.100201
GO:0052565	response to defense-related host nitric oxide production	1	2	0.5	Biological Process	0.0176345	0.100201
GO:0060327	cytoplasmic actin-based contraction involved in cell motility	1	2	0.5	Biological Process	0.0176345	0.100201
GO:0060980	cell migration involved in coronary vasculogenesis	1	2	0.5	Biological Process	0.0176345	0.100201
GO:0061373	mammillary axonal complex development	1	2	0.5	Biological Process	0.0176345	0.100201
GO:0061441	renal artery morphogenesis	1	2	0.5	Biological Process	0.0176345	0.100201
GO:0070104	negative regulation of interleukin-6-mediated signaling pathway	1	2	0.5	Biological Process	0.0176345	0.100201
GO:0086100	endothelin receptor signaling pathway	1	2	0.5	Biological Process	0.0176345	0.100201
GO:0090292	nuclear matrix anchoring at nuclear membrane	1	2	0.5	Biological Process	0.0176345	0.100201
GO:0097102	endothelial tip cell fate specification	1	2	0.5	Biological Process	0.0176345	0.100201
GO:0097498	endothelial tube lumen extension	1	2	0.5	Biological Process	0.0176345	0.100201
GO:0099543	trans-synaptic signaling by soluble gas	1	2	0.5	Biological Process	0.0176345	0.100201
GO:0099548	trans-synaptic signaling by nitric oxide	1	2	0.5	Biological Process	0.0176345	0.100201
GO:1900238	regulation of metanephric mesenchymal cell migration by platelet-derived growth factor receptor-beta signaling pathway	1	2	0.5	Biological Process	0.0176345	0.100201
GO:1901740	negative regulation of myoblast fusion	1	2	0.5	Biological Process	0.0176345	0.100201
GO:1902336	positive regulation of retinal ganglion cell axon guidance	1	2	0.5	Biological Process	0.0176345	0.100201
GO:1902606	regulation of large conductance calcium-activated potassium channel activity	1	2	0.5	Biological Process	0.0176345	0.100201
GO:1902608	positive regulation of large conductance calcium-activated potassium channel activity	1	2	0.5	Biological Process	0.0176345	0.100201
GO:1903056	regulation of melanosome organization	1	2	0.5	Biological Process	0.0176345	0.100201
GO:1903918	regulation of actin filament severing	1	2	0.5	Biological Process	0.0176345	0.100201
GO:1903919	negative regulation of actin filament severing	1	2	0.5	Biological Process	0.0176345	0.100201
GO:1903943	regulation of hepatocyte apoptotic process	1	2	0.5	Biological Process	0.0176345	0.100201
GO:1903944	negative regulation of hepatocyte apoptotic process	1	2	0.5	Biological Process	0.0176345	0.100201
GO:1904694	negative regulation of vascular smooth muscle contraction	1	2	0.5	Biological Process	0.0176345	0.100201
GO:1904835	dorsal root ganglion morphogenesis	1	2	0.5	Biological Process	0.0176345	0.100201
GO:2000224	regulation of testosterone biosynthetic process	1	2	0.5	Biological Process	0.0176345	0.100201
GO:2000591	positive regulation of metanephric mesenchymal cell migration	1	2	0.5	Biological Process	0.0176345	0.100201
GO:2000666	negative regulation of interleukin-13 secretion	1	2	0.5	Biological Process	0.0176345	0.100201
GO:0030864	cortical actin cytoskeleton	3	66	0.045	Cellular Component	0.0211526	0.100218
GO:0043068	positive regulation of programmed cell death	11	599	0.018	Biological Process	0.017693	0.100373
GO:0051146	striated muscle cell differentiation	7	301	0.023	Biological Process	0.0178565	0.101139
GO:0020037	heme binding	5	155	0.032	Molecular Function	0.0127933	0.1019
GO:0048660	regulation of smooth muscle cell proliferation	4	114	0.035	Biological Process	0.0186277	0.105006
GO:0055007	cardiac muscle cell differentiation	4	114	0.035	Biological Process	0.0186277	0.105006
GO:1902904	negative regulation of fibril organization	4	114	0.035	Biological Process	0.0186277	0.105006
GO:0014706	striated muscle tissue development	8	375	0.021	Biological Process	0.0186715	0.105086
GO:0016055	Wnt signaling pathway	9	450	0.02	Biological Process	0.0189034	0.105374
GO:0010575	positive regulation of vascular endothelial growth factor production	2	24	0.083	Biological Process	0.0189299	0.105374
GO:0031987	locomotion involved in locomotory behavior	2	24	0.083	Biological Process	0.0189299	0.105374
GO:0051953	negative regulation of amine transport	2	24	0.083	Biological Process	0.0189299	0.105374
GO:0060306	regulation of membrane repolarization	2	24	0.083	Biological Process	0.0189299	0.105374
GO:1902042	negative regulation of extrinsic apoptotic signaling pathway via death domain receptors	2	24	0.083	Biological Process	0.0189299	0.105374
GO:2000108	positive regulation of leukocyte apoptotic process	2	24	0.083	Biological Process	0.0189299	0.105374
GO:1901981	phosphatidylinositol phosphate binding	5	157	0.032	Molecular Function	0.0134611	0.105987
GO:0031644	regulation of neurological system process	4	115	0.035	Biological Process	0.0191697	0.106542
GO:0030425	dendrite	11	619	0.018	Cellular Component	0.0229766	0.107419
GO:0045211	postsynaptic membrane	6	246	0.024	Cellular Component	0.0231126	0.107419
GO:0030100	regulation of endocytosis	6	238	0.025	Biological Process	0.0194102	0.10771
GO:0070160	occluding junction	4	122	0.033	Cellular Component	0.0237807	0.107871
GO:0032279	asymmetric synapse	6	248	0.024	Cellular Component	0.0239316	0.107871
GO:0008305	integrin complex	2	27	0.074	Cellular Component	0.0239822	0.107871
GO:0097223	sperm part	5	183	0.027	Cellular Component	0.0241792	0.107871
GO:0098636	protein complex involved in cell adhesion	2	28	0.071	Cellular Component	0.0256781	0.107871
GO:0002139	stereocilia coupling link	1	3	0.333	Cellular Component	0.0265256	0.107871
GO:0002141	stereocilia ankle link	1	3	0.333	Cellular Component	0.0265256	0.107871
GO:0002142	stereocilia ankle link complex	1	3	0.333	Cellular Component	0.0265256	0.107871
GO:0005587	collagen type IV trimer	1	3	0.333	Cellular Component	0.0265256	0.107871
GO:0019015	viral genome	1	3	0.333	Cellular Component	0.0265256	0.107871
GO:0070110	ciliary neurotrophic factor receptor complex	1	3	0.333	Cellular Component	0.0265256	0.107871
GO:0070369	beta-catenin-TCF7L2 complex	1	3	0.333	Cellular Component	0.0265256	0.107871
GO:0071664	catenin-TCF7L2 complex	1	3	0.333	Cellular Component	0.0265256	0.107871
GO:0097443	sorting endosome	1	3	0.333	Cellular Component	0.0265256	0.107871
GO:1990696	USH2 complex	1	3	0.333	Cellular Component	0.0265256	0.107871
GO:0005887	integral component of plasma membrane	21	1507	0.014	Cellular Component	0.0268236	0.108181
GO:0043405	regulation of MAP kinase activity	7	307	0.023	Biological Process	0.0196614	0.108934
GO:0051238	sequestering of metal ion	4	116	0.034	Biological Process	0.0197214	0.109097
GO:0015837	amine transport	5	175	0.029	Biological Process	0.0198426	0.109596
GO:0004222	metalloendopeptidase activity	6	225	0.027	Molecular Function	0.01577	0.10984
GO:0004629	phospholipase C activity	2	22	0.091	Molecular Function	0.0163099	0.10984
GO:0005518	collagen binding	3	60	0.05	Molecular Function	0.0165274	0.10984
GO:0030165	PDZ domain binding	4	109	0.037	Molecular Function	0.0165561	0.10984
GO:0032561	guanyl ribonucleotide binding	10	511	0.02	Molecular Function	0.0166083	0.10984
GO:0019001	guanyl nucleotide binding	10	514	0.019	Molecular Function	0.0172275	0.10984
GO:0022839	ion gated channel activity	7	298	0.023	Molecular Function	0.017778	0.10984
GO:0042802	identical protein binding	24	1715	0.014	Molecular Function	0.0177905	0.10984
GO:0004117	calmodulin-dependent cyclic-nucleotide phosphodiesterase activity	1	2	0.5	Molecular Function	0.0177989	0.10984
GO:0004118	cGMP-stimulated cyclic-nucleotide phosphodiesterase activity	1	2	0.5	Molecular Function	0.0177989	0.10984
GO:0004119	cGMP-inhibited cyclic-nucleotide phosphodiesterase activity	1	2	0.5	Molecular Function	0.0177989	0.10984
GO:0004692	cGMP-dependent protein kinase activity	1	2	0.5	Molecular Function	0.0177989	0.10984
GO:0004915	interleukin-6 receptor activity	1	2	0.5	Molecular Function	0.0177989	0.10984
GO:0004921	interleukin-11 receptor activity	1	2	0.5	Molecular Function	0.0177989	0.10984
GO:0004924	oncostatin-M receptor activity	1	2	0.5	Molecular Function	0.0177989	0.10984
GO:0004962	endothelin receptor activity	1	2	0.5	Molecular Function	0.0177989	0.10984
GO:0005019	platelet-derived growth factor beta-receptor activity	1	2	0.5	Molecular Function	0.0177989	0.10984
GO:0008281	sulfonylurea receptor activity	1	2	0.5	Molecular Function	0.0177989	0.10984
GO:0019970	interleukin-11 binding	1	2	0.5	Molecular Function	0.0177989	0.10984
GO:0019981	interleukin-6 binding	1	2	0.5	Molecular Function	0.0177989	0.10984
GO:0035373	chondroitin sulfate proteoglycan binding	1	2	0.5	Molecular Function	0.0177989	0.10984
GO:0048101	calcium- and calmodulin-regulated 3',5'-cyclic-GMP phosphodiesterase activity	1	2	0.5	Molecular Function	0.0177989	0.10984
GO:0086038	calcium:sodium antiporter activity involved in regulation of cardiac muscle cell membrane potential	1	2	0.5	Molecular Function	0.0177989	0.10984
GO:0099580	ion antiporter activity involved in regulation of postsynaptic membrane potential	1	2	0.5	Molecular Function	0.0177989	0.10984
GO:0046906	tetrapyrrole binding	5	169	0.03	Molecular Function	0.0179656	0.109879
GO:0071453	cellular response to oxygen levels	5	176	0.028	Biological Process	0.0202816	0.111847
GO:0006929	substrate-dependent cell migration	2	25	0.08	Biological Process	0.020458	0.112298
GO:0007202	activation of phospholipase C activity	2	25	0.08	Biological Process	0.020458	0.112298
GO:0060045	positive regulation of cardiac muscle cell proliferation	2	25	0.08	Biological Process	0.020458	0.112298
GO:0051129	negative regulation of cellular component organization	13	776	0.017	Biological Process	0.0205342	0.112542
GO:0043178	alcohol binding	4	113	0.035	Molecular Function	0.0186484	0.113046
GO:0002011	morphogenesis of an epithelial sheet	3	66	0.045	Biological Process	0.0207595	0.113422
GO:0014855	striated muscle cell proliferation	3	66	0.045	Biological Process	0.0207595	0.113422
GO:0010771	negative regulation of cell morphogenesis involved in differentiation	4	118	0.034	Biological Process	0.0208541	0.113422
GO:0048659	smooth muscle cell proliferation	4	118	0.034	Biological Process	0.0208541	0.113422
GO:2000243	positive regulation of reproductive process	4	118	0.034	Biological Process	0.0208541	0.113422
GO:0022607	cellular component assembly	39	3213	0.012	Biological Process	0.0209267	0.113643
GO:0005913	cell-cell adherens junction	3	74	0.041	Cellular Component	0.0284698	0.113879
GO:0006915	apoptotic process	24	1759	0.014	Biological Process	0.0212637	0.115297
GO:0014065	phosphatidylinositol 3-kinase signaling	4	119	0.034	Biological Process	0.0214351	0.11605
GO:1901135	carbohydrate derivative metabolic process	21	1484	0.014	Biological Process	0.0215664	0.116583
GO:0035091	phosphatidylinositol binding	6	236	0.025	Molecular Function	0.0194693	0.116987
GO:0042391	regulation of membrane potential	8	386	0.021	Biological Process	0.021764	0.117473
GO:0044325	ion channel binding	4	115	0.035	Molecular Function	0.0197534	0.117482
GO:0097367	carbohydrate derivative binding	36	2878	0.013	Molecular Function	0.0198948	0.117482
GO:0044430	cytoskeletal part	21	1523	0.014	Cellular Component	0.0296621	0.117684
GO:0007614	short-term memory	2	26	0.077	Biological Process	0.0220357	0.118579
GO:0035767	endothelial cell chemotaxis	2	26	0.077	Biological Process	0.0220357	0.118579
GO:0012501	programmed cell death	25	1860	0.013	Biological Process	0.0222087	0.11933
GO:0055013	cardiac muscle cell development	3	68	0.044	Biological Process	0.0224482	0.120435
GO:0044448	cell cortex part	5	195	0.026	Cellular Component	0.0306587	0.120657
GO:0055002	striated muscle cell development	5	181	0.028	Biological Process	0.022572	0.120846
GO:0003206	cardiac chamber morphogenesis	4	121	0.033	Biological Process	0.0226267	0.120846
GO:0046425	regulation of JAK-STAT cascade	4	121	0.033	Biological Process	0.0226267	0.120846
GO:0016311	dephosphorylation	9	465	0.019	Biological Process	0.0227996	0.121587
GO:0009605	response to external stimulus	31	2440	0.013	Biological Process	0.0228431	0.121636
GO:0004709	MAP kinase kinase kinase activity	2	25	0.08	Molecular Function	0.0208157	0.121869
GO:0045860	positive regulation of protein kinase activity	9	466	0.019	Biological Process	0.0230784	0.122292
GO:0071900	regulation of protein serine/threonine kinase activity	9	466	0.019	Biological Process	0.0230784	0.122292
GO:0051291	protein heterooligomerization	4	122	0.033	Biological Process	0.0232374	0.122292
GO:0060078	regulation of postsynaptic membrane potential	4	122	0.033	Biological Process	0.0232374	0.122292
GO:0060537	muscle tissue development	8	391	0.02	Biological Process	0.0232834	0.122292
GO:0060411	cardiac septum morphogenesis	3	69	0.043	Biological Process	0.0233198	0.122292
GO:0032845	negative regulation of homeostatic process	5	183	0.027	Biological Process	0.0235333	0.122292
GO:0043549	regulation of kinase activity	13	791	0.016	Biological Process	0.0235764	0.122292
GO:0010035	response to inorganic substance	11	626	0.018	Biological Process	0.0235939	0.122292
GO:0046662	regulation of oviposition	2	27	0.074	Biological Process	0.0236622	0.122292
GO:0070296	sarcoplasmic reticulum calcium ion transport	2	27	0.074	Biological Process	0.0236622	0.122292
GO:0086004	regulation of cardiac muscle cell contraction	2	27	0.074	Biological Process	0.0236622	0.122292
GO:0048513	animal organ development	42	3545	0.012	Biological Process	0.0238413	0.122292
GO:1904064	positive regulation of cation transmembrane transport	4	123	0.033	Biological Process	0.0238581	0.122292
GO:0007588	excretion	3	70	0.043	Biological Process	0.0242096	0.122292
GO:0035272	exocrine system development	3	70	0.043	Biological Process	0.0242096	0.122292
GO:1904892	regulation of STAT cascade	4	124	0.032	Biological Process	0.0244887	0.122292
GO:0010632	regulation of epithelial cell migration	5	185	0.027	Biological Process	0.0245206	0.122292
GO:0007268	synaptic transmission	12	712	0.017	Biological Process	0.0245647	0.122292
GO:0007411	axon guidance	7	322	0.022	Biological Process	0.0247256	0.122292
GO:0099537	trans-synaptic signaling	12	713	0.017	Biological Process	0.0247991	0.122292
GO:0098602	single organism cell adhesion	11	631	0.017	Biological Process	0.0248284	0.122292
GO:0006942	regulation of striated muscle contraction	3	71	0.042	Biological Process	0.0251176	0.122292
GO:0099536	synaptic signaling	12	715	0.017	Biological Process	0.0252728	0.122292
GO:0006582	melanin metabolic process	2	28	0.071	Biological Process	0.0253365	0.122292
GO:0010574	regulation of vascular endothelial growth factor production	2	28	0.071	Biological Process	0.0253365	0.122292
GO:0030224	monocyte differentiation	2	28	0.071	Biological Process	0.0253365	0.122292
GO:0048846	axon extension involved in axon guidance	2	28	0.071	Biological Process	0.0253365	0.122292
GO:1902284	neuron projection extension involved in neuron projection guidance	2	28	0.071	Biological Process	0.0253365	0.122292
GO:0007178	transmembrane receptor protein serine/threonine kinase signaling pathway	7	324	0.022	Biological Process	0.0254626	0.122292
GO:0051050	positive regulation of transport	14	886	0.016	Biological Process	0.0257382	0.122292
GO:0048589	developmental growth	13	802	0.016	Biological Process	0.0260126	0.122292
GO:0098609	cell-cell adhesion	13	802	0.016	Biological Process	0.0260126	0.122292
GO:0060191	regulation of lipase activity	3	72	0.042	Biological Process	0.0260438	0.122292
GO:0035304	regulation of protein dephosphorylation	5	188	0.027	Biological Process	0.0260512	0.122292
GO:0043281	regulation of cysteine-type endopeptidase activity involved in apoptotic process	5	188	0.027	Biological Process	0.0260512	0.122292
GO:0097485	neuron projection guidance	7	326	0.021	Biological Process	0.0262146	0.122292
GO:0002357	defense response to tumor cell	1	3	0.333	Biological Process	0.0263356	0.122292
GO:0003221	right ventricular cardiac muscle tissue morphogenesis	1	3	0.333	Biological Process	0.0263356	0.122292
GO:0007479	leg disc proximal/distal pattern formation	1	3	0.333	Biological Process	0.0263356	0.122292
GO:0007508	larval heart development	1	3	0.333	Biological Process	0.0263356	0.122292
GO:0010710	regulation of collagen catabolic process	1	3	0.333	Biological Process	0.0263356	0.122292
GO:0014732	skeletal muscle atrophy	1	3	0.333	Biological Process	0.0263356	0.122292
GO:0019800	peptide cross-linking via chondroitin 4-sulfate glycosaminoglycan	1	3	0.333	Biological Process	0.0263356	0.122292
GO:0021824	cerebral cortex tangential migration using cell-axon interactions	1	3	0.333	Biological Process	0.0263356	0.122292
GO:0021828	gonadotrophin-releasing hormone neuronal migration to the hypothalamus	1	3	0.333	Biological Process	0.0263356	0.122292
GO:0021856	hypothalamic tangential migration using cell-axon interactions	1	3	0.333	Biological Process	0.0263356	0.122292
GO:0030708	germarium-derived female germ-line cyst encapsulation	1	3	0.333	Biological Process	0.0263356	0.122292
GO:0032696	negative regulation of interleukin-13 production	1	3	0.333	Biological Process	0.0263356	0.122292
GO:0032714	negative regulation of interleukin-5 production	1	3	0.333	Biological Process	0.0263356	0.122292
GO:0032796	uropod organization	1	3	0.333	Biological Process	0.0263356	0.122292
GO:0035223	leg disc pattern formation	1	3	0.333	Biological Process	0.0263356	0.122292
GO:0035263	genital disc sexually dimorphic development	1	3	0.333	Biological Process	0.0263356	0.122292
GO:0035788	cell migration involved in metanephros development	1	3	0.333	Biological Process	0.0263356	0.122292
GO:0035789	metanephric mesenchymal cell migration	1	3	0.333	Biological Process	0.0263356	0.122292
GO:0038086	VEGF-activated platelet-derived growth factor receptor signaling pathway	1	3	0.333	Biological Process	0.0263356	0.122292
GO:0038091	positive regulation of cell proliferation by VEGF-activated platelet derived growth factor receptor signaling pathway	1	3	0.333	Biological Process	0.0263356	0.122292
GO:0038165	oncostatin-M-mediated signaling pathway	1	3	0.333	Biological Process	0.0263356	0.122292
GO:0044000	movement in host	1	3	0.333	Biological Process	0.0263356	0.122292
GO:0045634	regulation of melanocyte differentiation	1	3	0.333	Biological Process	0.0263356	0.122292
GO:0045636	positive regulation of melanocyte differentiation	1	3	0.333	Biological Process	0.0263356	0.122292
GO:0045903	positive regulation of translational fidelity	1	3	0.333	Biological Process	0.0263356	0.122292
GO:0046671	negative regulation of retinal cell programmed cell death	1	3	0.333	Biological Process	0.0263356	0.122292
GO:0046739	transport of virus in multicellular host	1	3	0.333	Biological Process	0.0263356	0.122292
GO:0046740	transport of virus in host, cell to cell	1	3	0.333	Biological Process	0.0263356	0.122292
GO:0048014	Tie signaling pathway	1	3	0.333	Biological Process	0.0263356	0.122292
GO:0048022	negative regulation of melanin biosynthetic process	1	3	0.333	Biological Process	0.0263356	0.122292
GO:0048023	positive regulation of melanin biosynthetic process	1	3	0.333	Biological Process	0.0263356	0.122292
GO:0048139	female germ-line cyst encapsulation	1	3	0.333	Biological Process	0.0263356	0.122292
GO:0048861	leukemia inhibitory factor signaling pathway	1	3	0.333	Biological Process	0.0263356	0.122292
GO:0051814	movement in other organism involved in symbiotic interaction	1	3	0.333	Biological Process	0.0263356	0.122292
GO:0060083	smooth muscle contraction involved in micturition	1	3	0.333	Biological Process	0.0263356	0.122292
GO:0060300	regulation of cytokine activity	1	3	0.333	Biological Process	0.0263356	0.122292
GO:0060665	regulation of branching involved in salivary gland morphogenesis by mesenchymal-epithelial signaling	1	3	0.333	Biological Process	0.0263356	0.122292
GO:0072262	metanephric glomerular mesangial cell proliferation involved in metanephros development	1	3	0.333	Biological Process	0.0263356	0.122292
GO:0072275	metanephric glomerulus morphogenesis	1	3	0.333	Biological Process	0.0263356	0.122292
GO:0072276	metanephric glomerulus vasculature morphogenesis	1	3	0.333	Biological Process	0.0263356	0.122292
GO:0072277	metanephric glomerular capillary formation	1	3	0.333	Biological Process	0.0263356	0.122292
GO:0072278	metanephric comma-shaped body morphogenesis	1	3	0.333	Biological Process	0.0263356	0.122292
GO:0086048	membrane depolarization during bundle of His cell action potential	1	3	0.333	Biological Process	0.0263356	0.122292
GO:0086053	AV node cell to bundle of His cell communication by electrical coupling	1	3	0.333	Biological Process	0.0263356	0.122292
GO:0097101	blood vessel endothelial cell fate specification	1	3	0.333	Biological Process	0.0263356	0.122292
GO:0097252	oligodendrocyte apoptotic process	1	3	0.333	Biological Process	0.0263356	0.122292
GO:0097324	melanocyte migration	1	3	0.333	Biological Process	0.0263356	0.122292
GO:1900377	negative regulation of secondary metabolite biosynthetic process	1	3	0.333	Biological Process	0.0263356	0.122292
GO:1902586	multi-organism intercellular transport	1	3	0.333	Biological Process	0.0263356	0.122292
GO:1903367	positive regulation of fear response	1	3	0.333	Biological Process	0.0263356	0.122292
GO:1903375	facioacoustic ganglion development	1	3	0.333	Biological Process	0.0263356	0.122292
GO:1904000	positive regulation of eating behavior	1	3	0.333	Biological Process	0.0263356	0.122292
GO:1904259	regulation of basement membrane assembly involved in embryonic body morphogenesis	1	3	0.333	Biological Process	0.0263356	0.122292
GO:1904261	positive regulation of basement membrane assembly involved in embryonic body morphogenesis	1	3	0.333	Biological Process	0.0263356	0.122292
GO:2000111	positive regulation of macrophage apoptotic process	1	3	0.333	Biological Process	0.0263356	0.122292
GO:2000298	regulation of Rho-dependent protein serine/threonine kinase activity	1	3	0.333	Biological Process	0.0263356	0.122292
GO:2000589	regulation of metanephric mesenchymal cell migration	1	3	0.333	Biological Process	0.0263356	0.122292
GO:2000670	positive regulation of dendritic cell apoptotic process	1	3	0.333	Biological Process	0.0263356	0.122292
GO:2000987	positive regulation of behavioral fear response	1	3	0.333	Biological Process	0.0263356	0.122292
GO:2001180	negative regulation of interleukin-10 secretion	1	3	0.333	Biological Process	0.0263356	0.122292
GO:2001197	basement membrane assembly involved in embryonic body morphogenesis	1	3	0.333	Biological Process	0.0263356	0.122292
GO:0050921	positive regulation of chemotaxis	4	127	0.031	Biological Process	0.0264409	0.122621
GO:0051049	regulation of transport	23	1703	0.014	Biological Process	0.0266768	0.123554
GO:0071731	response to nitric oxide	2	29	0.069	Biological Process	0.0270576	0.124992
GO:0085029	extracellular matrix assembly	2	29	0.069	Biological Process	0.0270576	0.124992
GO:0060402	calcium ion transport into cytosol	4	128	0.031	Biological Process	0.0271118	0.12508
GO:0006464	cellular protein modification process	46	3987	0.012	Biological Process	0.0272796	0.125528
GO:0036211	protein modification process	46	3987	0.012	Biological Process	0.0272796	0.125528
GO:0010557	positive regulation of macromolecule biosynthetic process	25	1897	0.013	Biological Process	0.0274926	0.126345
GO:0031328	positive regulation of cellular biosynthetic process	26	1993	0.013	Biological Process	0.0275948	0.126651
GO:0005901	caveola	3	78	0.038	Cellular Component	0.0325697	0.127152
GO:0009166	nucleotide catabolic process	4	129	0.031	Biological Process	0.0277928	0.127396
GO:0055006	cardiac cell development	3	74	0.041	Biological Process	0.0279507	0.127954
GO:0014031	mesenchymal cell development	5	192	0.026	Biological Process	0.0281853	0.128862
GO:0030288	outer membrane-bounded periplasmic space	4	136	0.029	Cellular Component	0.0335918	0.129196
GO:0008282	ATP-sensitive potassium channel complex	1	4	0.25	Cellular Component	0.0352113	0.129196
GO:0030478	actin cap	1	4	0.25	Cellular Component	0.0352113	0.129196
GO:0031265	CD95 death-inducing signaling complex	1	4	0.25	Cellular Component	0.0352113	0.129196
GO:0042272	nuclear RNA export factor complex	1	4	0.25	Cellular Component	0.0352113	0.129196
GO:0098642	network-forming collagen trimer	1	4	0.25	Cellular Component	0.0352113	0.129196
GO:0098645	collagen network	1	4	0.25	Cellular Component	0.0352113	0.129196
GO:1990604	IRE1-TRAF2-ASK1 complex	1	4	0.25	Cellular Component	0.0352113	0.129196
GO:0008143	poly(A) binding	2	26	0.077	Molecular Function	0.0224198	0.130149
GO:0006367	transcription initiation from RNA polymerase II promoter	5	193	0.026	Biological Process	0.0287356	0.130944
GO:0035265	organ growth	5	193	0.026	Biological Process	0.0287356	0.130944
GO:0010573	vascular endothelial growth factor production	2	30	0.067	Biological Process	0.0288245	0.130944
GO:0051482	positive regulation of cytosolic calcium ion concentration involved in phospholipase C-activating G-protein coupled signaling pathway	2	30	0.067	Biological Process	0.0288245	0.130944
GO:1903523	negative regulation of blood circulation	2	30	0.067	Biological Process	0.0288245	0.130944
GO:0051961	negative regulation of nervous system development	7	333	0.021	Biological Process	0.028966	0.131347
GO:0008219	cell death	26	2002	0.013	Biological Process	0.0289872	0.131347
GO:0006897	endocytosis	11	647	0.017	Biological Process	0.0290962	0.13156
GO:1902533	positive regulation of intracellular signal transduction	14	901	0.016	Biological Process	0.0291318	0.13156
GO:0016265	death	26	2003	0.013	Biological Process	0.0291452	0.13156
GO:0045859	regulation of protein kinase activity	12	731	0.016	Biological Process	0.0293054	0.132116
GO:0043296	apical junction complex	4	140	0.029	Cellular Component	0.0367689	0.133073
GO:0005790	smooth endoplasmic reticulum	2	34	0.059	Cellular Component	0.0368132	0.133073
GO:0048588	developmental cell growth	6	263	0.023	Biological Process	0.0297914	0.134137
GO:0010594	regulation of endothelial cell migration	4	132	0.03	Biological Process	0.0298969	0.134272
GO:0048707	instar larval or pupal morphogenesis	4	132	0.03	Biological Process	0.0298969	0.134272
GO:0030313	cell envelope	5	206	0.024	Cellular Component	0.0374759	0.134472
GO:0016020	membrane	97	9614	0.01	Cellular Component	0.0380613	0.135576
GO:0008266	poly(U) RNA binding	2	27	0.074	Molecular Function	0.0240734	0.135875
GO:0005261	cation channel activity	7	323	0.022	Molecular Function	0.0262009	0.135875
GO:0000285	1-phosphatidylinositol-3-phosphate 5-kinase activity	1	3	0.333	Molecular Function	0.02658	0.135875
GO:0001011	transcription factor activity, sequence-specific DNA binding, RNA polymerase recruiting	1	3	0.333	Molecular Function	0.02658	0.135875
GO:0004897	ciliary neurotrophic factor receptor activity	1	3	0.333	Molecular Function	0.02658	0.135875
GO:0004992	platelet activating factor receptor activity	1	3	0.333	Molecular Function	0.02658	0.135875
GO:0005017	platelet-derived growth factor-activated receptor activity	1	3	0.333	Molecular Function	0.02658	0.135875
GO:0005220	inositol 1,4,5-trisphosphate-sensitive calcium-release channel activity	1	3	0.333	Molecular Function	0.02658	0.135875
GO:0016977	chitosanase activity	1	3	0.333	Molecular Function	0.02658	0.135875
GO:0019797	procollagen-proline 3-dioxygenase activity	1	3	0.333	Molecular Function	0.02658	0.135875
GO:0050509	N-acetylglucosaminyl-proteoglycan 4-beta-glucuronosyltransferase activity	1	3	0.333	Molecular Function	0.02658	0.135875
GO:0050510	N-acetylgalactosaminyl-proteoglycan 3-beta-glucuronosyltransferase activity	1	3	0.333	Molecular Function	0.02658	0.135875
GO:0052810	1-phosphatidylinositol-5-kinase activity	1	3	0.333	Molecular Function	0.02658	0.135875
GO:0070905	serine binding	1	3	0.333	Molecular Function	0.02658	0.135875
GO:0086075	gap junction channel activity involved in cardiac conduction electrical coupling	1	3	0.333	Molecular Function	0.02658	0.135875
GO:0086077	gap junction channel activity involved in AV node cell-bundle of His cell electrical coupling	1	3	0.333	Molecular Function	0.02658	0.135875
GO:0000187	activation of MAPK activity	4	133	0.03	Biological Process	0.0306187	0.13673
GO:0046330	positive regulation of JNK cascade	4	133	0.03	Biological Process	0.0306187	0.13673
GO:0010737	protein kinase A signaling	2	31	0.065	Biological Process	0.0306364	0.13673
GO:0071526	semaphorin-plexin signaling pathway	2	31	0.065	Biological Process	0.0306364	0.13673
GO:0097300	programmed necrotic cell death	2	31	0.065	Biological Process	0.0306364	0.13673
GO:0098793	presynapse	8	429	0.019	Cellular Component	0.0386866	0.136805
GO:0010942	positive regulation of cell death	11	653	0.017	Biological Process	0.0308255	0.137401
GO:0030239	myofibril assembly	3	77	0.039	Biological Process	0.0309466	0.137425
GO:0052652	cyclic purine nucleotide metabolic process	3	77	0.039	Biological Process	0.0309466	0.137425
GO:1901019	regulation of calcium ion transmembrane transporter activity	3	77	0.039	Biological Process	0.0309466	0.137425
GO:0032103	positive regulation of response to external stimulus	7	338	0.021	Biological Process	0.0310471	0.137699
GO:0051347	positive regulation of transferase activity	10	573	0.017	Biological Process	0.0314597	0.139355
GO:0022829	wide pore channel activity	2	29	0.069	Molecular Function	0.0275249	0.139664
GO:0035303	regulation of dephosphorylation	5	198	0.025	Biological Process	0.0315895	0.139756
GO:0009190	cyclic nucleotide biosynthetic process	3	78	0.038	Biological Process	0.0319814	0.141139
GO:0048661	positive regulation of smooth muscle cell proliferation	3	78	0.038	Biological Process	0.0319814	0.141139
GO:0007552	metamorphosis	4	135	0.03	Biological Process	0.032093	0.141333
GO:0009891	positive regulation of biosynthetic process	26	2021	0.013	Biological Process	0.032105	0.141333
GO:0043393	regulation of protein binding	5	199	0.025	Biological Process	0.0321808	0.141492
GO:0048668	collateral sprouting	2	32	0.062	Biological Process	0.0324922	0.142334
GO:0050873	brown fat cell differentiation	2	32	0.062	Biological Process	0.0324922	0.142334
GO:1904036	negative regulation of epithelial cell apoptotic process	2	32	0.062	Biological Process	0.0324922	0.142334
GO:1904062	regulation of cation transmembrane transport	6	269	0.022	Biological Process	0.0327369	0.143139
GO:0055001	muscle cell development	5	200	0.025	Biological Process	0.0327791	0.143139
GO:0034765	regulation of ion transmembrane transport	8	418	0.019	Biological Process	0.0327969	0.143139
GO:1901292	nucleoside phosphate catabolic process	4	136	0.029	Biological Process	0.0328455	0.143176
GO:0070482	response to oxygen levels	7	343	0.02	Biological Process	0.0332269	0.143264
GO:0006875	cellular metal ion homeostasis	9	498	0.018	Biological Process	0.033343	0.143264
GO:0048864	stem cell development	5	201	0.025	Biological Process	0.0333842	0.143264
GO:0060401	cytosolic calcium ion transport	4	137	0.029	Biological Process	0.0336083	0.143264
GO:0019637	organophosphate metabolic process	19	1370	0.014	Biological Process	0.0338859	0.143264
GO:0033674	positive regulation of kinase activity	9	500	0.018	Biological Process	0.0340749	0.143264
GO:0010665	regulation of cardiac muscle cell apoptotic process	2	33	0.061	Biological Process	0.0343912	0.143264
GO:0014047	glutamate secretion	2	33	0.061	Biological Process	0.0343912	0.143264
GO:0030212	hyaluronan metabolic process	2	33	0.061	Biological Process	0.0343912	0.143264
GO:0051642	centrosome localization	2	33	0.061	Biological Process	0.0343912	0.143264
GO:1903115	regulation of actin filament-based movement	2	33	0.061	Biological Process	0.0343912	0.143264
GO:0045444	fat cell differentiation	5	203	0.025	Biological Process	0.0346154	0.143264
GO:0003195	tricuspid valve formation	1	4	0.25	Biological Process	0.03496	0.143264
GO:0006642	triglyceride mobilization	1	4	0.25	Biological Process	0.03496	0.143264
GO:0007469	antennal development	1	4	0.25	Biological Process	0.03496	0.143264
GO:0007521	muscle cell fate determination	1	4	0.25	Biological Process	0.03496	0.143264
GO:0010754	negative regulation of cGMP-mediated signaling	1	4	0.25	Biological Process	0.03496	0.143264
GO:0014891	striated muscle atrophy	1	4	0.25	Biological Process	0.03496	0.143264
GO:0021767	mammillary body development	1	4	0.25	Biological Process	0.03496	0.143264
GO:0021886	hypothalamus gonadotrophin-releasing hormone neuron differentiation	1	4	0.25	Biological Process	0.03496	0.143264
GO:0021888	hypothalamus gonadotrophin-releasing hormone neuron development	1	4	0.25	Biological Process	0.03496	0.143264
GO:0030167	proteoglycan catabolic process	1	4	0.25	Biological Process	0.03496	0.143264
GO:0030536	larval feeding behavior	1	4	0.25	Biological Process	0.03496	0.143264
GO:0034242	negative regulation of syncytium formation by plasma membrane fusion	1	4	0.25	Biological Process	0.03496	0.143264
GO:0035585	calcium-mediated signaling using extracellular calcium source	1	4	0.25	Biological Process	0.03496	0.143264
GO:0035787	cell migration involved in kidney development	1	4	0.25	Biological Process	0.03496	0.143264
GO:0036484	trunk neural crest cell migration	1	4	0.25	Biological Process	0.03496	0.143264
GO:0036486	ventral trunk neural crest cell migration	1	4	0.25	Biological Process	0.03496	0.143264
GO:0043052	thermotaxis	1	4	0.25	Biological Process	0.03496	0.143264
GO:0046667	compound eye retinal cell programmed cell death	1	4	0.25	Biological Process	0.03496	0.143264
GO:0060244	negative regulation of cell proliferation involved in contact inhibition	1	4	0.25	Biological Process	0.03496	0.143264
GO:0061552	ganglion morphogenesis	1	4	0.25	Biological Process	0.03496	0.143264
GO:0061588	calcium activated phospholipid scrambling	1	4	0.25	Biological Process	0.03496	0.143264
GO:0061590	calcium activated phosphatidylcholine scrambling	1	4	0.25	Biological Process	0.03496	0.143264
GO:0061591	calcium activated galactosylceramide scrambling	1	4	0.25	Biological Process	0.03496	0.143264
GO:0070103	regulation of interleukin-6-mediated signaling pathway	1	4	0.25	Biological Process	0.03496	0.143264
GO:0072223	metanephric glomerular mesangium development	1	4	0.25	Biological Process	0.03496	0.143264
GO:0086073	bundle of His cell-Purkinje myocyte adhesion involved in cell communication	1	4	0.25	Biological Process	0.03496	0.143264
GO:0097490	sympathetic neuron projection extension	1	4	0.25	Biological Process	0.03496	0.143264
GO:0097491	sympathetic neuron projection guidance	1	4	0.25	Biological Process	0.03496	0.143264
GO:0098735	positive regulation of the force of heart contraction	1	4	0.25	Biological Process	0.03496	0.143264
GO:1901509	regulation of endothelial tube morphogenesis	1	4	0.25	Biological Process	0.03496	0.143264
GO:1902202	regulation of hepatocyte growth factor receptor signaling pathway	1	4	0.25	Biological Process	0.03496	0.143264
GO:1902498	regulation of protein autoubiquitination	1	4	0.25	Biological Process	0.03496	0.143264
GO:1902913	positive regulation of neuroepithelial cell differentiation	1	4	0.25	Biological Process	0.03496	0.143264
GO:1903356	positive regulation of distal tip cell migration	1	4	0.25	Biological Process	0.03496	0.143264
GO:1903365	regulation of fear response	1	4	0.25	Biological Process	0.03496	0.143264
GO:1903690	negative regulation of wound healing, spreading of epidermal cells	1	4	0.25	Biological Process	0.03496	0.143264
GO:1904753	negative regulation of vascular associated smooth muscle cell migration	1	4	0.25	Biological Process	0.03496	0.143264
GO:1904879	positive regulation of generation of L-type calcium current	1	4	0.25	Biological Process	0.03496	0.143264
GO:2000741	positive regulation of mesenchymal stem cell differentiation	1	4	0.25	Biological Process	0.03496	0.143264
GO:2000822	regulation of behavioral fear response	1	4	0.25	Biological Process	0.03496	0.143264
GO:0072006	nephron development	4	139	0.029	Biological Process	0.0351649	0.143722
GO:0055017	cardiac muscle tissue growth	3	81	0.037	Biological Process	0.0351932	0.143722
GO:2001237	negative regulation of extrinsic apoptotic signaling pathway	3	81	0.037	Biological Process	0.0351932	0.143722
GO:0021953	central nervous system neuron differentiation	5	204	0.025	Biological Process	0.0352414	0.143754
GO:0019897	extrinsic component of plasma membrane	4	145	0.028	Cellular Component	0.0409764	0.143859
GO:2000241	regulation of reproductive process	6	275	0.022	Biological Process	0.035866	0.146135
GO:0060840	artery development	3	82	0.037	Biological Process	0.0362995	0.146524
GO:0001662	behavioral fear response	2	34	0.059	Biological Process	0.0363324	0.146524
GO:0002209	behavioral defense response	2	34	0.059	Biological Process	0.0363324	0.146524
GO:0007413	axonal fasciculation	2	34	0.059	Biological Process	0.0363324	0.146524
GO:0030517	negative regulation of axon extension	2	34	0.059	Biological Process	0.0363324	0.146524
GO:0043030	regulation of macrophage activation	2	34	0.059	Biological Process	0.0363324	0.146524
GO:0055023	positive regulation of cardiac muscle tissue growth	2	34	0.059	Biological Process	0.0363324	0.146524
GO:1904705	regulation of vascular smooth muscle cell proliferation	2	34	0.059	Biological Process	0.0363324	0.146524
GO:2000171	negative regulation of dendrite development	2	34	0.059	Biological Process	0.0363324	0.146524
GO:0035690	cellular response to drug	7	350	0.02	Biological Process	0.0364472	0.146821
GO:0051338	regulation of transferase activity	14	930	0.015	Biological Process	0.0366135	0.147324
GO:0051019	mitogen-activated protein kinase binding	2	30	0.067	Molecular Function	0.0293209	0.147682
GO:0070997	neuron death	7	351	0.02	Biological Process	0.0369235	0.148403
GO:0044271	cellular nitrogen compound biosynthetic process	60	5548	0.011	Biological Process	0.0372865	0.1494
GO:0010595	positive regulation of endothelial cell migration	3	83	0.036	Biological Process	0.0374235	0.1494
GO:0021954	central nervous system neuron development	3	83	0.036	Biological Process	0.0374235	0.1494
GO:0032963	collagen metabolic process	3	83	0.036	Biological Process	0.0374235	0.1494
GO:0035114	imaginal disc-derived appendage morphogenesis	3	83	0.036	Biological Process	0.0374235	0.1494
GO:0044259	multicellular organismal macromolecule metabolic process	3	83	0.036	Biological Process	0.0374235	0.1494
GO:0048015	phosphatidylinositol-mediated signaling	4	142	0.028	Biological Process	0.0375772	0.149845
GO:0032412	regulation of ion transmembrane transporter activity	5	208	0.024	Biological Process	0.0378154	0.150626
GO:0010662	regulation of striated muscle cell apoptotic process	2	35	0.057	Biological Process	0.0383148	0.150934
GO:0021884	forebrain neuron development	2	35	0.057	Biological Process	0.0383148	0.150934
GO:0042051	compound eye photoreceptor development	2	35	0.057	Biological Process	0.0383148	0.150934
GO:0050922	negative regulation of chemotaxis	2	35	0.057	Biological Process	0.0383148	0.150934
GO:0070570	regulation of neuron projection regeneration	2	35	0.057	Biological Process	0.0383148	0.150934
GO:0086009	membrane repolarization	2	35	0.057	Biological Process	0.0383148	0.150934
GO:0090184	positive regulation of kidney development	2	35	0.057	Biological Process	0.0383148	0.150934
GO:1990874	vascular smooth muscle cell proliferation	2	35	0.057	Biological Process	0.0383148	0.150934
GO:0046677	response to antibiotic	7	354	0.02	Biological Process	0.0383771	0.150934
GO:0007259	JAK-STAT cascade	4	143	0.028	Biological Process	0.0384019	0.150934
GO:0022612	gland morphogenesis	4	143	0.028	Biological Process	0.0384019	0.150934
GO:0050866	negative regulation of cell activation	4	143	0.028	Biological Process	0.0384019	0.150934
GO:0051965	positive regulation of synapse assembly	3	84	0.036	Biological Process	0.0385653	0.151409
GO:0010927	cellular component assembly involved in morphogenesis	6	280	0.021	Biological Process	0.0386162	0.151442
GO:0097342	ripoptosome	1	5	0.2	Cellular Component	0.0438199	0.15166
GO:0098651	basement membrane collagen trimer	1	5	0.2	Cellular Component	0.0438199	0.15166
GO:0009790	embryo development	19	1392	0.014	Biological Process	0.0388827	0.152319
GO:0032102	negative regulation of response to external stimulus	6	281	0.021	Biological Process	0.039182	0.153323
GO:0051494	negative regulation of cytoskeleton organization	4	144	0.028	Biological Process	0.0392371	0.153369
GO:0030031	cell projection assembly	9	514	0.018	Biological Process	0.0395123	0.154276
GO:0019902	phosphatase binding	5	195	0.026	Molecular Function	0.0308863	0.154432
GO:0048737	imaginal disc-derived appendage development	3	85	0.035	Biological Process	0.0397248	0.154766
GO:0051952	regulation of amine transport	3	85	0.035	Biological Process	0.0397248	0.154766
GO:0001894	tissue homeostasis	5	211	0.024	Biological Process	0.0398198	0.154797
GO:2000116	regulation of cysteine-type endopeptidase activity	5	211	0.024	Biological Process	0.0398198	0.154797
GO:0034404	nucleobase-containing small molecule biosynthetic process	4	145	0.028	Biological Process	0.0400825	0.155419
GO:0097696	STAT cascade	4	145	0.028	Biological Process	0.0400825	0.155419
GO:0006883	cellular sodium ion homeostasis	2	36	0.056	Biological Process	0.0403377	0.155419
GO:0030204	chondroitin sulfate metabolic process	2	36	0.056	Biological Process	0.0403377	0.155419
GO:0034113	heterotypic cell-cell adhesion	2	36	0.056	Biological Process	0.0403377	0.155419
GO:0042596	fear response	2	36	0.056	Biological Process	0.0403377	0.155419
GO:0051955	regulation of amino acid transport	2	36	0.056	Biological Process	0.0403377	0.155419
GO:0090049	regulation of cell migration involved in sprouting angiogenesis	2	36	0.056	Biological Process	0.0403377	0.155419
GO:0048863	stem cell differentiation	7	358	0.02	Biological Process	0.0403732	0.155419
GO:0022836	gated channel activity	7	336	0.021	Molecular Function	0.0315123	0.15642
GO:0042493	response to drug	16	1124	0.014	Biological Process	0.0408235	0.156578
GO:0001745	compound eye morphogenesis	3	86	0.035	Biological Process	0.0409018	0.156578
GO:0014033	neural crest cell differentiation	3	86	0.035	Biological Process	0.0409018	0.156578
GO:0070633	transepithelial transport	3	86	0.035	Biological Process	0.0409018	0.156578
GO:0048017	inositol lipid-mediated signaling	4	146	0.027	Biological Process	0.0409383	0.156578
GO:2001257	regulation of cation channel activity	4	146	0.027	Biological Process	0.0409383	0.156578
GO:0048639	positive regulation of developmental growth	5	213	0.023	Biological Process	0.0411915	0.157377
GO:0022898	regulation of transmembrane transporter activity	5	214	0.023	Biological Process	0.041888	0.157597
GO:0009987	cellular process	149	16232	0.009	Biological Process	0.0419298	0.157597
GO:1903409	reactive oxygen species biosynthetic process	3	87	0.034	Biological Process	0.0420963	0.157597
GO:0010659	cardiac muscle cell apoptotic process	2	37	0.054	Biological Process	0.0424002	0.157597
GO:0030501	positive regulation of bone mineralization	2	37	0.054	Biological Process	0.0424002	0.157597
GO:0032653	regulation of interleukin-10 production	2	37	0.054	Biological Process	0.0424002	0.157597
GO:0050654	chondroitin sulfate proteoglycan metabolic process	2	37	0.054	Biological Process	0.0424002	0.157597
GO:0060421	positive regulation of heart growth	2	37	0.054	Biological Process	0.0424002	0.157597
GO:0035051	cardiocyte differentiation	4	148	0.027	Biological Process	0.042681	0.157597
GO:0046683	response to organophosphorus	4	148	0.027	Biological Process	0.042681	0.157597
GO:0032872	regulation of stress-activated MAPK cascade	5	216	0.023	Biological Process	0.0433023	0.157597
GO:0071887	leukocyte apoptotic process	3	88	0.034	Biological Process	0.0433082	0.157597
GO:0003192	mitral valve formation	1	5	0.2	Biological Process	0.0435086	0.157597
GO:0007449	proximal/distal pattern formation, imaginal disc	1	5	0.2	Biological Process	0.0435086	0.157597
GO:0016059	deactivation of rhodopsin mediated signaling	1	5	0.2	Biological Process	0.0435086	0.157597
GO:0021540	corpus callosum morphogenesis	1	5	0.2	Biological Process	0.0435086	0.157597
GO:0021648	vestibulocochlear nerve morphogenesis	1	5	0.2	Biological Process	0.0435086	0.157597
GO:0021855	hypothalamus cell migration	1	5	0.2	Biological Process	0.0435086	0.157597
GO:0032489	regulation of Cdc42 protein signal transduction	1	5	0.2	Biological Process	0.0435086	0.157597
GO:0038063	collagen-activated tyrosine kinase receptor signaling pathway	1	5	0.2	Biological Process	0.0435086	0.157597
GO:0050932	regulation of pigment cell differentiation	1	5	0.2	Biological Process	0.0435086	0.157597
GO:0050942	positive regulation of pigment cell differentiation	1	5	0.2	Biological Process	0.0435086	0.157597
GO:0051599	response to hydrostatic pressure	1	5	0.2	Biological Process	0.0435086	0.157597
GO:0060025	regulation of synaptic activity	1	5	0.2	Biological Process	0.0435086	0.157597
GO:0060164	regulation of timing of neuron differentiation	1	5	0.2	Biological Process	0.0435086	0.157597
GO:0060267	positive regulation of respiratory burst	1	5	0.2	Biological Process	0.0435086	0.157597
GO:0060279	positive regulation of ovulation	1	5	0.2	Biological Process	0.0435086	0.157597
GO:0060474	positive regulation of sperm motility involved in capacitation	1	5	0.2	Biological Process	0.0435086	0.157597
GO:0060666	dichotomous subdivision of terminal units involved in salivary gland branching	1	5	0.2	Biological Process	0.0435086	0.157597
GO:0060846	blood vessel endothelial cell fate commitment	1	5	0.2	Biological Process	0.0435086	0.157597
GO:0060847	endothelial cell fate specification	1	5	0.2	Biological Process	0.0435086	0.157597
GO:0070106	interleukin-27-mediated signaling pathway	1	5	0.2	Biological Process	0.0435086	0.157597
GO:0070757	interleukin-35-mediated signaling pathway	1	5	0.2	Biological Process	0.0435086	0.157597
GO:0070831	basement membrane assembly	1	5	0.2	Biological Process	0.0435086	0.157597
GO:0071313	cellular response to caffeine	1	5	0.2	Biological Process	0.0435086	0.157597
GO:0072284	metanephric S-shaped body morphogenesis	1	5	0.2	Biological Process	0.0435086	0.157597
GO:0086042	cardiac muscle cell-cardiac muscle cell adhesion	1	5	0.2	Biological Process	0.0435086	0.157597
GO:0090098	positive regulation of decapentaplegic signaling pathway	1	5	0.2	Biological Process	0.0435086	0.157597
GO:0097374	sensory neuron axon guidance	1	5	0.2	Biological Process	0.0435086	0.157597
GO:0097628	distal tip cell migration	1	5	0.2	Biological Process	0.0435086	0.157597
GO:1900028	negative regulation of ruffle assembly	1	5	0.2	Biological Process	0.0435086	0.157597
GO:1900378	positive regulation of secondary metabolite biosynthetic process	1	5	0.2	Biological Process	0.0435086	0.157597
GO:1902287	semaphorin-plexin signaling pathway involved in axon guidance	1	5	0.2	Biological Process	0.0435086	0.157597
GO:1902746	regulation of lens fiber cell differentiation	1	5	0.2	Biological Process	0.0435086	0.157597
GO:1902946	protein localization to early endosome	1	5	0.2	Biological Process	0.0435086	0.157597
GO:1902947	regulation of tau-protein kinase activity	1	5	0.2	Biological Process	0.0435086	0.157597
GO:1903354	regulation of distal tip cell migration	1	5	0.2	Biological Process	0.0435086	0.157597
GO:1904428	negative regulation of tubulin deacetylation	1	5	0.2	Biological Process	0.0435086	0.157597
GO:2000195	negative regulation of female gonad development	1	5	0.2	Biological Process	0.0435086	0.157597
GO:2000481	positive regulation of cAMP-dependent protein kinase activity	1	5	0.2	Biological Process	0.0435086	0.157597
GO:2000491	positive regulation of hepatic stellate cell activation	1	5	0.2	Biological Process	0.0435086	0.157597
GO:0008187	poly-pyrimidine tract binding	2	32	0.062	Molecular Function	0.0330483	0.157967
GO:0051393	alpha-actinin binding	2	32	0.062	Molecular Function	0.0330483	0.157967
GO:0001075	transcription factor activity, RNA polymerase II core promoter sequence-specific binding involved in preinitiation complex assembly	1	4	0.25	Molecular Function	0.0352831	0.157967
GO:0001642	group III metabotropic glutamate receptor activity	1	4	0.25	Molecular Function	0.0352831	0.157967
GO:0008142	oxysterol binding	1	4	0.25	Molecular Function	0.0352831	0.157967
GO:0031544	peptidyl-proline 3-dioxygenase activity	1	4	0.25	Molecular Function	0.0352831	0.157967
GO:0031697	beta-1 adrenergic receptor binding	1	4	0.25	Molecular Function	0.0352831	0.157967
GO:0035614	snRNA stem-loop binding	1	4	0.25	Molecular Function	0.0352831	0.157967
GO:0047696	beta-adrenergic receptor kinase activity	1	4	0.25	Molecular Function	0.0352831	0.157967
GO:0050508	glucuronosyl-N-acetylglucosaminyl-proteoglycan 4-alpha-N-acetylglucosaminyltransferase activity	1	4	0.25	Molecular Function	0.0352831	0.157967
GO:0052811	1-phosphatidylinositol-3-phosphate 4-kinase activity	1	4	0.25	Molecular Function	0.0352831	0.157967
GO:0052812	phosphatidylinositol-3,4-bisphosphate 5-kinase activity	1	4	0.25	Molecular Function	0.0352831	0.157967
GO:0070967	coenzyme F420 binding	1	4	0.25	Molecular Function	0.0352831	0.157967
GO:0098639	collagen binding involved in cell-matrix adhesion	1	4	0.25	Molecular Function	0.0352831	0.157967
GO:1903763	gap junction channel activity involved in cell communication by electrical coupling	1	4	0.25	Molecular Function	0.0352831	0.157967
GO:0050865	regulation of cell activation	8	443	0.018	Biological Process	0.0437154	0.158185
GO:0070302	regulation of stress-activated protein kinase signaling cascade	5	217	0.023	Biological Process	0.0440201	0.159125
GO:0008013	beta-catenin binding	3	81	0.037	Molecular Function	0.0360188	0.15918
GO:0019199	transmembrane receptor protein kinase activity	3	81	0.037	Molecular Function	0.0360188	0.15918
GO:0034405	response to fluid shear stress	2	38	0.053	Biological Process	0.0445014	0.16002
GO:0050931	pigment cell differentiation	2	38	0.053	Biological Process	0.0445014	0.16002
GO:0019218	regulation of steroid metabolic process	3	89	0.034	Biological Process	0.0445375	0.16002
GO:0031623	receptor internalization	3	89	0.034	Biological Process	0.0445375	0.16002
GO:0060419	heart growth	3	89	0.034	Biological Process	0.0445375	0.16002
GO:0090279	regulation of calcium ion import	3	89	0.034	Biological Process	0.0445375	0.16002
GO:0051495	positive regulation of cytoskeleton organization	5	218	0.023	Biological Process	0.044745	0.160604
GO:0098796	membrane protein complex	19	1414	0.013	Cellular Component	0.0471205	0.161935
GO:0007179	transforming growth factor beta receptor signaling pathway	4	151	0.026	Biological Process	0.0453727	0.162692
GO:0072593	reactive oxygen species metabolic process	5	219	0.023	Biological Process	0.0454772	0.162872
GO:0044089	positive regulation of cellular component biogenesis	9	528	0.017	Biological Process	0.0455143	0.162872
GO:0045944	positive regulation of transcription from RNA polymerase II promoter	16	1141	0.014	Biological Process	0.0457262	0.16318
GO:0034111	negative regulation of homotypic cell-cell adhesion	3	90	0.033	Biological Process	0.0457841	0.16318
GO:0044236	multicellular organism metabolic process	3	90	0.033	Biological Process	0.0457841	0.16318
GO:0072583	clathrin-mediated endocytosis	3	90	0.033	Biological Process	0.0457841	0.16318
GO:0009581	detection of external stimulus	4	152	0.026	Biological Process	0.0462906	0.164821
GO:0010658	striated muscle cell apoptotic process	2	39	0.051	Biological Process	0.0466404	0.165404
GO:0032613	interleukin-10 production	2	39	0.051	Biological Process	0.0466404	0.165404
GO:1903792	negative regulation of anion transport	2	39	0.051	Biological Process	0.0466404	0.165404
GO:2000351	regulation of endothelial cell apoptotic process	2	39	0.051	Biological Process	0.0466404	0.165404
GO:0010721	negative regulation of cell development	7	370	0.019	Biological Process	0.046765	0.16568
GO:0009582	detection of abiotic stimulus	4	153	0.026	Biological Process	0.0472189	0.167122
GO:0000165	MAPK cascade	12	789	0.015	Biological Process	0.0478561	0.169209
GO:0014066	regulation of phosphatidylinositol 3-kinase signaling	3	92	0.033	Biological Process	0.0483288	0.170372
GO:0035335	peptidyl-tyrosine dephosphorylation	3	92	0.033	Biological Process	0.0483288	0.170372
GO:0050772	positive regulation of axonogenesis	3	92	0.033	Biological Process	0.0483288	0.170372
GO:0008285	negative regulation of cell proliferation	10	619	0.016	Biological Process	0.0488013	0.170887
GO:0001556	oocyte maturation	2	40	0.05	Biological Process	0.0488166	0.170887
GO:0001954	positive regulation of cell-matrix adhesion	2	40	0.05	Biological Process	0.0488166	0.170887
GO:0010712	regulation of collagen metabolic process	2	40	0.05	Biological Process	0.0488166	0.170887
GO:0044246	regulation of multicellular organismal metabolic process	2	40	0.05	Biological Process	0.0488166	0.170887
GO:0002250	adaptive immune response	6	297	0.02	Biological Process	0.0489576	0.170887
GO:0030010	establishment of cell polarity	4	155	0.026	Biological Process	0.0491063	0.170887
GO:0050768	negative regulation of neurogenesis	6	298	0.02	Biological Process	0.0496143	0.170887
GO:0043534	blood vessel endothelial cell migration	3	93	0.032	Biological Process	0.0496268	0.170887
GO:0032874	positive regulation of stress-activated MAPK cascade	4	156	0.026	Biological Process	0.0500655	0.170887
GO:0071417	cellular response to organonitrogen compound	9	538	0.017	Biological Process	0.0501579	0.170887
GO:0023056	positive regulation of signaling	21	1625	0.013	Biological Process	0.050207	0.170887
GO:0016525	negative regulation of angiogenesis	3	94	0.032	Biological Process	0.0509417	0.170887
GO:0033057	multicellular organism reproductive behavior	3	94	0.032	Biological Process	0.0509417	0.170887
GO:0070301	cellular response to hydrogen peroxide	3	94	0.032	Biological Process	0.0509417	0.170887
GO:0006898	receptor-mediated endocytosis	6	300	0.02	Biological Process	0.0509439	0.170887
GO:0001569	patterning of blood vessels	2	41	0.049	Biological Process	0.051029	0.170887
GO:0002090	regulation of receptor internalization	2	41	0.049	Biological Process	0.051029	0.170887
GO:0007097	nuclear migration	2	41	0.049	Biological Process	0.051029	0.170887
GO:0040023	establishment of nucleus localization	2	41	0.049	Biological Process	0.051029	0.170887
GO:0060043	regulation of cardiac muscle cell proliferation	2	41	0.049	Biological Process	0.051029	0.170887
GO:0098659	inorganic cation import into cell	2	41	0.049	Biological Process	0.051029	0.170887
GO:0099587	inorganic ion import into cell	2	41	0.049	Biological Process	0.051029	0.170887
GO:1902667	regulation of axon guidance	2	41	0.049	Biological Process	0.051029	0.170887
GO:0003205	cardiac chamber development	4	157	0.025	Biological Process	0.051035	0.170887
GO:0070304	positive regulation of stress-activated protein kinase signaling cascade	4	157	0.025	Biological Process	0.051035	0.170887
GO:0010033	response to organic substance	35	3016	0.012	Biological Process	0.0513668	0.170887
GO:0001661	conditioned taste aversion	1	6	0.167	Biological Process	0.051982	0.170887
GO:0003056	regulation of vascular smooth muscle contraction	1	6	0.167	Biological Process	0.051982	0.170887
GO:0003186	tricuspid valve morphogenesis	1	6	0.167	Biological Process	0.051982	0.170887
GO:0006651	diacylglycerol biosynthetic process	1	6	0.167	Biological Process	0.051982	0.170887
GO:0007185	transmembrane receptor protein tyrosine phosphatase signaling pathway	1	6	0.167	Biological Process	0.051982	0.170887
GO:0007483	genital disc morphogenesis	1	6	0.167	Biological Process	0.051982	0.170887
GO:0007629	flight behavior	1	6	0.167	Biological Process	0.051982	0.170887
GO:0010496	intercellular transport	1	6	0.167	Biological Process	0.051982	0.170887
GO:0010739	positive regulation of protein kinase A signaling	1	6	0.167	Biological Process	0.051982	0.170887
GO:0014057	positive regulation of acetylcholine secretion, neurotransmission	1	6	0.167	Biological Process	0.051982	0.170887
GO:0016476	regulation of embryonic cell shape	1	6	0.167	Biological Process	0.051982	0.170887
GO:0019386	methanogenesis, from carbon dioxide	1	6	0.167	Biological Process	0.051982	0.170887
GO:0021637	trigeminal nerve structural organization	1	6	0.167	Biological Process	0.051982	0.170887
GO:0021825	substrate-dependent cerebral cortex tangential migration	1	6	0.167	Biological Process	0.051982	0.170887
GO:0031038	myosin II filament organization	1	6	0.167	Biological Process	0.051982	0.170887
GO:0031547	brain-derived neurotrophic factor receptor signaling pathway	1	6	0.167	Biological Process	0.051982	0.170887
GO:0031642	negative regulation of myelination	1	6	0.167	Biological Process	0.051982	0.170887
GO:0035021	negative regulation of Rac protein signal transduction	1	6	0.167	Biological Process	0.051982	0.170887
GO:0042713	sperm ejaculation	1	6	0.167	Biological Process	0.051982	0.170887
GO:0043519	regulation of myosin II filament organization	1	6	0.167	Biological Process	0.051982	0.170887
GO:0043569	negative regulation of insulin-like growth factor receptor signaling pathway	1	6	0.167	Biological Process	0.051982	0.170887
GO:0043704	photoreceptor cell fate specification	1	6	0.167	Biological Process	0.051982	0.170887
GO:0046668	regulation of retinal cell programmed cell death	1	6	0.167	Biological Process	0.051982	0.170887
GO:0048496	maintenance of organ identity	1	6	0.167	Biological Process	0.051982	0.170887
GO:0051414	response to cortisol	1	6	0.167	Biological Process	0.051982	0.170887
GO:0060437	lung growth	1	6	0.167	Biological Process	0.051982	0.170887
GO:0060638	mesenchymal-epithelial cell signaling	1	6	0.167	Biological Process	0.051982	0.170887
GO:0061370	testosterone biosynthetic process	1	6	0.167	Biological Process	0.051982	0.170887
GO:0072049	comma-shaped body morphogenesis	1	6	0.167	Biological Process	0.051982	0.170887
GO:0072126	positive regulation of glomerular mesangial cell proliferation	1	6	0.167	Biological Process	0.051982	0.170887
GO:0072239	metanephric glomerulus vasculature development	1	6	0.167	Biological Process	0.051982	0.170887
GO:0072603	interleukin-5 secretion	1	6	0.167	Biological Process	0.051982	0.170887
GO:0072611	interleukin-13 secretion	1	6	0.167	Biological Process	0.051982	0.170887
GO:0090091	positive regulation of extracellular matrix disassembly	1	6	0.167	Biological Process	0.051982	0.170887
GO:0090259	regulation of retinal ganglion cell axon guidance	1	6	0.167	Biological Process	0.051982	0.170887
GO:0090286	cytoskeletal anchoring at nuclear membrane	1	6	0.167	Biological Process	0.051982	0.170887
GO:0099550	trans-synaptic signalling, modulating synaptic transmission	1	6	0.167	Biological Process	0.051982	0.170887
GO:1901166	neural crest cell migration involved in autonomic nervous system development	1	6	0.167	Biological Process	0.051982	0.170887
GO:1902285	semaphorin-plexin signaling pathway involved in neuron projection guidance	1	6	0.167	Biological Process	0.051982	0.170887
GO:1903689	regulation of wound healing, spreading of epidermal cells	1	6	0.167	Biological Process	0.051982	0.170887
GO:2000020	positive regulation of male gonad development	1	6	0.167	Biological Process	0.051982	0.170887
GO:2000347	positive regulation of hepatocyte proliferation	1	6	0.167	Biological Process	0.051982	0.170887
GO:2000662	regulation of interleukin-5 secretion	1	6	0.167	Biological Process	0.051982	0.170887
GO:2000665	regulation of interleukin-13 secretion	1	6	0.167	Biological Process	0.051982	0.170887
GO:2000739	regulation of mesenchymal stem cell differentiation	1	6	0.167	Biological Process	0.051982	0.170887
GO:2001013	epithelial cell proliferation involved in renal tubule morphogenesis	1	6	0.167	Biological Process	0.051982	0.170887
GO:0042169	SH2 domain binding	2	35	0.057	Molecular Function	0.0389645	0.171094
GO:0002062	chondrocyte differentiation	3	95	0.032	Biological Process	0.0522734	0.1716
GO:0001666	response to hypoxia	6	302	0.02	Biological Process	0.0522953	0.1716
GO:0032409	regulation of transporter activity	5	228	0.022	Biological Process	0.0523885	0.171747
GO:0030175	filopodium	3	94	0.032	Cellular Component	0.0518425	0.172621
GO:0005788	endoplasmic reticulum lumen	5	226	0.022	Cellular Component	0.0520917	0.172621
GO:0031264	death-inducing signaling complex	1	6	0.167	Cellular Component	0.0523522	0.172621
GO:0034992	microtubule organizing center attachment site	1	6	0.167	Cellular Component	0.0523522	0.172621
GO:0034993	LINC complex	1	6	0.167	Cellular Component	0.0523522	0.172621
GO:0071438	invadopodium membrane	1	6	0.167	Cellular Component	0.0523522	0.172621
GO:0042734	presynaptic membrane	3	95	0.032	Cellular Component	0.0531956	0.173063
GO:0044853	plasma membrane raft	3	95	0.032	Cellular Component	0.0531956	0.173063
GO:0009886	post-embryonic morphogenesis	4	159	0.025	Biological Process	0.0530048	0.173608
GO:0003179	heart valve morphogenesis	2	42	0.048	Biological Process	0.0532768	0.173699
GO:0042531	positive regulation of tyrosine phosphorylation of STAT protein	2	42	0.048	Biological Process	0.0532768	0.173699
GO:0070169	positive regulation of biomineral tissue development	2	42	0.048	Biological Process	0.0532768	0.173699
GO:0070265	necrotic cell death	2	42	0.048	Biological Process	0.0532768	0.173699
GO:1903779	regulation of cardiac conduction	2	42	0.048	Biological Process	0.0532768	0.173699
GO:0023014	signal transduction by protein phosphorylation	12	803	0.015	Biological Process	0.0533337	0.173725
GO:0021536	diencephalon development	3	96	0.031	Biological Process	0.053622	0.174504
GO:1903034	regulation of response to wounding	7	382	0.018	Biological Process	0.0537734	0.174837
GO:0002165	instar larval or pupal development	4	160	0.025	Biological Process	0.0540051	0.17527
GO:1903035	negative regulation of response to wounding	4	160	0.025	Biological Process	0.0540051	0.17527
GO:0030427	site of polarized growth	5	229	0.022	Cellular Component	0.0545347	0.176245
GO:0009967	positive regulation of signal transduction	19	1451	0.013	Biological Process	0.0549477	0.178132
GO:0051209	release of sequestered calcium ion into cytosol	3	97	0.031	Biological Process	0.0549872	0.178132
GO:1903508	positive regulation of nucleic acid-templated transcription	21	1643	0.013	Biological Process	0.0552548	0.178837
GO:0007257	activation of JUN kinase activity	2	43	0.047	Biological Process	0.0555593	0.17917
GO:0010761	fibroblast migration	2	43	0.047	Biological Process	0.0555593	0.17917
GO:0032330	regulation of chondrocyte differentiation	2	43	0.047	Biological Process	0.0555593	0.17917
GO:0046189	phenol-containing compound biosynthetic process	2	43	0.047	Biological Process	0.0555593	0.17917
GO:2000181	negative regulation of blood vessel morphogenesis	3	98	0.031	Biological Process	0.0563689	0.181616
GO:1902680	positive regulation of RNA biosynthetic process	21	1649	0.013	Biological Process	0.0570156	0.183533
GO:0030863	cortical cytoskeleton	3	98	0.031	Cellular Component	0.0573558	0.184142
GO:0060255	regulation of macromolecule metabolic process	62	5897	0.011	Biological Process	0.0574311	0.184704
GO:0005539	glycosaminoglycan binding	5	214	0.023	Molecular Function	0.0432836	0.185664
GO:0001093	TFIIB-class transcription factor binding	1	5	0.2	Molecular Function	0.0439088	0.185664
GO:0005133	interferon-gamma receptor binding	1	5	0.2	Molecular Function	0.0439088	0.185664
GO:0005138	interleukin-6 receptor binding	1	5	0.2	Molecular Function	0.0439088	0.185664
GO:0008597	calcium-dependent protein serine/threonine phosphatase regulator activity	1	5	0.2	Molecular Function	0.0439088	0.185664
GO:0042328	heparan sulfate N-acetylglucosaminyltransferase activity	1	5	0.2	Molecular Function	0.0439088	0.185664
GO:0007007	inner mitochondrial membrane organization	2	44	0.045	Biological Process	0.0578756	0.185965
GO:0009150	purine ribonucleotide metabolic process	10	639	0.016	Biological Process	0.0580366	0.186209
GO:0070374	positive regulation of ERK1 and ERK2 cascade	4	164	0.024	Biological Process	0.0581085	0.186209
GO:1902905	positive regulation of fibril organization	4	164	0.024	Biological Process	0.0581085	0.186209
GO:0006812	cation transport	19	1462	0.013	Biological Process	0.0583998	0.186974
GO:0010811	positive regulation of cell-substrate adhesion	3	100	0.03	Biological Process	0.0591817	0.188564
GO:0016049	cell growth	9	557	0.016	Biological Process	0.0598224	0.188564
GO:2000027	regulation of organ morphogenesis	5	237	0.021	Biological Process	0.0598817	0.188564
GO:0048871	multicellular organismal homeostasis	6	313	0.019	Biological Process	0.0601182	0.188564
GO:0001755	neural crest cell migration	2	45	0.044	Biological Process	0.060225	0.188564
GO:0045773	positive regulation of axon extension	2	45	0.044	Biological Process	0.060225	0.188564
GO:0055025	positive regulation of cardiac muscle tissue development	2	45	0.044	Biological Process	0.060225	0.188564
GO:0003175	tricuspid valve development	1	7	0.143	Biological Process	0.0603807	0.188564
GO:0014832	urinary bladder smooth muscle contraction	1	7	0.143	Biological Process	0.0603807	0.188564
GO:0019082	viral protein processing	1	7	0.143	Biological Process	0.0603807	0.188564
GO:0021636	trigeminal nerve morphogenesis	1	7	0.143	Biological Process	0.0603807	0.188564
GO:0033034	positive regulation of myeloid cell apoptotic process	1	7	0.143	Biological Process	0.0603807	0.188564
GO:0035983	response to trichostatin A	1	7	0.143	Biological Process	0.0603807	0.188564
GO:0035984	cellular response to trichostatin A	1	7	0.143	Biological Process	0.0603807	0.188564
GO:0038180	nerve growth factor signaling pathway	1	7	0.143	Biological Process	0.0603807	0.188564
GO:0042045	epithelial fluid transport	1	7	0.143	Biological Process	0.0603807	0.188564
GO:0070120	ciliary neurotrophic factor-mediated signaling pathway	1	7	0.143	Biological Process	0.0603807	0.188564
GO:0071415	cellular response to purine-containing compound	1	7	0.143	Biological Process	0.0603807	0.188564
GO:0086028	bundle of His cell to Purkinje myocyte signaling	1	7	0.143	Biological Process	0.0603807	0.188564
GO:0086036	regulation of cardiac muscle cell membrane potential	1	7	0.143	Biological Process	0.0603807	0.188564
GO:0086043	bundle of His cell action potential	1	7	0.143	Biological Process	0.0603807	0.188564
GO:0090097	regulation of decapentaplegic signaling pathway	1	7	0.143	Biological Process	0.0603807	0.188564
GO:1901074	regulation of engulfment of apoptotic cell	1	7	0.143	Biological Process	0.0603807	0.188564
GO:1901203	positive regulation of extracellular matrix assembly	1	7	0.143	Biological Process	0.0603807	0.188564
GO:1901724	positive regulation of cell proliferation involved in kidney development	1	7	0.143	Biological Process	0.0603807	0.188564
GO:1902548	negative regulation of cellular response to vascular endothelial growth factor stimulus	1	7	0.143	Biological Process	0.0603807	0.188564
GO:1990791	dorsal root ganglion development	1	7	0.143	Biological Process	0.0603807	0.188564
GO:2001016	positive regulation of skeletal muscle cell differentiation	1	7	0.143	Biological Process	0.0603807	0.188564
GO:0003279	cardiac septum development	3	101	0.03	Biological Process	0.0606126	0.188956
GO:0045446	endothelial cell differentiation	3	101	0.03	Biological Process	0.0606126	0.188956
GO:0002116	semaphorin receptor complex	1	7	0.143	Cellular Component	0.0608089	0.190223
GO:0005826	actomyosin contractile ring	1	7	0.143	Cellular Component	0.0608089	0.190223
GO:0031088	platelet dense granule membrane	1	7	0.143	Cellular Component	0.0608089	0.190223
GO:0043219	lateral loop	1	7	0.143	Cellular Component	0.0608089	0.190223
GO:0032991	macromolecular complex	61	5771	0.011	Cellular Component	0.061602	0.191476
GO:0036293	response to decreased oxygen levels	6	315	0.019	Biological Process	0.0616118	0.191903
GO:0072521	purine-containing compound metabolic process	11	734	0.015	Biological Process	0.0617972	0.192312
GO:0051641	cellular localization	42	3789	0.011	Biological Process	0.0622019	0.193402
GO:0005088	Ras guanyl-nucleotide exchange factor activity	5	218	0.023	Molecular Function	0.0462249	0.193842
GO:0015114	phosphate ion transmembrane transporter activity	12	778	0.015	Molecular Function	0.0464089	0.193842
GO:0010647	positive regulation of cell communication	21	1667	0.013	Biological Process	0.0625378	0.194277
GO:0002042	cell migration involved in sprouting angiogenesis	2	46	0.043	Biological Process	0.0626068	0.194322
GO:0031234	extrinsic component of cytoplasmic side of plasma membrane	3	102	0.029	Cellular Component	0.0631353	0.195
GO:1901214	regulation of neuron death	6	317	0.019	Biological Process	0.0631273	0.195766
GO:0014074	response to purine-containing compound	4	169	0.024	Biological Process	0.0634663	0.196646
GO:0040007	growth	16	1194	0.013	Biological Process	0.0636937	0.197179
GO:0046486	glycerolipid metabolic process	7	398	0.018	Biological Process	0.064096	0.198252
GO:0015318	inorganic solute uptake transmembrane transporter activity	11	701	0.016	Molecular Function	0.0499908	0.198529
GO:0015563	uptake transmembrane transporter activity	11	704	0.016	Molecular Function	0.0512519	0.198529
GO:0001665	alpha-N-acetylgalactosaminide alpha-2,6-sialyltransferase activity	1	6	0.167	Molecular Function	0.052458	0.198529
GO:0005127	ciliary neurotrophic factor receptor binding	1	6	0.167	Molecular Function	0.052458	0.198529
GO:0008046	axon guidance receptor activity	1	6	0.167	Molecular Function	0.052458	0.198529
GO:0010854	adenylate cyclase regulator activity	1	6	0.167	Molecular Function	0.052458	0.198529
GO:0017034	Rap guanyl-nucleotide exchange factor activity	1	6	0.167	Molecular Function	0.052458	0.198529
GO:0030020	extracellular matrix structural constituent conferring tensile strength	1	6	0.167	Molecular Function	0.052458	0.198529
GO:0043364	catalysis of free radical formation	1	6	0.167	Molecular Function	0.052458	0.198529
GO:0045159	myosin II binding	1	6	0.167	Molecular Function	0.052458	0.198529
GO:0047238	glucuronosyl-N-acetylgalactosaminyl-proteoglycan 4-beta-N-acetylgalactosaminyltransferase activity	1	6	0.167	Molecular Function	0.052458	0.198529
GO:0048273	mitogen-activated protein kinase p38 binding	1	6	0.167	Molecular Function	0.052458	0.198529
GO:0048407	platelet-derived growth factor binding	1	6	0.167	Molecular Function	0.052458	0.198529
GO:0051011	microtubule minus-end binding	1	6	0.167	Molecular Function	0.052458	0.198529
GO:0070180	large ribosomal subunit rRNA binding	1	6	0.167	Molecular Function	0.052458	0.198529
GO:0098634	protein binding involved in cell-matrix adhesion	1	6	0.167	Molecular Function	0.052458	0.198529
GO:1904929	coreceptor activity involved in Wnt signaling pathway, planar cell polarity pathway	1	6	0.167	Molecular Function	0.052458	0.198529
GO:0008237	metallopeptidase activity	6	300	0.02	Molecular Function	0.0528191	0.198797
GO:0010628	positive regulation of gene expression	24	1966	0.012	Biological Process	0.0643886	0.198984
GO:0010921	regulation of phosphatase activity	4	170	0.024	Biological Process	0.0645682	0.199365
GO:0044237	cellular metabolic process	103	10552	0.01	Biological Process	0.064735	0.199377
GO:0034654	nucleobase-containing compound biosynthetic process	48	4433	0.011	Biological Process	0.0649299	0.199377
GO:0008306	associative learning	3	104	0.029	Biological Process	0.0650017	0.199377
GO:0033228	cysteine export	3	104	0.029	Biological Process	0.0650017	0.199377
GO:0006911	phagocytosis, engulfment	2	47	0.043	Biological Process	0.0650202	0.199377
GO:0051489	regulation of filopodium assembly	2	47	0.043	Biological Process	0.0650202	0.199377
GO:1901998	toxin transport	2	47	0.043	Biological Process	0.0650202	0.199377
GO:1902041	regulation of extrinsic apoptotic signaling pathway via death domain receptors	2	47	0.043	Biological Process	0.0650202	0.199377
GO:0051402	neuron apoptotic process	5	243	0.021	Biological Process	0.0652001	0.199756
GO:0045893	positive regulation of transcription, DNA-templated	20	1579	0.013	Biological Process	0.0653546	0.200057
GO:0030003	cellular cation homeostasis	9	568	0.016	Biological Process	0.0659321	0.20081
GO:0035107	appendage morphogenesis	5	244	0.02	Biological Process	0.0661115	0.20081
GO:0007600	sensory perception	12	833	0.014	Biological Process	0.0664753	0.20081
GO:0042552	myelination	3	105	0.029	Biological Process	0.0664965	0.20081
GO:0042883	cysteine transport	3	105	0.029	Biological Process	0.0664965	0.20081
GO:0044705	multi-organism reproductive behavior	3	105	0.029	Biological Process	0.0664965	0.20081
GO:2000278	regulation of DNA biosynthetic process	3	105	0.029	Biological Process	0.0664965	0.20081
GO:0080090	regulation of primary metabolic process	61	5838	0.01	Biological Process	0.0667827	0.20081
GO:0006650	glycerophospholipid metabolic process	6	322	0.019	Biological Process	0.0670122	0.20081
GO:0055065	metal ion homeostasis	9	570	0.016	Biological Process	0.067084	0.20081
GO:0032101	regulation of response to external stimulus	12	835	0.014	Biological Process	0.067421	0.20081
GO:0010799	regulation of peptidyl-threonine phosphorylation	2	48	0.042	Biological Process	0.0674644	0.20081
GO:0050881	musculoskeletal movement	2	48	0.042	Biological Process	0.0674644	0.20081
GO:0050982	detection of mechanical stimulus	2	48	0.042	Biological Process	0.0674644	0.20081
GO:0090183	regulation of kidney development	2	48	0.042	Biological Process	0.0674644	0.20081
GO:0050808	synapse organization	7	403	0.017	Biological Process	0.0675535	0.20081
GO:0019098	reproductive behavior	3	106	0.028	Biological Process	0.068007	0.20081
GO:0032973	amino acid export	3	106	0.028	Biological Process	0.068007	0.20081
GO:1901343	negative regulation of vasculature development	3	106	0.028	Biological Process	0.068007	0.20081
GO:0019538	protein metabolic process	63	6062	0.01	Biological Process	0.068023	0.20081
GO:0051171	regulation of nitrogen compound metabolic process	58	5519	0.011	Biological Process	0.0680586	0.20081
GO:0043412	macromolecule modification	47	4343	0.011	Biological Process	0.0684164	0.20081
GO:0098660	inorganic ion transmembrane transport	13	928	0.014	Biological Process	0.0684657	0.20081
GO:0003383	apical constriction	1	8	0.125	Biological Process	0.0687056	0.20081
GO:0006930	substrate-dependent cell migration, cell extension	1	8	0.125	Biological Process	0.0687056	0.20081
GO:0010694	positive regulation of alkaline phosphatase activity	1	8	0.125	Biological Process	0.0687056	0.20081
GO:0010752	regulation of cGMP-mediated signaling	1	8	0.125	Biological Process	0.0687056	0.20081
GO:0014848	urinary tract smooth muscle contraction	1	8	0.125	Biological Process	0.0687056	0.20081
GO:0014889	muscle atrophy	1	8	0.125	Biological Process	0.0687056	0.20081
GO:0021562	vestibulocochlear nerve development	1	8	0.125	Biological Process	0.0687056	0.20081
GO:0021957	corticospinal tract morphogenesis	1	8	0.125	Biological Process	0.0687056	0.20081
GO:0031666	positive regulation of lipopolysaccharide-mediated signaling pathway	1	8	0.125	Biological Process	0.0687056	0.20081
GO:0032065	cortical protein anchoring	1	8	0.125	Biological Process	0.0687056	0.20081
GO:0035071	salivary gland cell autophagic cell death	1	8	0.125	Biological Process	0.0687056	0.20081
GO:0038065	collagen-activated signaling pathway	1	8	0.125	Biological Process	0.0687056	0.20081
GO:0042776	mitochondrial ATP synthesis coupled proton transport	1	8	0.125	Biological Process	0.0687056	0.20081
GO:0043031	negative regulation of macrophage activation	1	8	0.125	Biological Process	0.0687056	0.20081
GO:0043117	positive regulation of vascular permeability	1	8	0.125	Biological Process	0.0687056	0.20081
GO:0048138	germ-line cyst encapsulation	1	8	0.125	Biological Process	0.0687056	0.20081
GO:0050882	voluntary musculoskeletal movement	1	8	0.125	Biological Process	0.0687056	0.20081
GO:0060242	contact inhibition	1	8	0.125	Biological Process	0.0687056	0.20081
GO:0060278	regulation of ovulation	1	8	0.125	Biological Process	0.0687056	0.20081
GO:0060693	regulation of branching involved in salivary gland morphogenesis	1	8	0.125	Biological Process	0.0687056	0.20081
GO:0061551	trigeminal ganglion development	1	8	0.125	Biological Process	0.0687056	0.20081
GO:0072050	S-shaped body morphogenesis	1	8	0.125	Biological Process	0.0687056	0.20081
GO:0072203	cell proliferation involved in metanephros development	1	8	0.125	Biological Process	0.0687056	0.20081
GO:0072497	mesenchymal stem cell differentiation	1	8	0.125	Biological Process	0.0687056	0.20081
GO:0097105	presynaptic membrane assembly	1	8	0.125	Biological Process	0.0687056	0.20081
GO:0098703	calcium ion import across plasma membrane	1	8	0.125	Biological Process	0.0687056	0.20081
GO:1901299	negative regulation of hydrogen peroxide-mediated programmed cell death	1	8	0.125	Biological Process	0.0687056	0.20081
GO:1990035	calcium ion import into cell	1	8	0.125	Biological Process	0.0687056	0.20081
GO:2000109	regulation of macrophage apoptotic process	1	8	0.125	Biological Process	0.0687056	0.20081
GO:2000489	regulation of hepatic stellate cell activation	1	8	0.125	Biological Process	0.0687056	0.20081
GO:2001054	negative regulation of mesenchymal cell apoptotic process	1	8	0.125	Biological Process	0.0687056	0.20081
GO:2001179	regulation of interleukin-10 secretion	1	8	0.125	Biological Process	0.0687056	0.20081
GO:0034250	positive regulation of cellular amide metabolic process	4	174	0.023	Biological Process	0.0690753	0.201725
GO:0034220	ion transmembrane transport	16	1208	0.013	Biological Process	0.0691518	0.201783
GO:0030118	clathrin coat	2	47	0.043	Cellular Component	0.0658466	0.202095
GO:0055051	ATP-binding cassette (ABC) transporter complex, integrated substrate binding	3	105	0.029	Cellular Component	0.0676404	0.202684
GO:0005955	calcineurin complex	1	8	0.125	Cellular Component	0.0691906	0.202684
GO:0031105	septin complex	1	8	0.125	Cellular Component	0.0691906	0.202684
GO:0032584	growth cone membrane	1	8	0.125	Cellular Component	0.0691906	0.202684
GO:0045180	basal cortex	1	8	0.125	Cellular Component	0.0691906	0.202684
GO:0097227	sperm annulus	1	8	0.125	Cellular Component	0.0691906	0.202684
GO:1990075	periciliary membrane compartment	1	8	0.125	Cellular Component	0.0691906	0.202684
GO:0043679	axon terminus	4	173	0.023	Cellular Component	0.069361	0.202684
GO:0007520	myoblast fusion	2	49	0.041	Biological Process	0.0699388	0.203245
GO:0045599	negative regulation of fat cell differentiation	2	49	0.041	Biological Process	0.0699388	0.203245
GO:0045661	regulation of myoblast differentiation	2	49	0.041	Biological Process	0.0699388	0.203245
GO:0048483	autonomic nervous system development	2	49	0.041	Biological Process	0.0699388	0.203245
GO:0050879	multicellular organismal movement	2	49	0.041	Biological Process	0.0699388	0.203245
GO:0071356	cellular response to tumor necrosis factor	4	175	0.023	Biological Process	0.070227	0.203916
GO:0022843	voltage-gated cation channel activity	4	159	0.025	Molecular Function	0.0544789	0.203924
GO:0043197	dendritic spine	4	174	0.023	Cellular Component	0.0705236	0.204854
GO:0031253	cell projection membrane	6	325	0.018	Cellular Component	0.0713157	0.20581
GO:0044309	neuron spine	4	175	0.023	Cellular Component	0.0716962	0.20581
GO:0045667	regulation of osteoblast differentiation	3	108	0.028	Biological Process	0.0710748	0.20614
GO:0043408	regulation of MAPK cascade	10	664	0.015	Biological Process	0.0711087	0.20614
GO:0009058	biosynthetic process	71	6957	0.01	Biological Process	0.0712655	0.206426
GO:1901576	organic substance biosynthetic process	70	6848	0.01	Biological Process	0.0715699	0.206917
GO:0006163	purine nucleotide metabolic process	10	665	0.015	Biological Process	0.0716676	0.206917
GO:0009259	ribonucleotide metabolic process	10	665	0.015	Biological Process	0.0716676	0.206917
GO:0010256	endomembrane system organization	10	665	0.015	Biological Process	0.0716676	0.206917
GO:0046883	regulation of hormone secretion	5	250	0.02	Biological Process	0.0717298	0.206929
GO:0044085	cellular component biogenesis	41	3726	0.011	Biological Process	0.0718584	0.207132
GO:0006027	glycosaminoglycan catabolic process	2	50	0.04	Biological Process	0.0724425	0.207637
GO:0030834	regulation of actin filament depolymerization	2	50	0.04	Biological Process	0.0724425	0.207637
GO:0030888	regulation of B cell proliferation	2	50	0.04	Biological Process	0.0724425	0.207637
GO:0046426	negative regulation of JAK-STAT cascade	2	50	0.04	Biological Process	0.0724425	0.207637
GO:0048016	inositol phosphate-mediated signaling	2	50	0.04	Biological Process	0.0724425	0.207637
GO:0051647	nucleus localization	2	50	0.04	Biological Process	0.0724425	0.207637
GO:1903513	endoplasmic reticulum to cytosol transport	2	50	0.04	Biological Process	0.0724425	0.207637
GO:2000021	regulation of ion homeostasis	4	177	0.023	Biological Process	0.0725599	0.207678
GO:0007560	imaginal disc morphogenesis	3	109	0.028	Biological Process	0.0726318	0.207678
GO:0008366	axon ensheathment	3	109	0.028	Biological Process	0.0726318	0.207678
GO:0014069	postsynaptic density	5	250	0.02	Cellular Component	0.0734692	0.209666
GO:0030308	negative regulation of cell growth	4	178	0.022	Biological Process	0.0737411	0.21068
GO:0099572	postsynaptic specialization	5	252	0.02	Cellular Component	0.0754387	0.211279
GO:0005883	neurofilament	1	9	0.111	Cellular Component	0.0774979	0.211279
GO:0005916	fascia adherens	1	9	0.111	Cellular Component	0.0774979	0.211279
GO:0016028	rhabdomere	1	9	0.111	Cellular Component	0.0774979	0.211279
GO:0036056	filtration diaphragm	1	9	0.111	Cellular Component	0.0774979	0.211279
GO:0036057	slit diaphragm	1	9	0.111	Cellular Component	0.0774979	0.211279
GO:0044327	dendritic spine head	1	9	0.111	Cellular Component	0.0774979	0.211279
GO:1990907	beta-catenin-TCF complex	1	9	0.111	Cellular Component	0.0774979	0.211279
GO:0007272	ensheathment of neurons	3	110	0.027	Biological Process	0.074204	0.211833
GO:0098662	inorganic cation transmembrane transport	12	850	0.014	Biological Process	0.0747971	0.212694
GO:0046328	regulation of JNK cascade	4	179	0.022	Biological Process	0.074932	0.212694
GO:0003170	heart valve development	2	51	0.039	Biological Process	0.074975	0.212694
GO:1904893	negative regulation of STAT cascade	2	51	0.039	Biological Process	0.074975	0.212694
GO:0006873	cellular ion homeostasis	9	584	0.015	Biological Process	0.0755035	0.212694
GO:0000101	sulfur amino acid transport	3	111	0.027	Biological Process	0.0757914	0.212694
GO:0034762	regulation of transmembrane transport	8	500	0.016	Biological Process	0.0768959	0.212694
GO:0001768	establishment of T cell polarity	1	9	0.111	Biological Process	0.0769571	0.212694
GO:0002634	regulation of germinal center formation	1	9	0.111	Biological Process	0.0769571	0.212694
GO:0003139	secondary heart field specification	1	9	0.111	Biological Process	0.0769571	0.212694
GO:0007196	adenylate cyclase-inhibiting G-protein coupled glutamate receptor signaling pathway	1	9	0.111	Biological Process	0.0769571	0.212694
GO:0007217	tachykinin receptor signaling pathway	1	9	0.111	Biological Process	0.0769571	0.212694
GO:0010839	negative regulation of keratinocyte proliferation	1	9	0.111	Biological Process	0.0769571	0.212694
GO:0010944	negative regulation of transcription by competitive promoter binding	1	9	0.111	Biological Process	0.0769571	0.212694
GO:0014056	regulation of acetylcholine secretion, neurotransmission	1	9	0.111	Biological Process	0.0769571	0.212694
GO:0015014	heparan sulfate proteoglycan biosynthetic process, polysaccharide chain biosynthetic process	1	9	0.111	Biological Process	0.0769571	0.212694
GO:0016264	gap junction assembly	1	9	0.111	Biological Process	0.0769571	0.212694
GO:0021612	facial nerve structural organization	1	9	0.111	Biological Process	0.0769571	0.212694
GO:0021785	branchiomotor neuron axon guidance	1	9	0.111	Biological Process	0.0769571	0.212694
GO:0032488	Cdc42 protein signal transduction	1	9	0.111	Biological Process	0.0769571	0.212694
GO:0035070	salivary gland histolysis	1	9	0.111	Biological Process	0.0769571	0.212694
GO:0035733	hepatic stellate cell activation	1	9	0.111	Biological Process	0.0769571	0.212694
GO:0045039	protein import into mitochondrial inner membrane	1	9	0.111	Biological Process	0.0769571	0.212694
GO:0048087	positive regulation of developmental pigmentation	1	9	0.111	Biological Process	0.0769571	0.212694
GO:0051014	actin filament severing	1	9	0.111	Biological Process	0.0769571	0.212694
GO:0051295	establishment of meiotic spindle localization	1	9	0.111	Biological Process	0.0769571	0.212694
GO:0060385	axonogenesis involved in innervation	1	9	0.111	Biological Process	0.0769571	0.212694
GO:0060982	coronary artery morphogenesis	1	9	0.111	Biological Process	0.0769571	0.212694
GO:0061549	sympathetic ganglion development	1	9	0.111	Biological Process	0.0769571	0.212694
GO:0061550	cranial ganglion development	1	9	0.111	Biological Process	0.0769571	0.212694
GO:0071374	cellular response to parathyroid hormone stimulus	1	9	0.111	Biological Process	0.0769571	0.212694
GO:0072124	regulation of glomerular mesangial cell proliferation	1	9	0.111	Biological Process	0.0769571	0.212694
GO:0072608	interleukin-10 secretion	1	9	0.111	Biological Process	0.0769571	0.212694
GO:0090331	negative regulation of platelet aggregation	1	9	0.111	Biological Process	0.0769571	0.212694
GO:0090527	actin filament reorganization	1	9	0.111	Biological Process	0.0769571	0.212694
GO:0097048	dendritic cell apoptotic process	1	9	0.111	Biological Process	0.0769571	0.212694
GO:1901660	calcium ion export	1	9	0.111	Biological Process	0.0769571	0.212694
GO:2000018	regulation of male gonad development	1	9	0.111	Biological Process	0.0769571	0.212694
GO:2000344	positive regulation of acrosome reaction	1	9	0.111	Biological Process	0.0769571	0.212694
GO:2000668	regulation of dendritic cell apoptotic process	1	9	0.111	Biological Process	0.0769571	0.212694
GO:2001214	positive regulation of vasculogenesis	1	9	0.111	Biological Process	0.0769571	0.212694
GO:0051591	response to cAMP	3	112	0.027	Biological Process	0.0773937	0.213133
GO:0000186	activation of MAPKK activity	2	52	0.038	Biological Process	0.0775354	0.213133
GO:0042509	regulation of tyrosine phosphorylation of STAT protein	2	52	0.038	Biological Process	0.0775354	0.213133
GO:0048008	platelet-derived growth factor receptor signaling pathway	2	52	0.038	Biological Process	0.0775354	0.213133
GO:0055078	sodium ion homeostasis	2	52	0.038	Biological Process	0.0775354	0.213133
GO:0060038	cardiac muscle cell proliferation	2	52	0.038	Biological Process	0.0775354	0.213133
GO:1902017	regulation of cilium assembly	2	52	0.038	Biological Process	0.0775354	0.213133
GO:0043280	positive regulation of cysteine-type endopeptidase activity involved in apoptotic process	3	113	0.027	Biological Process	0.079011	0.216853
GO:0048749	compound eye development	3	113	0.027	Biological Process	0.079011	0.216853
GO:0015103	inorganic anion transmembrane transporter activity	12	808	0.015	Molecular Function	0.058532	0.217385
GO:0003727	single-stranded RNA binding	3	99	0.03	Molecular Function	0.0590634	0.217385
GO:1902936	phosphatidylinositol bisphosphate binding	3	99	0.03	Molecular Function	0.0590634	0.217385
GO:0001640	adenylate cyclase inhibiting G-protein coupled glutamate receptor activity	1	7	0.143	Molecular Function	0.0609312	0.217385
GO:0004690	cyclic nucleotide-dependent protein kinase activity	1	7	0.143	Molecular Function	0.0609312	0.217385
GO:0004703	G-protein coupled receptor kinase activity	1	7	0.143	Molecular Function	0.0609312	0.217385
GO:0005021	vascular endothelial growth factor-activated receptor activity	1	7	0.143	Molecular Function	0.0609312	0.217385
GO:0016308	1-phosphatidylinositol-4-phosphate 5-kinase activity	1	7	0.143	Molecular Function	0.0609312	0.217385
GO:0030368	interleukin-17 receptor activity	1	7	0.143	Molecular Function	0.0609312	0.217385
GO:0008542	visual learning	2	53	0.038	Biological Process	0.0801232	0.219061
GO:0021575	hindbrain morphogenesis	2	53	0.038	Biological Process	0.0801232	0.219061
GO:0032233	positive regulation of actin filament bundle assembly	2	53	0.038	Biological Process	0.0801232	0.219061
GO:0048521	negative regulation of behavior	2	53	0.038	Biological Process	0.0801232	0.219061
GO:0061045	negative regulation of wound healing	2	53	0.038	Biological Process	0.0801232	0.219061
GO:0010634	positive regulation of epithelial cell migration	3	114	0.026	Biological Process	0.080643	0.220313
GO:0032555	purine ribonucleotide binding	30	2534	0.012	Molecular Function	0.0623431	0.221269
GO:0008509	anion transmembrane transporter activity	13	910	0.014	Molecular Function	0.0641619	0.224584
GO:0004725	protein tyrosine phosphatase activity	3	103	0.029	Molecular Function	0.0649338	0.224584
GO:0017076	purine nucleotide binding	30	2544	0.012	Molecular Function	0.0649995	0.224584
GO:0033230	cysteine-transporting ATPase activity	3	104	0.029	Molecular Function	0.066442	0.224584
GO:0032553	ribonucleotide binding	30	2553	0.012	Molecular Function	0.0674594	0.224584
GO:0036094	small molecule binding	37	3264	0.011	Molecular Function	0.0677451	0.224584
GO:0033229	cysteine transmembrane transporter activity	3	105	0.029	Molecular Function	0.0679663	0.224584
GO:0005070	SH3/SH2 adaptor activity	2	48	0.042	Molecular Function	0.068563	0.224584
GO:0005024	transforming growth factor beta-activated receptor activity	1	8	0.125	Molecular Function	0.0693292	0.224584
GO:0008420	CTD phosphatase activity	1	8	0.125	Molecular Function	0.0693292	0.224584
GO:0016682	oxidoreductase activity, acting on diphenols and related substances as donors, oxygen as acceptor	1	8	0.125	Molecular Function	0.0693292	0.224584
GO:0017128	phospholipid scramblase activity	1	8	0.125	Molecular Function	0.0693292	0.224584
GO:0030911	TPR domain binding	1	8	0.125	Molecular Function	0.0693292	0.224584
GO:0034046	poly(G) binding	1	8	0.125	Molecular Function	0.0693292	0.224584
GO:0045545	syndecan binding	1	8	0.125	Molecular Function	0.0693292	0.224584
GO:0047134	protein-disulfide reductase activity	1	8	0.125	Molecular Function	0.0693292	0.224584
GO:0071936	coreceptor activity involved in Wnt signaling pathway	1	8	0.125	Molecular Function	0.0693292	0.224584
GO:0097200	cysteine-type endopeptidase activity involved in execution phase of apoptosis	1	8	0.125	Molecular Function	0.0693292	0.224584
GO:0015424	amino acid-transporting ATPase activity	3	106	0.028	Molecular Function	0.0695064	0.224584
GO:0005775	vacuolar lumen	3	115	0.026	Cellular Component	0.0836695	0.224878
GO:0048786	presynaptic active zone	2	54	0.037	Cellular Component	0.0837662	0.224878
GO:0098858	actin-based cell projection	4	185	0.022	Cellular Component	0.0839653	0.224878
GO:0098562	cytoplasmic side of membrane	6	340	0.018	Cellular Component	0.0843291	0.224878
GO:0051254	positive regulation of RNA metabolic process	21	1725	0.012	Biological Process	0.0828721	0.225274
GO:0097191	extrinsic apoptotic signaling pathway	4	186	0.022	Biological Process	0.0835395	0.225274
GO:1903531	negative regulation of secretion by cell	4	186	0.022	Biological Process	0.0835395	0.225274
GO:0043666	regulation of phosphoprotein phosphatase activity	3	116	0.026	Biological Process	0.0839507	0.225274
GO:0060627	regulation of vesicle-mediated transport	8	510	0.016	Biological Process	0.083952	0.225274
GO:0045165	cell fate commitment	7	425	0.016	Biological Process	0.0840834	0.225274
GO:0050804	modulation of synaptic transmission	7	425	0.016	Biological Process	0.0840834	0.225274
GO:0030278	regulation of ossification	4	187	0.021	Biological Process	0.0848074	0.225274
GO:0001767	establishment of lymphocyte polarity	1	10	0.1	Biological Process	0.0851361	0.225274
GO:0003211	cardiac ventricle formation	1	10	0.1	Biological Process	0.0851361	0.225274
GO:0006407	rRNA export from nucleus	1	10	0.1	Biological Process	0.0851361	0.225274
GO:0007506	gonadal mesoderm development	1	10	0.1	Biological Process	0.0851361	0.225274
GO:0008101	decapentaplegic signaling pathway	1	10	0.1	Biological Process	0.0851361	0.225274
GO:0009297	pilus assembly	1	10	0.1	Biological Process	0.0851361	0.225274
GO:0014055	acetylcholine secretion, neurotransmission	1	10	0.1	Biological Process	0.0851361	0.225274
GO:0014842	regulation of skeletal muscle satellite cell proliferation	1	10	0.1	Biological Process	0.0851361	0.225274
GO:0014866	skeletal myofibril assembly	1	10	0.1	Biological Process	0.0851361	0.225274
GO:0017182	peptidyl-diphthamide metabolic process	1	10	0.1	Biological Process	0.0851361	0.225274
GO:0017183	peptidyl-diphthamide biosynthetic process from peptidyl-histidine	1	10	0.1	Biological Process	0.0851361	0.225274
GO:0021800	cerebral cortex tangential migration	1	10	0.1	Biological Process	0.0851361	0.225274
GO:0021979	hypothalamus cell differentiation	1	10	0.1	Biological Process	0.0851361	0.225274
GO:0032224	positive regulation of synaptic transmission, cholinergic	1	10	0.1	Biological Process	0.0851361	0.225274
GO:0035290	trunk segmentation	1	10	0.1	Biological Process	0.0851361	0.225274
GO:0035745	T-helper 2 cell cytokine production	1	10	0.1	Biological Process	0.0851361	0.225274
GO:0035791	platelet-derived growth factor receptor-beta signaling pathway	1	10	0.1	Biological Process	0.0851361	0.225274
GO:0043711	pilus organization	1	10	0.1	Biological Process	0.0851361	0.225274
GO:0045906	negative regulation of vasoconstriction	1	10	0.1	Biological Process	0.0851361	0.225274
GO:0051694	pointed-end actin filament capping	1	10	0.1	Biological Process	0.0851361	0.225274
GO:0055089	fatty acid homeostasis	1	10	0.1	Biological Process	0.0851361	0.225274
GO:0060073	micturition	1	10	0.1	Biological Process	0.0851361	0.225274
GO:0060546	negative regulation of necroptotic process	1	10	0.1	Biological Process	0.0851361	0.225274
GO:0060837	blood vessel endothelial cell differentiation	1	10	0.1	Biological Process	0.0851361	0.225274
GO:0071888	macrophage apoptotic process	1	10	0.1	Biological Process	0.0851361	0.225274
GO:0072216	positive regulation of metanephros development	1	10	0.1	Biological Process	0.0851361	0.225274
GO:0090043	regulation of tubulin deacetylation	1	10	0.1	Biological Process	0.0851361	0.225274
GO:0090394	negative regulation of excitatory postsynaptic potential	1	10	0.1	Biological Process	0.0851361	0.225274
GO:0090557	establishment of endothelial intestinal barrier	1	10	0.1	Biological Process	0.0851361	0.225274
GO:0097284	hepatocyte apoptotic process	1	10	0.1	Biological Process	0.0851361	0.225274
GO:1900044	regulation of protein K63-linked ubiquitination	1	10	0.1	Biological Process	0.0851361	0.225274
GO:1903799	negative regulation of production of miRNAs involved in gene silencing by miRNA	1	10	0.1	Biological Process	0.0851361	0.225274
GO:1904706	negative regulation of vascular smooth muscle cell proliferation	1	10	0.1	Biological Process	0.0851361	0.225274
GO:0001751	compound eye photoreceptor cell differentiation	2	55	0.036	Biological Process	0.0853781	0.225274
GO:0007260	tyrosine phosphorylation of STAT protein	2	55	0.036	Biological Process	0.0853781	0.225274
GO:0014068	positive regulation of phosphatidylinositol 3-kinase signaling	2	55	0.036	Biological Process	0.0853781	0.225274
GO:0046622	positive regulation of organ growth	2	55	0.036	Biological Process	0.0853781	0.225274
GO:0070059	intrinsic apoptotic signaling pathway in response to endoplasmic reticulum stress	2	55	0.036	Biological Process	0.0853781	0.225274
GO:0031323	regulation of cellular metabolic process	61	5923	0.01	Biological Process	0.0854356	0.225274
GO:0032526	response to retinoic acid	3	117	0.026	Biological Process	0.0856261	0.225609
GO:0051403	stress-activated MAPK cascade	5	264	0.019	Biological Process	0.0858265	0.22597
GO:0019438	aromatic compound biosynthetic process	50	4738	0.011	Biological Process	0.0866209	0.227785
GO:0051235	maintenance of location	6	345	0.017	Biological Process	0.0866442	0.227785
GO:0072659	protein localization to plasma membrane	5	265	0.019	Biological Process	0.0868856	0.228251
GO:0046934	phosphatidylinositol-4,5-bisphosphate 3-kinase activity	2	49	0.041	Molecular Function	0.0710741	0.228572
GO:0019693	ribose phosphate metabolic process	10	691	0.014	Biological Process	0.0871819	0.228683
GO:0014013	regulation of gliogenesis	3	118	0.025	Biological Process	0.0873158	0.228683
GO:0042752	regulation of circadian rhythm	3	118	0.025	Biological Process	0.0873158	0.228683
GO:0046620	regulation of organ growth	3	118	0.025	Biological Process	0.0873158	0.228683
GO:0050920	regulation of chemotaxis	4	189	0.021	Biological Process	0.0873714	0.228683
GO:0001885	endothelial cell development	2	56	0.036	Biological Process	0.0880438	0.230104
GO:0006809	nitric oxide biosynthetic process	2	56	0.036	Biological Process	0.0880438	0.230104
GO:0051098	regulation of binding	6	347	0.017	Biological Process	0.088487	0.231093
GO:0018107	peptidyl-threonine phosphorylation	3	119	0.025	Biological Process	0.0890196	0.232143
GO:0048563	post-embryonic organ morphogenesis	3	119	0.025	Biological Process	0.0890196	0.232143
GO:0044260	cellular macromolecule metabolic process	86	8723	0.01	Biological Process	0.090077	0.234728
GO:0010633	negative regulation of epithelial cell migration	2	57	0.035	Biological Process	0.0907341	0.235408
GO:0030042	actin filament depolymerization	2	57	0.035	Biological Process	0.0907341	0.235408
GO:0060071	Wnt signaling pathway, planar cell polarity pathway	2	57	0.035	Biological Process	0.0907341	0.235408
GO:0098739	import across plasma membrane	2	57	0.035	Biological Process	0.0907341	0.235408
GO:0018108	peptidyl-tyrosine phosphorylation	6	350	0.017	Biological Process	0.0912915	0.235408
GO:0009636	response to toxic substance	9	608	0.015	Biological Process	0.0913962	0.235408
GO:0034612	response to tumor necrosis factor	4	193	0.021	Biological Process	0.0926113	0.235408
GO:0045862	positive regulation of proteolysis	6	352	0.017	Biological Process	0.0931879	0.235408
GO:0003183	mitral valve morphogenesis	1	11	0.091	Biological Process	0.093243	0.235408
GO:0003190	atrioventricular valve formation	1	11	0.091	Biological Process	0.093243	0.235408
GO:0006702	androgen biosynthetic process	1	11	0.091	Biological Process	0.093243	0.235408
GO:0007320	insemination	1	11	0.091	Biological Process	0.093243	0.235408
GO:0010649	regulation of cell communication by electrical coupling	1	11	0.091	Biological Process	0.093243	0.235408
GO:0010663	positive regulation of striated muscle cell apoptotic process	1	11	0.091	Biological Process	0.093243	0.235408
GO:0010666	positive regulation of cardiac muscle cell apoptotic process	1	11	0.091	Biological Process	0.093243	0.235408
GO:0014841	skeletal muscle satellite cell proliferation	1	11	0.091	Biological Process	0.093243	0.235408
GO:0017121	phospholipid scrambling	1	11	0.091	Biological Process	0.093243	0.235408
GO:0030210	heparin biosynthetic process	1	11	0.091	Biological Process	0.093243	0.235408
GO:0043116	negative regulation of vascular permeability	1	11	0.091	Biological Process	0.093243	0.235408
GO:0046666	retinal cell programmed cell death	1	11	0.091	Biological Process	0.093243	0.235408
GO:0052564	response to immune response of other organism involved in symbiotic interaction	1	11	0.091	Biological Process	0.093243	0.235408
GO:0052572	response to host immune response	1	11	0.091	Biological Process	0.093243	0.235408
GO:0055119	relaxation of cardiac muscle	1	11	0.091	Biological Process	0.093243	0.235408
GO:0060263	regulation of respiratory burst	1	11	0.091	Biological Process	0.093243	0.235408
GO:0060391	positive regulation of SMAD protein import into nucleus	1	11	0.091	Biological Process	0.093243	0.235408
GO:0060600	dichotomous subdivision of an epithelial terminal unit	1	11	0.091	Biological Process	0.093243	0.235408
GO:0060839	endothelial cell fate commitment	1	11	0.091	Biological Process	0.093243	0.235408
GO:0060947	cardiac vascular smooth muscle cell differentiation	1	11	0.091	Biological Process	0.093243	0.235408
GO:0061179	negative regulation of insulin secretion involved in cellular response to glucose stimulus	1	11	0.091	Biological Process	0.093243	0.235408
GO:0061299	retina vasculature morphogenesis in camera-type eye	1	11	0.091	Biological Process	0.093243	0.235408
GO:0061526	acetylcholine secretion	1	11	0.091	Biological Process	0.093243	0.235408
GO:0071988	protein localization to spindle pole body	1	11	0.091	Biological Process	0.093243	0.235408
GO:0072537	fibroblast activation	1	11	0.091	Biological Process	0.093243	0.235408
GO:0090073	positive regulation of protein homodimerization activity	1	11	0.091	Biological Process	0.093243	0.235408
GO:0090193	positive regulation of glomerulus development	1	11	0.091	Biological Process	0.093243	0.235408
GO:0097475	motor neuron migration	1	11	0.091	Biological Process	0.093243	0.235408
GO:1902004	positive regulation of beta-amyloid formation	1	11	0.091	Biological Process	0.093243	0.235408
GO:1902093	positive regulation of sperm motility	1	11	0.091	Biological Process	0.093243	0.235408
GO:2000253	positive regulation of feeding behavior	1	11	0.091	Biological Process	0.093243	0.235408
GO:2000425	regulation of apoptotic cell clearance	1	11	0.091	Biological Process	0.093243	0.235408
GO:2001053	regulation of mesenchymal cell apoptotic process	1	11	0.091	Biological Process	0.093243	0.235408
GO:0007163	establishment or maintenance of cell polarity	5	271	0.018	Biological Process	0.093384	0.235408
GO:0009584	detection of visible light	2	58	0.034	Biological Process	0.0934486	0.235408
GO:0018991	oviposition	2	58	0.034	Biological Process	0.0934486	0.235408
GO:0046209	nitric oxide metabolic process	2	58	0.034	Biological Process	0.0934486	0.235408
GO:0051145	smooth muscle cell differentiation	2	58	0.034	Biological Process	0.0934486	0.235408
GO:1903078	positive regulation of protein localization to plasma membrane	2	58	0.034	Biological Process	0.0934486	0.235408
GO:0048569	post-embryonic organ development	4	194	0.021	Biological Process	0.0939443	0.236322
GO:2001234	negative regulation of apoptotic signaling pathway	4	194	0.021	Biological Process	0.0939443	0.236322
GO:0044306	neuron projection terminus	4	189	0.021	Cellular Component	0.0891441	0.236426
GO:0005525	GTP binding	8	493	0.016	Molecular Function	0.0752207	0.240777
GO:0000275	mitochondrial proton-transporting ATP synthase complex, catalytic core F(1)	1	11	0.091	Cellular Component	0.0938924	0.241155
GO:0030122	AP-2 adaptor complex	1	11	0.091	Cellular Component	0.0938924	0.241155
GO:0045261	proton-transporting ATP synthase complex, catalytic core F(1)	1	11	0.091	Cellular Component	0.0938924	0.241155
GO:0048787	presynaptic active zone membrane	1	11	0.091	Cellular Component	0.0938924	0.241155
GO:0070852	cell body fiber	1	11	0.091	Cellular Component	0.0938924	0.241155
GO:0098644	complex of collagen trimers	1	11	0.091	Cellular Component	0.0938924	0.241155
GO:0060076	excitatory synapse	5	270	0.019	Cellular Component	0.0944362	0.241282
GO:0031646	positive regulation of neurological system process	2	59	0.034	Biological Process	0.0961864	0.24145
GO:0046427	positive regulation of JAK-STAT cascade	2	59	0.034	Biological Process	0.0961864	0.24145
GO:0055021	regulation of cardiac muscle tissue growth	2	59	0.034	Biological Process	0.0961864	0.24145
GO:0048584	positive regulation of response to stimulus	24	2058	0.012	Biological Process	0.0962805	0.241516
GO:0046873	metal ion transmembrane transporter activity	10	669	0.015	Molecular Function	0.0775017	0.242886
GO:0017166	vinculin binding	1	9	0.111	Molecular Function	0.0776525	0.242886
GO:0019798	procollagen-proline dioxygenase activity	1	9	0.111	Molecular Function	0.0776525	0.242886
GO:0030269	tetrahydromethanopterin S-methyltransferase activity	1	9	0.111	Molecular Function	0.0776525	0.242886
GO:0042086	5-methyl-5,6,7,8-tetrahydromethanopterin-dependent methyltransferase activity	1	9	0.111	Molecular Function	0.0776525	0.242886
GO:0034109	homotypic cell-cell adhesion	7	441	0.016	Biological Process	0.0974467	0.244269
GO:0009719	response to endogenous stimulus	22	1861	0.012	Biological Process	0.0976883	0.244702
GO:0005080	protein kinase C binding	2	52	0.038	Molecular Function	0.0787822	0.245094
GO:0000099	sulfur amino acid transmembrane transporter activity	3	112	0.027	Molecular Function	0.0790743	0.245094
GO:0044238	primary metabolic process	102	10588	0.01	Biological Process	0.097924	0.24512
GO:0052547	regulation of peptidase activity	6	357	0.017	Biological Process	0.0980219	0.245193
GO:0006026	aminoglycan catabolic process	2	60	0.033	Biological Process	0.0989469	0.246735
GO:0032890	regulation of organic acid transport	2	60	0.033	Biological Process	0.0989469	0.246735
GO:0042116	macrophage activation	2	60	0.033	Biological Process	0.0989469	0.246735
GO:0071277	cellular response to calcium ion	2	60	0.033	Biological Process	0.0989469	0.246735
GO:0048736	appendage development	5	276	0.018	Biological Process	0.0989855	0.246735
GO:2001056	positive regulation of cysteine-type endopeptidase activity	3	125	0.024	Biological Process	0.0995313	0.246998
GO:0018212	peptidyl-tyrosine modification	6	359	0.017	Biological Process	0.0999924	0.246998
GO:0060560	developmental growth involved in morphogenesis	5	277	0.018	Biological Process	0.100126	0.246998
GO:0019725	cellular homeostasis	12	896	0.013	Biological Process	0.100576	0.246998
GO:0003174	mitral valve development	1	12	0.083	Biological Process	0.101279	0.246998
GO:0003207	cardiac chamber formation	1	12	0.083	Biological Process	0.101279	0.246998
GO:0006269	DNA replication, synthesis of RNA primer	1	12	0.083	Biological Process	0.101279	0.246998
GO:0010692	regulation of alkaline phosphatase activity	1	12	0.083	Biological Process	0.101279	0.246998
GO:0010832	negative regulation of myotube differentiation	1	12	0.083	Biological Process	0.101279	0.246998
GO:0021604	cranial nerve structural organization	1	12	0.083	Biological Process	0.101279	0.246998
GO:0021610	facial nerve morphogenesis	1	12	0.083	Biological Process	0.101279	0.246998
GO:0022038	corpus callosum development	1	12	0.083	Biological Process	0.101279	0.246998
GO:0030202	heparin metabolic process	1	12	0.083	Biological Process	0.101279	0.246998
GO:0030836	positive regulation of actin filament depolymerization	1	12	0.083	Biological Process	0.101279	0.246998
GO:0032486	Rap protein signal transduction	1	12	0.083	Biological Process	0.101279	0.246998
GO:0035317	imaginal disc-derived wing hair organization	1	12	0.083	Biological Process	0.101279	0.246998
GO:0035458	cellular response to interferon-beta	1	12	0.083	Biological Process	0.101279	0.246998
GO:0035563	positive regulation of chromatin binding	1	12	0.083	Biological Process	0.101279	0.246998
GO:0048312	intracellular distribution of mitochondria	1	12	0.083	Biological Process	0.101279	0.246998
GO:0051450	myoblast proliferation	1	12	0.083	Biological Process	0.101279	0.246998
GO:0060544	regulation of necroptotic process	1	12	0.083	Biological Process	0.101279	0.246998
GO:0060547	negative regulation of necrotic cell death	1	12	0.083	Biological Process	0.101279	0.246998
GO:0071107	response to parathyroid hormone	1	12	0.083	Biological Process	0.101279	0.246998
GO:0072075	metanephric mesenchyme development	1	12	0.083	Biological Process	0.101279	0.246998
GO:0097152	mesenchymal cell apoptotic process	1	12	0.083	Biological Process	0.101279	0.246998
GO:1901298	regulation of hydrogen peroxide-mediated programmed cell death	1	12	0.083	Biological Process	0.101279	0.246998
GO:1901722	regulation of cell proliferation involved in kidney development	1	12	0.083	Biological Process	0.101279	0.246998
GO:1902857	positive regulation of nonmotile primary cilium assembly	1	12	0.083	Biological Process	0.101279	0.246998
GO:0018210	peptidyl-threonine modification	3	126	0.024	Biological Process	0.10133	0.246998
GO:0019933	cAMP-mediated signaling	3	126	0.024	Biological Process	0.10133	0.246998
GO:0001523	retinoid metabolic process	2	61	0.033	Biological Process	0.10173	0.246998
GO:0010660	regulation of muscle cell apoptotic process	2	61	0.033	Biological Process	0.10173	0.246998
GO:0019229	regulation of vasoconstriction	2	61	0.033	Biological Process	0.10173	0.246998
GO:0030593	neutrophil chemotaxis	2	61	0.033	Biological Process	0.10173	0.246998
GO:0031102	neuron projection regeneration	2	61	0.033	Biological Process	0.10173	0.246998
GO:0055008	cardiac muscle tissue morphogenesis	2	61	0.033	Biological Process	0.10173	0.246998
GO:0061035	regulation of cartilage development	2	61	0.033	Biological Process	0.10173	0.246998
GO:1904894	positive regulation of STAT cascade	2	61	0.033	Biological Process	0.10173	0.246998
GO:0043902	positive regulation of multi-organism process	4	200	0.02	Biological Process	0.102132	0.247469
GO:0046434	organophosphate catabolic process	4	200	0.02	Biological Process	0.102132	0.247469
GO:1901215	negative regulation of neuron death	4	200	0.02	Biological Process	0.102132	0.247469
GO:1990778	protein localization to cell periphery	5	279	0.018	Biological Process	0.102426	0.248013
GO:0033267	axon part	7	439	0.016	Cellular Component	0.0984665	0.249229
GO:0022626	cytosolic ribosome	4	196	0.02	Cellular Component	0.0985682	0.249229
GO:0003382	epithelial cell morphogenesis	2	62	0.032	Biological Process	0.104534	0.252429
GO:0021879	forebrain neuron differentiation	2	62	0.032	Biological Process	0.104534	0.252429
GO:0030166	proteoglycan biosynthetic process	2	62	0.032	Biological Process	0.104534	0.252429
GO:0043647	inositol phosphate metabolic process	2	62	0.032	Biological Process	0.104534	0.252429
GO:0002695	negative regulation of leukocyte activation	3	128	0.023	Biological Process	0.104967	0.253302
GO:0031263	amine-transporting ATPase activity	3	114	0.026	Molecular Function	0.0823851	0.254206
GO:1901698	response to nitrogen compound	14	1094	0.013	Biological Process	0.105767	0.255059
GO:0030128	clathrin coat of endocytic vesicle	1	12	0.083	Cellular Component	0.101981	0.255213
GO:0030130	clathrin coat of trans-Golgi network vesicle	1	12	0.083	Cellular Component	0.101981	0.255213
GO:0001228	transcriptional activator activity, RNA polymerase II transcription regulatory region sequence-specific binding	7	421	0.017	Molecular Function	0.0839942	0.255838
GO:0004721	phosphoprotein phosphatase activity	4	186	0.022	Molecular Function	0.0857313	0.255838
GO:0015279	store-operated calcium channel activity	1	10	0.1	Molecular Function	0.0859019	0.255838
GO:0016004	phospholipase activator activity	1	10	0.1	Molecular Function	0.0859019	0.255838
GO:0030235	nitric-oxide synthase regulator activity	1	10	0.1	Molecular Function	0.0859019	0.255838
GO:0030619	U1 snRNA binding	1	10	0.1	Molecular Function	0.0859019	0.255838
GO:0070181	small ribosomal subunit rRNA binding	1	10	0.1	Molecular Function	0.0859019	0.255838
GO:0097153	cysteine-type endopeptidase activity involved in apoptotic process	1	10	0.1	Molecular Function	0.0859019	0.255838
GO:0071241	cellular response to inorganic substance	4	203	0.02	Biological Process	0.106346	0.25611
GO:0097237	cellular response to toxic substance	4	203	0.02	Biological Process	0.106346	0.25611
GO:0071236	cellular response to antibiotic	3	129	0.023	Biological Process	0.106804	0.256657
GO:0044249	cellular biosynthetic process	68	6777	0.01	Biological Process	0.107203	0.256657
GO:0015750	pentose transport	2	63	0.032	Biological Process	0.107359	0.256657
GO:0015753	D-xylose transport	2	63	0.032	Biological Process	0.107359	0.256657
GO:0090175	regulation of establishment of planar polarity	2	63	0.032	Biological Process	0.107359	0.256657
GO:1903670	regulation of sprouting angiogenesis	2	63	0.032	Biological Process	0.107359	0.256657
GO:1904377	positive regulation of protein localization to cell periphery	2	63	0.032	Biological Process	0.107359	0.256657
GO:0071704	organic substance metabolic process	105	10973	0.01	Biological Process	0.107595	0.256657
GO:0008154	actin polymerization or depolymerization	4	204	0.02	Biological Process	0.107769	0.256657
GO:0001701	in utero embryonic development	6	367	0.016	Biological Process	0.108084	0.256657
GO:0055082	cellular chemical homeostasis	10	722	0.014	Biological Process	0.108166	0.256657
GO:0045137	development of primary sexual characteristics	5	284	0.018	Biological Process	0.108293	0.256657
GO:0043271	negative regulation of ion transport	3	130	0.023	Biological Process	0.108654	0.256657
GO:0051048	negative regulation of secretion	4	205	0.02	Biological Process	0.109199	0.256657
GO:0001886	endothelial cell morphogenesis	1	13	0.077	Biological Process	0.109243	0.256657
GO:0003085	negative regulation of systemic arterial blood pressure	1	13	0.077	Biological Process	0.109243	0.256657
GO:0010544	negative regulation of platelet activation	1	13	0.077	Biological Process	0.109243	0.256657
GO:0010715	regulation of extracellular matrix disassembly	1	13	0.077	Biological Process	0.109243	0.256657
GO:0014857	regulation of skeletal muscle cell proliferation	1	13	0.077	Biological Process	0.109243	0.256657
GO:0019511	peptidyl-proline hydroxylation	1	13	0.077	Biological Process	0.109243	0.256657
GO:0021559	trigeminal nerve development	1	13	0.077	Biological Process	0.109243	0.256657
GO:0021561	facial nerve development	1	13	0.077	Biological Process	0.109243	0.256657
GO:0021702	cerebellar Purkinje cell differentiation	1	13	0.077	Biological Process	0.109243	0.256657
GO:0030889	negative regulation of B cell proliferation	1	13	0.077	Biological Process	0.109243	0.256657
GO:0035215	genital disc development	1	13	0.077	Biological Process	0.109243	0.256657
GO:0035316	non-sensory hair organization	1	13	0.077	Biological Process	0.109243	0.256657
GO:0042052	rhabdomere development	1	13	0.077	Biological Process	0.109243	0.256657
GO:0042118	endothelial cell activation	1	13	0.077	Biological Process	0.109243	0.256657
GO:0048711	positive regulation of astrocyte differentiation	1	13	0.077	Biological Process	0.109243	0.256657
GO:0051029	rRNA transport	1	13	0.077	Biological Process	0.109243	0.256657
GO:0060396	growth hormone receptor signaling pathway	1	13	0.077	Biological Process	0.109243	0.256657
GO:0071880	adenylate cyclase-activating adrenergic receptor signaling pathway	1	13	0.077	Biological Process	0.109243	0.256657
GO:0090042	tubulin deacetylation	1	13	0.077	Biological Process	0.109243	0.256657
GO:0090110	cargo loading into COPII-coated vesicle	1	13	0.077	Biological Process	0.109243	0.256657
GO:1902931	negative regulation of alcohol biosynthetic process	1	13	0.077	Biological Process	0.109243	0.256657
GO:1902993	positive regulation of amyloid precursor protein catabolic process	1	13	0.077	Biological Process	0.109243	0.256657
GO:2001212	regulation of vasculogenesis	1	13	0.077	Biological Process	0.109243	0.256657
GO:1901362	organic cyclic compound biosynthetic process	51	4928	0.01	Biological Process	0.109841	0.257386
GO:0007632	visual behavior	2	64	0.031	Biological Process	0.110205	0.257386
GO:0008625	extrinsic apoptotic signaling pathway via death domain receptors	2	64	0.031	Biological Process	0.110205	0.257386
GO:0033231	carbohydrate export	2	64	0.031	Biological Process	0.110205	0.257386
GO:0042220	response to cocaine	2	64	0.031	Biological Process	0.110205	0.257386
GO:0043215	daunorubicin transport	2	64	0.031	Biological Process	0.110205	0.257386
GO:0046847	filopodium assembly	2	64	0.031	Biological Process	0.110205	0.257386
GO:0048473	D-methionine transport	2	64	0.031	Biological Process	0.110205	0.257386
GO:0050771	negative regulation of axonogenesis	2	64	0.031	Biological Process	0.110205	0.257386
GO:0022408	negative regulation of cell-cell adhesion	3	131	0.023	Biological Process	0.110517	0.257607
GO:0051897	positive regulation of protein kinase B signaling	3	131	0.023	Biological Process	0.110517	0.257607
GO:2001236	regulation of extrinsic apoptotic signaling pathway	3	131	0.023	Biological Process	0.110517	0.257607
GO:0009266	response to temperature stimulus	5	286	0.017	Biological Process	0.110685	0.257829
GO:0030426	growth cone	4	200	0.02	Cellular Component	0.104155	0.259324
GO:0006807	nitrogen compound metabolic process	94	9721	0.01	Biological Process	0.11223	0.261257
GO:0030177	positive regulation of Wnt signaling pathway	3	132	0.023	Biological Process	0.112392	0.261463
GO:0000768	syncytium formation by plasma membrane fusion	2	65	0.031	Biological Process	0.11307	0.261673
GO:0008038	neuron recognition	2	65	0.031	Biological Process	0.11307	0.261673
GO:0015821	methionine transport	2	65	0.031	Biological Process	0.11307	0.261673
GO:0015846	polyamine transport	2	65	0.031	Biological Process	0.11307	0.261673
GO:0015920	lipopolysaccharide transport	2	65	0.031	Biological Process	0.11307	0.261673
GO:0043213	bacteriocin transport	2	65	0.031	Biological Process	0.11307	0.261673
GO:0051279	regulation of release of sequestered calcium ion into cytosol	2	65	0.031	Biological Process	0.11307	0.261673
GO:2001057	reactive nitrogen species metabolic process	2	65	0.031	Biological Process	0.11307	0.261673
GO:0010770	positive regulation of cell morphogenesis involved in differentiation	4	208	0.019	Biological Process	0.113543	0.262595
GO:0042326	negative regulation of phosphorylation	7	459	0.015	Biological Process	0.113806	0.263034
GO:0050851	antigen receptor-mediated signaling pathway	3	133	0.023	Biological Process	0.114279	0.263954
GO:0035004	phosphatidylinositol 3-kinase activity	2	56	0.036	Molecular Function	0.0894416	0.264297
GO:0043022	ribosome binding	5	265	0.019	Molecular Function	0.0895139	0.264297
GO:0007254	JNK cascade	4	209	0.019	Biological Process	0.115007	0.264546
GO:0042592	homeostatic process	20	1701	0.012	Biological Process	0.115772	0.264546
GO:0003208	cardiac ventricle morphogenesis	2	66	0.03	Biological Process	0.115955	0.264546
GO:0006949	syncytium formation	2	66	0.03	Biological Process	0.115955	0.264546
GO:0010623	developmental programmed cell death	2	66	0.03	Biological Process	0.115955	0.264546
GO:0010657	muscle cell apoptotic process	2	66	0.03	Biological Process	0.115955	0.264546
GO:0014015	positive regulation of gliogenesis	2	66	0.03	Biological Process	0.115955	0.264546
GO:0015706	nitrate transport	2	66	0.03	Biological Process	0.115955	0.264546
GO:0045844	positive regulation of striated muscle tissue development	2	66	0.03	Biological Process	0.115955	0.264546
GO:0060420	regulation of heart growth	2	66	0.03	Biological Process	0.115955	0.264546
GO:0031098	stress-activated protein kinase signaling cascade	5	291	0.017	Biological Process	0.116776	0.264546
GO:0002467	germinal center formation	1	14	0.071	Biological Process	0.117138	0.264546
GO:0003128	heart field specification	1	14	0.071	Biological Process	0.117138	0.264546
GO:0007216	G-protein coupled glutamate receptor signaling pathway	1	14	0.071	Biological Process	0.117138	0.264546
GO:0007474	imaginal disc-derived wing vein specification	1	14	0.071	Biological Process	0.117138	0.264546
GO:0010919	regulation of inositol phosphate biosynthetic process	1	14	0.071	Biological Process	0.117138	0.264546
GO:0015870	acetylcholine transport	1	14	0.071	Biological Process	0.117138	0.264546
GO:0021694	cerebellar Purkinje cell layer formation	1	14	0.071	Biological Process	0.117138	0.264546
GO:0030033	microvillus assembly	1	14	0.071	Biological Process	0.117138	0.264546
GO:0032656	regulation of interleukin-13 production	1	14	0.071	Biological Process	0.117138	0.264546
GO:0035214	eye-antennal disc development	1	14	0.071	Biological Process	0.117138	0.264546
GO:0043501	skeletal muscle adaptation	1	14	0.071	Biological Process	0.117138	0.264546
GO:0048505	regulation of timing of cell differentiation	1	14	0.071	Biological Process	0.117138	0.264546
GO:0048680	positive regulation of axon regeneration	1	14	0.071	Biological Process	0.117138	0.264546
GO:0055003	cardiac myofibril assembly	1	14	0.071	Biological Process	0.117138	0.264546
GO:0060307	regulation of ventricular cardiac muscle cell membrane repolarization	1	14	0.071	Biological Process	0.117138	0.264546
GO:0071378	cellular response to growth hormone stimulus	1	14	0.071	Biological Process	0.117138	0.264546
GO:0072160	nephron tubule epithelial cell differentiation	1	14	0.071	Biological Process	0.117138	0.264546
GO:0090192	regulation of glomerulus development	1	14	0.071	Biological Process	0.117138	0.264546
GO:0090201	negative regulation of release of cytochrome c from mitochondria	1	14	0.071	Biological Process	0.117138	0.264546
GO:0097369	sodium ion import	1	14	0.071	Biological Process	0.117138	0.264546
[truncated: 2,731 more rows]

## Sheet: cluster15--KEGG
Pathway ID	Pathway	Cluster_15 (84)	All (7762)	Ratio	Pvalue	Qvalue
ko04022	cGMP-PKG signaling pathway	13	165	0.0787879	1.90786e-08	3.12889e-06
ko04924	Renin secretion	9	69	0.130435	4.39908e-08	3.60725e-06
ko05412	Arrhythmogenic right ventricular cardiomyopathy	8	73	0.109589	1.01899e-06	4.85955e-05
ko04270	Vascular smooth muscle contraction	10	130	0.0769231	1.18526e-06	4.85955e-05
ko04921	Oxytocin signaling pathway	10	147	0.0680272	3.64014e-06	0.000119397
ko04540	Gap junction	7	85	0.0823529	3.37258e-05	0.00074612
ko04730	Long-term depression	6	58	0.103448	3.46277e-05	0.00074612
ko05410	Hypertrophic cardiomyopathy	7	86	0.0813953	3.63961e-05	0.00074612
ko04611	Platelet activation	8	122	0.0655738	4.75468e-05	0.000860866
ko05414	Dilated cardiomyopathy	7	91	0.0769231	5.24918e-05	0.000860866
ko04713	Circadian entrainment	7	96	0.0729167	7.40096e-05	0.00110342
ko05165	Human papillomavirus infection	12	313	0.0383387	0.000124356	0.00169953
ko04970	Salivary secretion	6	75	0.08	0.000148797	0.00187714
ko04510	Focal adhesion	9	189	0.047619	0.000189535	0.00222026
ko04512	ECM-receptor interaction	6	81	0.0740741	0.000227754	0.00249011
ko00230	Purine metabolism	7	125	0.056	0.000384832	0.0039012
ko04974	Protein digestion and absorption	6	90	0.0666667	0.000404393	0.0039012
ko04151	PI3K-Akt signaling pathway	11	331	0.0332326	0.000818915	0.00746123
ko04010	MAPK signaling pathway	10	284	0.0352113	0.000923609	0.0079722
ko04020	Calcium signaling pathway	8	195	0.0410256	0.00116991	0.00959323
ko05032	Morphine addiction	5	91	0.0549451	0.00295552	0.0230812
ko05146	Amoebiasis	5	95	0.0526316	0.00356059	0.0265426
ko05017	Spinocerebellar ataxia	5	96	0.0520833	0.0037248	0.0265595
ko04144	Endocytosis	8	237	0.0337553	0.00396421	0.0270888
ko05100	Bacterial invasion of epithelial cells	4	72	0.0555556	0.00751456	0.04652
ko05200	Pathways in cancer	12	503	0.0238569	0.00753721	0.04652
ko04015	Rap1 signaling pathway	7	211	0.0331754	0.00765878	0.04652
ko04260	Cardiac muscle contraction	4	83	0.0481928	0.0122755	0.0718993
ko04360	Axon guidance	6	180	0.0333333	0.0130654	0.0738873
ko04371	Apelin signaling pathway	5	133	0.037594	0.0143703	0.0785574
ko05222	Small cell lung cancer	4	89	0.0449438	0.0155367	0.0821939
ko04925	Aldosterone synthesis and secretion	4	92	0.0434783	0.0173537	0.0889377
ko04330	Notch signaling pathway	3	52	0.0576923	0.0184636	0.0917587
ko04261	Adrenergic signaling in cardiomyocytes	5	143	0.034965	0.019101	0.0921341
ko04070	Phosphatidylinositol signaling system	4	96	0.0416667	0.0199757	0.0936004
ko04072	Phospholipase D signaling pathway	5	147	0.0340136	0.0212502	0.0968063
ko04933	AGE-RAGE signaling pathway in diabetic complications	4	100	0.04	0.0228304	0.101194
ko04612	Antigen processing and presentation	3	62	0.0483871	0.0292646	0.122788
ko04927	Cortisol synthesis and secretion	3	62	0.0483871	0.0292646	0.122788
ko05416	Viral myocarditis	3	63	0.047619	0.0304937	0.122788
ko04530	Tight junction	5	162	0.0308642	0.0306969	0.122788
ko04929	GnRH secretion	3	64	0.046875	0.0317498	0.123122
ko04724	Glutamatergic synapse	4	112	0.0357143	0.0328327	0.123122
ko04720	Long-term potentiation	3	65	0.0461538	0.0330328	0.123122
ko04935	Growth hormone synthesis, secretion and action	4	116	0.0344828	0.036656	0.133591
ko00562	Inositol phosphate metabolism	3	71	0.0422535	0.04129	0.147208
ko03010	Ribosome	4	127	0.0314961	0.048448	0.169052
ko04926	Relaxin signaling pathway	4	128	0.03125	0.049613	0.169511
ko05418	Fluid shear stress and atherosclerosis	4	133	0.0300752	0.0556695	0.186322
ko05143	African trypanosomiasis	2	36	0.0555556	0.0575192	0.188663
ko05332	Graft-versus-host disease	2	37	0.0540541	0.0603896	0.194194
ko04514	Cell adhesion molecules	4	140	0.0285714	0.0647916	0.200487
ko04723	Retrograde endocannabinoid signaling	4	140	0.0285714	0.0647916	0.200487
ko04912	GnRH signaling pathway	3	89	0.0337079	0.0715804	0.217392
ko04621	NOD-like receptor signaling pathway	4	146	0.0273973	0.0731984	0.218265
ko05330	Allograft rejection	2	42	0.047619	0.0754408	0.220934
ko05206	MicroRNAs in cancer	4	157	0.0254777	0.0899795	0.25445
ko02010	ABC transporters	2	47	0.0425532	0.0915399	0.25445
ko04940	Type I diabetes mellitus	2	47	0.0425532	0.0915399	0.25445
ko04961	Endocrine and other factor-regulated calcium reabsorption	2	50	0.04	0.101639	0.275719
ko04928	Parathyroid hormone synthesis, secretion and action	3	104	0.0288462	0.102554	0.275719
ko05320	Autoimmune thyroid disease	2	51	0.0392157	0.105072	0.277933
ko05144	Malaria	2	52	0.0384615	0.108536	0.280085
ko04659	Th17 cell differentiation	3	107	0.0280374	0.109302	0.280085
ko04726	Serotonergic synapse	3	111	0.027027	0.11856	0.299135
ko04725	Cholinergic synapse	3	112	0.0267857	0.120919	0.300466
ko05167	Kaposi sarcoma-associated herpesvirus infection	4	177	0.0225989	0.12474	0.300924
ko04919	Thyroid hormone signaling pathway	3	114	0.0263158	0.12569	0.300924
ko05010	Alzheimer disease	6	316	0.0189873	0.126608	0.300924
ko05016	Huntington disease	5	250	0.02	0.133636	0.313091
ko00604	Glycosphingolipid biosynthesis - ganglio series	1	15	0.0666667	0.150717	0.348134
ko04742	Taste transduction	2	66	0.030303	0.159775	0.353566
ko04728	Dopaminergic synapse	3	128	0.0234375	0.160868	0.353566
ko04918	Thyroid hormone synthesis	2	67	0.0298507	0.163594	0.353566
ko05205	Proteoglycans in cancer	4	197	0.0203046	0.164331	0.353566
ko04915	Estrogen signaling pathway	3	130	0.0230769	0.166123	0.353566
ko05218	Melanoma	2	68	0.0294118	0.167428	0.353566
ko00120	Primary bile acid biosynthesis	1	17	0.0588235	0.169035	0.353566
ko04520	Adherens junction	2	69	0.0289855	0.171279	0.353566
ko04810	Regulation of actin cytoskeleton	4	201	0.0199005	0.172751	0.353566
ko05214	Glioma	2	70	0.0285714	0.175145	0.353566
ko04210	Apoptosis	3	134	0.0223881	0.176783	0.353566
ko04971	Gastric acid secretion	2	74	0.027027	0.190742	0.376888
ko00532	Glycosaminoglycan biosynthesis - chondroitin sulfate / dermatan sulfate	1	20	0.05	0.195784	0.382244
ko04024	cAMP signaling pathway	4	213	0.0187793	0.198878	0.383003
ko04145	Phagosome	3	143	0.020979	0.201431	0.383003
ko05163	Human cytomegalovirus infection	4	215	0.0186047	0.203348	0.383003
ko01521	EGFR tyrosine kinase inhibitor resistance	2	78	0.025641	0.20652	0.383003
ko04714	Thermogenesis	4	217	0.0184332	0.207849	0.383003
ko04934	Cushing syndrome	3	149	0.0201342	0.218299	0.39779
ko04630	JAK-STAT signaling pathway	3	151	0.0198675	0.223989	0.402035
ko04218	Cellular senescence	3	153	0.0196078	0.229708	0.402035
ko00534	Glycosaminoglycan biosynthesis - heparan sulfate / heparin	1	24	0.0416667	0.230129	0.402035
ko04911	Insulin secretion	2	84	0.0238095	0.230435	0.402035
ko04141	Protein processing in endoplasmic reticulum	3	159	0.0188679	0.247028	0.426448
ko04727	GABAergic synapse	2	89	0.0224719	0.250506	0.427947
ko04658	Th1 and Th2 cell differentiation	2	91	0.021978	0.258553	0.437142
ko04972	Pancreatic secretion	2	93	0.0215054	0.266606	0.446157
ko04710	Circadian rhythm	1	29	0.0344828	0.271029	0.448977
ko05231	Choline metabolism in cancer	2	95	0.0210526	0.27466	0.450442
ko05215	Prostate cancer	2	96	0.0208333	0.278686	0.452519
ko04750	Inflammatory mediator regulation of TRP channels	2	98	0.0204082	0.286734	0.461023
ko04922	Glucagon signaling pathway	2	100	0.02	0.294774	0.466682
ko04062	Chemokine signaling pathway	3	176	0.0170455	0.297051	0.466682
ko05145	Toxoplasmosis	2	101	0.019802	0.29879	0.466682
ko04060	Cytokine-cytokine receptor interaction	4	257	0.0155642	0.302732	0.468378
ko05203	Viral carcinogenesis	3	183	0.0163934	0.31788	0.484124
ko05142	Chagas disease	2	106	0.0188679	0.318813	0.484124
ko04668	TNF signaling pathway	2	107	0.0186916	0.322804	0.485687
ko04670	Leukocyte transendothelial migration	2	109	0.0183486	0.330769	0.493146
ko04071	Sphingolipid signaling pathway	2	117	0.017094	0.362354	0.53537
ko00190	Oxidative phosphorylation	2	120	0.0166667	0.374064	0.547708
ko05170	Human immunodeficiency virus 1 infection	3	203	0.0147783	0.377384	0.547708
ko04973	Carbohydrate digestion and absorption	1	44	0.0227273	0.381278	0.548505
ko05135	Yersinia infection	2	124	0.016129	0.389545	0.555525
ko05132	Salmonella infection	3	210	0.0142857	0.398031	0.557688
ko04340	Hedgehog signaling pathway	1	47	0.0212766	0.401264	0.557688
ko04930	Type II diabetes mellitus	1	47	0.0212766	0.401264	0.557688
ko05012	Parkinson disease	2	130	0.0153846	0.412451	0.566116
ko04978	Mineral absorption	1	49	0.0204082	0.414231	0.566116
ko00140	Steroid hormone biosynthesis	1	50	0.02	0.420611	0.570084
ko05166	Human T-cell leukemia virus 1 infection	3	220	0.0136364	0.427214	0.572895
ko04140	Autophagy - animal	2	135	0.0148148	0.431221	0.572895
ko05014	Amyotrophic lateral sclerosis	1	52	0.0192308	0.433164	0.572895
ko04923	Regulation of lipolysis in adipocytes	1	55	0.0181818	0.451493	0.58971
ko04014	Ras signaling pathway	3	229	0.0131004	0.45307	0.58971
ko04217	Necroptosis	2	144	0.0138889	0.464202	0.594666
ko05226	Gastric cancer	2	145	0.0137931	0.467799	0.594666
ko05213	Endometrial cancer	1	58	0.0172414	0.469235	0.594666
ko04932	Non-alcoholic fatty liver disease	2	146	0.0136986	0.471382	0.594666
ko04080	Neuroactive ligand-receptor interaction	4	337	0.0118694	0.498464	0.615656
ko04310	Wnt signaling pathway	2	154	0.012987	0.499528	0.615656
ko04390	Hippo signaling pathway	2	154	0.012987	0.499528	0.615656
ko05230	Central carbon metabolism in cancer	1	64	0.015625	0.503036	0.615656
ko05321	Inflammatory bowel disease	1	66	0.0151515	0.513823	0.6242
ko05031	Amphetamine addiction	1	67	0.0149254	0.519129	0.624818
ko05211	Renal cell carcinoma	1	68	0.0147059	0.524379	0.624818
ko01524	Platinum drug resistance	1	69	0.0144928	0.529571	0.624818
ko05140	Leishmaniasis	1	69	0.0144928	0.529571	0.624818
ko05133	Pertussis	1	73	0.0136986	0.549788	0.644037
ko01100	Metabolic pathways	15	1404	0.0106838	0.566966	0.65945
ko04061	Viral protein interaction with cytokine and cytokine receptor	1	84	0.0119048	0.601061	0.689499
ko04640	Hematopoietic cell lineage	1	87	0.0114943	0.614014	0.689499
ko04657	IL-17 signaling pathway	1	88	0.0113636	0.618238	0.689499
ko04666	Fc gamma R-mediated phagocytosis	1	88	0.0113636	0.618238	0.689499
ko04914	Progesterone-mediated oocyte maturation	1	88	0.0113636	0.618238	0.689499
ko04350	TGF-beta signaling pathway	1	89	0.011236	0.622417	0.689499
ko05169	Epstein-Barr virus infection	2	195	0.0102564	0.628162	0.689499
ko01522	Endocrine resistance	1	91	0.010989	0.63064	0.689499
ko05323	Rheumatoid arthritis	1	91	0.010989	0.63064	0.689499
ko04916	Melanogenesis	1	98	0.0102041	0.658049	0.714702
ko04625	C-type lectin receptor signaling pathway	1	102	0.00980392	0.672799	0.725915
ko04064	NF-kappa B signaling pathway	1	104	0.00961538	0.679936	0.72882
ko04066	HIF-1 signaling pathway	1	108	0.00925926	0.693752	0.738801
ko04114	Oocyte meiosis	1	114	0.00877193	0.713379	0.754801
ko04722	Neurotrophin signaling pathway	1	117	0.00854701	0.722721	0.759784
ko04120	Ubiquitin mediated proteolysis	1	132	0.00757576	0.765104	0.799216
ko04550	Signaling pathways regulating pluripotency of stem cells	1	136	0.00735294	0.77528	0.804721
ko05224	Breast cancer	1	143	0.00699301	0.792051	0.814202
ko05160	Hepatitis C	1	144	0.00694444	0.794344	0.814202
ko05225	Hepatocellular carcinoma	1	157	0.00636943	0.82197	0.837286
ko05202	Transcriptional misregulation in cancer	1	172	0.00581395	0.849315	0.8598
ko05168	Herpes simplex virus 1 infection	2	327	0.00611621	0.87509	0.880459
ko04740	Olfactory transduction	4	1035	0.00386473	0.997433	0.997433
