# Supplementary material for: Transcriptional Profiling of Testis Development in Pre-Sexually-Mature Hezuo Pig
Source: Curr Issues Mol Biol. 2024 Dec 29;47(1):10. doi: 10.3390/cimb47010010 (PMC11763623; doi:10.3390/cimb47010010)
Supplement: Supplementary file 1 [file cimb-47-00010-s001.zip › Supplementary Table/Table S2.xlsx]

## Sheet: metrics_summary
Sequencing data statistics
Number of Reads	366617205
Valid Barcodes	0.926
Valid UMIs	0.999
Sequencing Saturation	0.289
Q30 Bases in Barcode	0.959
Q30 Bases in RNA Read	0.905
Q30 Bases in UMI	0.951
Mapping data statistics
Reads Mapped to Genome	0.947
Reads Mapped Confidently to Genome	0.909
Reads Mapped Confidently to Intergenic Regions	0.208
Reads Mapped Confidently to Intronic Regions	0.568
Reads Mapped Confidently to Exonic Regions	0.132
Reads Mapped Confidently to Transcriptome	0.269
Reads Mapped Antisense to Gene	0.431
Statistical index
Estimated Number of Cells	16355
Fraction Reads in Cells	0.822
Mean Reads per Cell	22416
Median Genes per Cell	1634
Total Genes Detected	24935
Median UMI Counts per Cell	2274
