# Supplementary material for: Transcriptional Profiling of Testis Development in Pre-Sexually-Mature Hezuo Pig
Source: Curr Issues Mol Biol. 2024 Dec 29;47(1):10. doi: 10.3390/cimb47010010 (PMC11763623; doi:10.3390/cimb47010010)
Supplement: Supplementary file 1 [file cimb-47-00010-s001.zip › Supplementary Table/Table S3.xlsx]

## Sheet: cluster1--GO
ID	Descrption	fg_num	bg_num	ratio	class	Pvalue	Qvalue
GO:0005623	cell	1019	14226	0.072	Cellular Component	3.97747e-40	4.62579e-37
GO:0044464	cell part	1016	14199	0.072	Cellular Component	1.02077e-38	5.9358e-36
GO:0044424	intracellular part	940	12449	0.076	Cellular Component	9.68153e-38	3.75321e-35
GO:0005622	intracellular	944	12608	0.075	Cellular Component	4.34246e-36	1.26257e-33
GO:0043229	intracellular organelle	847	10904	0.078	Cellular Component	2.17228e-31	5.05272e-29
GO:0043226	organelle	854	11065	0.077	Cellular Component	8.47816e-31	1.64335e-28
GO:0005634	nucleus	558	6320	0.088	Cellular Component	1.50842e-26	2.50614e-24
GO:0044428	nuclear part	410	4184	0.098	Cellular Component	4.56533e-26	6.63685e-24
GO:0043227	membrane-bounded organelle	781	10042	0.078	Cellular Component	3.48181e-25	4.49927e-23
GO:0005488	binding	932	12677	0.074	Molecular Function	4.71798e-26	8.73298e-23
GO:0005737	cytoplasm	793	10282	0.077	Cellular Component	1.08562e-24	1.26257e-22
GO:0043231	intracellular membrane-bounded organelle	771	9927	0.078	Cellular Component	3.86699e-24	4.08847e-22
GO:0031981	nuclear lumen	368	3695	0.1	Cellular Component	4.68179e-24	4.53743e-22
GO:0016043	cellular component organization	591	6840	0.086	Biological Process	5.95542e-25	5.05079e-21
GO:0071840	cellular component organization or biogenesis	609	7175	0.085	Biological Process	6.18171e-24	2.62136e-20
GO:0044422	organelle part	671	8408	0.08	Cellular Component	2.72778e-21	2.44031e-19
GO:0005654	nucleoplasm	314	3105	0.101	Cellular Component	6.10641e-21	4.83929e-19
GO:0044446	intracellular organelle part	656	8185	0.08	Cellular Component	6.24156e-21	4.83929e-19
GO:0051276	chromosome organization	228	1940	0.118	Biological Process	3.27158e-22	9.24875e-19
GO:0005515	protein binding	668	8275	0.081	Molecular Function	4.73657e-21	4.3837e-18
GO:1901363	heterocyclic compound binding	525	6111	0.086	Molecular Function	6.24508e-20	3.85322e-17
GO:0097159	organic cyclic compound binding	528	6173	0.086	Molecular Function	1.19649e-19	5.53678e-17
GO:0070013	intracellular organelle lumen	409	4540	0.09	Cellular Component	1.27225e-18	9.07062e-17
GO:0043233	organelle lumen	409	4541	0.09	Cellular Component	1.32589e-18	9.07062e-17
GO:0031974	membrane-enclosed lumen	409	4543	0.09	Cellular Component	1.43992e-18	9.30347e-17
GO:0032991	macromolecular complex	491	5771	0.085	Cellular Component	3.15279e-18	1.92984e-16
GO:0019222	regulation of metabolic process	557	6687	0.083	Biological Process	1.23406e-18	1.8978e-15
GO:1902589	single-organism organelle organization	331	3412	0.097	Biological Process	1.24547e-18	1.8978e-15
GO:0048518	positive regulation of biological process	486	5618	0.087	Biological Process	1.34263e-18	1.8978e-15
GO:0006996	organelle organization	399	4367	0.091	Biological Process	2.06514e-18	2.50207e-15
GO:0030554	adenyl nucleotide binding	243	2296	0.106	Molecular Function	1.49927e-17	5.5503e-15
GO:0043234	protein complex	413	4718	0.088	Cellular Component	1.49175e-16	8.67455e-15
GO:0032559	adenyl ribonucleotide binding	241	2289	0.105	Molecular Function	4.08161e-17	1.25918e-14
GO:0032502	developmental process	535	6416	0.083	Biological Process	1.29737e-17	1.26992e-14
GO:0044767	single-organism developmental process	530	6341	0.084	Biological Process	1.34763e-17	1.26992e-14
GO:0005524	ATP binding	236	2234	0.106	Molecular Function	6.51429e-17	1.72256e-14
GO:0043232	intracellular non-membrane-bounded organelle	377	4219	0.089	Cellular Component	3.33606e-16	1.84754e-14
GO:0043228	non-membrane-bounded organelle	378	4249	0.089	Cellular Component	6.1531e-16	3.25275e-14
GO:0032553	ribonucleotide binding	259	2553	0.101	Molecular Function	2.12178e-16	4.80177e-14
GO:0043167	ion binding	536	6504	0.082	Molecular Function	2.45487e-16	4.80177e-14
GO:0017076	purine nucleotide binding	258	2544	0.101	Molecular Function	2.59415e-16	4.80177e-14
GO:0008144	drug binding	170	1447	0.117	Molecular Function	2.89952e-16	4.8791e-14
GO:0032555	purine ribonucleotide binding	256	2534	0.101	Molecular Function	5.75072e-16	8.87049e-14
GO:0044260	cellular macromolecule metabolic process	677	8723	0.078	Biological Process	1.38376e-16	1.17356e-13
GO:0060255	regulation of macromolecule metabolic process	496	5897	0.084	Biological Process	1.58596e-16	1.22277e-13
GO:0001882	nucleoside binding	252	2494	0.101	Molecular Function	1.04735e-15	1.4684e-13
GO:0097367	carbohydrate derivative binding	281	2878	0.098	Molecular Function	1.11062e-15	1.4684e-13
GO:0044444	cytoplasmic part	652	8503	0.077	Cellular Component	3.00177e-15	1.51785e-13
GO:0035639	purine ribonucleoside triphosphate binding	250	2473	0.101	Molecular Function	1.34379e-15	1.65824e-13
GO:0032549	ribonucleoside binding	251	2489	0.101	Molecular Function	1.5531e-15	1.79674e-13
GO:0000166	nucleotide binding	279	2867	0.097	Molecular Function	2.27404e-15	2.447e-13
GO:1901265	nucleoside phosphate binding	279	2868	0.097	Molecular Function	2.37958e-15	2.447e-13
GO:0032550	purine ribonucleoside binding	250	2486	0.101	Molecular Function	2.53333e-15	2.46094e-13
GO:0001883	purine nucleoside binding	250	2487	0.101	Molecular Function	2.65904e-15	2.46094e-13
GO:0048522	positive regulation of cellular process	429	4939	0.087	Biological Process	5.16368e-16	3.64943e-13
GO:0043170	macromolecule metabolic process	719	9500	0.076	Biological Process	2.14497e-15	1.39934e-12
GO:0048856	anatomical structure development	496	5984	0.083	Biological Process	3.16567e-15	1.82092e-12
GO:0007399	nervous system development	251	2511	0.1	Biological Process	3.22059e-15	1.82092e-12
GO:0007049	cell cycle	216	2064	0.105	Biological Process	4.23168e-15	2.24305e-12
GO:0006139	nucleobase-containing compound metabolic process	519	6356	0.082	Biological Process	6.83969e-15	3.4122e-12
GO:0048519	negative regulation of biological process	421	4898	0.086	Biological Process	7.9095e-15	3.72669e-12
GO:0043168	anion binding	312	3386	0.092	Molecular Function	4.58408e-14	4.04054e-12
GO:0019219	regulation of nucleobase-containing compound metabolic process	362	4057	0.089	Biological Process	1.04685e-14	4.67283e-12
GO:0048523	negative regulation of cellular process	393	4505	0.087	Biological Process	1.25926e-14	5.23408e-12
GO:0031323	regulation of cellular metabolic process	489	5923	0.083	Biological Process	1.38638e-14	5.23408e-12
GO:0051171	regulation of nitrogen compound metabolic process	462	5519	0.084	Biological Process	1.4023e-14	5.23408e-12
GO:0022402	cell cycle process	175	1574	0.111	Biological Process	1.41945e-14	5.23408e-12
GO:0090304	nucleic acid metabolic process	471	5663	0.083	Biological Process	1.93877e-14	6.85111e-12
GO:0080090	regulation of primary metabolic process	482	5838	0.083	Biological Process	2.69843e-14	9.15414e-12
GO:0005829	cytosol	375	4364	0.086	Cellular Component	2.07809e-13	1.00701e-11
GO:0003682	chromatin binding	86	588	0.146	Molecular Function	1.36954e-13	1.15228e-11
GO:0007275	multicellular organism development	455	5443	0.084	Biological Process	3.58817e-14	1.17043e-11
GO:0036094	small molecule binding	301	3264	0.092	Molecular Function	1.49282e-13	1.20139e-11
GO:0006807	nitrogen compound metabolic process	725	9721	0.075	Biological Process	8.37338e-14	2.63017e-11
GO:0044237	cellular metabolic process	774	10552	0.073	Biological Process	9.94113e-14	3.0111e-11
GO:0008152	metabolic process	838	11663	0.072	Biological Process	1.06244e-13	3.10709e-11
GO:0033036	macromolecule localization	305	3321	0.092	Biological Process	1.13096e-13	3.19723e-11
GO:0051128	regulation of cellular component organization	255	2643	0.096	Biological Process	1.20345e-13	3.29242e-11
GO:0044707	single-multicellular organism process	510	6322	0.081	Biological Process	1.80224e-13	4.7765e-11
GO:0010468	regulation of gene expression	382	4424	0.086	Biological Process	1.9707e-13	5.06469e-11
GO:0046483	heterocycle metabolic process	534	6697	0.08	Biological Process	2.23433e-13	5.57334e-11
GO:0022008	neurogenesis	188	1793	0.105	Biological Process	3.39403e-13	8.22423e-11
GO:0003824	catalytic activity	545	6922	0.079	Molecular Function	1.71254e-12	1.3208e-10
GO:0043412	macromolecule modification	374	4343	0.086	Biological Process	6.4353e-13	1.51605e-10
GO:0009893	positive regulation of metabolic process	327	3675	0.089	Biological Process	6.79946e-13	1.55855e-10
GO:0043933	macromolecular complex subunit organization	285	3096	0.092	Biological Process	8.25162e-13	1.84163e-10
GO:0071704	organic substance metabolic process	794	10973	0.072	Biological Process	9.81232e-13	2.1338e-10
GO:0022607	cellular component assembly	293	3213	0.091	Biological Process	1.07329e-12	2.27565e-10
GO:0048667	cell morphogenesis involved in neuron differentiation	96	720	0.133	Biological Process	1.17494e-12	2.4304e-10
GO:0006725	cellular aromatic compound metabolic process	534	6758	0.079	Biological Process	1.36689e-12	2.76014e-10
GO:0031175	neuron projection development	129	1098	0.117	Biological Process	1.53747e-12	3.0324e-10
GO:0005694	chromosome	133	1181	0.113	Cellular Component	7.88066e-12	3.59089e-10
GO:0097458	neuron part	166	1590	0.104	Cellular Component	8.02779e-12	3.59089e-10
GO:0048812	neuron projection morphogenesis	100	772	0.13	Biological Process	2.25479e-12	4.34611e-10
GO:0030182	neuron differentiation	165	1543	0.107	Biological Process	2.58435e-12	4.87065e-10
GO:0048699	generation of neurons	177	1696	0.104	Biological Process	2.94668e-12	5.43278e-10
GO:0044238	primary metabolic process	769	10588	0.073	Biological Process	3.17542e-12	5.72994e-10
GO:0006464	cellular protein modification process	345	3987	0.087	Biological Process	5.00138e-12	8.65647e-10
GO:0036211	protein modification process	345	3987	0.087	Biological Process	5.00138e-12	8.65647e-10
GO:0071103	DNA conformation change	118	988	0.119	Biological Process	5.23188e-12	8.87432e-10
GO:0008104	protein localization	270	2940	0.092	Biological Process	5.73051e-12	9.52951e-10
GO:0051252	regulation of RNA metabolic process	329	3769	0.087	Biological Process	7.00953e-12	1.14323e-09
GO:1901360	organic cyclic compound metabolic process	541	6926	0.078	Biological Process	7.51563e-12	1.20264e-09
GO:0048666	neuron development	142	1283	0.111	Biological Process	9.32545e-12	1.46461e-09
GO:2000112	regulation of cellular macromolecule biosynthetic process	346	4026	0.086	Biological Process	1.14491e-11	1.76545e-09
GO:0048468	cell development	237	2512	0.094	Biological Process	1.26939e-11	1.92245e-09
GO:0006259	DNA metabolic process	180	1764	0.102	Biological Process	1.30114e-11	1.93595e-09
GO:0032501	multicellular organismal process	556	7183	0.077	Biological Process	1.4431e-11	2.11016e-09
GO:0003676	nucleic acid binding	323	3717	0.087	Molecular Function	3.06838e-11	2.27183e-09
GO:0000904	cell morphogenesis involved in differentiation	115	973	0.118	Biological Process	1.96318e-11	2.82199e-09
GO:0016070	RNA metabolic process	406	4920	0.083	Biological Process	2.2292e-11	3.15098e-09
GO:0044877	macromolecular complex binding	195	1985	0.098	Molecular Function	5.94994e-11	4.2359e-09
GO:0030030	cell projection organization	164	1578	0.104	Biological Process	3.05757e-11	4.25102e-09
GO:0000226	microtubule cytoskeleton organization	81	597	0.136	Biological Process	3.12485e-11	4.27449e-09
GO:0034641	cellular nitrogen compound metabolic process	561	7291	0.077	Biological Process	3.24169e-11	4.36393e-09
GO:0051321	meiotic cell cycle	63	412	0.153	Biological Process	3.73089e-11	4.94402e-09
GO:0044085	cellular component biogenesis	322	3726	0.086	Biological Process	4.73217e-11	6.17439e-09
GO:0019899	enzyme binding	205	2127	0.096	Molecular Function	9.43789e-11	6.4702e-09
GO:0010556	regulation of macromolecule biosynthetic process	349	4116	0.085	Biological Process	5.24601e-11	6.74112e-09
GO:0031326	regulation of cellular biosynthetic process	359	4265	0.084	Biological Process	6.02965e-11	7.63245e-09
GO:0043005	neuron projection	137	1287	0.106	Cellular Component	1.96601e-10	8.46841e-09
GO:0051179	localization	511	6550	0.078	Biological Process	8.33347e-11	1.03936e-08
GO:0036477	somatodendritic compartment	103	880	0.117	Cellular Component	2.68738e-10	1.11622e-08
GO:0009889	regulation of biosynthetic process	362	4326	0.084	Biological Process	1.03502e-10	1.27217e-08
GO:0016887	ATPase activity	91	731	0.124	Molecular Function	2.39104e-10	1.58065e-08
GO:0098687	chromosomal region	63	439	0.144	Cellular Component	3.96016e-10	1.58816e-08
GO:0045934	negative regulation of nucleobase-containing compound metabolic process	159	1547	0.103	Biological Process	1.51142e-10	1.8312e-08
GO:0030154	cell differentiation	344	4078	0.084	Biological Process	1.53472e-10	1.83323e-08
GO:0007409	axonogenesis	76	565	0.135	Biological Process	1.96284e-10	2.31206e-08
GO:0044427	chromosomal part	115	1039	0.111	Cellular Component	6.90092e-10	2.67526e-08
GO:0007059	chromosome segregation	113	990	0.114	Biological Process	2.54703e-10	2.95909e-08
GO:0006355	regulation of transcription, DNA-templated	306	3556	0.086	Biological Process	3.10991e-10	3.53221e-08
GO:0070727	cellular macromolecule localization	191	1977	0.097	Biological Process	3.12364e-10	3.53221e-08
GO:0010467	gene expression	453	5716	0.079	Biological Process	3.27348e-10	3.65294e-08
GO:1903506	regulation of nucleic acid-templated transcription	307	3574	0.086	Biological Process	3.51337e-10	3.86973e-08
GO:0034613	cellular protein localization	188	1943	0.097	Biological Process	3.94039e-10	4.28441e-08
GO:2001141	regulation of RNA biosynthetic process	307	3578	0.086	Biological Process	3.99449e-10	4.28826e-08
GO:0097485	neuron projection guidance	52	326	0.16	Biological Process	4.25161e-10	4.50724e-08
GO:0097447	dendritic tree	77	604	0.127	Cellular Component	1.27619e-09	4.78778e-08
GO:0048858	cell projection morphogenesis	120	1084	0.111	Biological Process	4.58228e-10	4.79782e-08
GO:0048731	system development	388	4760	0.082	Biological Process	4.96813e-10	5.13838e-08
GO:0042623	ATPase activity, coupled	74	559	0.132	Molecular Function	8.2914e-10	5.2922e-08
GO:0030425	dendrite	78	619	0.126	Cellular Component	1.69884e-09	6.17423e-08
GO:0034645	cellular macromolecule biosynthetic process	427	5349	0.08	Biological Process	6.34073e-10	6.479e-08
GO:0006325	chromatin organization	99	840	0.118	Biological Process	6.49291e-10	6.55552e-08
GO:0018193	peptidyl-amino acid modification	128	1189	0.108	Biological Process	6.86873e-10	6.85085e-08
GO:0009653	anatomical structure morphogenesis	273	3115	0.088	Biological Process	6.9757e-10	6.85085e-08
GO:0016568	chromatin modification	82	647	0.127	Biological Process	7.02776e-10	6.85085e-08
GO:0007411	axon guidance	51	322	0.158	Biological Process	8.07929e-10	7.78642e-08
GO:0048869	cellular developmental process	364	4425	0.082	Biological Process	8.27103e-10	7.86933e-08
GO:0065008	regulation of biological quality	321	3802	0.084	Biological Process	8.42776e-10	7.86933e-08
GO:0061564	axon development	78	605	0.129	Biological Process	8.44369e-10	7.86933e-08
GO:0033554	cellular response to stress	228	2499	0.091	Biological Process	8.64362e-10	7.9681e-08
GO:0051641	cellular localization	320	3789	0.084	Biological Process	8.78667e-10	8.01287e-08
GO:1901576	organic substance biosynthetic process	524	6848	0.077	Biological Process	1.03616e-09	9.34858e-08
GO:0031325	positive regulation of cellular metabolic process	268	3069	0.087	Biological Process	1.55186e-09	1.3854e-07
GO:0000003	reproduction	199	2125	0.094	Biological Process	1.70408e-09	1.50545e-07
GO:0016358	dendrite development	47	290	0.162	Biological Process	1.73832e-09	1.50749e-07
GO:0032990	cell part morphogenesis	120	1108	0.108	Biological Process	1.74194e-09	1.50749e-07
GO:0044249	cellular biosynthetic process	518	6777	0.076	Biological Process	1.7936e-09	1.53652e-07
GO:0044702	single organism reproductive process	171	1758	0.097	Biological Process	1.97715e-09	1.67682e-07
GO:0010604	positive regulation of macromolecule metabolic process	268	3077	0.087	Biological Process	2.01844e-09	1.69489e-07
GO:0022414	reproductive process	187	1975	0.095	Biological Process	2.53826e-09	2.11049e-07
GO:0009059	macromolecule biosynthetic process	432	5477	0.079	Biological Process	2.58353e-09	2.12727e-07
GO:0000902	cell morphogenesis	153	1535	0.1	Biological Process	3.13815e-09	2.5591e-07
GO:0003677	DNA binding	231	2577	0.09	Molecular Function	4.28083e-09	2.64128e-07
GO:0044451	nucleoplasm part	124	1195	0.104	Cellular Component	7.49558e-09	2.64162e-07
GO:0009058	biosynthetic process	528	6957	0.076	Biological Process	3.2816e-09	2.65059e-07
GO:0040029	regulation of gene expression, epigenetic	56	386	0.145	Biological Process	3.36859e-09	2.69343e-07
GO:0051173	positive regulation of nitrogen compound metabolic process	253	2883	0.088	Biological Process	3.39815e-09	2.69343e-07
GO:0032774	RNA biosynthetic process	318	3806	0.084	Biological Process	3.47511e-09	2.72892e-07
GO:0007010	cytoskeleton organization	138	1346	0.103	Biological Process	3.51593e-09	2.73566e-07
GO:0046907	intracellular transport	200	2158	0.093	Biological Process	3.6176e-09	2.78917e-07
GO:0007017	microtubule-based process	95	821	0.116	Biological Process	3.80934e-09	2.89504e-07
GO:0032989	cellular component morphogenesis	163	1669	0.098	Biological Process	3.82318e-09	2.89504e-07
GO:0010605	negative regulation of macromolecule metabolic process	238	2685	0.089	Biological Process	4.81714e-09	3.61541e-07
GO:0044267	cellular protein metabolic process	415	5247	0.079	Biological Process	5.01093e-09	3.72787e-07
GO:0034654	nucleobase-containing compound biosynthetic process	360	4433	0.081	Biological Process	5.39416e-09	3.97807e-07
GO:0007417	central nervous system development	113	1044	0.108	Biological Process	5.64608e-09	4.12797e-07
GO:0000280	nuclear division	75	599	0.125	Biological Process	6.58822e-09	4.77561e-07
GO:0006351	transcription, DNA-templated	314	3771	0.083	Biological Process	6.74203e-09	4.84569e-07
GO:0097659	nucleic acid-templated transcription	315	3786	0.083	Biological Process	6.85436e-09	4.88502e-07
GO:0065009	regulation of molecular function	260	3004	0.087	Biological Process	7.18518e-09	5.07813e-07
GO:1903046	meiotic cell cycle process	48	315	0.152	Biological Process	9.2041e-09	6.45124e-07
GO:0019438	aromatic compound biosynthetic process	379	4738	0.08	Biological Process	1.03848e-08	7.21913e-07
GO:0044265	cellular macromolecule catabolic process	128	1243	0.103	Biological Process	1.07716e-08	7.42716e-07
GO:0060322	head development	95	839	0.113	Biological Process	1.13877e-08	7.76462e-07
GO:0006260	DNA replication	76	618	0.123	Biological Process	1.14441e-08	7.76462e-07
GO:0006323	DNA packaging	95	840	0.113	Biological Process	1.20841e-08	8.13375e-07
GO:0045202	synapse	101	935	0.108	Cellular Component	2.89442e-08	9.90062e-07
GO:0009892	negative regulation of metabolic process	253	2929	0.086	Biological Process	1.50447e-08	1.00468e-06
GO:0018130	heterocycle biosynthetic process	382	4799	0.08	Biological Process	1.59237e-08	1.05507e-06
GO:0031327	negative regulation of cellular biosynthetic process	159	1654	0.096	Biological Process	1.83143e-08	1.20406e-06
GO:0009890	negative regulation of biosynthetic process	161	1681	0.096	Biological Process	1.88661e-08	1.22908e-06
GO:0006261	DNA-dependent DNA replication	46	302	0.152	Biological Process	1.89848e-08	1.22908e-06
GO:0051130	positive regulation of cellular component organization	132	1306	0.101	Biological Process	1.93025e-08	1.23368e-06
GO:0051301	cell division	112	1055	0.106	Biological Process	1.93467e-08	1.23368e-06
GO:0016740	transferase activity	267	3131	0.085	Molecular Function	2.31167e-08	1.38029e-06
GO:0051960	regulation of nervous system development	104	959	0.108	Biological Process	2.18223e-08	1.38116e-06
GO:0007420	brain development	90	792	0.114	Biological Process	2.39098e-08	1.50206e-06
GO:0033043	regulation of organelle organization	133	1326	0.1	Biological Process	2.6895e-08	1.67718e-06
GO:0042995	cell projection	189	2101	0.09	Cellular Component	5.53974e-08	1.84078e-06
GO:1901362	organic cyclic compound biosynthetic process	389	4928	0.079	Biological Process	2.98145e-08	1.84567e-06
GO:0051052	regulation of DNA metabolic process	61	466	0.131	Biological Process	3.5099e-08	2.15706e-06
GO:0010558	negative regulation of macromolecule biosynthetic process	153	1592	0.096	Biological Process	3.63136e-08	2.21565e-06
GO:0016569	covalent chromatin modification	65	511	0.127	Biological Process	3.77693e-08	2.28801e-06
GO:0008536	Ran GTPase binding	13	33	0.394	Molecular Function	3.96232e-08	2.29196e-06
GO:0051726	regulation of cell cycle	121	1183	0.102	Biological Process	4.17124e-08	2.50896e-06
GO:0045935	positive regulation of nucleobase-containing compound metabolic process	177	1917	0.092	Biological Process	4.65949e-08	2.7829e-06
GO:0065003	macromolecular complex assembly	190	2096	0.091	Biological Process	5.27386e-08	3.12781e-06
GO:0048583	regulation of response to stimulus	309	3774	0.082	Biological Process	5.57964e-08	3.28618e-06
GO:0016570	histone modification	63	495	0.127	Biological Process	6.01319e-08	3.51709e-06
GO:0006928	movement of cell or subcellular component	182	1992	0.091	Biological Process	6.16063e-08	3.57865e-06
GO:0015630	microtubule cytoskeleton	115	1138	0.101	Cellular Component	1.16329e-07	3.75809e-06
GO:0051172	negative regulation of nitrogen compound metabolic process	206	2322	0.089	Biological Process	6.769e-08	3.9053e-06
GO:1902582	single-organism intracellular transport	173	1874	0.092	Biological Process	6.92049e-08	3.96572e-06
GO:0010629	negative regulation of gene expression	166	1781	0.093	Biological Process	7.09614e-08	4.03908e-06
GO:0006305	DNA alkylation	19	73	0.26	Biological Process	7.46073e-08	4.19036e-06
GO:0006306	DNA methylation	19	73	0.26	Biological Process	7.46073e-08	4.19036e-06
GO:0044463	cell projection part	136	1416	0.096	Cellular Component	1.52092e-07	4.78064e-06
GO:0030424	axon	77	675	0.114	Cellular Component	1.5983e-07	4.89164e-06
GO:2000113	negative regulation of cellular macromolecule biosynthetic process	146	1523	0.096	Biological Process	9.17755e-08	5.12071e-06
GO:0050793	regulation of developmental process	225	2597	0.087	Biological Process	9.87293e-08	5.4727e-06
GO:0000228	nuclear chromosome	79	703	0.112	Cellular Component	2.04999e-07	6.11317e-06
GO:0051253	negative regulation of RNA metabolic process	134	1372	0.098	Biological Process	1.14947e-07	6.29023e-06
GO:0016458	gene silencing	48	341	0.141	Biological Process	1.14961e-07	6.29023e-06
GO:0045184	establishment of protein localization	205	2326	0.088	Biological Process	1.2169e-07	6.61572e-06
GO:0005856	cytoskeleton	177	1978	0.089	Cellular Component	2.32527e-07	6.76072e-06
GO:0043025	neuronal cell body	71	611	0.116	Cellular Component	2.43277e-07	6.90075e-06
GO:0044297	cell body	77	683	0.113	Cellular Component	2.58097e-07	7.14682e-06
GO:0031324	negative regulation of cellular metabolic process	223	2579	0.086	Biological Process	1.34438e-07	7.26222e-06
GO:0010564	regulation of cell cycle process	86	775	0.111	Biological Process	1.43624e-07	7.70933e-06
GO:0033044	regulation of chromosome organization	56	430	0.13	Biological Process	1.52514e-07	8.11358e-06
GO:0051234	establishment of localization	415	5387	0.077	Biological Process	1.53068e-07	8.11358e-06
GO:0017016	Ras GTPase binding	61	483	0.126	Molecular Function	1.45745e-07	8.17499e-06
GO:0050767	regulation of neurogenesis	91	839	0.108	Biological Process	1.74443e-07	9.18912e-06
GO:0003006	developmental process involved in reproduction	113	1113	0.102	Biological Process	1.79653e-07	9.40517e-06
GO:0005819	spindle	51	389	0.131	Cellular Component	3.51341e-07	9.50255e-06
GO:0018205	peptidyl-lysine modification	51	379	0.135	Biological Process	1.97319e-07	1.02666e-05
GO:0048285	organelle fission	75	652	0.115	Biological Process	2.27513e-07	1.17655e-05
GO:0000278	mitotic cell cycle	110	1081	0.102	Biological Process	2.36807e-07	1.21719e-05
GO:0050808	synapse organization	53	403	0.132	Biological Process	2.3987e-07	1.2255e-05
GO:0098794	postsynapse	58	471	0.123	Cellular Component	4.75496e-07	1.25682e-05
GO:0008094	DNA-dependent ATPase activity	28	152	0.184	Molecular Function	2.48214e-07	1.35131e-05
GO:0010628	positive regulation of gene expression	177	1966	0.09	Biological Process	2.67511e-07	1.35854e-05
GO:0006310	DNA recombination	58	460	0.126	Biological Process	2.78215e-07	1.40449e-05
GO:0035556	intracellular signal transduction	222	2589	0.086	Biological Process	2.79874e-07	1.4045e-05
GO:0045893	positive regulation of transcription, DNA-templated	148	1579	0.094	Biological Process	2.93935e-07	1.46639e-05
GO:0017111	nucleoside-triphosphatase activity	115	1146	0.1	Molecular Function	3.02637e-07	1.60052e-05
GO:0019538	protein metabolic process	457	6062	0.075	Biological Process	3.33373e-07	1.65341e-05
GO:0032279	asymmetric synapse	37	248	0.149	Cellular Component	6.43539e-07	1.66319e-05
GO:1902578	single-organism localization	391	5061	0.077	Biological Process	3.49745e-07	1.72453e-05
GO:1990234	transferase complex	105	1049	0.1	Cellular Component	6.8418e-07	1.72978e-05
GO:0006511	ubiquitin-dependent protein catabolic process	79	708	0.112	Biological Process	3.77265e-07	1.84947e-05
GO:0060076	excitatory synapse	39	270	0.144	Cellular Component	7.49433e-07	1.85445e-05
GO:0000793	condensed chromosome	39	271	0.144	Cellular Component	8.24178e-07	1.99691e-05
GO:0005049	nuclear export signal receptor activity	6	7	0.857	Molecular Function	4.05983e-07	2.08743e-05
GO:1903508	positive regulation of nucleic acid-templated transcription	152	1643	0.093	Biological Process	4.39588e-07	2.13205e-05
GO:0010975	regulation of neuron projection development	63	523	0.12	Biological Process	4.39935e-07	2.13205e-05
GO:0044728	DNA methylation or demethylation	20	89	0.225	Biological Process	4.62445e-07	2.2284e-05
GO:0007127	meiosis I	29	167	0.174	Biological Process	5.16607e-07	2.47533e-05
GO:0051649	establishment of localization in cell	266	3236	0.082	Biological Process	5.21719e-07	2.48579e-05
GO:0005487	nucleocytoplasmic transporter activity	10	23	0.435	Molecular Function	5.0241e-07	2.51341e-05
GO:0044093	positive regulation of molecular function	150	1622	0.092	Biological Process	5.42273e-07	2.56928e-05
GO:1902680	positive regulation of RNA biosynthetic process	152	1649	0.092	Biological Process	5.47454e-07	2.57942e-05
GO:0031344	regulation of cell projection organization	76	680	0.112	Biological Process	5.92851e-07	2.77788e-05
GO:0044456	synapse part	82	772	0.106	Cellular Component	1.23482e-06	2.9308e-05
GO:0009057	macromolecule catabolic process	145	1561	0.093	Biological Process	6.68746e-07	3.11628e-05
GO:0051254	positive regulation of RNA metabolic process	157	1725	0.091	Biological Process	7.51072e-07	3.48079e-05
GO:1902580	single-organism cellular localization	134	1419	0.094	Biological Process	7.70971e-07	3.55359e-05
GO:0008026	ATP-dependent helicase activity	24	125	0.192	Molecular Function	8.10396e-07	3.84627e-05
GO:0070035	purine NTP-dependent helicase activity	24	125	0.192	Molecular Function	8.10396e-07	3.84627e-05
GO:0060284	regulation of cell development	106	1058	0.1	Biological Process	8.40906e-07	3.85499e-05
GO:0031267	small GTPase binding	61	508	0.12	Molecular Function	8.40627e-07	3.89e-05
GO:0018394	peptidyl-lysine acetylation	30	181	0.166	Biological Process	9.23147e-07	4.19178e-05
GO:0048477	oogenesis	46	344	0.134	Biological Process	9.31863e-07	4.19178e-05
GO:0044087	regulation of cellular component biogenesis	98	959	0.102	Biological Process	9.32444e-07	4.19178e-05
GO:0022412	cellular process involved in reproduction in multicellular organism	75	676	0.111	Biological Process	9.34144e-07	4.19178e-05
GO:0043632	modification-dependent macromolecule catabolic process	82	761	0.108	Biological Process	9.49855e-07	4.23985e-05
GO:0016818	hydrolase activity, acting on acid anhydrides, in phosphorus-containing anhydrides	118	1211	0.097	Molecular Function	9.53533e-07	4.30485e-05
GO:0044454	nuclear chromosome part	72	658	0.109	Cellular Component	1.93238e-06	4.49472e-05
GO:0004386	helicase activity	41	291	0.141	Molecular Function	1.02329e-06	4.5098e-05
GO:0016462	pyrophosphatase activity	116	1188	0.098	Molecular Function	1.0728e-06	4.61805e-05
GO:1902494	catalytic complex	167	1906	0.088	Cellular Component	2.0413e-06	4.65496e-05
GO:0016817	hydrolase activity, acting on acid anhydrides	118	1215	0.097	Molecular Function	1.12554e-06	4.73496e-05
GO:0014069	postsynaptic density	36	250	0.144	Cellular Component	2.13106e-06	4.76621e-05
GO:0051020	GTPase binding	68	595	0.114	Molecular Function	1.20691e-06	4.96442e-05
GO:0007416	synapse assembly	33	212	0.156	Biological Process	1.16144e-06	5.12588e-05
GO:0006403	RNA localization	42	304	0.138	Biological Process	1.16641e-06	5.12588e-05
GO:0045664	regulation of neuron differentiation	76	692	0.11	Biological Process	1.16648e-06	5.12588e-05
GO:0032879	regulation of localization	210	2470	0.085	Biological Process	1.20435e-06	5.26502e-05
GO:0019941	modification-dependent protein catabolic process	80	742	0.108	Biological Process	1.26438e-06	5.4991e-05
GO:1901564	organonitrogen compound metabolic process	431	5727	0.075	Biological Process	1.27359e-06	5.51088e-05
GO:0006974	cellular response to DNA damage stimulus	130	1380	0.094	Biological Process	1.30892e-06	5.63501e-05
GO:0099572	postsynaptic specialization	36	252	0.143	Cellular Component	2.57318e-06	5.64642e-05
GO:0007126	meiotic nuclear division	39	275	0.142	Biological Process	1.45044e-06	6.21271e-05
GO:1903047	mitotic cell cycle process	91	881	0.103	Biological Process	1.48357e-06	6.32269e-05
GO:0030900	forebrain development	52	416	0.125	Biological Process	1.49293e-06	6.33078e-05
GO:0090329	regulation of DNA-dependent DNA replication	21	104	0.202	Biological Process	1.57059e-06	6.62694e-05
GO:0010557	positive regulation of macromolecule biosynthetic process	168	1897	0.089	Biological Process	1.61105e-06	6.76401e-05
GO:0098813	nuclear chromosome segregation	47	362	0.13	Biological Process	1.65235e-06	6.90326e-05
GO:0006302	double-strand break repair	36	246	0.146	Biological Process	1.73598e-06	7.21708e-05
GO:0045495	pole plasm	12	40	0.3	Cellular Component	3.46757e-06	7.46811e-05
GO:0006461	protein complex assembly	153	1697	0.09	Biological Process	1.84791e-06	7.60781e-05
GO:0070271	protein complex biogenesis	153	1697	0.09	Biological Process	1.84791e-06	7.60781e-05
GO:0070647	protein modification by small protein conjugation or removal	108	1102	0.098	Biological Process	1.87289e-06	7.67341e-05
GO:0044271	cellular nitrogen compound biosynthetic process	418	5548	0.075	Biological Process	1.90504e-06	7.76763e-05
GO:0006473	protein acetylation	32	207	0.155	Biological Process	1.95783e-06	7.94465e-05
GO:0043161	proteasome-mediated ubiquitin-dependent protein catabolic process	62	536	0.116	Biological Process	2.14715e-06	8.6714e-05
GO:0030261	chromosome condensation	73	667	0.109	Biological Process	2.16353e-06	8.69615e-05
GO:0006810	transport	400	5281	0.076	Biological Process	2.18907e-06	8.75731e-05
GO:2000026	regulation of multicellular organismal development	175	2003	0.087	Biological Process	2.20471e-06	8.77846e-05
GO:0010646	regulation of cell communication	264	3265	0.081	Biological Process	2.32291e-06	9.20591e-05
GO:0006357	regulation of transcription from RNA polymerase II promoter	198	2325	0.085	Biological Process	2.36606e-06	9.33327e-05
GO:1902679	negative regulation of RNA biosynthetic process	122	1291	0.095	Biological Process	2.45645e-06	9.64498e-05
GO:0051603	proteolysis involved in cellular protein catabolic process	84	805	0.104	Biological Process	2.55701e-06	9.96065e-05
GO:0071824	protein-DNA complex subunit organization	43	324	0.133	Biological Process	2.56034e-06	9.96065e-05
GO:1903507	negative regulation of nucleic acid-templated transcription	121	1280	0.095	Biological Process	2.66889e-06	0.000103355
GO:0016482	cytoplasmic transport	124	1323	0.094	Biological Process	3.04544e-06	0.000117402
GO:0006366	transcription from RNA polymerase II promoter	206	2451	0.084	Biological Process	3.47759e-06	0.000133455
GO:0031328	positive regulation of cellular biosynthetic process	173	1993	0.087	Biological Process	3.79684e-06	0.000145049
GO:0031047	gene silencing by RNA	26	155	0.168	Biological Process	3.85039e-06	0.000146436
GO:0007292	female gamete generation	50	407	0.123	Biological Process	3.89955e-06	0.000147643
GO:0051704	multi-organism process	236	2883	0.082	Biological Process	3.9993e-06	0.000150747
GO:0007067	mitotic nuclear division	49	397	0.123	Biological Process	4.26696e-06	0.000160124
GO:0048813	dendrite morphogenesis	30	195	0.154	Biological Process	4.48441e-06	0.000167543
GO:0015833	peptide transport	155	1752	0.088	Biological Process	4.64054e-06	0.000172616
GO:0023051	regulation of signaling	259	3221	0.08	Biological Process	4.68335e-06	0.000173448
GO:0009966	regulation of signal transduction	235	2875	0.082	Biological Process	4.70519e-06	0.000173499
GO:0006304	DNA modification	22	120	0.183	Biological Process	4.80717e-06	0.000176492
GO:0040011	locomotion	169	1947	0.087	Biological Process	5.039e-06	0.000184206
GO:0065004	protein-DNA complex assembly	37	268	0.138	Biological Process	5.06804e-06	0.000184472
GO:0044710	single-organism metabolic process	456	6181	0.074	Biological Process	5.17108e-06	0.000187419
GO:0006950	response to stress	335	4346	0.077	Biological Process	5.42067e-06	0.000195359
GO:0045944	positive regulation of transcription from RNA polymerase II promoter	109	1141	0.096	Biological Process	5.43622e-06	0.000195359
GO:0042886	amide transport	157	1785	0.088	Biological Process	5.55382e-06	0.000198742
GO:0043046	DNA methylation involved in gamete generation	8	18	0.444	Biological Process	5.77511e-06	0.000205442
GO:0016573	histone acetylation	27	168	0.161	Biological Process	5.80507e-06	0.000205442
GO:0009891	positive regulation of biosynthetic process	174	2021	0.086	Biological Process	5.81371e-06	0.000205442
GO:0016301	kinase activity	106	1097	0.097	Molecular Function	5.19063e-06	0.000208866
GO:0065007	biological regulation	841	12428	0.068	Biological Process	5.98541e-06	0.000210632
GO:0000775	chromosome, centromeric region	38	289	0.131	Cellular Component	1.00616e-05	0.000212757
GO:0000819	sister chromatid segregation	36	260	0.138	Biological Process	6.33761e-06	0.000222104
GO:0044765	single-organism transport	367	4836	0.076	Biological Process	6.68777e-06	0.000233412
GO:0032446	protein modification by small protein conjugation	91	916	0.099	Biological Process	7.38172e-06	0.000256575
GO:0070507	regulation of microtubule cytoskeleton organization	30	200	0.15	Biological Process	7.53607e-06	0.000260871
GO:0007276	gamete generation	94	955	0.098	Biological Process	7.58607e-06	0.000261535
GO:0097060	synaptic membrane	41	325	0.126	Cellular Component	1.26076e-05	0.000261833
GO:0006935	chemotaxis	69	642	0.107	Biological Process	7.66739e-06	0.000263268
GO:0042330	taxis	70	655	0.107	Biological Process	7.99041e-06	0.000273253
GO:0018393	internal peptidyl-lysine acetylation	27	171	0.158	Biological Process	8.13835e-06	0.000277194
GO:0051239	regulation of multicellular organismal process	232	2854	0.081	Biological Process	8.21736e-06	0.000278106
GO:0021537	telencephalon development	36	263	0.137	Biological Process	8.23071e-06	0.000278106
GO:0007281	germ cell development	60	535	0.112	Biological Process	8.30036e-06	0.000279347
GO:0045786	negative regulation of cell cycle	63	571	0.11	Biological Process	8.36655e-06	0.000280461
GO:0015031	protein transport	187	2216	0.084	Biological Process	8.57551e-06	0.000286334
GO:0005657	replication fork	21	120	0.175	Cellular Component	1.47229e-05	0.000300399
GO:0060589	nucleoside-triphosphatase regulator activity	45	359	0.125	Molecular Function	7.65167e-06	0.000301346
GO:0044257	cellular protein catabolic process	85	845	0.101	Biological Process	9.31476e-06	0.000309798
GO:0007611	learning or memory	40	309	0.129	Biological Process	1.03972e-05	0.000344447
GO:0018209	peptidyl-serine modification	37	277	0.134	Biological Process	1.08856e-05	0.000359225
GO:0006886	intracellular protein transport	117	1265	0.092	Biological Process	1.10017e-05	0.000361647
GO:0010948	negative regulation of cell cycle process	43	343	0.125	Biological Process	1.10623e-05	0.000362236
GO:0000781	chromosome, telomeric region	23	141	0.163	Cellular Component	1.93324e-05	0.000387648
GO:0044430	cytoskeletal part	134	1523	0.088	Cellular Component	1.98171e-05	0.000390301
GO:0008278	cohesin complex	6	11	0.545	Cellular Component	2.01359e-05	0.000390301
GO:0016772	transferase activity, transferring phosphorus-containing groups	136	1513	0.09	Molecular Function	1.0351e-05	0.000399162
GO:0060996	dendritic spine development	19	100	0.19	Biological Process	1.23438e-05	0.000401177
GO:0050773	regulation of dendrite development	26	165	0.158	Biological Process	1.23461e-05	0.000401177
GO:0098727	maintenance of cell number	28	185	0.151	Biological Process	1.26497e-05	0.000409472
GO:0019953	sexual reproduction	108	1150	0.094	Biological Process	1.27735e-05	0.000411908
GO:0045814	negative regulation of gene expression, epigenetic	29	196	0.148	Biological Process	1.38996e-05	0.000446525
GO:0006475	internal protein amino acid acetylation	27	176	0.153	Biological Process	1.3988e-05	0.000447668
GO:0010498	proteasomal protein catabolic process	66	617	0.107	Biological Process	1.40804e-05	0.000448931
GO:0012505	endomembrane system	299	3913	0.076	Cellular Component	2.38775e-05	0.000455239
GO:0030054	cell junction	97	1031	0.094	Cellular Component	2.4697e-05	0.000463269
GO:0045211	postsynaptic membrane	33	246	0.134	Cellular Component	2.51296e-05	0.0004639
GO:0043565	sequence-specific DNA binding	112	1198	0.093	Molecular Function	1.24642e-05	0.000470843
GO:0016567	protein ubiquitination	86	869	0.099	Biological Process	1.53195e-05	0.000486608
GO:0006793	phosphorus metabolic process	262	3316	0.079	Biological Process	1.5639e-05	0.000494904
GO:0007062	sister chromatid cohesion	15	68	0.221	Biological Process	1.57658e-05	0.000497063
GO:0007163	establishment or maintenance of cell polarity	36	271	0.133	Biological Process	1.6102e-05	0.000504134
GO:0045892	negative regulation of transcription, DNA-templated	115	1249	0.092	Biological Process	1.6109e-05	0.000504134
GO:0051302	regulation of cell division	50	429	0.117	Biological Process	1.67888e-05	0.000523477
GO:1990351	transporter complex	54	489	0.11	Cellular Component	2.89311e-05	0.000525732
GO:0030032	lamellipodium assembly	14	61	0.23	Biological Process	1.86485e-05	0.000579332
GO:0043543	protein acylation	33	241	0.137	Biological Process	1.91995e-05	0.000594273
GO:0050803	regulation of synapse structure or activity	46	385	0.119	Biological Process	1.93542e-05	0.000596883
GO:0034703	cation channel complex	29	207	0.14	Cellular Component	3.42134e-05	0.000605021
GO:1902495	transmembrane transporter complex	53	480	0.11	Cellular Component	3.43348e-05	0.000605021
GO:0046872	metal ion binding	310	4015	0.077	Molecular Function	1.69952e-05	0.000629161
GO:0043186	P granule	10	35	0.286	Cellular Component	3.65132e-05	0.000633804
GO:0044089	positive regulation of cellular component biogenesis	58	528	0.11	Biological Process	2.16255e-05	0.000664515
GO:0071822	protein complex subunit organization	182	2182	0.083	Biological Process	2.31558e-05	0.000708968
GO:0070192	chromosome organization involved in meiotic cell cycle	17	87	0.195	Biological Process	2.39213e-05	0.000729771
GO:0006275	regulation of DNA replication	32	233	0.137	Biological Process	2.40371e-05	0.000730677
GO:0003678	DNA helicase activity	28	189	0.148	Molecular Function	2.02832e-05	0.000736161
GO:0044786	cell cycle DNA replication	18	96	0.188	Biological Process	2.50483e-05	0.000758696
GO:0006342	chromatin silencing	27	182	0.148	Biological Process	2.5912e-05	0.000782062
GO:0050790	regulation of catalytic activity	178	2130	0.084	Biological Process	2.60383e-05	0.000783087
GO:0031399	regulation of protein modification process	156	1823	0.086	Biological Process	2.657e-05	0.000796256
GO:0051236	establishment of RNA localization	33	245	0.135	Biological Process	2.69845e-05	0.000805829
GO:0060293	germ plasm	10	36	0.278	Cellular Component	4.7758e-05	0.000816802
GO:0048609	multicellular organismal reproductive process	108	1171	0.092	Biological Process	2.76512e-05	0.000822842
GO:0019827	stem cell population maintenance	27	183	0.148	Biological Process	2.86193e-05	0.000848674
GO:0051246	regulation of protein metabolic process	220	2733	0.08	Biological Process	2.90093e-05	0.000857241
GO:0071705	nitrogen compound transport	184	2219	0.083	Biological Process	2.918e-05	0.000859289
GO:0051345	positive regulation of hydrolase activity	71	694	0.102	Biological Process	2.97327e-05	0.000872536
GO:0016604	nuclear body	69	687	0.1	Cellular Component	5.37373e-05	0.000905746
GO:0051962	positive regulation of nervous system development	61	572	0.107	Biological Process	3.24819e-05	0.000947569
GO:0010769	regulation of cell morphogenesis involved in differentiation	46	393	0.117	Biological Process	3.2513e-05	0.000947569
GO:0032392	DNA geometric change	22	135	0.163	Biological Process	3.32394e-05	0.000965422
GO:0007549	dosage compensation	9	28	0.321	Biological Process	3.36957e-05	0.000975336
GO:0031346	positive regulation of cell projection organization	46	394	0.117	Biological Process	3.46382e-05	0.000999206
GO:0000070	mitotic sister chromatid segregation	31	227	0.137	Biological Process	3.57845e-05	0.00102714
GO:0035249	synaptic transmission, glutamatergic	16	81	0.198	Biological Process	3.58489e-05	0.00102714
GO:0032886	regulation of microtubule-based process	32	238	0.134	Biological Process	3.68095e-05	0.00105111
GO:0050770	regulation of axonogenesis	28	196	0.143	Biological Process	3.72779e-05	0.00106092
GO:0072686	mitotic spindle	21	132	0.159	Cellular Component	6.39593e-05	0.00106264
GO:0006611	protein export from nucleus	27	186	0.145	Biological Process	3.83464e-05	0.00108768
GO:0043169	cation binding	313	4093	0.076	Molecular Function	3.37771e-05	0.00120233
GO:0048638	regulation of developmental growth	48	421	0.114	Biological Process	4.32645e-05	0.00122309
GO:0018105	peptidyl-serine phosphorylation	34	262	0.13	Biological Process	4.44997e-05	0.00125383
GO:0035861	site of double-strand break	13	61	0.213	Cellular Component	7.77078e-05	0.00127288
GO:0005700	polytene chromosome	15	78	0.192	Cellular Component	7.89688e-05	0.00127557
GO:0045739	positive regulation of DNA repair	12	50	0.24	Biological Process	4.5576e-05	0.0012799
GO:0005794	Golgi apparatus	121	1390	0.087	Cellular Component	8.25564e-05	0.00129637
GO:0031248	protein acetyltransferase complex	19	115	0.165	Cellular Component	8.36009e-05	0.00129637
GO:1902493	acetyltransferase complex	19	115	0.165	Cellular Component	8.36009e-05	0.00129637
GO:0010976	positive regulation of neuron projection development	38	307	0.124	Biological Process	4.67006e-05	0.00130715
GO:0044248	cellular catabolic process	193	2368	0.082	Biological Process	4.9826e-05	0.00138688
GO:0022604	regulation of cell morphogenesis	65	630	0.103	Biological Process	4.98761e-05	0.00138688
GO:0000075	cell cycle checkpoint	32	242	0.132	Biological Process	5.11642e-05	0.00141805
GO:0005096	GTPase activator activity	35	271	0.129	Molecular Function	4.11986e-05	0.00142584
GO:0042393	histone binding	26	176	0.148	Molecular Function	4.15966e-05	0.00142584
GO:0043954	cellular component maintenance	15	75	0.2	Biological Process	5.36366e-05	0.00148173
GO:0006401	RNA catabolic process	44	378	0.116	Biological Process	5.46731e-05	0.00150546
GO:0034655	nucleobase-containing compound catabolic process	59	558	0.106	Biological Process	5.56346e-05	0.00151994
GO:0032504	multicellular organism reproduction	108	1191	0.091	Biological Process	5.56431e-05	0.00151994
GO:0040008	regulation of growth	78	797	0.098	Biological Process	5.58783e-05	0.00151994
GO:0045595	regulation of cell differentiation	147	1724	0.085	Biological Process	5.59157e-05	0.00151994
GO:0006281	DNA repair	101	1098	0.092	Biological Process	5.64869e-05	0.00153056
GO:0016773	phosphotransferase activity, alcohol group as acceptor	89	931	0.096	Molecular Function	4.56189e-05	0.00153529
GO:2000104	negative regulation of DNA-dependent DNA replication	14	67	0.209	Biological Process	5.69971e-05	0.00153947
GO:0030163	protein catabolic process	92	980	0.094	Biological Process	5.84684e-05	0.00157419
GO:0050658	RNA transport	32	244	0.131	Biological Process	6.00953e-05	0.00161241
GO:0051783	regulation of nuclear division	35	277	0.126	Biological Process	6.02683e-05	0.00161241
GO:1901575	organic substance catabolic process	196	2419	0.081	Biological Process	6.07003e-05	0.00161887
GO:0040007	growth	108	1194	0.09	Biological Process	6.16136e-05	0.00163807
GO:0008356	asymmetric cell division	15	76	0.197	Biological Process	6.30062e-05	0.00166986
GO:0006796	phosphate-containing compound metabolic process	251	3219	0.078	Biological Process	6.3805e-05	0.00168577
GO:0098796	membrane protein complex	122	1414	0.086	Cellular Component	0.000112444	0.00172069
GO:0007064	mitotic sister chromatid cohesion	10	37	0.27	Biological Process	6.59747e-05	0.00173767
GO:0003777	microtubule motor activity	18	101	0.178	Molecular Function	5.32881e-05	0.00176136
GO:0050890	cognition	40	335	0.119	Biological Process	6.72055e-05	0.00176461
GO:0016310	phosphorylation	180	2195	0.082	Biological Process	6.74596e-05	0.00176582
GO:0032508	DNA duplex unwinding	20	122	0.164	Biological Process	6.84616e-05	0.00178653
GO:0005643	nuclear pore	14	72	0.194	Cellular Component	0.000119692	0.00180781
GO:0016071	mRNA metabolic process	81	841	0.096	Biological Process	6.95665e-05	0.00180979
GO:0044798	nuclear transcription factor complex	28	211	0.133	Cellular Component	0.00012156	0.00181249
GO:0050657	nucleic acid transport	32	246	0.13	Biological Process	7.04132e-05	0.00182622
GO:0032880	regulation of protein localization	85	894	0.095	Biological Process	7.24659e-05	0.00187373
GO:0006402	mRNA catabolic process	40	337	0.119	Biological Process	7.66684e-05	0.00197637
GO:0006368	transcription elongation from RNA polymerase II promoter	20	123	0.163	Biological Process	7.70256e-05	0.00197956
GO:0043967	histone H4 acetylation	14	69	0.203	Biological Process	8.00819e-05	0.00204571
GO:0045143	homologous chromosome segregation	14	69	0.203	Biological Process	8.00819e-05	0.00204571
GO:0044708	single-organism behavior	60	578	0.104	Biological Process	8.13411e-05	0.00207163
GO:0009056	catabolic process	220	2779	0.079	Biological Process	8.36636e-05	0.0021244
GO:0016787	hydrolase activity	258	3316	0.078	Molecular Function	7.08576e-05	0.00229795
GO:0004674	protein serine/threonine kinase activity	53	488	0.109	Molecular Function	7.20049e-05	0.00229795
GO:0060828	regulation of canonical Wnt signaling pathway	29	217	0.134	Biological Process	9.34659e-05	0.00236622
GO:0008047	enzyme activator activity	54	501	0.108	Molecular Function	7.55311e-05	0.00236963
GO:0071702	organic substance transport	242	3108	0.078	Biological Process	9.93901e-05	0.00250871
GO:0051049	regulation of transport	144	1703	0.085	Biological Process	9.99202e-05	0.00251461
GO:0097581	lamellipodium organization	15	79	0.19	Biological Process	0.000100242	0.00251524
GO:0043254	regulation of protein complex assembly	51	472	0.108	Biological Process	0.000101941	0.00255034
GO:0099568	cytoplasmic region	53	513	0.103	Cellular Component	0.00019373	0.002834
GO:0033267	axon part	47	439	0.107	Cellular Component	0.000194944	0.002834
GO:0050794	regulation of cellular process	774	11465	0.068	Biological Process	0.00011544	0.00287954
GO:0007158	neuron cell-cell adhesion	6	14	0.429	Biological Process	0.00011613	0.00287982
GO:0060019	radial glial cell differentiation	6	14	0.429	Biological Process	0.00011613	0.00287982
GO:0019902	phosphatase binding	27	195	0.138	Molecular Function	9.35452e-05	0.00288587
GO:0043085	positive regulation of catalytic activity	114	1295	0.088	Biological Process	0.00011759	0.00290753
GO:0007264	small GTPase mediated signal transduction	52	487	0.107	Biological Process	0.000118337	0.00291748
GO:0005875	microtubule associated complex	23	164	0.14	Cellular Component	0.000210754	0.00296282
GO:0030427	site of polarized growth	29	229	0.127	Cellular Component	0.000211311	0.00296282
GO:0061695	transferase complex, transferring phosphorus-containing groups	44	404	0.109	Cellular Component	0.000211448	0.00296282
GO:0071944	cell periphery	360	4958	0.073	Cellular Component	0.000215491	0.00298352
GO:0097431	mitotic spindle pole	8	28	0.286	Cellular Component	0.000221583	0.00299967
GO:0000123	histone acetyltransferase complex	17	104	0.163	Cellular Component	0.000221816	0.00299967
GO:0007129	synapsis	12	55	0.218	Biological Process	0.000123201	0.00302859
GO:0007346	regulation of mitotic cell cycle	68	688	0.099	Biological Process	0.000124632	0.00305492
GO:0051336	regulation of hydrolase activity	103	1148	0.09	Biological Process	0.000125172	0.00305933
GO:0060070	canonical Wnt signaling pathway	33	265	0.125	Biological Process	0.000128149	0.00312307
GO:0032268	regulation of cellular protein metabolic process	205	2581	0.079	Biological Process	0.000128904	0.00313247
GO:0098797	plasma membrane protein complex	64	657	0.097	Cellular Component	0.000236293	0.00315873
GO:0034702	ion channel complex	33	276	0.12	Cellular Component	0.0002392	0.00316124
GO:0001764	neuron migration	24	168	0.143	Biological Process	0.000130472	0.00316153
GO:0048193	Golgi vesicle transport	44	393	0.112	Biological Process	0.000135049	0.00326311
GO:0000785	chromatin	62	633	0.098	Cellular Component	0.000254287	0.00332287
GO:0008134	transcription factor binding	71	721	0.098	Molecular Function	0.000110793	0.00336192
GO:0034587	piRNA metabolic process	7	20	0.35	Biological Process	0.000140294	0.0033802
GO:0044057	regulation of system process	54	515	0.105	Biological Process	0.000141112	0.0033903
GO:1903827	regulation of cellular protein localization	53	503	0.105	Biological Process	0.00014334	0.00343408
GO:0070936	protein K48-linked ubiquitination	11	48	0.229	Biological Process	0.000147182	0.0035162
GO:0005635	nuclear envelope	47	446	0.105	Cellular Component	0.000280341	0.00362262
GO:0030426	growth cone	26	200	0.13	Cellular Component	0.000290951	0.00371842
GO:0044764	multi-organism cellular process	82	876	0.094	Biological Process	0.000162713	0.00387633
GO:2001259	positive regulation of cation channel activity	13	65	0.2	Biological Process	0.000166459	0.00395446
GO:0090068	positive regulation of cell cycle process	37	315	0.117	Biological Process	0.000173584	0.0041122
GO:0005730	nucleolus	80	876	0.091	Cellular Component	0.000331613	0.00419203
GO:0098791	Golgi subcompartment	70	744	0.094	Cellular Component	0.00033769	0.00422294
GO:0032806	carboxy-terminal domain protein kinase complex	9	37	0.243	Cellular Component	0.000343963	0.00425563
GO:0005871	kinesin complex	11	53	0.208	Cellular Component	0.000348617	0.00426781
GO:0044703	multi-organism reproductive process	118	1364	0.087	Biological Process	0.000181423	0.00428593
GO:0009048	dosage compensation by inactivation of X chromosome	6	15	0.4	Biological Process	0.000183301	0.00431827
GO:0090575	RNA polymerase II transcription factor complex	24	181	0.133	Cellular Component	0.000365065	0.00442261
GO:0022603	regulation of anatomical structure morphogenesis	101	1134	0.089	Biological Process	0.000191143	0.00449053
GO:0000122	negative regulation of transcription from RNA polymerase II promoter	76	802	0.095	Biological Process	0.000193332	0.00452941
GO:0050769	positive regulation of neurogenesis	52	497	0.105	Biological Process	0.000196535	0.00459178
GO:0098589	membrane region	109	1277	0.085	Cellular Component	0.000396331	0.00475189
GO:0050789	regulation of biological process	800	11935	0.067	Biological Process	0.000206301	0.00480671
GO:0030538	embryonic genitalia morphogenesis	4	6	0.667	Biological Process	0.000208014	0.00483333
GO:0045787	positive regulation of cell cycle	46	425	0.108	Biological Process	0.000210917	0.00488739
GO:0021543	pallium development	25	184	0.136	Biological Process	0.000213532	0.00493451
GO:0016055	Wnt signaling pathway	48	450	0.107	Biological Process	0.000218644	0.00503891
GO:0008328	ionotropic glutamate receptor complex	10	46	0.217	Cellular Component	0.000434156	0.00515227
GO:0045927	positive regulation of growth	36	308	0.117	Biological Process	0.000232636	0.00534685
GO:0030695	GTPase regulator activity	36	303	0.119	Molecular Function	0.00018083	0.00539864
GO:0009791	post-embryonic development	50	476	0.105	Biological Process	0.000235752	0.00540382
GO:0004115	3',5'-cyclic-AMP phosphodiesterase activity	6	15	0.4	Molecular Function	0.000187172	0.0054993
GO:0043087	regulation of GTPase activity	48	452	0.106	Biological Process	0.000242422	0.00554172
GO:0034622	cellular macromolecular complex assembly	108	1237	0.087	Biological Process	0.000244691	0.00556336
GO:0098582	innate vocalization behavior	3	3	1	Biological Process	0.000245712	0.00556336
GO:1901856	negative regulation of cellular respiration	3	3	1	Biological Process	0.000245712	0.00556336
GO:0009314	response to radiation	53	514	0.103	Biological Process	0.000245992	0.00556336
GO:0005721	pericentric heterochromatin	8	31	0.258	Cellular Component	0.000476057	0.00559246
GO:0003774	motor activity	21	141	0.149	Molecular Function	0.00019655	0.00568459
GO:0044270	cellular nitrogen compound catabolic process	62	628	0.099	Biological Process	0.000252959	0.00570572
GO:0035194	posttranscriptional gene silencing by RNA	19	124	0.153	Biological Process	0.000256189	0.00576323
GO:0034399	nuclear periphery	23	174	0.132	Cellular Component	0.000501275	0.00576537
GO:0043197	dendritic spine	23	174	0.132	Cellular Component	0.000501275	0.00576537
GO:0005828	kinetochore microtubule	5	12	0.417	Cellular Component	0.000505648	0.00576537
GO:0010770	positive regulation of cell morphogenesis involved in differentiation	27	208	0.13	Biological Process	0.000260211	0.0058318
GO:1902275	regulation of chromatin organization	28	219	0.128	Biological Process	0.000260612	0.0058318
GO:0060341	regulation of cellular localization	109	1253	0.087	Biological Process	0.00026249	0.00585837
GO:0016605	PML body	15	92	0.163	Cellular Component	0.000524366	0.00592075
GO:1902850	microtubule cytoskeleton organization involved in mitosis	22	155	0.142	Biological Process	0.000268622	0.00597947
GO:0009790	embryo development	119	1392	0.085	Biological Process	0.000273819	0.0060792
GO:0044309	neuron spine	23	175	0.131	Cellular Component	0.000543969	0.00608304
GO:0043547	positive regulation of GTPase activity	42	382	0.11	Biological Process	0.000280599	0.00618276
GO:0048513	animal organ development	268	3545	0.076	Biological Process	0.000280885	0.00618276
GO:0051168	nuclear export	27	209	0.129	Biological Process	0.000281399	0.00618276
GO:1903308	regulation of chromatin modification	27	209	0.129	Biological Process	0.000281399	0.00618276
GO:0019787	ubiquitin-like protein transferase activity	53	510	0.104	Molecular Function	0.000221601	0.00625189
GO:0019904	protein domain specific binding	71	738	0.096	Molecular Function	0.00022292	0.00625189
GO:0000988	transcription factor activity, protein binding	66	675	0.098	Molecular Function	0.000234831	0.00645545
GO:0019900	kinase binding	68	701	0.097	Molecular Function	0.000238254	0.00645545
GO:0004842	ubiquitin-protein transferase activity	51	487	0.105	Molecular Function	0.000240641	0.00645545
GO:0030312	external encapsulating structure	18	123	0.146	Cellular Component	0.000592919	0.00656728
GO:0046700	heterocycle catabolic process	63	645	0.098	Biological Process	0.000302413	0.00662729
GO:0006338	chromatin remodeling	28	221	0.127	Biological Process	0.00030321	0.00662764
GO:0004003	ATP-dependent DNA helicase activity	17	104	0.163	Molecular Function	0.000253844	0.00671235
GO:0048729	tissue morphogenesis	79	854	0.093	Biological Process	0.000309131	0.00673969
GO:0000724	double-strand break repair via homologous recombination	20	136	0.147	Biological Process	0.000312466	0.00679493
GO:0007610	behavior	89	988	0.09	Biological Process	0.000318235	0.0069027
GO:0000784	nuclear chromosome, telomeric region	14	84	0.167	Cellular Component	0.00063424	0.006924
GO:0031984	organelle subcompartment	117	1406	0.083	Cellular Component	0.000637032	0.006924
GO:1901361	organic cyclic compound catabolic process	71	750	0.095	Biological Process	0.00032142	0.006954
GO:0004672	protein kinase activity	69	718	0.096	Molecular Function	0.000281196	0.00733089
GO:0090316	positive regulation of intracellular protein transport	20	137	0.146	Biological Process	0.000344777	0.00744035
GO:0098590	plasma membrane region	93	1075	0.087	Cellular Component	0.000692185	0.00745381
GO:0016477	cell migration	111	1290	0.086	Biological Process	0.000347819	0.00748693
GO:0010720	positive regulation of cell development	61	623	0.098	Biological Process	0.000351917	0.00755598
GO:0007131	reciprocal meiotic recombination	14	79	0.177	Biological Process	0.000359079	0.00766478
GO:0035825	reciprocal DNA recombination	14	79	0.177	Biological Process	0.000359079	0.00766478
GO:2000756	regulation of peptidyl-lysine acetylation	13	70	0.186	Biological Process	0.000359696	0.00766478
GO:0009628	response to abiotic stimulus	113	1319	0.086	Biological Process	0.000362514	0.00770547
GO:0007270	neuron-neuron synaptic transmission	21	148	0.142	Biological Process	0.000368176	0.00780624
GO:0019220	regulation of phosphate metabolic process	133	1598	0.083	Biological Process	0.00036913	0.00780696
GO:0051174	regulation of phosphorus metabolic process	133	1599	0.083	Biological Process	0.000378827	0.00797644
GO:0000725	recombinational repair	20	138	0.145	Biological Process	0.000379965	0.00797644
GO:0051963	regulation of synapse assembly	20	138	0.145	Biological Process	0.000379965	0.00797644
GO:0098793	presynapse	44	429	0.103	Cellular Component	0.000763912	0.00812048
GO:0032433	filopodium tip	6	19	0.316	Cellular Component	0.000768059	0.00812048
GO:0000209	protein polyubiquitination	30	247	0.121	Biological Process	0.000391747	0.00820348
GO:0000794	condensed nuclear chromosome	20	147	0.136	Cellular Component	0.000786398	0.00823947
GO:0048172	regulation of short-term neuronal synaptic plasticity	6	17	0.353	Biological Process	0.000406607	0.00849369
GO:0044431	Golgi apparatus part	80	903	0.089	Cellular Component	0.000823875	0.00854394
GO:0043596	nuclear replication fork	15	96	0.156	Cellular Component	0.00083015	0.00854394
GO:0098742	cell-cell adhesion via plasma-membrane adhesion molecules	27	214	0.126	Biological Process	0.000411931	0.00858197
GO:0051053	negative regulation of DNA metabolic process	25	192	0.13	Biological Process	0.000412857	0.00858197
GO:0097470	ribbon synapse	4	8	0.5	Cellular Component	0.000851468	0.00868647
GO:0051493	regulation of cytoskeleton organization	52	513	0.101	Biological Process	0.000421814	0.00872906
GO:0031023	microtubule organizing center organization	22	160	0.138	Biological Process	0.000421992	0.00872906
GO:0009987	cellular process	1042	16232	0.064	Biological Process	0.000423037	0.00872938
GO:0031230	intrinsic component of cell outer membrane	10	50	0.2	Cellular Component	0.000872708	0.00874965
GO:0045203	integral component of cell outer membrane	10	50	0.2	Cellular Component	0.000872708	0.00874965
GO:0006915	apoptotic process	144	1759	0.082	Biological Process	0.00042896	0.00883011
GO:0032580	Golgi cisterna membrane	12	68	0.176	Cellular Component	0.000901724	0.00887555
GO:0000798	nuclear cohesin complex	3	4	0.75	Cellular Component	0.000915792	0.00887555
GO:0030893	meiotic cohesin complex	3	4	0.75	Cellular Component	0.000915792	0.00887555
GO:0071212	subsynaptic reticulum	3	4	0.75	Cellular Component	0.000915792	0.00887555
GO:0007498	mesoderm development	23	171	0.135	Biological Process	0.000434867	0.00893004
GO:0008582	regulation of synaptic growth at neuromuscular junction	11	54	0.204	Biological Process	0.000441476	0.00904386
GO:0033173	calcineurin-NFAT signaling cascade	9	38	0.237	Biological Process	0.000450851	0.00921366
GO:0044770	cell cycle phase transition	57	578	0.099	Biological Process	0.000455727	0.00929092
GO:0006354	DNA-templated transcription, elongation	20	140	0.143	Biological Process	0.000459824	0.00933543
GO:0002327	immature B cell differentiation	4	7	0.571	Biological Process	0.000461213	0.00933543
GO:0099560	synaptic membrane adhesion	4	7	0.571	Biological Process	0.000461213	0.00933543
GO:0043044	ATP-dependent chromatin remodeling	14	81	0.173	Biological Process	0.000468231	0.00945492
GO:0007423	sensory organ development	70	747	0.094	Biological Process	0.000470814	0.00946072
GO:0051293	establishment of spindle localization	12	63	0.19	Biological Process	0.00047155	0.00946072
GO:0034660	ncRNA metabolic process	82	906	0.091	Biological Process	0.000471865	0.00946072
GO:0015086	cadmium ion transmembrane transporter activity	9	37	0.243	Molecular Function	0.0003744	0.00962519
GO:0043414	macromolecule methylation	37	332	0.111	Biological Process	0.000487881	0.00975876
GO:0009605	response to external stimulus	191	2440	0.078	Biological Process	0.000492316	0.00982431
GO:1904949	ATPase complex	31	276	0.112	Cellular Component	0.001049	0.0100825
GO:0015631	tubulin binding	41	375	0.109	Molecular Function	0.000398969	0.0101163
GO:0051961	negative regulation of nervous system development	37	333	0.111	Biological Process	0.000516666	0.010286
GO:0001508	action potential	19	131	0.145	Biological Process	0.00052123	0.0103526
GO:0034334	adherens junction maintenance	5	12	0.417	Biological Process	0.000523932	0.0103819
GO:0090263	positive regulation of canonical Wnt signaling pathway	16	101	0.158	Biological Process	0.000525216	0.0103831
GO:0045666	positive regulation of neuron differentiation	43	406	0.106	Biological Process	0.000528859	0.0104308
GO:0051674	localization of cell	126	1514	0.083	Biological Process	0.000532863	0.0104854
GO:0003723	RNA binding	112	1306	0.086	Molecular Function	0.000422764	0.0105748
GO:0008017	microtubule binding	33	282	0.117	Molecular Function	0.000434475	0.0107228
GO:0071495	cellular response to endogenous stimulus	113	1334	0.085	Biological Process	0.000551847	0.0108338
GO:0005667	transcription factor complex	41	400	0.102	Cellular Component	0.00115051	0.0109676
GO:0019901	protein kinase binding	61	627	0.097	Molecular Function	0.000456176	0.0110268
GO:0003712	transcription cofactor activity	58	589	0.098	Molecular Function	0.000462663	0.0110268
GO:0019903	protein phosphatase binding	21	150	0.14	Molecular Function	0.000464663	0.0110268
GO:0000975	regulatory region DNA binding	77	837	0.092	Molecular Function	0.000481692	0.0111452
GO:0044212	transcription regulatory region DNA binding	77	837	0.092	Molecular Function	0.000481692	0.0111452
GO:0016441	posttranscriptional gene silencing	19	132	0.144	Biological Process	0.000573873	0.0112402
GO:0009214	cyclic nucleotide catabolic process	6	18	0.333	Biological Process	0.000577736	0.0112639
GO:2000781	positive regulation of double-strand break repair	6	18	0.333	Biological Process	0.000577736	0.0112639
GO:0000922	spindle pole	21	163	0.129	Cellular Component	0.00120277	0.0113725
GO:0048584	positive regulation of response to stimulus	164	2058	0.08	Biological Process	0.00058916	0.0114483
GO:0033365	protein localization to organelle	87	980	0.089	Biological Process	0.000589898	0.0114483
GO:0001067	regulatory region nucleic acid binding	77	839	0.092	Molecular Function	0.000516737	0.0118084
GO:0033260	nuclear DNA replication	13	74	0.176	Biological Process	0.000628696	0.0121735
GO:0005874	microtubule	40	390	0.103	Cellular Component	0.00129799	0.0121739
GO:0009279	cell outer membrane	12	71	0.169	Cellular Component	0.00133562	0.0124267
GO:0051968	positive regulation of synaptic transmission, glutamatergic	7	25	0.28	Biological Process	0.000659951	0.0127206
GO:0055059	asymmetric neuroblast division	7	25	0.28	Biological Process	0.000659951	0.0127206
GO:1901987	regulation of cell cycle phase transition	46	448	0.103	Biological Process	0.000674426	0.0129605
GO:0015691	cadmium ion transport	9	40	0.225	Biological Process	0.000675455	0.0129605
GO:0044462	external encapsulating structure part	14	91	0.154	Cellular Component	0.00142518	0.0131547
GO:0030010	establishment of cell polarity	21	155	0.135	Biological Process	0.000687713	0.0131659
GO:1990907	beta-catenin-TCF complex	4	9	0.444	Cellular Component	0.00145729	0.0133451
GO:0001654	eye development	53	537	0.099	Biological Process	0.000698884	0.0133496
GO:0006508	proteolysis	159	1994	0.08	Biological Process	0.000701226	0.0133643
GO:0048870	cell motility	125	1511	0.083	Biological Process	0.000707014	0.0134444
GO:0040012	regulation of locomotion	81	905	0.09	Biological Process	0.000712817	0.0135244
GO:0043500	muscle adaptation	15	94	0.16	Biological Process	0.000717121	0.0135757
GO:1901565	organonitrogen compound catabolic process	94	1082	0.087	Biological Process	0.000728927	0.0137684
GO:0043486	histone exchange	12	66	0.182	Biological Process	0.000731596	0.0137882
GO:0061659	ubiquitin-like protein ligase activity	40	371	0.108	Molecular Function	0.000616572	0.013918
GO:0000989	transcription factor activity, transcription factor binding	62	648	0.096	Molecular Function	0.000632508	0.0141057
GO:0051233	spindle midzone	9	45	0.2	Cellular Component	0.0015657	0.0142259
GO:0034330	cell junction organization	30	257	0.117	Biological Process	0.000760675	0.014276
GO:1903829	positive regulation of cellular protein localization	34	304	0.112	Biological Process	0.000760895	0.014276
GO:0030307	positive regulation of cell growth	22	167	0.132	Biological Process	0.000762529	0.014276
GO:0030029	actin filament-based process	67	721	0.093	Biological Process	0.000772737	0.0144054
GO:2001022	positive regulation of response to DNA damage stimulus	14	85	0.165	Biological Process	0.000772841	0.0144054
GO:0007169	transmembrane receptor protein tyrosine kinase signaling pathway	64	682	0.094	Biological Process	0.000783888	0.0145353
GO:0045216	cell-cell junction organization	27	223	0.121	Biological Process	0.00078495	0.0145353
GO:0050807	regulation of synapse organization	27	223	0.121	Biological Process	0.00078495	0.0145353
GO:0036445	neuronal stem cell division	8	33	0.242	Biological Process	0.00078886	0.0145442
GO:0055057	neuroblast division	8	33	0.242	Biological Process	0.00078886	0.0145442
GO:0032388	positive regulation of intracellular transport	32	281	0.114	Biological Process	0.000790841	0.0145491
GO:0048786	presynaptic active zone	10	54	0.185	Cellular Component	0.00162274	0.0146298
GO:0043984	histone H4-K16 acetylation	6	19	0.316	Biological Process	0.000799897	0.0146521
GO:2000311	regulation of alpha-amino-3-hydroxy-5-methyl-4-isoxazole propionate selective glutamate receptor activity	6	19	0.316	Biological Process	0.000799897	0.0146521
GO:0035098	ESC/E(Z) complex	5	15	0.333	Cellular Component	0.00163879	0.0146609
GO:0031644	regulation of neurological system process	17	115	0.148	Biological Process	0.000806783	0.0147464
GO:0048589	developmental growth	73	802	0.091	Biological Process	0.000816407	0.0148902
GO:0051129	negative regulation of cellular component organization	71	776	0.091	Biological Process	0.000833345	0.0151596
GO:1904396	regulation of neuromuscular junction development	11	58	0.19	Biological Process	0.000834755	0.0151596
GO:0007166	cell surface receptor signaling pathway	195	2526	0.077	Biological Process	0.000861557	0.015613
GO:0034502	protein localization to chromosome	14	86	0.163	Biological Process	0.000870906	0.0157487
GO:0010216	maintenance of DNA methylation	4	8	0.5	Biological Process	0.000876626	0.0158184
GO:0061630	ubiquitin protein ligase activity	39	362	0.108	Molecular Function	0.00072742	0.0158996
GO:0015085	calcium ion transmembrane transporter activity	22	166	0.133	Molecular Function	0.000738152	0.0158996
GO:0016875	ligase activity, forming carbon-oxygen bonds	18	124	0.145	Molecular Function	0.000747306	0.0158996
GO:0016876	ligase activity, forming aminoacyl-tRNA and related compounds	18	124	0.145	Molecular Function	0.000747306	0.0158996
GO:1903651	positive regulation of cytoplasmic transport	22	169	0.13	Biological Process	0.000895603	0.0161266
GO:0030111	regulation of Wnt signaling pathway	33	295	0.112	Biological Process	0.000899759	0.0161671
GO:0003690	double-stranded DNA binding	83	931	0.089	Molecular Function	0.000770019	0.0161767
GO:1990837	sequence-specific double-stranded DNA binding	74	811	0.091	Molecular Function	0.00077781	0.0161767
GO:0031519	PcG protein complex	9	46	0.196	Cellular Component	0.00184094	0.0163436
GO:0048016	inositol phosphate-mediated signaling	10	50	0.2	Biological Process	0.000925882	0.0166013
GO:0015444	magnesium-importing ATPase activity	8	33	0.242	Molecular Function	0.000808751	0.0166333
GO:0051656	establishment of organelle localization	52	531	0.098	Biological Process	0.000932157	0.0166785
GO:0042728	flavin-containing compound catabolic process	3	4	0.75	Biological Process	0.00093676	0.0167256
GO:0016363	nuclear matrix	15	104	0.144	Cellular Component	0.00190545	0.0167882
GO:0007088	regulation of mitotic nuclear division	27	226	0.119	Biological Process	0.000962399	0.0171455
GO:0051653	spindle localization	12	68	0.176	Biological Process	0.000964323	0.0171455
GO:0031646	positive regulation of neurological system process	11	59	0.186	Biological Process	0.000968916	0.0171912
GO:0016246	RNA interference	8	34	0.235	Biological Process	0.000975602	0.0172377
GO:2000171	negative regulation of dendrite development	8	34	0.235	Biological Process	0.000975602	0.0172377
GO:0001974	blood vessel remodeling	9	42	0.214	Biological Process	0.000983926	0.0173126
GO:0031111	negative regulation of microtubule polymerization or depolymerization	9	42	0.214	Biological Process	0.000983926	0.0173126
GO:0007626	locomotory behavior	31	273	0.114	Biological Process	0.000993087	0.0174376
GO:0031004	potassium ion-transporting ATPase complex	7	30	0.233	Cellular Component	0.00203214	0.0177697
GO:0000139	Golgi membrane	62	688	0.09	Cellular Component	0.00207492	0.0180084
GO:0004812	aminoacyl-tRNA ligase activity	15	96	0.156	Molecular Function	0.000932822	0.0182668
GO:0017137	Rab GTPase binding	23	180	0.128	Molecular Function	0.000943046	0.0182668
GO:0008092	cytoskeletal protein binding	82	924	0.089	Molecular Function	0.000946311	0.0182668
GO:0001025	RNA polymerase III transcription factor binding	3	4	0.75	Molecular Function	0.000947386	0.0182668
GO:0001156	TFIIIC-class transcription factor binding	3	4	0.75	Molecular Function	0.000947386	0.0182668
GO:0042296	ISG15 transferase activity	3	4	0.75	Molecular Function	0.000947386	0.0182668
GO:0003714	transcription corepressor activity	26	214	0.121	Molecular Function	0.000975135	0.0184664
GO:0004008	copper-exporting ATPase activity	8	34	0.235	Molecular Function	0.000999992	0.0184664
GO:0043682	copper-transporting ATPase activity	8	34	0.235	Molecular Function	0.000999992	0.0184664
GO:0070615	nucleosome-dependent ATPase activity	8	34	0.235	Molecular Function	0.000999992	0.0184664
GO:0022843	voltage-gated cation channel activity	21	159	0.132	Molecular Function	0.00100762	0.0184664
GO:0005886	plasma membrane	335	4722	0.071	Cellular Component	0.00214505	0.0184792
GO:0009888	tissue development	169	2158	0.078	Biological Process	0.00106977	0.0187453
GO:0007528	neuromuscular junction development	17	118	0.144	Biological Process	0.00108322	0.0189418
GO:0007156	homophilic cell adhesion via plasma membrane adhesion molecules	19	139	0.137	Biological Process	0.00108801	0.0189864
GO:0032414	positive regulation of ion transmembrane transporter activity	14	88	0.159	Biological Process	0.00109871	0.0191337
GO:0034508	centromere complex assembly	12	69	0.174	Biological Process	0.00110199	0.0191515
GO:1903311	regulation of mRNA metabolic process	30	263	0.114	Biological Process	0.00110531	0.01917
GO:0080135	regulation of cellular response to stress	70	771	0.091	Biological Process	0.00111018	0.0192152
GO:0007293	germarium-derived egg chamber formation	9	43	0.209	Biological Process	0.00117619	0.020275
GO:2001222	regulation of neuron migration	9	43	0.209	Biological Process	0.00117619	0.020275
GO:0044711	single-organism biosynthetic process	193	2513	0.077	Biological Process	0.00118178	0.0203058
GO:0043502	regulation of muscle adaptation	13	79	0.165	Biological Process	0.00118665	0.0203058
GO:1901983	regulation of protein acetylation	13	79	0.165	Biological Process	0.00118665	0.0203058
GO:0012501	programmed cell death	148	1860	0.08	Biological Process	0.0011902	0.0203058
GO:0061000	negative regulation of dendritic spine development	5	14	0.357	Biological Process	0.00119174	0.0203058
GO:0007093	mitotic cell cycle checkpoint	24	195	0.123	Biological Process	0.00119235	0.0203058
GO:0009261	ribonucleotide catabolic process	8	35	0.229	Biological Process	0.0011961	0.0203289
GO:0007612	learning	22	173	0.127	Biological Process	0.0012228	0.0207412
GO:0032411	positive regulation of transporter activity	15	99	0.152	Biological Process	0.00124057	0.0210006
GO:1902531	regulation of intracellular signal transduction	134	1662	0.081	Biological Process	0.00125151	0.0211435
GO:0007265	Ras protein signal transduction	38	362	0.105	Biological Process	0.0012781	0.0215499
GO:0052742	phosphatidylinositol kinase activity	9	43	0.209	Molecular Function	0.00120795	0.0218159
GO:0005388	calcium-transporting ATPase activity	8	35	0.229	Molecular Function	0.00122574	0.0218159
GO:0015434	cadmium-transporting ATPase activity	8	35	0.229	Molecular Function	0.00122574	0.0218159
GO:0051028	mRNA transport	23	185	0.124	Biological Process	0.00130384	0.0219402
GO:1902115	regulation of organelle assembly	22	174	0.126	Biological Process	0.00131905	0.0221522
GO:0003300	cardiac muscle hypertrophy	13	80	0.163	Biological Process	0.00133724	0.0224132
GO:0061013	regulation of mRNA catabolic process	18	131	0.137	Biological Process	0.0013687	0.0228954
GO:0021766	hippocampus development	14	90	0.156	Biological Process	0.0013745	0.0229472
GO:0008186	RNA-dependent ATPase activity	11	61	0.18	Molecular Function	0.00133079	0.0234599
GO:0051640	organelle localization	66	725	0.091	Biological Process	0.00142455	0.023736
GO:0031570	DNA integrity checkpoint	21	164	0.128	Biological Process	0.00143078	0.0237931
GO:0051300	spindle pole body organization	6	21	0.286	Biological Process	0.00143598	0.0238327
GO:0002009	morphogenesis of an epithelium	64	699	0.092	Biological Process	0.00145288	0.0240661
GO:0051054	positive regulation of DNA metabolic process	26	221	0.118	Biological Process	0.00147946	0.0244035
GO:0007616	long-term memory	11	62	0.177	Biological Process	0.00148205	0.0244035
GO:0035065	regulation of histone acetylation	11	62	0.177	Biological Process	0.00148205	0.0244035
GO:0010562	positive regulation of phosphorus metabolic process	85	983	0.086	Biological Process	0.00148763	0.0244035
GO:0045937	positive regulation of phosphate metabolic process	85	983	0.086	Biological Process	0.00148763	0.0244035
GO:0040017	positive regulation of locomotion	48	491	0.098	Biological Process	0.00149197	0.0244254
GO:0032876	negative regulation of DNA endoreduplication	4	9	0.444	Biological Process	0.00149975	0.0244254
GO:0051295	establishment of meiotic spindle localization	4	9	0.444	Biological Process	0.00149975	0.0244254
GO:0014896	muscle hypertrophy	13	81	0.16	Biological Process	0.00150337	0.0244254
GO:0014897	striated muscle hypertrophy	13	81	0.16	Biological Process	0.00150337	0.0244254
GO:0033157	regulation of intracellular protein transport	27	233	0.116	Biological Process	0.00151729	0.0246044
GO:0005675	holo TFIIH complex	6	24	0.25	Cellular Component	0.00291611	0.024937
GO:0016788	hydrolase activity, acting on ester bonds	104	1240	0.084	Molecular Function	0.00143638	0.0250825
GO:0051338	regulation of transferase activity	81	930	0.087	Biological Process	0.00156189	0.0252512
GO:0031334	positive regulation of protein complex assembly	29	257	0.113	Biological Process	0.00156611	0.0252512
GO:0031503	protein complex localization	29	257	0.113	Biological Process	0.00156611	0.0252512
GO:0042327	positive regulation of phosphorylation	79	903	0.087	Biological Process	0.00157278	0.0252641
GO:0080134	regulation of response to stress	111	1346	0.082	Biological Process	0.00157286	0.0252641
GO:0006457	protein folding	33	305	0.108	Biological Process	0.00157743	0.0252896
GO:0008023	transcription elongation factor complex	11	68	0.162	Cellular Component	0.00299175	0.0253971
GO:0009887	organ morphogenesis	99	1179	0.084	Biological Process	0.00160648	0.0257067
GO:0006513	protein monoubiquitination	12	72	0.167	Biological Process	0.00161604	0.0257624
GO:0060998	regulation of dendritic spine development	12	72	0.167	Biological Process	0.00161604	0.0257624
GO:2001252	positive regulation of chromosome organization	25	211	0.118	Biological Process	0.00163627	0.026036
GO:0045132	meiotic chromosome segregation	16	112	0.143	Biological Process	0.00164013	0.0260485
GO:0019439	aromatic compound catabolic process	67	743	0.09	Biological Process	0.00166922	0.026461
GO:0035295	tube development	90	1056	0.085	Biological Process	0.00168241	0.0265869
GO:0032259	methylation	39	380	0.103	Biological Process	0.00168343	0.0265869
GO:0006198	cAMP catabolic process	5	15	0.333	Biological Process	0.00169596	0.026735
GO:0050772	positive regulation of axonogenesis	14	92	0.152	Biological Process	0.00170585	0.0268411
GO:0004518	nuclease activity	49	503	0.097	Molecular Function	0.00155608	0.0269187
GO:1904064	positive regulation of cation transmembrane transport	17	123	0.138	Biological Process	0.00172194	0.0270441
GO:0006333	chromatin assembly or disassembly	23	189	0.122	Biological Process	0.00173481	0.0271456
GO:0061351	neural precursor cell proliferation	23	189	0.122	Biological Process	0.00173481	0.0271456
GO:0016192	vesicle-mediated transport	144	1820	0.079	Biological Process	0.00173938	0.027167
GO:0002065	columnar/cuboidal epithelial cell differentiation	29	259	0.112	Biological Process	0.00176247	0.027477
GO:1901988	negative regulation of cell cycle phase transition	26	224	0.116	Biological Process	0.00179394	0.0279161
GO:0051983	regulation of chromosome segregation	21	167	0.126	Biological Process	0.00179721	0.0279161
GO:0008156	negative regulation of DNA replication	16	113	0.142	Biological Process	0.00180212	0.0279227
GO:0009416	response to light stimulus	38	369	0.103	Biological Process	0.00180422	0.0279227
GO:0032200	telomere organization	20	156	0.128	Biological Process	0.00180843	0.0279367
GO:0048639	positive regulation of developmental growth	25	213	0.117	Biological Process	0.00186541	0.028744
GO:0002082	regulation of oxidative phosphorylation	6	22	0.273	Biological Process	0.00187085	0.028744
GO:0099558	maintenance of synapse structure	6	22	0.273	Biological Process	0.00187085	0.028744
GO:0010639	negative regulation of organelle organization	42	420	0.1	Biological Process	0.00187731	0.0287911
GO:0021761	limbic system development	17	124	0.137	Biological Process	0.00188183	0.0288083
GO:0005001	transmembrane receptor protein tyrosine phosphatase activity	5	15	0.333	Molecular Function	0.00172502	0.0292938
GO:0019198	transmembrane receptor protein phosphatase activity	5	15	0.333	Molecular Function	0.00172502	0.0292938
GO:0034212	peptide N-acetyltransferase activity	11	63	0.175	Molecular Function	0.00174752	0.029406
GO:0044772	mitotic cell cycle phase transition	51	536	0.095	Biological Process	0.00192973	0.0294883
GO:0051124	synaptic growth at neuromuscular junction	11	64	0.172	Biological Process	0.00193407	0.0295015
GO:2001257	regulation of cation channel activity	19	146	0.13	Biological Process	0.00195308	0.029738
GO:0045931	positive regulation of mitotic cell cycle	23	191	0.12	Biological Process	0.00199244	0.0302602
GO:0009894	regulation of catabolic process	76	870	0.087	Biological Process	0.00199451	0.0302602
GO:0000795	synaptonemal complex	7	33	0.212	Cellular Component	0.00362347	0.0305369
GO:0019722	calcium-mediated signaling	22	180	0.122	Biological Process	0.00204376	0.030952
GO:0033143	regulation of intracellular steroid hormone receptor signaling pathway	12	74	0.162	Biological Process	0.00205762	0.0310511
GO:0042462	eye photoreceptor cell development	12	74	0.162	Biological Process	0.00205762	0.0310511
GO:0031401	positive regulation of protein modification process	95	1133	0.084	Biological Process	0.00207614	0.0312106
GO:0050768	negative regulation of neurogenesis	32	298	0.107	Biological Process	0.00207781	0.0312106
GO:0008219	cell death	156	2002	0.078	Biological Process	0.00207924	0.0312106
GO:0051965	positive regulation of synapse assembly	13	84	0.155	Biological Process	0.00210742	0.0314286
GO:1901990	regulation of mitotic cell cycle phase transition	41	410	0.1	Biological Process	0.00211225	0.0314286
GO:0016571	histone methylation	19	147	0.129	Biological Process	0.0021146	0.0314286
GO:0016265	death	156	2003	0.078	Biological Process	0.00212151	0.0314286
GO:0007026	negative regulation of microtubule depolymerization	7	30	0.233	Biological Process	0.0021234	0.0314286
GO:0043335	protein unfolding	7	30	0.233	Biological Process	0.0021234	0.0314286
GO:0070884	regulation of calcineurin-NFAT signaling cascade	7	30	0.233	Biological Process	0.0021234	0.0314286
GO:0071514	genetic imprinting	7	30	0.233	Biological Process	0.0021234	0.0314286
GO:0034990	nuclear mitotic cohesin complex	2	2	1	Cellular Component	0.00386669	0.0314473
GO:0070725	Yb body	2	2	1	Cellular Component	0.00386669	0.0314473
GO:0072534	perineuronal net	2	2	1	Cellular Component	0.00386669	0.0314473
GO:0097541	axonemal basal plate	2	2	1	Cellular Component	0.00386669	0.0314473
GO:1990923	PET complex	2	2	1	Cellular Component	0.00386669	0.0314473
GO:0061024	membrane organization	102	1232	0.083	Biological Process	0.00214402	0.0316784
GO:0033674	positive regulation of kinase activity	48	500	0.096	Biological Process	0.00216077	0.0318436
GO:0044802	single-organism membrane organization	91	1079	0.084	Biological Process	0.00216528	0.0318436
GO:0051225	spindle assembly	16	115	0.139	Biological Process	0.00216646	0.0318436
GO:0044763	single-organism cellular process	926	14222	0.065	Biological Process	0.0021782	0.0319607
GO:0030880	RNA polymerase complex	25	227	0.11	Cellular Component	0.00396327	0.0320089
GO:0000073	spindle pole body separation	3	5	0.6	Biological Process	0.00223243	0.0325616
GO:0001737	establishment of imaginal disc-derived wing hair orientation	3	5	0.6	Biological Process	0.00223243	0.0325616
GO:0061535	glutamate secretion, neurotransmission	3	5	0.6	Biological Process	0.00223243	0.0325616
GO:0006468	protein phosphorylation	142	1803	0.079	Biological Process	0.0022345	0.0325616
GO:0048675	axon extension	18	137	0.131	Biological Process	0.00227754	0.0331318
GO:0007051	spindle organization	23	193	0.119	Biological Process	0.00228194	0.033139
GO:0044614	nuclear pore cytoplasmic filaments	3	6	0.5	Cellular Component	0.00416469	0.0331749
GO:0071546	pi-body	3	6	0.5	Cellular Component	0.00416469	0.0331749
GO:0031110	regulation of microtubule polymerization or depolymerization	13	85	0.153	Biological Process	0.00234839	0.0339875
GO:0050848	regulation of calcium-mediated signaling	13	85	0.153	Biological Process	0.00234839	0.0339875
GO:0061387	regulation of extent of cell growth	16	116	0.138	Biological Process	0.00237049	0.0342126
GO:0034498	early endosome to Golgi transport	4	10	0.4	Biological Process	0.00237604	0.0342126
GO:0071044	histone mRNA catabolic process	4	10	0.4	Biological Process	0.00237604	0.0342126
GO:0048640	negative regulation of developmental growth	17	127	0.134	Biological Process	0.00243809	0.0350464
GO:0031252	cell leading edge	37	379	0.098	Cellular Component	0.0044371	0.0351044
GO:0031497	chromatin assembly	20	160	0.125	Biological Process	0.00244913	0.0351457
GO:0035637	multicellular organismal signaling	19	149	0.128	Biological Process	0.00247153	0.0354072
GO:0050661	NADP binding	12	74	0.162	Molecular Function	0.00212346	0.0354102
GO:1901991	negative regulation of mitotic cell cycle phase transition	24	206	0.117	Biological Process	0.00250939	0.0358889
GO:0030027	lamellipodium	21	182	0.115	Cellular Component	0.00462408	0.0363365
GO:0030313	cell envelope	23	206	0.112	Cellular Component	0.00471542	0.0365807
GO:0055029	nuclear DNA-directed RNA polymerase complex	24	218	0.11	Cellular Component	0.00471806	0.0365807
GO:0046873	metal ion transmembrane transporter activity	61	669	0.091	Molecular Function	0.0022254	0.0367788
GO:0098821	BMP receptor activity	3	5	0.6	Molecular Function	0.00225734	0.0369764
GO:0031965	nuclear membrane	30	292	0.103	Cellular Component	0.00480328	0.0369948
GO:0010611	regulation of cardiac muscle hypertrophy	10	57	0.175	Biological Process	0.00261641	0.0372937
GO:0014743	regulation of muscle hypertrophy	10	57	0.175	Biological Process	0.00261641	0.0372937
GO:0007019	microtubule depolymerization	9	48	0.188	Biological Process	0.00264091	0.0375797
GO:0000800	lateral element	4	12	0.333	Cellular Component	0.00492498	0.0376826
GO:0030684	preribosome	17	137	0.124	Cellular Component	0.00497495	0.0378161
GO:0030518	intracellular steroid hormone receptor signaling pathway	18	139	0.129	Biological Process	0.00267524	0.0380046
GO:0008574	ATP-dependent microtubule motor activity, plus-end-directed	5	16	0.312	Molecular Function	0.00238023	0.0386474
GO:0009506	plasmodesma	5	19	0.263	Cellular Component	0.00515411	0.0386725
GO:0055044	symplast	5	19	0.263	Cellular Component	0.00515411	0.0386725
GO:0070016	armadillo repeat domain binding	4	10	0.4	Molecular Function	0.00240972	0.038786
GO:0035097	histone methyltransferase complex	11	73	0.151	Cellular Component	0.00523729	0.0390447
GO:0000428	DNA-directed RNA polymerase complex	24	220	0.109	Cellular Component	0.00528733	0.0391666
GO:0042802	identical protein binding	136	1715	0.079	Molecular Function	0.00245697	0.0392057
GO:0051270	regulation of cellular component movement	74	854	0.087	Biological Process	0.00279656	0.0396616
GO:0043570	maintenance of DNA repeat elements	14	97	0.144	Biological Process	0.00283339	0.0401168
GO:0003724	RNA helicase activity	18	138	0.13	Molecular Function	0.00257147	0.0403508
GO:0060090	binding, bridging	26	229	0.114	Molecular Function	0.00257234	0.0403508
GO:0000077	DNA damage checkpoint	19	151	0.126	Biological Process	0.00287769	0.0406303
GO:0042063	gliogenesis	31	292	0.106	Biological Process	0.00287924	0.0406303
GO:0008361	regulation of cell size	25	220	0.114	Biological Process	0.00289603	0.0407629
GO:0046834	lipid phosphorylation	13	87	0.149	Biological Process	0.00289824	0.0407629
GO:0006282	regulation of DNA repair	15	108	0.139	Biological Process	0.00298655	0.0417333
GO:0007422	peripheral nervous system development	15	108	0.139	Biological Process	0.00298655	0.0417333
GO:0051966	regulation of synaptic transmission, glutamatergic	10	58	0.172	Biological Process	0.00298758	0.0417333
GO:0008283	cell proliferation	146	1875	0.078	Biological Process	0.00298808	0.0417333
GO:0016032	viral process	65	734	0.089	Biological Process	0.00299184	0.0417333
GO:0044459	plasma membrane part	196	2668	0.073	Cellular Component	0.00568171	0.0418217
GO:0005375	copper ion transmembrane transporter activity	9	48	0.188	Molecular Function	0.00270937	0.0421432
GO:0007613	memory	20	163	0.123	Biological Process	0.00304656	0.0423869
GO:0007309	oocyte axis specification	9	49	0.184	Biological Process	0.00305869	0.0423869
GO:0031935	regulation of chromatin silencing	9	49	0.184	Biological Process	0.00305869	0.0423869
GO:0061647	histone H3-K9 modification	9	49	0.184	Biological Process	0.00305869	0.0423869
GO:0005912	adherens junction	28	271	0.103	Cellular Component	0.00583605	0.0425747
GO:0042734	presynaptic membrane	13	95	0.137	Cellular Component	0.00585722	0.0425747
GO:0006913	nucleocytoplasmic transport	46	483	0.095	Biological Process	0.00307834	0.0425896
GO:0070161	anchoring junction	29	284	0.102	Cellular Component	0.00598191	0.0432109
GO:0031929	TOR signaling	18	141	0.128	Biological Process	0.00312932	0.0432244
GO:0044403	symbiosis, encompassing mutualism through parasitism	71	817	0.087	Biological Process	0.00314437	0.0432492
GO:0032875	regulation of DNA endoreduplication	5	17	0.294	Biological Process	0.00314641	0.0432492
GO:0071625	vocalization behavior	5	17	0.294	Biological Process	0.00314641	0.0432492
GO:0071310	cellular response to organic substance	178	2346	0.076	Biological Process	0.00318282	0.0436788
GO:0051050	positive regulation of transport	76	886	0.086	Biological Process	0.00319914	0.0438318
GO:0032435	negative regulation of proteasomal ubiquitin-dependent protein catabolic process	13	88	0.148	Biological Process	0.00321016	0.0439119
GO:0043549	regulation of kinase activity	69	791	0.087	Biological Process	0.00326374	0.0445435
GO:0032434	regulation of proteasomal ubiquitin-dependent protein catabolic process	25	222	0.113	Biological Process	0.00326683	0.0445435
GO:0009755	hormone-mediated signaling pathway	26	234	0.111	Biological Process	0.00328871	0.0447698
GO:0015931	nucleobase-containing compound transport	32	307	0.104	Biological Process	0.00330575	0.0448577
GO:0051056	regulation of small GTPase mediated signal transduction	32	307	0.104	Biological Process	0.00330575	0.0448577
GO:0005516	calmodulin binding	23	196	0.117	Molecular Function	0.00291527	0.044968
GO:0031329	regulation of cellular catabolic process	68	778	0.087	Biological Process	0.00332349	0.0450264
GO:0048599	oocyte development	16	120	0.133	Biological Process	0.00335315	0.0453558
GO:0030335	positive regulation of cell migration	40	408	0.098	Biological Process	0.0033733	0.0455557
GO:0055021	regulation of cardiac muscle tissue growth	10	59	0.169	Biological Process	0.00339956	0.0458373
GO:2001251	negative regulation of chromosome organization	21	176	0.119	Biological Process	0.00340772	0.0458744
GO:0042461	photoreceptor cell development	14	99	0.141	Biological Process	0.00342913	0.0459649
GO:0048332	mesoderm morphogenesis	14	99	0.141	Biological Process	0.00342913	0.0459649
GO:0009267	cellular response to starvation	24	211	0.114	Biological Process	0.0034307	0.0459649
GO:0042060	wound healing	47	499	0.094	Biological Process	0.00345779	0.0462548
GO:0060541	respiratory system development	28	259	0.108	Biological Process	0.00347052	0.046352
GO:0050919	negative chemotaxis	8	41	0.195	Biological Process	0.00347919	0.0463946
GO:0070201	regulation of establishment of protein localization	56	618	0.091	Biological Process	0.00349317	0.046508
GO:0030902	hindbrain development	22	188	0.117	Biological Process	0.00351379	0.0467092
GO:0007308	oocyte construction	9	50	0.18	Biological Process	0.00352687	0.0467366
GO:0015774	polysaccharide transport	9	50	0.18	Biological Process	0.00352687	0.0467366
GO:0007043	cell-cell junction assembly	13	89	0.146	Biological Process	0.00354885	0.0468189
GO:0001325	formation of extrachromosomal circular DNA	4	11	0.364	Biological Process	0.00354965	0.0468189
GO:0045196	establishment or maintenance of neuroblast polarity	4	11	0.364	Biological Process	0.00354965	0.0468189
GO:0010647	positive regulation of cell communication	131	1667	0.079	Biological Process	0.00358097	0.0470977
GO:0032386	regulation of intracellular transport	48	513	0.094	Biological Process	0.00358189	0.0470977
GO:0000723	telomere maintenance	19	154	0.123	Biological Process	0.00359049	0.0471377
GO:0051169	nuclear transport	46	487	0.094	Biological Process	0.00359839	0.0471684
GO:0034332	adherens junction organization	16	121	0.132	Biological Process	0.00364525	0.0475681
GO:0034968	histone lysine methylation	16	121	0.132	Biological Process	0.00364525	0.0475681
GO:0061640	cytoskeleton-dependent cytokinesis	18	143	0.126	Biological Process	0.00364571	0.0475681
GO:0030177	positive regulation of Wnt signaling pathway	17	132	0.129	Biological Process	0.00366699	0.0477723
GO:0023056	positive regulation of signaling	128	1625	0.079	Biological Process	0.003673	0.0477772
GO:0016607	nuclear speck	35	363	0.096	Cellular Component	0.00670834	0.0481592
GO:0051272	positive regulation of cellular component movement	43	449	0.096	Biological Process	0.00373345	0.0484891
GO:0030516	regulation of axon extension	14	100	0.14	Biological Process	0.00376323	0.0487389
GO:0042023	DNA endoreduplication	6	25	0.24	Biological Process	0.00377927	0.0487389
GO:0009154	purine ribonucleotide catabolic process	7	33	0.212	Biological Process	0.00378142	0.0487389
GO:0014888	striated muscle adaptation	7	33	0.212	Biological Process	0.00378142	0.0487389
GO:0033144	negative regulation of intracellular steroid hormone receptor signaling pathway	7	33	0.212	Biological Process	0.00378142	0.0487389
GO:0009611	response to wounding	73	851	0.086	Biological Process	0.00382036	0.0491661
GO:0000796	condensin complex	3	7	0.429	Cellular Component	0.00695235	0.0493023
GO:0005642	annulate lamellae	3	7	0.429	Cellular Component	0.00695235	0.0493023
GO:1902750	negative regulation of cell cycle G2/M phase transition	10	60	0.167	Biological Process	0.00385539	0.0494062
GO:0010977	negative regulation of neuron projection development	19	155	0.123	Biological Process	0.00385844	0.0494062
GO:0001754	eye photoreceptor cell differentiation	15	111	0.135	Biological Process	0.00389484	0.0494062
GO:0042391	regulation of membrane potential	38	386	0.098	Biological Process	0.00392185	0.0494062
GO:0010696	positive regulation of spindle pole body separation	2	2	1	Biological Process	0.0039264	0.0494062
GO:0014886	transition between slow and fast fiber	2	2	1	Biological Process	0.0039264	0.0494062
GO:0036334	epidermal stem cell homeostasis	2	2	1	Biological Process	0.0039264	0.0494062
GO:0040030	regulation of molecular function, epigenetic	2	2	1	Biological Process	0.0039264	0.0494062
GO:0048338	mesoderm structural organization	2	2	1	Biological Process	0.0039264	0.0494062
GO:0061646	positive regulation of glutamate neurotransmitter secretion in response to membrane depolarization	2	2	1	Biological Process	0.0039264	0.0494062
GO:0070550	rDNA condensation	2	2	1	Biological Process	0.0039264	0.0494062
GO:0072414	response to mitotic cell cycle checkpoint signaling	2	2	1	Biological Process	0.0039264	0.0494062
GO:0099606	microtubule plus-end directed mitotic chromosome migration	2	2	1	Biological Process	0.0039264	0.0494062
GO:1903562	microtubule bundle formation involved in mitotic spindle midzone assembly	2	2	1	Biological Process	0.0039264	0.0494062
GO:1904815	negative regulation of protein localization to chromosome, telomeric region	2	2	1	Biological Process	0.0039264	0.0494062
GO:0090533	cation-transporting ATPase complex	7	37	0.189	Cellular Component	0.00703424	0.0495807
GO:0033555	multicellular organismal response to stress	11	70	0.157	Biological Process	0.00399806	0.0501591
GO:0043966	histone H3 acetylation	11	70	0.157	Biological Process	0.00399806	0.0501591
GO:2000147	positive regulation of cell motility	41	425	0.096	Biological Process	0.00401744	0.0503278
GO:0033037	polysaccharide localization	9	51	0.176	Biological Process	0.00404948	0.0506543
GO:0030674	protein binding, bridging	23	198	0.116	Molecular Function	0.00331509	0.0507127
GO:2001020	regulation of response to DNA damage stimulus	23	202	0.114	Biological Process	0.00406568	0.0507821
GO:0030334	regulation of cell migration	63	717	0.088	Biological Process	0.00410259	0.0511677
GO:0055037	recycling endosome	18	154	0.117	Cellular Component	0.00731919	0.0512784
GO:0030165	PDZ domain binding	15	109	0.138	Molecular Function	0.00338515	0.05136
GO:0045886	negative regulation of synaptic growth at neuromuscular junction	5	18	0.278	Biological Process	0.00413437	0.0514128
GO:1902669	positive regulation of axon guidance	5	18	0.278	Biological Process	0.00413437	0.0514128
GO:0051781	positive regulation of cell division	21	179	0.117	Biological Process	0.00415986	0.0516107
GO:0043067	regulation of programmed cell death	114	1430	0.08	Biological Process	0.00416245	0.0516107
GO:0034767	positive regulation of ion transmembrane transport	18	145	0.124	Biological Process	0.00423071	0.0520958
GO:0051304	chromosome separation	18	145	0.124	Biological Process	0.00423071	0.0520958
GO:0043401	steroid hormone mediated signaling pathway	22	191	0.115	Biological Process	0.00425618	0.0520958
GO:0002329	pre-B cell differentiation	3	6	0.5	Biological Process	0.00425686	0.0520958
GO:0010016	shoot system morphogenesis	3	6	0.5	Biological Process	0.00425686	0.0520958
GO:0032020	ISG15-protein conjugation	3	6	0.5	Biological Process	0.00425686	0.0520958
GO:0046069	cGMP catabolic process	3	6	0.5	Biological Process	0.00425686	0.0520958
GO:0061643	chemorepulsion of axon	3	6	0.5	Biological Process	0.00425686	0.0520958
GO:2000618	regulation of histone H4-K16 acetylation	3	6	0.5	Biological Process	0.00425686	0.0520958
GO:0051094	positive regulation of developmental process	110	1374	0.08	Biological Process	0.00426527	0.0521235
GO:0004004	ATP-dependent RNA helicase activity	10	59	0.169	Molecular Function	0.00349292	0.0525641
GO:0034452	dynactin binding	4	11	0.364	Molecular Function	0.00359927	0.0532979
GO:0045295	gamma-catenin binding	4	11	0.364	Molecular Function	0.00359927	0.0532979
GO:0045860	positive regulation of protein kinase activity	44	466	0.094	Biological Process	0.00437405	0.053376
GO:0001662	behavioral fear response	7	34	0.206	Biological Process	0.00450885	0.0547845
GO:0002209	behavioral defense response	7	34	0.206	Biological Process	0.00450885	0.0547845
GO:0031114	regulation of microtubule depolymerization	7	34	0.206	Biological Process	0.00450885	0.0547845
GO:0005938	cell cortex	33	341	0.097	Cellular Component	0.00787831	0.0548651
GO:0098609	cell-cell adhesion	69	802	0.086	Biological Process	0.00452362	0.0548853
GO:0021953	central nervous system neuron differentiation	23	204	0.113	Biological Process	0.00459032	0.055615
GO:0042981	regulation of apoptotic process	112	1406	0.08	Biological Process	0.00460351	0.0556952
GO:0004114	3',5'-cyclic-nucleotide phosphodiesterase activity	6	25	0.24	Molecular Function	0.00385119	0.0558386
GO:0051721	protein phosphatase 2A binding	7	33	0.212	Molecular Function	0.0038619	0.0558386
GO:0098772	molecular function regulator	129	1636	0.079	Molecular Function	0.00386435	0.0558386
GO:0003993	acid phosphatase activity	14	100	0.14	Molecular Function	0.00389151	0.0558386
GO:0021533	cell differentiation in hindbrain	6	26	0.231	Biological Process	0.00465665	0.0561778
GO:0030718	germ-line stem cell population maintenance	6	26	0.231	Biological Process	0.00465665	0.0561778
GO:0003923	GPI-anchor transamidase activity	2	2	1	Molecular Function	0.00395659	0.0563358
GO:0048592	eye morphogenesis	29	277	0.105	Biological Process	0.00470195	0.0566438
GO:0050850	positive regulation of calcium-mediated signaling	8	43	0.186	Biological Process	0.0047269	0.0568636
GO:0045930	negative regulation of mitotic cell cycle	31	302	0.103	Biological Process	0.00475378	0.057106
GO:0009967	positive regulation of signal transduction	115	1451	0.079	Biological Process	0.00481353	0.0577419
GO:0070887	cellular response to chemical stimulus	212	2876	0.074	Biological Process	0.00486964	0.0583325
GO:0061733	peptide-lysine-N-acetyltransferase activity	9	51	0.176	Molecular Function	0.00415186	0.0586649
GO:0017145	stem cell division	12	82	0.146	Biological Process	0.0049117	0.0586706
GO:0042246	tissue regeneration	12	82	0.146	Biological Process	0.0049117	0.0586706
GO:0048471	perinuclear region of cytoplasm	61	720	0.085	Cellular Component	0.00857306	0.0593481
GO:0009994	oocyte differentiation	17	136	0.125	Biological Process	0.00498372	0.0593681
GO:0019226	transmission of nerve impulse	11	72	0.153	Biological Process	0.00498409	0.0593681
GO:0042594	response to starvation	28	266	0.105	Biological Process	0.00502537	0.0597759
GO:0006269	DNA replication, synthesis of RNA primer	4	12	0.333	Biological Process	0.0050625	0.0598816
GO:0034086	maintenance of sister chromatid cohesion	4	12	0.333	Biological Process	0.0050625	0.0598816
GO:0034088	maintenance of mitotic sister chromatid cohesion	4	12	0.333	Biological Process	0.0050625	0.0598816
GO:0051601	exocyst localization	4	12	0.333	Biological Process	0.0050625	0.0598816
GO:0030001	metal ion transport	87	1056	0.082	Biological Process	0.00507742	0.0599743
GO:0050821	protein stabilization	19	159	0.119	Biological Process	0.0051014	0.0601738
GO:0036033	mediator complex binding	3	6	0.5	Molecular Function	0.00430355	0.0603475
GO:0045665	negative regulation of neuron differentiation	25	230	0.109	Biological Process	0.00517552	0.0609634
GO:0042325	regulation of phosphorylation	110	1383	0.08	Biological Process	0.00520259	0.0611394
GO:0001707	mesoderm formation	13	93	0.14	Biological Process	0.00520488	0.0611394
GO:0006312	mitotic recombination	9	53	0.17	Biological Process	0.00527469	0.0617882
GO:0016444	somatic cell DNA recombination	9	53	0.17	Biological Process	0.00527469	0.0617882
GO:0030036	actin cytoskeleton organization	57	644	0.089	Biological Process	0.00529515	0.0619199
GO:0034063	stress granule assembly	5	19	0.263	Biological Process	0.00532525	0.0619199
GO:0060446	branching involved in open tracheal system development	5	19	0.263	Biological Process	0.00532525	0.0619199
GO:1904397	negative regulation of neuromuscular junction development	5	19	0.263	Biological Process	0.00532525	0.0619199
GO:0021591	ventricular system development	7	35	0.2	Biological Process	0.00533704	0.0619199
GO:0051567	histone H3-K9 methylation	7	35	0.2	Biological Process	0.00533704	0.0619199
GO:2000758	positive regulation of peptidyl-lysine acetylation	7	35	0.2	Biological Process	0.00533704	0.0619199
GO:0033268	node of Ranvier	4	14	0.286	Cellular Component	0.0090138	0.0620299
GO:0006396	RNA processing	105	1313	0.08	Biological Process	0.0053659	0.0621697
GO:1901799	negative regulation of proteasomal protein catabolic process	14	104	0.135	Biological Process	0.00537459	0.0621854
GO:0005244	voltage-gated ion channel activity	23	203	0.113	Molecular Function	0.00452049	0.0624434
GO:0022832	voltage-gated channel activity	23	203	0.113	Molecular Function	0.00452049	0.0624434
GO:0010608	posttranscriptional regulation of gene expression	53	591	0.09	Biological Process	0.00542849	0.0627234
GO:0060968	regulation of gene silencing	16	126	0.127	Biological Process	0.00543639	0.0627293
GO:0048167	regulation of synaptic plasticity	22	195	0.113	Biological Process	0.00544505	0.0627379
GO:0070509	calcium ion import	19	160	0.119	Biological Process	0.00545879	0.0627379
GO:0048103	somatic stem cell division	8	44	0.182	Biological Process	0.00546673	0.0627379
GO:0051294	establishment of spindle orientation	8	44	0.182	Biological Process	0.00546673	0.0627379
GO:1902903	regulation of fibril organization	31	305	0.102	Biological Process	0.00548531	0.0628661
GO:0000976	transcription regulatory region sequence-specific DNA binding	63	718	0.088	Molecular Function	0.00458688	0.0628912
GO:0022029	telencephalon cell migration	10	63	0.159	Biological Process	0.00551806	0.0631561
GO:2000145	regulation of cell motility	66	768	0.086	Biological Process	0.00555911	0.0635401
GO:0044419	interspecies interaction between organisms	73	865	0.084	Biological Process	0.00565114	0.0645052
GO:0010288	response to lead ion	6	27	0.222	Biological Process	0.0056751	0.0646047
GO:0021697	cerebellar cortex formation	6	27	0.222	Biological Process	0.0056751	0.0646047
GO:1900006	positive regulation of dendrite development	13	94	0.138	Biological Process	0.00570303	0.0648357
GO:0034762	regulation of transmembrane transport	46	500	0.092	Biological Process	0.00584188	0.0663252
GO:0030522	intracellular receptor signaling pathway	28	269	0.104	Biological Process	0.00585121	0.0663424
GO:0043487	regulation of RNA stability	16	127	0.126	Biological Process	0.00586858	0.0664505
GO:0007167	enzyme linked receptor protein signaling pathway	81	978	0.083	Biological Process	0.00590982	0.0668283
GO:0031625	ubiquitin protein ligase binding	29	277	0.105	Molecular Function	0.00494955	0.0673649
GO:0038095	Fc-epsilon receptor signaling pathway	9	54	0.167	Biological Process	0.00598591	0.0675986
GO:0048646	anatomical structure formation involved in morphogenesis	108	1361	0.079	Biological Process	0.00600576	0.0677325
GO:0031397	negative regulation of protein ubiquitination	18	150	0.12	Biological Process	0.00603782	0.0680036
GO:0015079	potassium ion transmembrane transporter activity	22	193	0.114	Molecular Function	0.00503455	0.0680215
GO:0016591	DNA-directed RNA polymerase II, holoenzyme	18	159	0.113	Cellular Component	0.0100728	0.0686352
GO:0032838	cell projection cytoplasm	20	183	0.109	Cellular Component	0.0100917	0.0686352
GO:0008331	high voltage-gated calcium channel activity	4	12	0.333	Molecular Function	0.00513228	0.0688395
GO:0031099	regeneration	24	221	0.109	Biological Process	0.0061386	0.0690471
GO:0033045	regulation of sister chromatid segregation	17	139	0.122	Biological Process	0.00620599	0.0697126
GO:1903321	negative regulation of protein modification by small protein conjugation or removal	19	162	0.117	Biological Process	0.00623523	0.0699484
GO:0045859	regulation of protein kinase activity	63	731	0.086	Biological Process	0.00626031	0.0700151
GO:0021696	cerebellar cortex morphogenesis	7	36	0.194	Biological Process	0.0062742	0.0700151
GO:0030204	chondroitin sulfate metabolic process	7	36	0.194	Biological Process	0.0062742	0.0700151
GO:0042596	fear response	7	36	0.194	Biological Process	0.0062742	0.0700151
GO:0045773	positive regulation of axon extension	8	45	0.178	Biological Process	0.00629164	0.0701174
GO:0014701	junctional sarcoplasmic reticulum membrane	3	8	0.375	Cellular Component	0.0106129	0.0706686
GO:0032300	mismatch repair complex	3	8	0.375	Cellular Component	0.0106129	0.0706686
GO:0043204	perikaryon	18	160	0.113	Cellular Component	0.0107117	0.0706686
GO:0030892	mitotic cohesin complex	2	3	0.667	Cellular Component	0.0111198	0.0706686
GO:0030905	retromer, tubulation complex	2	3	0.667	Cellular Component	0.0111198	0.0706686
GO:0031499	TRAMP complex	2	3	0.667	Cellular Component	0.0111198	0.0706686
GO:0034991	nuclear meiotic cohesin complex	2	3	0.667	Cellular Component	0.0111198	0.0706686
GO:0043293	apoptosome	2	3	0.667	Cellular Component	0.0111198	0.0706686
GO:0044611	nuclear pore inner ring	2	3	0.667	Cellular Component	0.0111198	0.0706686
GO:0070985	TFIIK complex	2	3	0.667	Cellular Component	0.0111198	0.0706686
GO:1990423	RZZ complex	2	3	0.667	Cellular Component	0.0111198	0.0706686
GO:1990452	Parkin-FBXW7-Cul1 ubiquitin ligase complex	2	3	0.667	Cellular Component	0.0111198	0.0706686
GO:0019079	viral genome replication	14	106	0.132	Biological Process	0.00636649	0.0708222
GO:0034728	nucleosome organization	20	174	0.115	Biological Process	0.00637427	0.0708222
GO:0006270	DNA replication initiation	15	117	0.128	Biological Process	0.00638828	0.0708222
GO:0032506	cytokinetic process	15	117	0.128	Biological Process	0.00638828	0.0708222
GO:0034704	calcium channel complex	9	60	0.15	Cellular Component	0.0113694	0.0718623
GO:0035303	regulation of dephosphorylation	22	198	0.111	Biological Process	0.00650646	0.0720382
GO:0034705	potassium channel complex	12	92	0.13	Cellular Component	0.0114966	0.0722735
GO:0071407	cellular response to organic cyclic compound	53	597	0.089	Biological Process	0.00660819	0.0730692
GO:0016049	cell growth	50	557	0.09	Biological Process	0.00666699	0.0736234
GO:0010638	positive regulation of organelle organization	56	638	0.088	Biological Process	0.00671098	0.0740128
GO:0045165	cell fate commitment	40	425	0.094	Biological Process	0.00672416	0.0740381
GO:0006349	regulation of gene expression by genetic imprinting	5	20	0.25	Biological Process	0.00673947	0.0740381
GO:0034331	cell junction maintenance	5	20	0.25	Biological Process	0.00673947	0.0740381
GO:0015693	magnesium ion transport	9	55	0.164	Biological Process	0.00676876	0.0741677
GO:0021695	cerebellar cortex development	9	55	0.164	Biological Process	0.00676876	0.0741677
GO:0031532	actin cytoskeleton reorganization	13	96	0.135	Biological Process	0.00681326	0.0744477
GO:0048013	ephrin receptor signaling pathway	11	75	0.147	Biological Process	0.00681328	0.0744477
GO:0007306	eggshell chorion assembly	6	28	0.214	Biological Process	0.00684697	0.0744477
GO:0048846	axon extension involved in axon guidance	6	28	0.214	Biological Process	0.00684697	0.0744477
GO:0071459	protein localization to chromosome, centromeric region	6	28	0.214	Biological Process	0.00684697	0.0744477
GO:1902284	neuron projection extension involved in neuron projection guidance	6	28	0.214	Biological Process	0.00684697	0.0744477
GO:0006418	tRNA aminoacylation for protein translation	14	107	0.131	Biological Process	0.00691455	0.0750862
GO:0036093	germ cell proliferation	4	13	0.308	Biological Process	0.00695357	0.075317
GO:0051255	spindle midzone assembly	4	13	0.308	Biological Process	0.00695357	0.075317
GO:0097110	scaffold protein binding	10	63	0.159	Molecular Function	0.00566488	0.0754366
GO:0009719	response to endogenous stimulus	142	1861	0.076	Biological Process	0.00697588	0.0754623
GO:0005942	phosphatidylinositol 3-kinase complex	5	23	0.217	Cellular Component	0.0121327	0.0758621
GO:0031647	regulation of protein stability	26	248	0.105	Biological Process	0.00704772	0.0760676
GO:0006279	premeiotic DNA replication	3	7	0.429	Biological Process	0.00710359	0.0760676
GO:0035983	response to trichostatin A	3	7	0.429	Biological Process	0.00710359	0.0760676
GO:0035984	cellular response to trichostatin A	3	7	0.429	Biological Process	0.00710359	0.0760676
GO:0036166	phenotypic switching	3	7	0.429	Biological Process	0.00710359	0.0760676
GO:0044806	G-quadruplex DNA unwinding	3	7	0.429	Biological Process	0.00710359	0.0760676
GO:0048842	positive regulation of axon extension involved in axon guidance	3	7	0.429	Biological Process	0.00710359	0.0760676
GO:0098597	observational learning	3	7	0.429	Biological Process	0.00710359	0.0760676
GO:0051347	positive regulation of transferase activity	51	573	0.089	Biological Process	0.00726153	0.0776608
GO:0035304	regulation of protein dephosphorylation	21	188	0.112	Biological Process	0.0072847	0.0778105
GO:0034724	DNA replication-independent nucleosome organization	7	37	0.189	Biological Process	0.0073286	0.0780827
GO:0050654	chondroitin sulfate proteoglycan metabolic process	7	37	0.189	Biological Process	0.0073286	0.0780827
GO:0042147	retrograde transport, endosome to Golgi	11	76	0.145	Biological Process	0.00752743	0.0800002
GO:0046854	phosphatidylinositol phosphorylation	11	76	0.145	Biological Process	0.00752743	0.0800002
GO:0044283	small molecule biosynthetic process	98	1229	0.08	Biological Process	0.00762186	0.0808634
GO:0002200	somatic diversification of immune receptors	9	56	0.161	Biological Process	0.00762772	0.0808634
GO:0015095	magnesium ion transmembrane transporter activity	9	54	0.167	Molecular Function	0.00613345	0.081093
GO:0021885	forebrain cell migration	10	66	0.152	Biological Process	0.00769406	0.0812619
GO:0035418	protein localization to synapse	10	66	0.152	Biological Process	0.00769406	0.0812619
GO:0060420	regulation of heart growth	10	66	0.152	Biological Process	0.00769406	0.0812619
GO:0000790	nuclear chromatin	40	447	0.089	Cellular Component	0.0132211	0.0822256
GO:0005813	centrosome	43	488	0.088	Cellular Component	0.013436	0.0831176
GO:0030175	filopodium	12	94	0.128	Cellular Component	0.0135191	0.0831891
GO:1901532	regulation of hematopoietic progenitor cell differentiation	12	87	0.138	Biological Process	0.0079044	0.0833796
GO:0016303	1-phosphatidylinositol-3-kinase activity	7	36	0.194	Molecular Function	0.00640383	0.0838669
GO:0051219	phosphoprotein binding	13	95	0.137	Molecular Function	0.00643388	0.0838669
GO:0007268	synaptic transmission	61	712	0.086	Biological Process	0.00799008	0.0841787
GO:0001738	morphogenesis of a polarized epithelium	15	120	0.125	Biological Process	0.00804537	0.084656
GO:0010613	positive regulation of cardiac muscle hypertrophy	6	29	0.207	Biological Process	0.00818452	0.0859071
GO:0014742	positive regulation of muscle hypertrophy	6	29	0.207	Biological Process	0.00818452	0.0859071
GO:0007157	heterophilic cell-cell adhesion via plasma membrane cell adhesion molecules	8	47	0.17	Biological Process	0.00822047	0.0859911
GO:0016445	somatic diversification of immunoglobulins	8	47	0.17	Biological Process	0.00822047	0.0859911
GO:0099537	trans-synaptic signaling	61	713	0.086	Biological Process	0.00822294	0.0859911
GO:1903050	regulation of proteolysis involved in cellular protein catabolic process	29	289	0.1	Biological Process	0.00839067	0.0873996
GO:0048841	regulation of axon extension involved in axon guidance	5	21	0.238	Biological Process	0.00839681	0.0873996
GO:2001224	positive regulation of neuron migration	5	21	0.238	Biological Process	0.00839681	0.0873996
GO:0032270	positive regulation of cellular protein metabolic process	113	1449	0.078	Biological Process	0.00839885	0.0873996
GO:0061136	regulation of proteasomal protein catabolic process	27	264	0.102	Biological Process	0.00842711	0.0875862
GO:0034765	regulation of ion transmembrane transport	39	418	0.093	Biological Process	0.00847583	0.0878938
GO:0007314	oocyte anterior/posterior axis specification	7	38	0.184	Biological Process	0.00850852	0.0878938
GO:0021955	central nervous system neuron axonogenesis	7	38	0.184	Biological Process	0.00850852	0.0878938
GO:0050931	pigment cell differentiation	7	38	0.184	Biological Process	0.00850852	0.0878938
GO:0070317	negative regulation of G0 to G1 transition	7	38	0.184	Biological Process	0.00850852	0.0878938
GO:0003012	muscle system process	36	379	0.095	Biological Process	0.0085212	0.0879176
GO:0006825	copper ion transport	9	57	0.158	Biological Process	0.00856734	0.0881791
GO:0009312	oligosaccharide biosynthetic process	9	57	0.158	Biological Process	0.00856734	0.0881791
GO:0099536	synaptic signaling	61	715	0.085	Biological Process	0.00870589	0.0894966
GO:0044853	plasma membrane raft	12	95	0.126	Cellular Component	0.0146269	0.0895318
GO:0098839	postsynaptic density membrane	4	16	0.25	Cellular Component	0.01484	0.0903606
GO:0043010	camera-type eye development	36	380	0.095	Biological Process	0.00886481	0.0910199
GO:0008024	positive transcription elongation factor complex b	3	9	0.333	Cellular Component	0.0151907	0.0915376
GO:0061174	type I terminal bouton	3	9	0.333	Cellular Component	0.0151907	0.0915376
GO:0032409	regulation of transporter activity	24	228	0.105	Biological Process	0.00893321	0.0916113
GO:0001558	regulation of cell growth	40	433	0.092	Biological Process	0.00908179	0.0930225
GO:0005815	microtubule organizing center	56	672	0.083	Cellular Component	0.0155338	0.0931226
GO:0048661	positive regulation of smooth muscle cell proliferation	11	78	0.141	Biological Process	0.00912948	0.09328
GO:0072384	organelle transport along microtubule	11	78	0.141	Biological Process	0.00912948	0.09328
GO:0090257	regulation of muscle system process	22	204	0.108	Biological Process	0.00913992	0.09328
GO:0006605	protein targeting	57	662	0.086	Biological Process	0.00918681	0.0936458
GO:0007267	cell-cell signaling	109	1396	0.078	Biological Process	0.00924183	0.0936977
GO:0033227	dsRNA transport	4	14	0.286	Biological Process	0.00925831	0.0936977
GO:0035822	gene conversion	4	14	0.286	Biological Process	0.00925831	0.0936977
GO:0043501	skeletal muscle adaptation	4	14	0.286	Biological Process	0.00925831	0.0936977
GO:0090656	t-circle formation	4	14	0.286	Biological Process	0.00925831	0.0936977
GO:1901836	regulation of transcription of nuclear large rRNA transcript from RNA polymerase I promoter	4	14	0.286	Biological Process	0.00925831	0.0936977
GO:0061061	muscle structure development	58	676	0.086	Biological Process	0.00926923	0.0936977
GO:0006564	L-serine biosynthetic process	8	48	0.167	Biological Process	0.00933638	0.0942641
GO:0051240	positive regulation of multicellular organismal process	122	1585	0.077	Biological Process	0.00935939	0.0943841
GO:1902562	H4 histone acetyltransferase complex	7	43	0.163	Cellular Component	0.0159493	0.0951235
GO:0043039	tRNA aminoacylation	14	111	0.126	Biological Process	0.00949339	0.0956217
GO:0010001	glial cell differentiation	23	217	0.106	Biological Process	0.00954624	0.0959541
GO:0031396	regulation of protein ubiquitination	33	343	0.096	Biological Process	0.00954902	0.0959541
GO:0060997	dendritic spine morphogenesis	9	58	0.155	Biological Process	0.00959219	0.09616
GO:2000779	regulation of double-strand break repair	9	58	0.155	Biological Process	0.00959219	0.09616
GO:0008556	potassium-transporting ATPase activity	7	37	0.189	Molecular Function	0.0074785	0.0968022
GO:0010591	regulation of lamellipodium assembly	6	30	0.2	Biological Process	0.0096998	0.097124
GO:0018022	peptidyl-lysine methylation	16	134	0.119	Biological Process	0.00973088	0.0972711
GO:0007018	microtubule-based movement	30	305	0.098	Biological Process	0.00973853	0.0972711
GO:0051247	positive regulation of protein metabolic process	118	1529	0.077	Biological Process	0.0097489	0.0972711
GO:0006298	mismatch repair	7	39	0.179	Biological Process	0.00982223	0.0973158
GO:0006545	glycine biosynthetic process	7	39	0.179	Biological Process	0.00982223	0.0973158
GO:0007304	chorion-containing eggshell formation	7	39	0.179	Biological Process	0.00982223	0.0973158
GO:0008358	maternal determination of anterior/posterior axis, embryo	7	39	0.179	Biological Process	0.00982223	0.0973158
GO:0098722	asymmetric stem cell division	7	39	0.179	Biological Process	0.00982223	0.0973158
GO:0099402	plant organ development	7	39	0.179	Biological Process	0.00982223	0.0973158
GO:0034708	methyltransferase complex	13	108	0.12	Cellular Component	0.016529	0.0980774
GO:0045597	positive regulation of cell differentiation	78	957	0.082	Biological Process	0.0099684	0.0986334
GO:0061458	reproductive system development	51	583	0.087	Biological Process	0.00997847	0.0986334
GO:0006029	proteoglycan metabolic process	11	79	0.139	Biological Process	0.0100232	0.0986606
GO:0032204	regulation of telomere maintenance	11	79	0.139	Biological Process	0.0100232	0.0986606
GO:0043571	maintenance of CRISPR repeat elements	11	79	0.139	Biological Process	0.0100232	0.0986606
GO:0021987	cerebral cortex development	15	123	0.122	Biological Process	0.0100278	0.0986606
GO:0035004	phosphatidylinositol 3-kinase activity	9	56	0.161	Molecular Function	0.00781252	0.0997308
GO:0060590	ATPase regulator activity	9	56	0.161	Molecular Function	0.00781252	0.0997308
GO:0030168	platelet activation	18	158	0.114	Biological Process	0.0101953	0.100193
GO:0043038	amino acid activation	14	112	0.125	Biological Process	0.0102434	0.100549
GO:0002244	hematopoietic progenitor cell differentiation	21	194	0.108	Biological Process	0.0102761	0.100753
GO:0010921	regulation of phosphatase activity	19	170	0.112	Biological Process	0.0102905	0.100778
GO:0061548	ganglion development	5	22	0.227	Biological Process	0.0103162	0.100797
GO:0070734	histone H3-K27 methylation	5	22	0.227	Biological Process	0.0103162	0.100797
GO:1903320	regulation of protein modification by small protein conjugation or removal	35	371	0.094	Biological Process	0.0103768	0.101273
GO:0001763	morphogenesis of a branching structure	24	231	0.104	Biological Process	0.0104124	0.101503
GO:0044389	ubiquitin-like protein ligase binding	29	287	0.101	Molecular Function	0.00803382	0.101668
GO:0016874	ligase activity	32	325	0.098	Molecular Function	0.00807413	0.101668
GO:0072358	cardiovascular system development	84	1044	0.08	Biological Process	0.0104869	0.101995
GO:0072359	circulatory system development	84	1044	0.08	Biological Process	0.0104869	0.101995
GO:0010941	regulation of cell death	120	1562	0.077	Biological Process	0.0105041	0.102045
GO:1904062	regulation of cation transmembrane transport	27	269	0.1	Biological Process	0.0106704	0.103159
GO:2000058	regulation of protein ubiquitination involved in ubiquitin-dependent protein catabolic process	17	147	0.116	Biological Process	0.0106839	0.103159
GO:0006893	Golgi to plasma membrane transport	9	59	0.153	Biological Process	0.0107069	0.103159
GO:0032922	circadian regulation of gene expression	9	59	0.153	Biological Process	0.0107069	0.103159
GO:0043297	apical junction assembly	9	59	0.153	Biological Process	0.0107069	0.103159
GO:0017148	negative regulation of translation	22	207	0.106	Biological Process	0.0107486	0.103159
GO:0007509	mesoderm migration involved in gastrulation	3	8	0.375	Biological Process	0.0108398	0.103159
GO:0009946	proximal/distal axis specification	3	8	0.375	Biological Process	0.0108398	0.103159
GO:0010032	meiotic chromosome condensation	3	8	0.375	Biological Process	0.0108398	0.103159
GO:0021861	forebrain radial glial cell differentiation	3	8	0.375	Biological Process	0.0108398	0.103159
GO:0045876	positive regulation of sister chromatid cohesion	3	8	0.375	Biological Process	0.0108398	0.103159
GO:0061002	negative regulation of dendritic spine morphogenesis	3	8	0.375	Biological Process	0.0108398	0.103159
GO:0070842	aggresome assembly	3	8	0.375	Biological Process	0.0108398	0.103159
GO:0090230	regulation of centromere complex assembly	3	8	0.375	Biological Process	0.0108398	0.103159
GO:1904354	negative regulation of telomere capping	3	8	0.375	Biological Process	0.0108398	0.103159
GO:0009886	post-embryonic morphogenesis	18	159	0.113	Biological Process	0.0108456	0.103159
GO:0021549	cerebellum development	14	113	0.124	Biological Process	0.011039	0.103159
GO:0070588	calcium ion transmembrane transport	27	270	0.1	Biological Process	0.0111726	0.103159
GO:0090596	sensory organ morphogenesis	36	386	0.093	Biological Process	0.0111759	0.103159
GO:0007628	adult walking behavior	7	40	0.175	Biological Process	0.0112779	0.103159
GO:0046825	regulation of protein export from nucleus	7	40	0.175	Biological Process	0.0112779	0.103159
GO:0000919	cell plate assembly	2	3	0.667	Biological Process	0.0112878	0.103159
GO:0003032	detection of oxygen	2	3	0.667	Biological Process	0.0112878	0.103159
GO:0007303	cytoplasmic transport, nurse cell to oocyte	2	3	0.667	Biological Process	0.0112878	0.103159
GO:0007624	ultradian rhythm	2	3	0.667	Biological Process	0.0112878	0.103159
GO:0010070	zygote asymmetric cell division	2	3	0.667	Biological Process	0.0112878	0.103159
GO:0015679	plasma membrane copper ion transport	2	3	0.667	Biological Process	0.0112878	0.103159
GO:0015798	myo-inositol transport	2	3	0.667	Biological Process	0.0112878	0.103159
GO:0019303	D-ribose catabolic process	2	3	0.667	Biological Process	0.0112878	0.103159
GO:0019800	peptide cross-linking via chondroitin 4-sulfate glycosaminoglycan	2	3	0.667	Biological Process	0.0112878	0.103159
GO:0036215	response to stem cell factor	2	3	0.667	Biological Process	0.0112878	0.103159
GO:0036216	cellular response to stem cell factor stimulus	2	3	0.667	Biological Process	0.0112878	0.103159
GO:0038109	Kit signaling pathway	2	3	0.667	Biological Process	0.0112878	0.103159
GO:0043629	ncRNA polyadenylation	2	3	0.667	Biological Process	0.0112878	0.103159
GO:0060060	post-embryonic retina morphogenesis in camera-type eye	2	3	0.667	Biological Process	0.0112878	0.103159
GO:0061152	trachea submucosa development	2	3	0.667	Biological Process	0.0112878	0.103159
GO:0061153	trachea gland development	2	3	0.667	Biological Process	0.0112878	0.103159
GO:0070058	tRNA gene clustering	2	3	0.667	Biological Process	0.0112878	0.103159
GO:0070343	white fat cell proliferation	2	3	0.667	Biological Process	0.0112878	0.103159
GO:0070350	regulation of white fat cell proliferation	2	3	0.667	Biological Process	0.0112878	0.103159
GO:0070649	formin-nucleated actin cable assembly	2	3	0.667	Biological Process	0.0112878	0.103159
GO:0071335	hair follicle cell proliferation	2	3	0.667	Biological Process	0.0112878	0.103159
GO:0072389	flavin adenine dinucleotide catabolic process	2	3	0.667	Biological Process	0.0112878	0.103159
GO:0090268	activation of mitotic cell cycle spindle assembly checkpoint	2	3	0.667	Biological Process	0.0112878	0.103159
GO:1900239	regulation of phenotypic switching	2	3	0.667	Biological Process	0.0112878	0.103159
GO:1901859	negative regulation of mitochondrial DNA metabolic process	2	3	0.667	Biological Process	0.0112878	0.103159
GO:1902261	positive regulation of delayed rectifier potassium channel activity	2	3	0.667	Biological Process	0.0112878	0.103159
GO:1903004	regulation of protein K63-linked deubiquitination	2	3	0.667	Biological Process	0.0112878	0.103159
GO:1903006	positive regulation of protein K63-linked deubiquitination	2	3	0.667	Biological Process	0.0112878	0.103159
GO:1903007	positive regulation of Lys63-specific deubiquitinase activity	2	3	0.667	Biological Process	0.0112878	0.103159
GO:1903294	regulation of glutamate secretion, neurotransmission	2	3	0.667	Biological Process	0.0112878	0.103159
GO:1903296	positive regulation of glutamate secretion, neurotransmission	2	3	0.667	Biological Process	0.0112878	0.103159
GO:2000173	negative regulation of branching morphogenesis of a nerve	2	3	0.667	Biological Process	0.0112878	0.103159
GO:2000327	positive regulation of ligand-dependent nuclear receptor transcription coactivator activity	2	3	0.667	Biological Process	0.0112878	0.103159
GO:2000620	positive regulation of histone H4-K16 acetylation	2	3	0.667	Biological Process	0.0112878	0.103159
GO:0032412	regulation of ion transmembrane transporter activity	22	208	0.106	Biological Process	0.0113328	0.103459
GO:0042787	protein ubiquitination involved in ubiquitin-dependent protein catabolic process	17	148	0.115	Biological Process	0.0113889	0.103668
GO:0048367	shoot system development	6	31	0.194	Biological Process	0.0114046	0.103668
GO:0051491	positive regulation of filopodium assembly	6	31	0.194	Biological Process	0.0114046	0.103668
GO:0061641	CENP-A containing chromatin organization	6	31	0.194	Biological Process	0.0114046	0.103668
GO:0016197	endosomal transport	29	296	0.098	Biological Process	0.0114713	0.104163
GO:0033047	regulation of mitotic sister chromatid segregation	15	125	0.12	Biological Process	0.0115503	0.104504
GO:0031345	negative regulation of cell projection organization	20	184	0.109	Biological Process	0.011554	0.104504
GO:0009228	thiamine biosynthetic process	10	70	0.143	Biological Process	0.0115582	0.104504
GO:0042724	thiamine-containing compound biosynthetic process	10	70	0.143	Biological Process	0.0115582	0.104504
GO:0070925	organelle assembly	68	823	0.083	Biological Process	0.0116715	0.105416
GO:0044447	axoneme part	7	44	0.159	Cellular Component	0.0179789	0.10614
GO:0090087	regulation of peptide transport	50	575	0.087	Biological Process	0.011846	0.106696
GO:0002562	somatic diversification of immune receptors via germline recombination within a single locus	8	50	0.16	Biological Process	0.0119012	0.106696
GO:0008045	motor neuron axon guidance	8	50	0.16	Biological Process	0.0119012	0.106696
GO:0030174	regulation of DNA-dependent DNA replication initiation	8	50	0.16	Biological Process	0.0119012	0.106696
GO:1902369	negative regulation of RNA catabolic process	8	50	0.16	Biological Process	0.0119012	0.106696
GO:1903513	endoplasmic reticulum to cytosol transport	8	50	0.16	Biological Process	0.0119012	0.106696
GO:2000273	positive regulation of receptor activity	8	50	0.16	Biological Process	0.0119012	0.106696
GO:0000055	ribosomal large subunit export from nucleus	4	15	0.267	Biological Process	0.0120083	0.107
GO:0008063	Toll signaling pathway	4	15	0.267	Biological Process	0.0120083	0.107
GO:0016584	nucleosome positioning	4	15	0.267	Biological Process	0.0120083	0.107
GO:0045167	asymmetric protein localization involved in cell fate determination	4	15	0.267	Biological Process	0.0120083	0.107
GO:0051151	negative regulation of smooth muscle cell differentiation	4	15	0.267	Biological Process	0.0120083	0.107
GO:0046824	positive regulation of nucleocytoplasmic transport	11	81	0.136	Biological Process	0.0120109	0.107
GO:0000445	THO complex part of transcription export complex	4	17	0.235	Cellular Component	0.0184698	0.107942
GO:0019908	nuclear cyclin-dependent protein kinase holoenzyme complex	4	17	0.235	Cellular Component	0.0184698	0.107942
GO:0002119	nematode larval development	17	149	0.114	Biological Process	0.0121302	0.10795
GO:0009405	pathogenesis	18	161	0.112	Biological Process	0.0122449	0.108856
GO:0000977	RNA polymerase II regulatory region sequence-specific DNA binding	57	658	0.087	Molecular Function	0.00876727	0.10965
GO:0043270	positive regulation of ion transport	25	247	0.101	Biological Process	0.0123715	0.109796
GO:0018210	peptidyl-threonine modification	15	126	0.119	Biological Process	0.0123765	0.109796
GO:0071383	cellular response to steroid hormone stimulus	29	298	0.097	Biological Process	0.0125031	0.110452
GO:0001956	positive regulation of neurotransmitter secretion	5	23	0.217	Biological Process	0.0125156	0.110452
GO:0007063	regulation of sister chromatid cohesion	5	23	0.217	Biological Process	0.0125156	0.110452
GO:0043457	regulation of cellular respiration	5	23	0.217	Biological Process	0.0125156	0.110452
GO:0061162	establishment of monopolar cell polarity	5	23	0.217	Biological Process	0.0125156	0.110452
GO:0043195	terminal bouton	13	110	0.118	Cellular Component	0.0190089	0.110537
GO:0098533	ATPase dependent transmembrane transport complex	20	195	0.103	Cellular Component	0.0191853	0.111007
GO:1902554	serine/threonine protein kinase complex	12	99	0.121	Cellular Component	0.0197577	0.111209
GO:0032839	dendrite cytoplasm	5	26	0.192	Cellular Component	0.0203367	0.111209
GO:1902911	protein kinase complex	13	111	0.117	Cellular Component	0.0203491	0.111209
GO:0016528	sarcoplasm	9	66	0.136	Cellular Component	0.0204752	0.111209
GO:0000792	heterochromatin	14	123	0.114	Cellular Component	0.0206551	0.111209
GO:0034098	VCP-NPL4-UFD1 AAA ATPase complex	3	10	0.3	Cellular Component	0.0207111	0.111209
GO:0070823	HDA1 complex	3	10	0.3	Cellular Component	0.0207111	0.111209
GO:0000799	nuclear condensin complex	2	4	0.5	Cellular Component	0.0213238	0.111209
GO:0001740	Barr body	2	4	0.5	Cellular Component	0.0213238	0.111209
GO:0005784	Sec61 translocon complex	2	4	0.5	Cellular Component	0.0213238	0.111209
GO:0009337	sulfite reductase complex (NADPH)	2	4	0.5	Cellular Component	0.0213238	0.111209
GO:0032389	MutLalpha complex	2	4	0.5	Cellular Component	0.0213238	0.111209
GO:0035101	FACT complex	2	4	0.5	Cellular Component	0.0213238	0.111209
GO:0036063	acroblast	2	4	0.5	Cellular Component	0.0213238	0.111209
GO:0043541	UDP-N-acetylglucosamine transferase complex	2	4	0.5	Cellular Component	0.0213238	0.111209
GO:0055028	cortical microtubule	2	4	0.5	Cellular Component	0.0213238	0.111209
GO:0070176	DRM complex	2	4	0.5	Cellular Component	0.0213238	0.111209
GO:0071256	translocon complex	2	4	0.5	Cellular Component	0.0213238	0.111209
GO:0097422	tubular endosome	2	4	0.5	Cellular Component	0.0213238	0.111209
GO:1990112	RQC complex	2	4	0.5	Cellular Component	0.0213238	0.111209
GO:1990730	VCP-NSFL1C complex	2	4	0.5	Cellular Component	0.0213238	0.111209
GO:1990745	EARP complex	2	4	0.5	Cellular Component	0.0213238	0.111209
GO:0001726	ruffle	17	160	0.106	Cellular Component	0.0215663	0.111971
GO:0017157	regulation of exocytosis	21	198	0.106	Biological Process	0.012769	0.112502
GO:0050905	neuromuscular process	14	115	0.122	Biological Process	0.0127743	0.112502
GO:0031412	gas vesicle organization	7	41	0.171	Biological Process	0.0128835	0.112644
GO:0045023	G0 to G1 transition	7	41	0.171	Biological Process	0.0128835	0.112644
GO:0048854	brain morphogenesis	7	41	0.171	Biological Process	0.0128835	0.112644
GO:0060043	regulation of cardiac muscle cell proliferation	7	41	0.171	Biological Process	0.0128835	0.112644
GO:0070316	regulation of G0 to G1 transition	7	41	0.171	Biological Process	0.0128835	0.112644
GO:0090659	walking behavior	7	41	0.171	Biological Process	0.0128835	0.112644
GO:1902667	regulation of axon guidance	7	41	0.171	Biological Process	0.0128835	0.112644
GO:0098802	plasma membrane receptor complex	16	148	0.108	Cellular Component	0.0218594	0.112989
GO:0030073	insulin secretion	19	174	0.109	Biological Process	0.0129912	0.113352
GO:0048520	positive regulation of behavior	19	174	0.109	Biological Process	0.0129912	0.113352
GO:0032870	cellular response to hormone stimulus	59	702	0.084	Biological Process	0.0130578	0.113518
GO:0008306	associative learning	13	104	0.125	Biological Process	0.0130638	0.113518
GO:0048814	regulation of dendrite morphogenesis	13	104	0.125	Biological Process	0.0130638	0.113518
GO:0051785	positive regulation of nuclear division	13	104	0.125	Biological Process	0.0130638	0.113518
GO:0009070	serine family amino acid biosynthetic process	11	82	0.134	Biological Process	0.0131107	0.11381
GO:0019932	second-messenger-mediated signaling	31	325	0.095	Biological Process	0.0131564	0.114089
GO:0005901	caveola	10	78	0.128	Cellular Component	0.0223747	0.11419
GO:0070603	SWI/SNF superfamily-type complex	10	78	0.128	Cellular Component	0.0223747	0.11419
GO:0033017	sarcoplasmic reticulum membrane	6	36	0.167	Cellular Component	0.0223864	0.11419
GO:0044843	cell cycle G1/S phase transition	26	261	0.1	Biological Process	0.0131967	0.114322
GO:0042176	regulation of protein catabolic process	38	417	0.091	Biological Process	0.0132345	0.114533
GO:0071417	cellular response to organonitrogen compound	47	538	0.087	Biological Process	0.0132986	0.114603
GO:0010762	regulation of fibroblast migration	6	32	0.188	Biological Process	0.0133103	0.114603
GO:0015012	heparan sulfate proteoglycan biosynthetic process	6	32	0.188	Biological Process	0.0133103	0.114603
GO:0031297	replication fork processing	6	32	0.188	Biological Process	0.0133103	0.114603
GO:0035066	positive regulation of histone acetylation	6	32	0.188	Biological Process	0.0133103	0.114603
GO:0006563	L-serine metabolic process	8	51	0.157	Biological Process	0.013362	0.114717
GO:0032786	positive regulation of DNA-templated transcription, elongation	8	51	0.157	Biological Process	0.013362	0.114717
GO:0048608	reproductive structure development	50	579	0.086	Biological Process	0.0133641	0.114717
GO:1990023	mitotic spindle midzone	4	18	0.222	Cellular Component	0.0226041	0.114797
GO:0016307	phosphatidylinositol phosphate kinase activity	4	14	0.286	Molecular Function	0.00938233	0.115778
GO:0047555	3',5'-cyclic-GMP phosphodiesterase activity	4	14	0.286	Molecular Function	0.00938233	0.115778
GO:0072509	divalent inorganic cation transmembrane transporter activity	31	316	0.098	Molecular Function	0.00948859	0.116314
GO:0071902	positive regulation of protein serine/threonine kinase activity	31	326	0.095	Biological Process	0.0136977	0.117462
GO:0006334	nucleosome assembly	14	116	0.121	Biological Process	0.0137177	0.11747
GO:0038127	ERBB signaling pathway	17	151	0.113	Biological Process	0.0137263	0.11747
GO:0001650	fibrillar center	13	113	0.115	Cellular Component	0.02324	0.117514
GO:0072594	establishment of protein localization to organelle	55	649	0.085	Biological Process	0.0139073	0.118899
GO:0005154	epidermal growth factor receptor binding	6	30	0.2	Molecular Function	0.0098745	0.119462
GO:0045296	cadherin binding	6	30	0.2	Molecular Function	0.0098745	0.119462
GO:0038093	Fc receptor signaling pathway	13	105	0.124	Biological Process	0.0140826	0.120276
GO:1902533	positive regulation of intracellular signal transduction	73	901	0.081	Biological Process	0.0141026	0.120326
GO:0050681	androgen receptor binding	7	39	0.179	Molecular Function	0.0100191	0.120424
GO:0051223	regulation of protein transport	50	581	0.086	Biological Process	0.0141811	0.12078
GO:0043902	positive regulation of multi-organism process	21	200	0.105	Biological Process	0.0141843	0.12078
GO:0016328	lateral plasma membrane	8	57	0.14	Cellular Component	0.0239916	0.120789
GO:0001012	RNA polymerase II regulatory region DNA binding	57	663	0.086	Molecular Function	0.0101525	0.12124
GO:0000018	regulation of DNA recombination	12	94	0.128	Biological Process	0.0142938	0.121591
GO:0000118	histone deacetylase complex	9	68	0.132	Cellular Component	0.0244351	0.122492
GO:0048588	developmental cell growth	26	263	0.099	Biological Process	0.0144423	0.122511
GO:0046530	photoreceptor cell differentiation	16	140	0.114	Biological Process	0.0144454	0.122511
GO:1901861	regulation of muscle tissue development	16	140	0.114	Biological Process	0.0144454	0.122511
GO:0007155	cell adhesion	107	1390	0.077	Biological Process	0.0145	0.122852
GO:0042177	negative regulation of protein catabolic process	18	164	0.11	Biological Process	0.0146072	0.122961
GO:0030166	proteoglycan biosynthetic process	9	62	0.145	Biological Process	0.0146356	0.122961
GO:0007050	cell cycle arrest	22	213	0.103	Biological Process	0.0146469	0.122961
GO:0003179	heart valve morphogenesis	7	42	0.167	Biological Process	0.0146469	0.122961
GO:0016447	somatic recombination of immunoglobulin gene segments	7	42	0.167	Biological Process	0.0146469	0.122961
GO:0018196	peptidyl-asparagine modification	7	42	0.167	Biological Process	0.0146469	0.122961
GO:0018279	protein N-linked glycosylation via asparagine	7	42	0.167	Biological Process	0.0146469	0.122961
GO:0036092	phosphatidylinositol-3-phosphate biosynthetic process	7	42	0.167	Biological Process	0.0146469	0.122961
GO:1901985	positive regulation of protein acetylation	7	42	0.167	Biological Process	0.0146469	0.122961
GO:0030031	cell projection assembly	45	514	0.088	Biological Process	0.0146579	0.122961
GO:0014070	response to organic cyclic compound	83	1045	0.079	Biological Process	0.0147423	0.123547
GO:0008172	S-methyltransferase activity	5	22	0.227	Molecular Function	0.0104785	0.124332
GO:0060429	epithelium development	110	1435	0.077	Biological Process	0.0148802	0.124579
GO:0050839	cell adhesion molecule binding	21	194	0.108	Molecular Function	0.0106913	0.124644
GO:0042054	histone methyltransferase activity	10	69	0.145	Molecular Function	0.0107437	0.124644
GO:0004402	histone acetyltransferase activity	8	49	0.163	Molecular Function	0.0107919	0.124644
GO:0030346	protein phosphatase 2B binding	3	8	0.375	Molecular Function	0.0109547	0.124644
GO:0004077	biotin-[acetyl-CoA-carboxylase] ligase activity	2	3	0.667	Molecular Function	0.0113727	0.124644
GO:0004747	ribokinase activity	2	3	0.667	Molecular Function	0.0113727	0.124644
GO:0008662	1-phosphofructokinase activity	2	3	0.667	Molecular Function	0.0113727	0.124644
GO:0018271	biotin-protein ligase activity	2	3	0.667	Molecular Function	0.0113727	0.124644
GO:0034711	inhibin binding	2	3	0.667	Molecular Function	0.0113727	0.124644
GO:0047590	5-dehydro-2-deoxygluconokinase activity	2	3	0.667	Molecular Function	0.0113727	0.124644
GO:0060002	plus-end directed microfilament motor activity	2	3	0.667	Molecular Function	0.0113727	0.124644
GO:0070336	flap-structured DNA binding	2	3	0.667	Molecular Function	0.0113727	0.124644
GO:0004647	phosphoserine phosphatase activity	7	40	0.175	Molecular Function	0.0115016	0.124644
GO:0005245	voltage-gated calcium channel activity	7	40	0.175	Molecular Function	0.0115016	0.124644
GO:0008080	N-acetyltransferase activity	12	91	0.132	Molecular Function	0.0115149	0.124644
GO:0010972	negative regulation of G2/M transition of mitotic cell cycle	8	52	0.154	Biological Process	0.0149495	0.124667
GO:0050775	positive regulation of dendrite morphogenesis	8	52	0.154	Biological Process	0.0149495	0.124667
GO:0072698	protein localization to microtubule cytoskeleton	8	52	0.154	Biological Process	0.0149495	0.124667
GO:0086003	cardiac muscle cell contraction	8	52	0.154	Biological Process	0.0149495	0.124667
GO:0030952	establishment or maintenance of cytoskeleton polarity	5	24	0.208	Biological Process	0.0150116	0.124695
GO:0050849	negative regulation of calcium-mediated signaling	5	24	0.208	Biological Process	0.0150116	0.124695
GO:0051570	regulation of histone H3-K9 methylation	5	24	0.208	Biological Process	0.0150116	0.124695
GO:0061339	establishment or maintenance of monopolar cell polarity	5	24	0.208	Biological Process	0.0150116	0.124695
GO:0030234	enzyme regulator activity	84	1045	0.08	Molecular Function	0.0116984	0.125893
GO:1990138	neuron projection extension	20	189	0.106	Biological Process	0.0151797	0.125899
GO:0006419	alanyl-tRNA aminoacylation	4	16	0.25	Biological Process	0.0152308	0.125899
GO:0008078	mesodermal cell migration	4	16	0.25	Biological Process	0.0152308	0.125899
GO:0070886	positive regulation of calcineurin-NFAT signaling cascade	4	16	0.25	Biological Process	0.0152308	0.125899
GO:0071679	commissural neuron axon guidance	4	16	0.25	Biological Process	0.0152308	0.125899
GO:0006772	thiamine metabolic process	10	73	0.137	Biological Process	0.0153052	0.125995
GO:0022898	regulation of transmembrane transporter activity	22	214	0.103	Biological Process	0.0153937	0.125995
GO:0031055	chromatin remodeling at centromere	6	33	0.182	Biological Process	0.0154278	0.125995
GO:0071428	rRNA-containing ribonucleoprotein complex export from nucleus	6	33	0.182	Biological Process	0.0154278	0.125995
GO:1903053	regulation of extracellular matrix organization	31	329	0.094	Biological Process	0.0154304	0.125995
GO:0010033	response to organic substance	216	3016	0.072	Biological Process	0.0154688	0.125995
GO:0006307	DNA dealkylation involved in DNA repair	3	9	0.333	Biological Process	0.0155098	0.125995
GO:0010457	centriole-centriole cohesion	3	9	0.333	Biological Process	0.0155098	0.125995
GO:0014733	regulation of skeletal muscle adaptation	3	9	0.333	Biological Process	0.0155098	0.125995
GO:0031990	mRNA export from nucleus in response to heat stress	3	9	0.333	Biological Process	0.0155098	0.125995
GO:0034085	establishment of sister chromatid cohesion	3	9	0.333	Biological Process	0.0155098	0.125995
GO:0040016	embryonic cleavage	3	9	0.333	Biological Process	0.0155098	0.125995
GO:0048319	axial mesoderm morphogenesis	3	9	0.333	Biological Process	0.0155098	0.125995
GO:0051256	mitotic spindle midzone assembly	3	9	0.333	Biological Process	0.0155098	0.125995
GO:0060592	mammary gland formation	3	9	0.333	Biological Process	0.0155098	0.125995
GO:0072383	plus-end-directed vesicle transport along microtubule	3	9	0.333	Biological Process	0.0155098	0.125995
GO:0097119	postsynaptic density protein 95 clustering	3	9	0.333	Biological Process	0.0155098	0.125995
GO:1900073	regulation of neuromuscular synaptic transmission	3	9	0.333	Biological Process	0.0155098	0.125995
GO:0030496	midbody	17	163	0.104	Cellular Component	0.0253247	0.12603
GO:0005891	voltage-gated calcium channel complex	6	37	0.162	Cellular Component	0.0253577	0.12603
GO:0010171	body morphogenesis	11	84	0.131	Biological Process	0.0155374	0.126099
GO:0060562	epithelial tube morphogenesis	43	489	0.088	Biological Process	0.0156501	0.126892
GO:0051093	negative regulation of developmental process	75	934	0.08	Biological Process	0.0157233	0.127335
GO:0031109	microtubule polymerization or depolymerization	14	118	0.119	Biological Process	0.0157649	0.127335
GO:0043488	regulation of mRNA stability	14	118	0.119	Biological Process	0.0157649	0.127335
GO:1903051	negative regulation of proteolysis involved in cellular protein catabolic process	14	118	0.119	Biological Process	0.0157649	0.127335
GO:0010035	response to inorganic substance	53	626	0.085	Biological Process	0.0158098	0.127577
GO:1901699	cellular response to nitrogen compound	54	640	0.084	Biological Process	0.0158941	0.128135
GO:0032403	protein complex binding	75	919	0.082	Molecular Function	0.0119781	0.128159
GO:0008353	RNA polymerase II carboxy-terminal domain kinase activity	4	15	0.267	Molecular Function	0.0121668	0.129397
GO:0004527	exonuclease activity	23	221	0.104	Molecular Function	0.0122337	0.129397
GO:0006816	calcium ion transport	36	396	0.091	Biological Process	0.0161114	0.129764
GO:0051865	protein autoubiquitination	9	63	0.143	Biological Process	0.0161552	0.129993
GO:0048015	phosphatidylinositol-mediated signaling	16	142	0.113	Biological Process	0.0163595	0.131512
GO:0010721	negative regulation of cell development	34	370	0.092	Biological Process	0.0164039	0.131743
GO:0008105	asymmetric protein localization	7	43	0.163	Biological Process	0.0165758	0.132622
GO:0010761	fibroblast migration	7	43	0.163	Biological Process	0.0165758	0.132622
GO:0033574	response to testosterone	7	43	0.163	Biological Process	0.0165758	0.132622
GO:0050853	B cell receptor signaling pathway	7	43	0.163	Biological Process	0.0165758	0.132622
GO:0043235	receptor complex	25	267	0.094	Cellular Component	0.0270877	0.132638
GO:0071556	integral component of lumenal side of endoplasmic reticulum membrane	3	11	0.273	Cellular Component	0.0271833	0.132638
GO:0090571	RNA polymerase II transcription repressor complex	3	11	0.273	Cellular Component	0.0271833	0.132638
GO:0098553	lumenal side of endoplasmic reticulum membrane	3	11	0.273	Cellular Component	0.0271833	0.132638
GO:0030014	CCR4-NOT complex	4	19	0.211	Cellular Component	0.0272574	0.132638
GO:0006813	potassium ion transport	27	279	0.097	Biological Process	0.0166093	0.132765
GO:0008298	intracellular mRNA localization	8	53	0.151	Biological Process	0.0166694	0.13287
GO:0008542	visual learning	8	53	0.151	Biological Process	0.0166694	0.13287
GO:0021575	hindbrain morphogenesis	8	53	0.151	Biological Process	0.0166694	0.13287
GO:1903649	regulation of cytoplasmic transport	30	318	0.094	Biological Process	0.0167172	0.133125
GO:0046058	cAMP metabolic process	10	74	0.135	Biological Process	0.0167351	0.133143
GO:0005261	cation channel activity	31	323	0.096	Molecular Function	0.012733	0.133914
GO:0006360	transcription from RNA polymerase I promoter	11	85	0.129	Biological Process	0.0168702	0.133983
GO:0018107	peptidyl-threonine phosphorylation	14	119	0.118	Biological Process	0.0168723	0.133983
GO:0042578	phosphoric ester hydrolase activity	45	508	0.089	Molecular Function	0.0128627	0.134513
GO:0000779	condensed chromosome, centromeric region	17	165	0.103	Cellular Component	0.0280912	0.136125
GO:0022839	ion gated channel activity	29	298	0.097	Molecular Function	0.0131033	0.136259
GO:0005658	alpha DNA polymerase:primase complex	6	38	0.158	Cellular Component	0.0285804	0.137921
GO:0016556	mRNA modification	6	34	0.176	Biological Process	0.0177676	0.140696
GO:0055023	positive regulation of cardiac muscle tissue growth	6	34	0.176	Biological Process	0.0177676	0.140696
GO:0007632	visual behavior	9	64	0.141	Biological Process	0.0177872	0.140696
GO:0046847	filopodium assembly	9	64	0.141	Biological Process	0.0177872	0.140696
GO:0071900	regulation of protein serine/threonine kinase activity	41	466	0.088	Biological Process	0.0178006	0.140696
GO:0007283	spermatogenesis	47	548	0.086	Biological Process	0.0179803	0.141984
GO:0001736	establishment of planar polarity	12	97	0.124	Biological Process	0.0180014	0.142018
GO:0090305	nucleic acid phosphodiester bond hydrolysis	30	320	0.094	Biological Process	0.0180788	0.142467
GO:0043900	regulation of multi-organism process	40	453	0.088	Biological Process	0.0180918	0.142467
GO:0022610	biological adhesion	107	1402	0.076	Biological Process	0.0181435	0.142741
GO:0042710	biofilm formation	10	75	0.133	Biological Process	0.0182616	0.143536
GO:0032535	regulation of cellular component size	37	413	0.09	Biological Process	0.0182877	0.143536
GO:0007266	Rho protein signal transduction	18	168	0.107	Biological Process	0.0182953	0.143536
GO:0071426	ribonucleoprotein complex export from nucleus	16	144	0.111	Biological Process	0.0184638	0.144724
GO:0001934	positive regulation of protein phosphorylation	69	856	0.081	Biological Process	0.0184991	0.144867
GO:0060324	face development	8	54	0.148	Biological Process	0.0185275	0.144955
GO:0030117	membrane coat	16	154	0.104	Cellular Component	0.030328	0.14515
GO:0048475	coated membrane	16	154	0.104	Cellular Component	0.030328	0.14515
GO:0000776	kinetochore	19	192	0.099	Cellular Component	0.0305377	0.145555
GO:0014009	glial cell proliferation	7	44	0.159	Biological Process	0.0186775	0.14586
GO:0030703	eggshell formation	7	44	0.159	Biological Process	0.0186775	0.14586
GO:0005262	calcium channel activity	14	116	0.121	Molecular Function	0.014138	0.146198
GO:0033135	regulation of peptidyl-serine phosphorylation	13	109	0.119	Biological Process	0.0187768	0.146231
GO:0097553	calcium ion transmembrane import into cytosol	13	109	0.119	Biological Process	0.0187768	0.146231
GO:1902656	calcium ion import into cytosol	13	109	0.119	Biological Process	0.0187768	0.146231
GO:0006465	signal peptide processing	4	17	0.235	Biological Process	0.0189491	0.146765
GO:0007531	mating type determination	4	17	0.235	Biological Process	0.0189491	0.146765
GO:0032201	telomere maintenance via semi-conservative replication	4	17	0.235	Biological Process	0.0189491	0.146765
GO:0042921	glucocorticoid receptor signaling pathway	4	17	0.235	Biological Process	0.0189491	0.146765
GO:0045198	establishment of epithelial cell apical/basal polarity	4	17	0.235	Biological Process	0.0189491	0.146765
GO:2000810	regulation of bicellular tight junction assembly	4	17	0.235	Biological Process	0.0189491	0.146765
GO:0050877	neurological system process	99	1288	0.077	Biological Process	0.0189926	0.146968
GO:0035107	appendage morphogenesis	24	244	0.098	Biological Process	0.0192639	0.148795
GO:0048469	cell maturation	24	244	0.098	Biological Process	0.0192639	0.148795
GO:0002066	columnar/cuboidal epithelial cell development	18	169	0.107	Biological Process	0.0193209	0.1491
GO:0007164	establishment of tissue polarity	12	98	0.122	Biological Process	0.0193846	0.149455
GO:0043269	regulation of ion transport	50	592	0.084	Biological Process	0.0194393	0.14974
GO:0032040	small-subunit processome	8	60	0.133	Cellular Component	0.0315985	0.149766
GO:0031975	envelope	102	1371	0.074	Cellular Component	0.0316787	0.149766
GO:0000187	activation of MAPK activity	15	133	0.113	Biological Process	0.01952	0.150077
GO:0042733	embryonic digit morphogenesis	9	65	0.138	Biological Process	0.019536	0.150077
GO:0051984	positive regulation of chromosome segregation	9	65	0.138	Biological Process	0.019536	0.150077
GO:0071166	ribonucleoprotein complex localization	16	145	0.11	Biological Process	0.0195907	0.150361
GO:0003729	mRNA binding	29	301	0.096	Molecular Function	0.0148624	0.151777
GO:0044822	poly(A) RNA binding	29	301	0.096	Molecular Function	0.0148624	0.151777
GO:0004521	endoribonuclease activity	16	140	0.114	Molecular Function	0.0149235	0.151777
GO:0051959	dynein light intermediate chain binding	5	24	0.208	Molecular Function	0.0152419	0.151873
GO:0004176	ATP-dependent peptidase activity	8	52	0.154	Molecular Function	0.0152667	0.151873
GO:0004813	alanine-tRNA ligase activity	4	16	0.25	Molecular Function	0.015429	0.151873
GO:0043138	3'-5' DNA helicase activity	4	16	0.25	Molecular Function	0.015429	0.151873
GO:0061608	nuclear import signal receptor activity	4	16	0.25	Molecular Function	0.015429	0.151873
GO:0004540	ribonuclease activity	21	201	0.104	Molecular Function	0.0155179	0.151873
GO:0009008	DNA-methyltransferase activity	3	9	0.333	Molecular Function	0.0156714	0.151873
GO:0030269	tetrahydromethanopterin S-methyltransferase activity	3	9	0.333	Molecular Function	0.0156714	0.151873
GO:0042086	5-methyl-5,6,7,8-tetrahydromethanopterin-dependent methyltransferase activity	3	9	0.333	Molecular Function	0.0156714	0.151873
GO:0097435	fibril organization	49	579	0.085	Biological Process	0.0198807	0.151955
GO:0031060	regulation of histone methylation	10	76	0.132	Biological Process	0.019888	0.151955
GO:0032784	regulation of DNA-templated transcription, elongation	10	76	0.132	Biological Process	0.019888	0.151955
GO:0042723	thiamine-containing compound metabolic process	10	76	0.132	Biological Process	0.019888	0.151955
GO:0060042	retina morphogenesis in camera-type eye	10	76	0.132	Biological Process	0.019888	0.151955
GO:0000242	pericentriolar material	4	20	0.2	Cellular Component	0.0324404	0.15213
GO:0010369	chromocenter	4	20	0.2	Cellular Component	0.0324404	0.15213
GO:0055052	ATP-binding cassette (ABC) transporter complex, substrate-binding subunit-containing	12	107	0.112	Cellular Component	0.0338656	0.154188
GO:0005876	spindle microtubule	9	72	0.125	Cellular Component	0.0339312	0.154188
GO:0000126	transcription factor TFIIIB complex	2	5	0.4	Cellular Component	0.0340842	0.154188
GO:0032983	kainate selective glutamate receptor complex	2	5	0.4	Cellular Component	0.0340842	0.154188
GO:0034455	t-UTP complex	2	5	0.4	Cellular Component	0.0340842	0.154188
GO:0044316	cone cell pedicle	2	5	0.4	Cellular Component	0.0340842	0.154188
GO:0070761	pre-snoRNP complex	2	5	0.4	Cellular Component	0.0340842	0.154188
GO:0097427	microtubule bundle	2	5	0.4	Cellular Component	0.0340842	0.154188
GO:0044452	nucleolar part	17	169	0.101	Cellular Component	0.0342919	0.154188
GO:0016442	RISC complex	3	12	0.25	Cellular Component	0.0346028	0.154188
GO:0017146	NMDA selective glutamate receptor complex	3	12	0.25	Cellular Component	0.0346028	0.154188
GO:0036513	Derlin-1 retrotranslocation complex	3	12	0.25	Cellular Component	0.0346028	0.154188
GO:0043194	axon initial segment	3	12	0.25	Cellular Component	0.0346028	0.154188
GO:0006336	DNA replication-independent nucleosome assembly	6	35	0.171	Biological Process	0.0203394	0.154707
GO:0031572	G2 DNA damage checkpoint	6	35	0.171	Biological Process	0.0203394	0.154707
GO:0033146	regulation of intracellular estrogen receptor signaling pathway	6	35	0.171	Biological Process	0.0203394	0.154707
GO:0060325	face morphogenesis	6	35	0.171	Biological Process	0.0203394	0.154707
GO:1901021	positive regulation of calcium ion transmembrane transporter activity	6	35	0.171	Biological Process	0.0203394	0.154707
GO:0034249	negative regulation of cellular amide metabolic process	22	220	0.1	Biological Process	0.0205264	0.15513
GO:0050885	neuromuscular process controlling balance	8	55	0.145	Biological Process	0.0205289	0.15513
GO:0031056	regulation of histone modification	17	158	0.108	Biological Process	0.0206377	0.15513
GO:0055123	digestive system development	20	195	0.103	Biological Process	0.0206498	0.15513
GO:0021700	developmental maturation	32	350	0.091	Biological Process	0.0207485	0.15513
GO:0048017	inositol lipid-mediated signaling	16	146	0.11	Biological Process	0.0207694	0.15513
GO:0035567	non-canonical Wnt signaling pathway	12	99	0.121	Biological Process	0.0208456	0.15513
GO:0000054	ribosomal subunit export from nucleus	5	26	0.192	Biological Process	0.0209538	0.15513
GO:0007315	pole plasm assembly	5	26	0.192	Biological Process	0.0209538	0.15513
GO:0007614	short-term memory	5	26	0.192	Biological Process	0.0209538	0.15513
GO:0030206	chondroitin sulfate biosynthetic process	5	26	0.192	Biological Process	0.0209538	0.15513
GO:0033750	ribosome localization	5	26	0.192	Biological Process	0.0209538	0.15513
GO:0033753	establishment of ribosome localization	5	26	0.192	Biological Process	0.0209538	0.15513
GO:0051964	negative regulation of synapse assembly	5	26	0.192	Biological Process	0.0209538	0.15513
GO:0016572	histone phosphorylation	7	45	0.156	Biological Process	0.0209591	0.15513
GO:0021587	cerebellum morphogenesis	7	45	0.156	Biological Process	0.0209591	0.15513
GO:0045005	DNA-dependent DNA replication maintenance of fidelity	7	45	0.156	Biological Process	0.0209591	0.15513
GO:0055025	positive regulation of cardiac muscle tissue development	7	45	0.156	Biological Process	0.0209591	0.15513
GO:0001112	DNA-templated transcriptional open complex formation	3	10	0.3	Biological Process	0.0211385	0.15513
GO:0001120	protein-DNA complex remodeling	3	10	0.3	Biological Process	0.0211385	0.15513
GO:0021684	cerebellar granular layer formation	3	10	0.3	Biological Process	0.0211385	0.15513
GO:0021707	cerebellar granule cell differentiation	3	10	0.3	Biological Process	0.0211385	0.15513
GO:0051305	chromosome movement towards spindle pole	3	10	0.3	Biological Process	0.0211385	0.15513
GO:0070202	regulation of establishment of protein localization to chromosome	3	10	0.3	Biological Process	0.0211385	0.15513
GO:0071963	establishment or maintenance of cell polarity regulating cell shape	3	10	0.3	Biological Process	0.0211385	0.15513
GO:0072102	glomerulus morphogenesis	3	10	0.3	Biological Process	0.0211385	0.15513
GO:0072386	plus-end-directed organelle transport along microtubule	3	10	0.3	Biological Process	0.0211385	0.15513
GO:0072425	signal transduction involved in G2 DNA damage checkpoint	3	10	0.3	Biological Process	0.0211385	0.15513
GO:1900118	negative regulation of execution phase of apoptosis	3	10	0.3	Biological Process	0.0211385	0.15513
GO:1903862	positive regulation of oxidative phosphorylation	3	10	0.3	Biological Process	0.0211385	0.15513
GO:2000322	regulation of glucocorticoid receptor signaling pathway	3	10	0.3	Biological Process	0.0211385	0.15513
GO:0009583	detection of light stimulus	11	88	0.125	Biological Process	0.021381	0.15513
GO:0016073	snRNA metabolic process	11	88	0.125	Biological Process	0.021381	0.15513
GO:0030433	ER-associated ubiquitin-dependent protein catabolic process	11	88	0.125	Biological Process	0.021381	0.15513
GO:0060563	neuroepithelial cell differentiation	11	88	0.125	Biological Process	0.021381	0.15513
GO:0006891	intra-Golgi vesicle-mediated transport	9	66	0.136	Biological Process	0.0214058	0.15513
GO:0001709	cell fate determination	13	111	0.117	Biological Process	0.0215247	0.15513
GO:0042475	odontogenesis of dentin-containing tooth	10	77	0.13	Biological Process	0.0216177	0.15513
GO:0000911	cytokinesis by cell plate formation	2	4	0.5	Biological Process	0.0216388	0.15513
GO:0006014	D-ribose metabolic process	2	4	0.5	Biological Process	0.0216388	0.15513
GO:0006543	glutamine catabolic process	2	4	0.5	Biological Process	0.0216388	0.15513
GO:0010695	regulation of spindle pole body separation	2	4	0.5	Biological Process	0.0216388	0.15513
GO:0015976	carbon utilization	2	4	0.5	Biological Process	0.0216388	0.15513
GO:0016255	attachment of GPI anchor to protein	2	4	0.5	Biological Process	0.0216388	0.15513
GO:0030046	parallel actin filament bundle assembly	2	4	0.5	Biological Process	0.0216388	0.15513
GO:0030423	targeting of mRNA for destruction involved in RNA interference	2	4	0.5	Biological Process	0.0216388	0.15513
GO:0030536	larval feeding behavior	2	4	0.5	Biological Process	0.0216388	0.15513
GO:0034627	'de novo' NAD biosynthetic process	2	4	0.5	Biological Process	0.0216388	0.15513
GO:0040032	post-embryonic body morphogenesis	2	4	0.5	Biological Process	0.0216388	0.15513
GO:0042998	positive regulation of Golgi to plasma membrane protein transport	2	4	0.5	Biological Process	0.0216388	0.15513
GO:0043987	histone H3-S10 phosphorylation	2	4	0.5	Biological Process	0.0216388	0.15513
GO:0046726	positive regulation by virus of viral protein levels in host cell	2	4	0.5	Biological Process	0.0216388	0.15513
GO:0060594	mammary gland specification	2	4	0.5	Biological Process	0.0216388	0.15513
GO:0071030	nuclear mRNA surveillance of spliceosomal pre-mRNA splicing	2	4	0.5	Biological Process	0.0216388	0.15513
GO:0090004	positive regulation of establishment of protein localization to plasma membrane	2	4	0.5	Biological Process	0.0216388	0.15513
GO:0098912	membrane depolarization during atrial cardiac muscle cell action potential	2	4	0.5	Biological Process	0.0216388	0.15513
GO:1900074	negative regulation of neuromuscular synaptic transmission	2	4	0.5	Biological Process	0.0216388	0.15513
GO:1901401	regulation of tetrapyrrole metabolic process	2	4	0.5	Biological Process	0.0216388	0.15513
GO:1901837	negative regulation of transcription of nuclear large rRNA transcript from RNA polymerase I promoter	2	4	0.5	Biological Process	0.0216388	0.15513
GO:1903061	positive regulation of protein lipidation	2	4	0.5	Biological Process	0.0216388	0.15513
GO:1903995	regulation of non-membrane spanning protein tyrosine kinase activity	2	4	0.5	Biological Process	0.0216388	0.15513
GO:1903997	positive regulation of non-membrane spanning protein tyrosine kinase activity	2	4	0.5	Biological Process	0.0216388	0.15513
GO:1904058	positive regulation of sensory perception of pain	2	4	0.5	Biological Process	0.0216388	0.15513
GO:1990116	ribosome-associated ubiquitin-dependent protein catabolic process	2	4	0.5	Biological Process	0.0216388	0.15513
GO:2000302	positive regulation of synaptic vesicle exocytosis	2	4	0.5	Biological Process	0.0216388	0.15513
GO:2000324	positive regulation of glucocorticoid receptor signaling pathway	2	4	0.5	Biological Process	0.0216388	0.15513
GO:2000622	regulation of nuclear-transcribed mRNA catabolic process, nonsense-mediated decay	2	4	0.5	Biological Process	0.0216388	0.15513
GO:2001247	positive regulation of phosphatidylcholine biosynthetic process	2	4	0.5	Biological Process	0.0216388	0.15513
GO:0035108	limb morphogenesis	17	159	0.107	Biological Process	0.02181	0.156225
GO:0001667	ameboidal-type cell migration	36	405	0.089	Biological Process	0.0219332	0.156975
GO:0009952	anterior/posterior pattern specification	29	312	0.093	Biological Process	0.0220019	0.157334
GO:0009266	response to temperature stimulus	27	286	0.094	Biological Process	0.0221456	0.158228
GO:0048232	male gamete generation	49	583	0.084	Biological Process	0.0222147	0.158486
GO:0003008	system process	143	1945	0.074	Biological Process	0.0222191	0.158486
GO:0015662	ATPase activity, coupled to transmembrane movement of ions, phosphorylative mechanism	9	63	0.143	Molecular Function	0.016523	0.159292
GO:0005834	heterotrimeric G-protein complex	5	30	0.167	Cellular Component	0.0359398	0.159338
GO:0031985	Golgi cisterna	12	108	0.111	Cellular Component	0.0360327	0.159338
GO:0010942	positive regulation of cell death	54	653	0.083	Biological Process	0.0224958	0.160325
GO:0042221	response to chemical	305	4410	0.069	Biological Process	0.0225368	0.160483
GO:0007094	mitotic spindle assembly checkpoint	8	56	0.143	Biological Process	0.0226791	0.160687
GO:0031577	spindle checkpoint	8	56	0.143	Biological Process	0.0226791	0.160687
GO:0051436	negative regulation of ubiquitin-protein ligase activity involved in mitotic cell cycle	8	56	0.143	Biological Process	0.0226791	0.160687
GO:0051439	regulation of ubiquitin-protein ligase activity involved in mitotic cell cycle	8	56	0.143	Biological Process	0.0226791	0.160687
GO:0071173	spindle assembly checkpoint	8	56	0.143	Biological Process	0.0226791	0.160687
GO:0071174	mitotic spindle checkpoint	8	56	0.143	Biological Process	0.0226791	0.160687
GO:1903362	regulation of cellular protein catabolic process	29	313	0.093	Biological Process	0.0228528	0.161782
GO:0007507	heart development	50	598	0.084	Biological Process	0.0229121	0.162066
GO:0007596	blood coagulation	27	287	0.094	Biological Process	0.0230422	0.162618
GO:0000132	establishment of mitotic spindle orientation	6	36	0.167	Biological Process	0.0231524	0.162618
GO:0000289	nuclear-transcribed mRNA poly(A) tail shortening	6	36	0.167	Biological Process	0.0231524	0.162618
GO:0016601	Rac protein signal transduction	6	36	0.167	Biological Process	0.0231524	0.162618
GO:0032205	negative regulation of telomere maintenance	6	36	0.167	Biological Process	0.0231524	0.162618
GO:0097035	regulation of membrane lipid distribution	6	36	0.167	Biological Process	0.0231524	0.162618
GO:0018206	peptidyl-methionine modification	4	18	0.222	Biological Process	0.0231819	0.162618
GO:0030702	chromatin silencing at centromere	4	18	0.222	Biological Process	0.0231819	0.162618
GO:0031958	corticosteroid receptor signaling pathway	4	18	0.222	Biological Process	0.0231819	0.162618
GO:0034349	glial cell apoptotic process	4	18	0.222	Biological Process	0.0231819	0.162618
GO:0051592	response to calcium ion	15	136	0.11	Biological Process	0.0233977	0.163663
GO:0002949	tRNA threonylcarbamoyladenosine modification	9	67	0.134	Biological Process	0.0234007	0.163663
GO:0035239	tube morphogenesis	62	767	0.081	Biological Process	0.0234011	0.163663
GO:0019682	glyceraldehyde-3-phosphate metabolic process	7	46	0.152	Biological Process	0.0234274	0.163663
GO:0070830	bicellular tight junction assembly	7	46	0.152	Biological Process	0.0234274	0.163663
GO:0046785	microtubule polymerization	10	78	0.128	Biological Process	0.0234542	0.163716
GO:0043068	positive regulation of programmed cell death	50	599	0.083	Biological Process	0.0235363	0.164154
GO:0035258	steroid hormone receptor binding	11	85	0.129	Molecular Function	0.0173054	0.16597
GO:0008076	voltage-gated potassium channel complex	10	85	0.118	Cellular Component	0.0378486	0.166735
GO:0036503	ERAD pathway	12	101	0.119	Biological Process	0.0240103	0.167322
GO:0043065	positive regulation of apoptotic process	49	586	0.084	Biological Process	0.0241053	0.167847
GO:0006812	cation transport	110	1462	0.075	Biological Process	0.0241357	0.167921
GO:0036464	cytoplasmic ribonucleoprotein granule	20	210	0.095	Cellular Component	0.0382657	0.167936
GO:0030970	retrograde protein transport, ER to cytosol	5	27	0.185	Biological Process	0.0244262	0.169385
GO:0051307	meiotic chromosome separation	5	27	0.185	Biological Process	0.0244262	0.169385
GO:0090169	regulation of spindle assembly	5	27	0.185	Biological Process	0.0244262	0.169385
GO:1904837	beta-catenin-TCF complex assembly	5	27	0.185	Biological Process	0.0244262	0.169385
GO:0006892	post-Golgi vesicle-mediated transport	13	113	0.115	Biological Process	0.0245618	0.169795
GO:0042476	odontogenesis	13	113	0.115	Biological Process	0.0245618	0.169795
GO:0048749	compound eye development	13	113	0.115	Biological Process	0.0245618	0.169795
GO:0072511	divalent inorganic cation transport	47	559	0.084	Biological Process	0.0245854	0.169795
GO:0072657	protein localization to membrane	47	559	0.084	Biological Process	0.0245854	0.169795
GO:0048487	beta-tubulin binding	6	34	0.176	Molecular Function	0.0180733	0.169968
GO:0004675	transmembrane receptor protein serine/threonine kinase activity	5	25	0.2	Molecular Function	0.0180895	0.169968
GO:0030552	cAMP binding	5	25	0.2	Molecular Function	0.0180895	0.169968
GO:0045505	dynein intermediate chain binding	5	25	0.2	Molecular Function	0.0180895	0.169968
GO:0060401	cytosolic calcium ion transport	15	137	0.109	Biological Process	0.0248106	0.171212
GO:0051899	membrane depolarization	11	90	0.122	Biological Process	0.0248439	0.171302
GO:0034243	regulation of transcription elongation from RNA polymerase II promoter	8	57	0.14	Biological Process	0.0249831	0.171631
GO:0045841	negative regulation of mitotic metaphase/anaphase transition	8	57	0.14	Biological Process	0.0249831	0.171631
GO:0060071	Wnt signaling pathway, planar cell polarity pathway	8	57	0.14	Biological Process	0.0249831	0.171631
GO:2000816	negative regulation of mitotic sister chromatid separation	8	57	0.14	Biological Process	0.0249831	0.171631
GO:0048736	appendage development	26	276	0.094	Biological Process	0.0249928	0.171631
GO:0034764	positive regulation of transmembrane transport	20	199	0.101	Biological Process	0.0250673	0.171725
GO:0043393	regulation of protein binding	20	199	0.101	Biological Process	0.0250673	0.171725
GO:0060041	retina development in camera-type eye	20	199	0.101	Biological Process	0.0250673	0.171725
GO:0005913	cell-cell adherens junction	9	74	0.122	Cellular Component	0.0395221	0.172798
GO:0042592	homeostatic process	126	1701	0.074	Biological Process	0.0253366	0.17343
GO:0045840	positive regulation of mitotic nuclear division	10	79	0.127	Biological Process	0.0254008	0.173449
GO:0055024	regulation of cardiac muscle tissue development	10	79	0.127	Biological Process	0.0254008	0.173449
GO:0097061	dendritic spine organization	10	79	0.127	Biological Process	0.0254008	0.173449
GO:0031338	regulation of vesicle fusion	9	68	0.132	Biological Process	0.0255247	0.174015
GO:0046626	regulation of insulin receptor signaling pathway	9	68	0.132	Biological Process	0.0255247	0.174015
GO:0030705	cytoskeleton-dependent intracellular transport	17	162	0.105	Biological Process	0.0256317	0.174605
GO:0032947	protein complex scaffold	11	86	0.128	Molecular Function	0.0187544	0.175325
GO:0003700	transcription factor activity, sequence-specific DNA binding	115	1516	0.076	Molecular Function	0.0189812	0.175864
GO:0005246	calcium channel regulator activity	7	44	0.159	Molecular Function	0.0190329	0.175864
GO:0003896	DNA primase activity	4	17	0.235	Molecular Function	0.0191921	0.175864
GO:0004012	phospholipid-translocating ATPase activity	4	17	0.235	Molecular Function	0.0191921	0.175864
GO:0001071	nucleic acid binding transcription factor activity	115	1517	0.076	Molecular Function	0.0193175	0.176141
GO:0050817	coagulation	27	290	0.093	Biological Process	0.025902	0.176304
GO:0060560	developmental growth involved in morphogenesis	26	277	0.094	Biological Process	0.0260022	0.176723
GO:0048593	camera-type eye morphogenesis	16	150	0.107	Biological Process	0.0260293	0.176723
GO:0006195	purine nucleotide catabolic process	7	47	0.149	Biological Process	0.0260886	0.176723
GO:0006356	regulation of transcription from RNA polymerase I promoter	7	47	0.149	Biological Process	0.0260886	0.176723
GO:0051383	kinetochore organization	7	47	0.149	Biological Process	0.0260886	0.176723
GO:0051489	regulation of filopodium assembly	7	47	0.149	Biological Process	0.0260886	0.176723
GO:0006476	protein deacetylation	13	114	0.114	Biological Process	0.0261938	0.177015
GO:0000002	mitochondrial genome maintenance	6	37	0.162	Biological Process	0.0262151	0.177015
GO:0033206	meiotic cytokinesis	6	37	0.162	Biological Process	0.0262151	0.177015
GO:0060421	positive regulation of heart growth	6	37	0.162	Biological Process	0.0262151	0.177015
GO:0016202	regulation of striated muscle tissue development	15	138	0.109	Biological Process	0.0262863	0.177354
GO:0022037	metencephalon development	14	126	0.111	Biological Process	0.0263595	0.177707
GO:0043679	axon terminus	17	173	0.098	Cellular Component	0.0414423	0.180515
GO:0007599	hemostasis	27	291	0.093	Biological Process	0.0269139	0.1813
GO:0050804	modulation of synaptic transmission	37	425	0.087	Biological Process	0.0270266	0.181915
GO:0060173	limb development	19	188	0.101	Biological Process	0.0270573	0.181977
GO:0006470	protein dephosphorylation	33	371	0.089	Biological Process	0.0270908	0.182058
GO:0023057	negative regulation of signaling	98	1293	0.076	Biological Process	0.0272238	0.182581
GO:0002520	immune system development	71	902	0.079	Biological Process	0.0273117	0.182581
GO:0006417	regulation of translation	41	480	0.085	Biological Process	0.0273195	0.182581
GO:0007274	neuromuscular synaptic transmission	8	58	0.138	Biological Process	0.0274457	0.182581
GO:0009584	detection of visible light	8	58	0.138	Biological Process	0.0274457	0.182581
GO:0044380	protein localization to cytoskeleton	8	58	0.138	Biological Process	0.0274457	0.182581
GO:1902100	negative regulation of metaphase/anaphase transition of cell cycle	8	58	0.138	Biological Process	0.0274457	0.182581
GO:0030071	regulation of mitotic metaphase/anaphase transition	12	103	0.117	Biological Process	0.0275142	0.182581
GO:0000916	actomyosin contractile ring contraction	3	11	0.273	Biological Process	0.0277343	0.182581
GO:0006430	lysyl-tRNA aminoacylation	3	11	0.273	Biological Process	0.0277343	0.182581
GO:0007110	meiosis I cytokinesis	3	11	0.273	Biological Process	0.0277343	0.182581
GO:0019695	choline metabolic process	3	11	0.273	Biological Process	0.0277343	0.182581
GO:0030210	heparin biosynthetic process	3	11	0.273	Biological Process	0.0277343	0.182581
GO:0032954	regulation of cytokinetic process	3	11	0.273	Biological Process	0.0277343	0.182581
GO:0034770	histone H4-K20 methylation	3	11	0.273	Biological Process	0.0277343	0.182581
GO:0036213	contractile ring contraction	3	11	0.273	Biological Process	0.0277343	0.182581
GO:0040038	polar body extrusion after meiotic divisions	3	11	0.273	Biological Process	0.0277343	0.182581
GO:0043116	negative regulation of vascular permeability	3	11	0.273	Biological Process	0.0277343	0.182581
GO:0046548	retinal rod cell development	3	11	0.273	Biological Process	0.0277343	0.182581
GO:0050930	induction of positive chemotaxis	3	11	0.273	Biological Process	0.0277343	0.182581
GO:0051026	chiasma assembly	3	11	0.273	Biological Process	0.0277343	0.182581
GO:0070885	negative regulation of calcineurin-NFAT signaling cascade	3	11	0.273	Biological Process	0.0277343	0.182581
GO:0072396	response to cell cycle checkpoint signaling	3	11	0.273	Biological Process	0.0277343	0.182581
GO:1904861	excitatory synapse assembly	3	11	0.273	Biological Process	0.0277343	0.182581
GO:0030219	megakaryocyte differentiation	9	69	0.13	Biological Process	0.0277817	0.182581
GO:0090307	mitotic spindle assembly	9	69	0.13	Biological Process	0.0277817	0.182581
GO:1902117	positive regulation of organelle assembly	9	69	0.13	Biological Process	0.0277817	0.182581
GO:1904666	regulation of ubiquitin protein ligase activity	9	69	0.13	Biological Process	0.0277817	0.182581
GO:0051248	negative regulation of protein metabolic process	91	1192	0.076	Biological Process	0.0278079	0.182581
GO:0030707	ovarian follicle cell development	13	115	0.113	Biological Process	0.0279041	0.182581
GO:0010592	positive regulation of lamellipodium assembly	4	19	0.211	Biological Process	0.0279436	0.182581
GO:0035024	negative regulation of Rho protein signal transduction	4	19	0.211	Biological Process	0.0279436	0.182581
GO:0045887	positive regulation of synaptic growth at neuromuscular junction	4	19	0.211	Biological Process	0.0279436	0.182581
GO:0051231	spindle elongation	4	19	0.211	Biological Process	0.0279436	0.182581
GO:0061050	regulation of cell growth involved in cardiac muscle cell development	4	19	0.211	Biological Process	0.0279436	0.182581
GO:1904263	positive regulation of TORC1 signaling	4	19	0.211	Biological Process	0.0279436	0.182581
GO:1903363	negative regulation of cellular protein catabolic process	14	127	0.11	Biological Process	0.0279839	0.182703
GO:0006397	mRNA processing	47	564	0.083	Biological Process	0.0281644	0.183437
GO:0007130	synaptonemal complex assembly	5	28	0.179	Biological Process	0.0282477	0.183437
GO:0043114	regulation of vascular permeability	5	28	0.179	Biological Process	0.0282477	0.183437
GO:0070979	protein K11-linked ubiquitination	5	28	0.179	Biological Process	0.0282477	0.183437
GO:0071852	fungal-type cell wall organization or biogenesis	5	28	0.179	Biological Process	0.0282477	0.183437
GO:1900424	regulation of defense response to bacterium	5	28	0.179	Biological Process	0.0282477	0.183437
GO:1904353	regulation of telomere capping	5	28	0.179	Biological Process	0.0282477	0.183437
GO:0000151	ubiquitin ligase complex	34	402	0.085	Cellular Component	0.0425692	0.184335
GO:0000805	X chromosome	3	13	0.231	Cellular Component	0.0429534	0.184335
GO:0031332	RNAi effector complex	3	13	0.231	Cellular Component	0.0429534	0.184335
GO:0042405	nuclear inclusion body	3	13	0.231	Cellular Component	0.0429534	0.184335
GO:0051668	localization within membrane	17	164	0.104	Biological Process	0.0284459	0.184442
GO:0072528	pyrimidine-containing compound biosynthetic process	17	164	0.104	Biological Process	0.0284459	0.184442
GO:0032587	ruffle membrane	10	87	0.115	Cellular Component	0.0433664	0.185423
GO:0009895	negative regulation of catabolic process	28	306	0.092	Biological Process	0.0287904	0.186533
GO:0008653	lipopolysaccharide metabolic process	7	48	0.146	Biological Process	0.0289487	0.187129
GO:0032210	regulation of telomere maintenance via telomerase	7	48	0.146	Biological Process	0.0289487	0.187129
GO:0051972	regulation of telomerase activity	7	48	0.146	Biological Process	0.0289487	0.187129
GO:0042625	ATPase coupled ion transmembrane transporter activity	23	232	0.099	Molecular Function	0.0206931	0.187759
GO:0043601	nuclear replisome	8	64	0.125	Cellular Component	0.0440939	0.187843
GO:0000346	transcription export complex	4	22	0.182	Cellular Component	0.0444182	0.187848
GO:0034706	sodium channel complex	4	22	0.182	Cellular Component	0.0444182	0.187848
GO:0048365	Rac GTPase binding	8	55	0.145	Molecular Function	0.0209519	0.188542
GO:0022836	gated channel activity	31	336	0.092	Molecular Function	0.0211134	0.188542
GO:0001032	RNA polymerase III type 3 promoter DNA binding	3	10	0.3	Molecular Function	0.0213549	0.188542
GO:0004143	diacylglycerol kinase activity	3	10	0.3	Molecular Function	0.0213549	0.188542
GO:0003958	NADPH-hemoprotein reductase activity	2	4	0.5	Molecular Function	0.021798	0.188542
GO:0004711	ribosomal protein S6 kinase activity	2	4	0.5	Molecular Function	0.021798	0.188542
GO:0004783	sulfite reductase (NADPH) activity	2	4	0.5	Molecular Function	0.021798	0.188542
GO:0008607	phosphorylase kinase regulator activity	2	4	0.5	Molecular Function	0.021798	0.188542
GO:0042799	histone methyltransferase activity (H4-K20 specific)	2	4	0.5	Molecular Function	0.021798	0.188542
GO:0086056	voltage-gated calcium channel activity involved in AV node cell action potential	2	4	0.5	Molecular Function	0.021798	0.188542
GO:0045926	negative regulation of growth	26	280	0.093	Biological Process	0.0292193	0.188735
GO:0010648	negative regulation of cell communication	99	1312	0.075	Biological Process	0.0294015	0.189643
GO:1903706	regulation of hemopoiesis	32	360	0.089	Biological Process	0.0294047	0.189643
GO:0030201	heparan sulfate proteoglycan metabolic process	6	38	0.158	Biological Process	0.0295351	0.190051
GO:0032196	transposition	6	38	0.158	Biological Process	0.0295351	0.190051
GO:1900449	regulation of glutamate receptor signaling pathway	6	38	0.158	Biological Process	0.0295351	0.190051
GO:0007215	glutamate receptor signaling pathway	10	81	0.123	Biological Process	0.0296365	0.19027
GO:0033138	positive regulation of peptidyl-serine phosphorylation	10	81	0.123	Biological Process	0.0296365	0.19027
GO:0055017	cardiac muscle tissue growth	10	81	0.123	Biological Process	0.0296365	0.19027
GO:0007548	sex differentiation	33	374	0.088	Biological Process	0.029924	0.191471
GO:0034504	protein localization to nucleus	33	374	0.088	Biological Process	0.029924	0.191471
GO:0060491	regulation of cell projection assembly	17	165	0.103	Biological Process	0.0299364	0.191471
GO:1902749	regulation of cell cycle G2/M phase transition	17	165	0.103	Biological Process	0.0299364	0.191471
GO:1902806	regulation of cell cycle G1/S phase transition	17	165	0.103	Biological Process	0.0299364	0.191471
GO:0040020	regulation of meiotic nuclear division	9	70	0.129	Biological Process	0.0301753	0.192853
GO:0008380	RNA splicing	45	539	0.083	Biological Process	0.0303656	0.193924
GO:0098662	inorganic cation transmembrane transport	67	850	0.079	Biological Process	0.030578	0.194738
GO:0006405	RNA export from nucleus	16	153	0.105	Biological Process	0.0305849	0.194738
GO:0030178	negative regulation of Wnt signaling pathway	16	153	0.105	Biological Process	0.0305849	0.194738
GO:0046822	regulation of nucleocytoplasmic transport	16	153	0.105	Biological Process	0.0305849	0.194738
GO:0010833	telomere maintenance via telomere lengthening	11	93	0.118	Biological Process	0.030776	0.195661
GO:1900076	regulation of cellular response to insulin stimulus	11	93	0.118	Biological Process	0.030776	0.195661
GO:0003002	regionalization	45	540	0.083	Biological Process	0.0311958	0.198181
GO:0007091	metaphase/anaphase transition of mitotic cell cycle	12	105	0.114	Biological Process	0.0313754	0.199173
GO:1901989	positive regulation of cell cycle phase transition	14	129	0.109	Biological Process	0.0314517	0.199508
GO:0006406	mRNA export from nucleus	13	117	0.111	Biological Process	0.0315673	0.199792
GO:0035220	wing disc development	13	117	0.111	Biological Process	0.0315673	0.199792
GO:0071427	mRNA-containing ribonucleoprotein complex export from nucleus	13	117	0.111	Biological Process	0.0315673	0.199792
GO:0044306	neuron projection terminus	18	189	0.095	Cellular Component	0.047474	0.200045
GO:0030894	replisome	8	65	0.123	Cellular Component	0.0476609	0.200107
GO:0060047	heart contraction	21	217	0.097	Biological Process	0.0317979	0.201102
GO:0000125	PCAF complex	2	6	0.333	Cellular Component	0.049044	0.20111
GO:0000938	GARP complex	2	6	0.333	Cellular Component	0.049044	0.20111
GO:0030314	junctional membrane complex	2	6	0.333	Cellular Component	0.049044	0.20111
GO:0031931	TORC1 complex	2	6	0.333	Cellular Component	0.049044	0.20111
GO:0035003	subapical complex	2	6	0.333	Cellular Component	0.049044	0.20111
GO:0097433	dense body	2	6	0.333	Cellular Component	0.049044	0.20111
GO:0009536	plastid	11	101	0.109	Cellular Component	0.0491102	0.20111
GO:0031410	cytoplasmic vesicle	136	1911	0.071	Cellular Component	0.0493437	0.201357
GO:0048066	developmental pigmentation	10	82	0.122	Biological Process	0.0319317	0.201692
GO:0000082	G1/S transition of mitotic cell cycle	23	243	0.095	Biological Process	0.0319388	0.201692
GO:0070182	DNA polymerase binding	4	18	0.222	Molecular Function	0.0234747	0.201739
GO:0030551	cyclic nucleotide binding	6	36	0.167	Molecular Function	0.0235416	0.201739
GO:0040025	vulval development	7	49	0.143	Biological Process	0.0320133	0.202012
GO:2000736	regulation of stem cell differentiation	18	179	0.101	Biological Process	0.032166	0.202825
GO:0006098	pentose-phosphate shunt	5	29	0.172	Biological Process	0.0324276	0.203115
GO:0007525	somatic muscle development	5	29	0.172	Biological Process	0.0324276	0.203115
GO:0010842	retina layer formation	5	29	0.172	Biological Process	0.0324276	0.203115
GO:0010996	response to auditory stimulus	5	29	0.172	Biological Process	0.0324276	0.203115
GO:0034080	CENP-A containing nucleosome assembly	5	29	0.172	Biological Process	0.0324276	0.203115
GO:0050650	chondroitin sulfate proteoglycan biosynthetic process	5	29	0.172	Biological Process	0.0324276	0.203115
GO:0060631	regulation of meiosis I	5	29	0.172	Biological Process	0.0324276	0.203115
GO:0071868	cellular response to monoamine stimulus	5	29	0.172	Biological Process	0.0324276	0.203115
GO:0071870	cellular response to catecholamine stimulus	5	29	0.172	Biological Process	0.0324276	0.203115
GO:0045502	dynein binding	7	46	0.152	Molecular Function	0.0238637	0.203556
GO:0008565	protein transporter activity	25	261	0.096	Molecular Function	0.0239754	0.203571
GO:0043934	sporulation	19	192	0.099	Biological Process	0.0326614	0.204429
GO:0031669	cellular response to nutrient levels	26	283	0.092	Biological Process	0.0327322	0.204721
GO:0005911	cell-cell junction	35	422	0.083	Cellular Component	0.0506113	0.205807
GO:0051259	protein oligomerization	46	556	0.083	Biological Process	0.032959	0.205845
GO:0048709	oligodendrocyte differentiation	11	94	0.117	Biological Process	0.0329604	0.205845
GO:0000152	nuclear ubiquitin ligase complex	14	139	0.101	Cellular Component	0.050853	0.20607
GO:0010718	positive regulation of epithelial to mesenchymal transition	6	39	0.154	Biological Process	0.0331192	0.206073
GO:1902743	regulation of lamellipodium organization	6	39	0.154	Biological Process	0.0331192	0.206073
GO:0007213	G-protein coupled acetylcholine receptor signaling pathway	4	20	0.2	Biological Process	0.0332447	0.206073
GO:0016333	morphogenesis of follicular epithelium	4	20	0.2	Biological Process	0.0332447	0.206073
GO:0032988	ribonucleoprotein complex disassembly	4	20	0.2	Biological Process	0.0332447	0.206073
GO:0035089	establishment of apical/basal cell polarity	4	20	0.2	Biological Process	0.0332447	0.206073
GO:0042790	transcription of nuclear large rRNA transcript from RNA polymerase I promoter	4	20	0.2	Biological Process	0.0332447	0.206073
GO:0071709	membrane assembly	4	20	0.2	Biological Process	0.0332447	0.206073
GO:1900120	regulation of receptor binding	4	20	0.2	Biological Process	0.0332447	0.206073
GO:0007098	centrosome cycle	14	130	0.108	Biological Process	0.0332984	0.206073
GO:0021510	spinal cord development	14	130	0.108	Biological Process	0.0332984	0.206073
GO:0051297	centrosome organization	14	130	0.108	Biological Process	0.0332984	0.206073
GO:0051340	regulation of ligase activity	12	106	0.113	Biological Process	0.0334453	0.206073
GO:1990823	response to leukemia inhibitory factor	12	106	0.113	Biological Process	0.0334453	0.206073
GO:1990830	cellular response to leukemia inhibitory factor	12	106	0.113	Biological Process	0.0334453	0.206073
GO:0014013	regulation of gliogenesis	13	118	0.11	Biological Process	0.0335237	0.206073
GO:0046620	regulation of organ growth	13	118	0.11	Biological Process	0.0335237	0.206073
GO:0048659	smooth muscle cell proliferation	13	118	0.11	Biological Process	0.0335237	0.206073
GO:0090090	negative regulation of canonical Wnt signaling pathway	13	118	0.11	Biological Process	0.0335237	0.206073
GO:2000243	positive regulation of reproductive process	13	118	0.11	Biological Process	0.0335237	0.206073
GO:0002164	larval development	19	193	0.098	Biological Process	0.0341881	0.206073
GO:0006367	transcription initiation from RNA polymerase II promoter	19	193	0.098	Biological Process	0.0341881	0.206073
GO:0001927	exocyst assembly	2	5	0.4	Biological Process	0.0345764	0.206073
GO:0006421	asparaginyl-tRNA aminoacylation	2	5	0.4	Biological Process	0.0345764	0.206073
GO:0006422	aspartyl-tRNA aminoacylation	2	5	0.4	Biological Process	0.0345764	0.206073
GO:0007079	mitotic chromosome movement towards spindle pole	2	5	0.4	Biological Process	0.0345764	0.206073
GO:0007284	spermatogonial cell division	2	5	0.4	Biological Process	0.0345764	0.206073
GO:0007527	adult somatic muscle development	2	5	0.4	Biological Process	0.0345764	0.206073
GO:0008626	granzyme-mediated apoptotic signaling pathway	2	5	0.4	Biological Process	0.0345764	0.206073
GO:0010085	polarity specification of proximal/distal axis	2	5	0.4	Biological Process	0.0345764	0.206073
GO:0019805	quinolinate biosynthetic process	2	5	0.4	Biological Process	0.0345764	0.206073
GO:0021550	medulla oblongata development	2	5	0.4	Biological Process	0.0345764	0.206073
GO:0021764	amygdala development	2	5	0.4	Biological Process	0.0345764	0.206073
GO:0032005	signal transduction involved in conjugation with cellular fusion	2	5	0.4	Biological Process	0.0345764	0.206073
GO:0033152	immunoglobulin V(D)J recombination	2	5	0.4	Biological Process	0.0345764	0.206073
GO:0034093	positive regulation of maintenance of sister chromatid cohesion	2	5	0.4	Biological Process	0.0345764	0.206073
GO:0034184	positive regulation of maintenance of mitotic sister chromatid cohesion	2	5	0.4	Biological Process	0.0345764	0.206073
GO:0035426	extracellular matrix-cell signaling	2	5	0.4	Biological Process	0.0345764	0.206073
GO:0040039	inductive cell migration	2	5	0.4	Biological Process	0.0345764	0.206073
GO:0042297	vocal learning	2	5	0.4	Biological Process	0.0345764	0.206073
GO:0043504	mitochondrial DNA repair	2	5	0.4	Biological Process	0.0345764	0.206073
GO:0046283	anthocyanin-containing compound metabolic process	2	5	0.4	Biological Process	0.0345764	0.206073
GO:0046874	quinolinate metabolic process	2	5	0.4	Biological Process	0.0345764	0.206073
GO:0048254	snoRNA localization	2	5	0.4	Biological Process	0.0345764	0.206073
GO:0050747	positive regulation of lipoprotein metabolic process	2	5	0.4	Biological Process	0.0345764	0.206073
GO:0050923	regulation of negative chemotaxis	2	5	0.4	Biological Process	0.0345764	0.206073
GO:0051257	meiotic spindle midzone assembly	2	5	0.4	Biological Process	0.0345764	0.206073
GO:0060789	hair follicle placode formation	2	5	0.4	Biological Process	0.0345764	0.206073
GO:0070893	transposon integration	2	5	0.4	Biological Process	0.0345764	0.206073
GO:0070898	RNA polymerase III transcriptional preinitiation complex assembly	2	5	0.4	Biological Process	0.0345764	0.206073
GO:0070983	dendrite guidance	2	5	0.4	Biological Process	0.0345764	0.206073
GO:0072387	flavin adenine dinucleotide metabolic process	2	5	0.4	Biological Process	0.0345764	0.206073
GO:0090234	regulation of kinetochore assembly	2	5	0.4	Biological Process	0.0345764	0.206073
GO:0090235	regulation of metaphase plate congression	2	5	0.4	Biological Process	0.0345764	0.206073
GO:0090324	negative regulation of oxidative phosphorylation	2	5	0.4	Biological Process	0.0345764	0.206073
GO:0097114	NMDA glutamate receptor clustering	2	5	0.4	Biological Process	0.0345764	0.206073
GO:0098596	imitative learning	2	5	0.4	Biological Process	0.0345764	0.206073
GO:1903059	regulation of protein lipidation	2	5	0.4	Biological Process	0.0345764	0.206073
GO:1903394	protein localization to kinetochore involved in kinetochore assembly	2	5	0.4	Biological Process	0.0345764	0.206073
GO:1904580	regulation of intracellular mRNA localization	2	5	0.4	Biological Process	0.0345764	0.206073
GO:1904688	regulation of cytoplasmic translational initiation	2	5	0.4	Biological Process	0.0345764	0.206073
GO:1990169	stress response to copper ion	2	5	0.4	Biological Process	0.0345764	0.206073
GO:2000325	regulation of ligand-dependent nuclear receptor transcription coactivator activity	2	5	0.4	Biological Process	0.0345764	0.206073
GO:2000481	positive regulation of cAMP-dependent protein kinase activity	2	5	0.4	Biological Process	0.0345764	0.206073
GO:2001245	regulation of phosphatidylcholine biosynthetic process	2	5	0.4	Biological Process	0.0345764	0.206073
GO:0000347	THO complex	4	23	0.174	Cellular Component	0.0512151	0.206101
GO:0005816	spindle pole body	4	23	0.174	Cellular Component	0.0512151	0.206101
GO:0035113	embryonic appendage morphogenesis	15	143	0.105	Biological Process	0.0346581	0.206245
GO:0048634	regulation of muscle organ development	15	143	0.105	Biological Process	0.0346581	0.206245
GO:0043406	positive regulation of MAP kinase activity	22	232	0.095	Biological Process	0.0346781	0.206245
GO:0098660	inorganic ion transmembrane transport	72	928	0.078	Biological Process	0.0347194	0.206345
GO:0005795	Golgi stack	15	152	0.099	Cellular Component	0.051469	0.206409
GO:0031298	replication fork protection complex	3	14	0.214	Cellular Component	0.0522096	0.20653
GO:0038201	TOR complex	3	14	0.214	Cellular Component	0.0522096	0.20653
GO:0070938	contractile ring	3	14	0.214	Cellular Component	0.0522096	0.20653
GO:0098576	lumenal side of membrane	3	14	0.214	Cellular Component	0.0522096	0.20653
GO:0048585	negative regulation of response to stimulus	111	1499	0.074	Biological Process	0.0348648	0.206705
GO:0021795	cerebral cortex cell migration	7	50	0.14	Biological Process	0.0352873	0.206705
GO:0045652	regulation of megakaryocyte differentiation	7	50	0.14	Biological Process	0.0352873	0.206705
GO:0007016	cytoskeletal anchoring at plasma membrane	3	12	0.25	Biological Process	0.0352916	0.206705
GO:0007533	mating type switching	3	12	0.25	Biological Process	0.0352916	0.206705
GO:0009949	polarity specification of anterior/posterior axis	3	12	0.25	Biological Process	0.0352916	0.206705
GO:0010570	regulation of filamentous growth	3	12	0.25	Biological Process	0.0352916	0.206705
GO:0015791	polyol transport	3	12	0.25	Biological Process	0.0352916	0.206705
GO:0021683	cerebellar granular layer morphogenesis	3	12	0.25	Biological Process	0.0352916	0.206705
GO:0021859	pyramidal neuron differentiation	3	12	0.25	Biological Process	0.0352916	0.206705
GO:0030202	heparin metabolic process	3	12	0.25	Biological Process	0.0352916	0.206705
GO:0034975	protein folding in endoplasmic reticulum	3	12	0.25	Biological Process	0.0352916	0.206705
GO:0035317	imaginal disc-derived wing hair organization	3	12	0.25	Biological Process	0.0352916	0.206705
GO:0035563	positive regulation of chromatin binding	3	12	0.25	Biological Process	0.0352916	0.206705
GO:0046541	saliva secretion	3	12	0.25	Biological Process	0.0352916	0.206705
GO:0048318	axial mesoderm development	3	12	0.25	Biological Process	0.0352916	0.206705
GO:0051315	attachment of mitotic spindle microtubules to kinetochore	3	12	0.25	Biological Process	0.0352916	0.206705
GO:0051574	positive regulation of histone H3-K9 methylation	3	12	0.25	Biological Process	0.0352916	0.206705
GO:0070444	oligodendrocyte progenitor proliferation	3	12	0.25	Biological Process	0.0352916	0.206705
GO:0070445	regulation of oligodendrocyte progenitor proliferation	3	12	0.25	Biological Process	0.0352916	0.206705
GO:0090326	positive regulation of locomotion involved in locomotory behavior	3	12	0.25	Biological Process	0.0352916	0.206705
GO:0048565	digestive tract development	18	181	0.099	Biological Process	0.0353564	0.206831
GO:0006278	RNA-dependent DNA replication	9	72	0.125	Biological Process	0.0353864	0.206831
GO:2000738	positive regulation of stem cell differentiation	9	72	0.125	Biological Process	0.0353864	0.206831
GO:0001750	photoreceptor outer segment	9	78	0.115	Cellular Component	0.0525041	0.206991
GO:0014065	phosphatidylinositol 3-kinase signaling	13	119	0.109	Biological Process	0.0355659	0.207465
GO:0098781	ncRNA transcription	13	119	0.109	Biological Process	0.0355659	0.207465
GO:0001932	regulation of protein phosphorylation	96	1279	0.075	Biological Process	0.0355682	0.207465
GO:0007569	cell aging	12	107	0.112	Biological Process	0.0356108	0.207571
GO:0048569	post-embryonic organ development	19	194	0.098	Biological Process	0.035767	0.20827
GO:0044699	single-organism process	972	15204	0.064	Biological Process	0.0358047	0.20827
GO:1904427	positive regulation of calcium ion transmembrane transport	8	61	0.131	Biological Process	0.0358291	0.20827
GO:1904667	negative regulation of ubiquitin protein ligase activity	8	61	0.131	Biological Process	0.0358291	0.20827
GO:1901701	cellular response to oxygen-containing compound	78	1017	0.077	Biological Process	0.0361975	0.210268
GO:0009368	endopeptidase Clp complex	6	44	0.136	Cellular Component	0.0535241	0.210299
GO:0000777	condensed chromosome kinetochore	15	153	0.098	Cellular Component	0.0539363	0.211205
GO:0008168	methyltransferase activity	27	288	0.094	Molecular Function	0.0249887	0.211206
GO:0022890	inorganic cation transmembrane transporter activity	74	938	0.079	Molecular Function	0.0253341	0.213152
GO:0003407	neural retina development	10	84	0.119	Biological Process	0.0368912	0.214043
GO:0021680	cerebellar Purkinje cell layer development	5	30	0.167	Biological Process	0.0369731	0.214043
GO:0045448	mitotic cell cycle, embryonic	5	30	0.167	Biological Process	0.0369731	0.214043
GO:0048857	neural nucleus development	5	30	0.167	Biological Process	0.0369731	0.214043
GO:0030447	filamentous growth	6	40	0.15	Biological Process	0.0369736	0.214043
GO:0099513	polymeric cytoskeletal fiber	48	610	0.079	Cellular Component	0.0551261	0.21514
GO:0005720	nuclear heterochromatin	8	67	0.119	Cellular Component	0.0553453	0.215273
GO:0007173	epidermal growth factor receptor signaling pathway	14	132	0.106	Biological Process	0.0372249	0.215351
GO:0034329	cell junction assembly	19	195	0.097	Biological Process	0.037399	0.21621
GO:0002831	regulation of response to biotic stimulus	16	157	0.102	Biological Process	0.0375404	0.21688
GO:0005791	rough endoplasmic reticulum	14	141	0.099	Cellular Component	0.0560761	0.216942
GO:0005930	axoneme	12	116	0.103	Cellular Component	0.0569821	0.216942
GO:0101002	ficolin-1-rich granule	12	116	0.103	Cellular Component	0.0569821	0.216942
GO:0044322	endoplasmic reticulum quality control compartment	4	24	0.167	Cellular Component	0.0585465	0.216942
GO:0045171	intercellular bridge	6	45	0.133	Cellular Component	0.0586534	0.216942
GO:0070461	SAGA-type complex	6	45	0.133	Cellular Component	0.0586534	0.216942
GO:1990904	ribonucleoprotein complex	78	1052	0.074	Cellular Component	0.0587468	0.216942
GO:0097014	ciliary plasm	12	117	0.103	Cellular Component	0.060075	0.216942
GO:0098805	whole membrane	160	2293	0.07	Cellular Component	0.0602418	0.216942
GO:0099512	supramolecular fiber	62	818	0.076	Cellular Component	0.060734	0.216942
GO:0098552	side of membrane	45	572	0.079	Cellular Component	0.0618545	0.216942
GO:0000417	HIR complex	1	1	1	Cellular Component	0.0622102	0.216942
[truncated: 9,496 more rows]

## Sheet: cluster1--KEGG
Pathway ID	Pathway	Cluster_1 (469)	All (7762)	Ratio	Pvalue	Qvalue
ko04360	Axon guidance	28	180	0.155556	3.08736e-06	0.00088916
ko04725	Cholinergic synapse	19	112	0.169643	3.55567e-05	0.0036332
ko04120	Ubiquitin mediated proteolysis	21	132	0.159091	3.78458e-05	0.0036332
ko05017	Spinocerebellar ataxia	17	96	0.177083	5.20224e-05	0.00374561
ko04110	Cell cycle	19	119	0.159664	8.38524e-05	0.0048299
ko04724	Glutamatergic synapse	17	112	0.151786	0.000365591	0.0158895
ko04015	Rap1 signaling pathway	26	211	0.123223	0.000386204	0.0158895
ko03022	Basal transcription factors	9	43	0.209302	0.000885528	0.031879
ko05206	MicroRNAs in cancer	20	157	0.127389	0.0011773	0.0375163
ko04921	Oxytocin signaling pathway	19	147	0.129252	0.00130265	0.0375163
ko04720	Long-term potentiation	11	65	0.169231	0.00159631	0.0404294
ko04150	mTOR signaling pathway	19	152	0.125	0.00193756	0.0404294
ko03440	Homologous recombination	8	39	0.205128	0.00195201	0.0404294
ko04931	Insulin resistance	15	109	0.137615	0.00220524	0.0404294
ko05167	Kaposi sarcoma-associated herpesvirus infection	21	177	0.118644	0.0022118	0.0404294
ko04810	Regulation of actin cytoskeleton	23	201	0.114428	0.00224608	0.0404294
ko04371	Apelin signaling pathway	17	133	0.12782	0.00259362	0.0418555
ko04520	Adherens junction	11	69	0.15942	0.00261597	0.0418555
ko05032	Morphine addiction	13	91	0.142857	0.00305092	0.0462456
ko04010	MAPK signaling pathway	29	284	0.102113	0.00365229	0.052593
ko05231	Choline metabolism in cancer	13	95	0.136842	0.0044585	0.0611451
ko04929	GnRH secretion	10	64	0.15625	0.00468458	0.0613254
ko04014	Ras signaling pathway	24	229	0.104803	0.00569627	0.0713272
ko04666	Fc gamma R-mediated phagocytosis	12	88	0.136364	0.00635391	0.0753497
ko04726	Serotonergic synapse	14	111	0.126126	0.00675017	0.0753497
ko04710	Circadian rhythm	6	29	0.206897	0.0068024	0.0753497
ko03460	Fanconi anemia pathway	8	48	0.166667	0.00743641	0.0777584
ko05135	Yersinia infection	15	124	0.120968	0.00755985	0.0777584
ko04151	PI3K-Akt signaling pathway	31	331	0.0936556	0.00951745	0.0927051
ko04728	Dopaminergic synapse	15	128	0.117188	0.0100485	0.0927051
ko05163	Human cytomegalovirus infection	22	215	0.102326	0.0103907	0.0927051
ko04022	cGMP-PKG signaling pathway	18	165	0.109091	0.0105116	0.0927051
ko04722	Neurotrophin signaling pathway	14	117	0.119658	0.0106225	0.0927051
ko04310	Wnt signaling pathway	17	154	0.11039	0.0113603	0.0962283
ko05412	Arrhythmogenic right ventricular cardiomyopathy	10	73	0.136986	0.0118511	0.0975179
ko05215	Prostate cancer	12	96	0.125	0.0125123	0.100098
ko05221	Acute myeloid leukemia	9	66	0.136364	0.0170236	0.132508
ko04350	TGF-beta signaling pathway	11	89	0.123596	0.0177599	0.134601
ko04114	Oocyte meiosis	13	114	0.114035	0.0196249	0.144922
ko05170	Human immunodeficiency virus 1 infection	20	203	0.0985222	0.020633	0.1479
ko04514	Cell adhesion molecules	15	140	0.107143	0.0215128	0.1479
ko04930	Type II diabetes mellitus	7	47	0.148936	0.0216272	0.1479
ko04218	Cellular senescence	16	153	0.104575	0.0220823	0.1479
ko05235	PD-L1 expression and PD-1 checkpoint pathway in cancer	11	93	0.11828	0.0239198	0.156566
ko05224	Breast cancer	15	143	0.104895	0.0255191	0.163322
ko00310	Lysine degradation	8	60	0.133333	0.0268917	0.168365
ko04012	ErbB signaling pathway	10	84	0.119048	0.0293001	0.173203
ko04213	Longevity regulating pathway - multiple species	8	61	0.131148	0.0293816	0.173203
ko04070	Phosphatidylinositol signaling system	11	96	0.114583	0.0294686	0.173203
ko04072	Phospholipase D signaling pathway	15	147	0.102041	0.0316952	0.182564
ko04024	cAMP signaling pathway	20	213	0.0938967	0.0324793	0.183413
ko05210	Colorectal cancer	10	87	0.114943	0.0362145	0.198037
ko04510	Focal adhesion	18	189	0.0952381	0.0364443	0.198037
ko04910	Insulin signaling pathway	14	138	0.101449	0.0387248	0.206532
ko04136	Autophagy - other	5	32	0.15625	0.0411097	0.209224
ko04211	Longevity regulating pathway	10	89	0.11236	0.0414089	0.209224
ko04727	GABAergic synapse	10	89	0.11236	0.0414089	0.209224
ko01521	EGFR tyrosine kinase inhibitor resistance	9	78	0.115385	0.0446156	0.221539
ko04261	Adrenergic signaling in cardiomyocytes	14	143	0.0979021	0.0498316	0.233161
ko04925	Aldosterone synthesis and secretion	10	92	0.108696	0.0501208	0.233161
ko05211	Renal cell carcinoma	8	68	0.117647	0.0513218	0.233161
ko05218	Melanoma	8	68	0.117647	0.0513218	0.233161
ko03030	DNA replication	5	34	0.147059	0.0515227	0.233161
ko05225	Hepatocellular carcinoma	15	157	0.0955414	0.0518136	0.233161
ko00534	Glycosaminoglycan biosynthesis - heparan sulfate / heparin	4	24	0.166667	0.0534558	0.23685
ko01524	Platinum drug resistance	8	69	0.115942	0.0551352	0.239629
ko05202	Transcriptional misregulation in cancer	16	172	0.0930233	0.055747	0.239629
ko04141	Protein processing in endoplasmic reticulum	15	159	0.0943396	0.0567114	0.23983
ko00604	Glycosphingolipid biosynthesis - ganglio series	3	15	0.2	0.0579503	0.23983
ko04730	Long-term depression	7	58	0.12069	0.0589297	0.23983
ko05214	Glioma	8	70	0.114286	0.0591247	0.23983
ko05165	Human papillomavirus infection	26	313	0.0830671	0.0601618	0.240647
ko04152	AMPK signaling pathway	12	121	0.0991736	0.0610829	0.240985
ko05200	Pathways in cancer	39	503	0.0775348	0.0620599	0.24153
ko04611	Platelet activation	12	122	0.0983607	0.0642292	0.24664
ko04960	Aldosterone-regulated sodium reabsorption	5	37	0.135135	0.0697731	0.264403
ko03008	Ribosome biogenesis in eukaryotes	8	73	0.109589	0.0721631	0.269909
ko05410	Hypertrophic cardiomyopathy	9	86	0.104651	0.0741678	0.27385
ko04922	Glucagon signaling pathway	10	100	0.1	0.0790523	0.284848
ko00061	Fatty acid biosynthesis	3	17	0.176471	0.0792821	0.284848
ko04020	Calcium signaling pathway	17	195	0.0871795	0.0806534	0.284848
ko05220	Chronic myeloid leukemia	8	75	0.106667	0.0817535	0.284848
ko04919	Thyroid hormone signaling pathway	11	114	0.0964912	0.0826798	0.284848
ko04914	Progesterone-mediated oocyte maturation	9	88	0.102273	0.0830806	0.284848
ko04935	Growth hormone synthesis, secretion and action	11	116	0.0948276	0.0909075	0.308016
ko04662	B cell receptor signaling pathway	8	77	0.103896	0.0920625	0.308302
ko04664	Fc epsilon RI signaling pathway	7	65	0.107692	0.0958345	0.317245
ko05226	Gastric cancer	13	145	0.0896552	0.0987396	0.323148
ko04660	T cell receptor signaling pathway	10	105	0.0952381	0.101492	0.326268
ko04742	Taste transduction	7	66	0.106061	0.101959	0.326268
ko00512	Mucin type O-glycan biosynthesis	4	30	0.133333	0.104247	0.329923
ko04972	Pancreatic secretion	9	93	0.0967742	0.108057	0.335352
ko05031	Amphetamine addiction	7	67	0.104478	0.108291	0.335352
ko04062	Chemokine signaling pathway	15	176	0.0852273	0.111288	0.340969
ko04140	Autophagy - animal	12	135	0.0888889	0.114856	0.342536
ko04934	Cushing syndrome	13	149	0.0872483	0.115464	0.342536
ko00970	Aminoacyl-tRNA biosynthesis	5	43	0.116279	0.115468	0.342536
ko00532	Glycosaminoglycan biosynthesis - chondroitin sulfate / dermatan sulfate	3	20	0.15	0.116557	0.342536
ko04550	Signaling pathways regulating pluripotency of stem cells	12	136	0.0882353	0.119502	0.347644
ko04713	Circadian entrainment	9	96	0.09375	0.124862	0.359602
ko05132	Salmonella infection	17	210	0.0809524	0.132959	0.377449
ko04911	Insulin secretion	8	84	0.0952381	0.13368	0.377449
ko05213	Endometrial cancer	6	58	0.103448	0.135932	0.378828
ko04916	Melanogenesis	9	98	0.0918367	0.136799	0.378828
ko05205	Proteoglycans in cancer	16	197	0.0812183	0.138929	0.381063
ko00514	Other types of O-glycan biosynthesis	5	46	0.108696	0.142549	0.387304
ko00561	Glycerolipid metabolism	6	59	0.101695	0.144125	0.387926
ko05212	Pancreatic cancer	7	74	0.0945946	0.158161	0.421762
ko04625	C-type lectin receptor signaling pathway	9	102	0.0882353	0.162359	0.428985
ko05222	Small cell lung cancer	8	89	0.0898876	0.168365	0.430879
ko04071	Sphingolipid signaling pathway	10	117	0.0854701	0.168722	0.430879
ko05216	Thyroid cancer	4	36	0.111111	0.170232	0.430879
ko00471	D-Glutamine and D-glutamate metabolism	1	3	0.333333	0.170556	0.430879
ko00780	Biotin metabolism	1	3	0.333333	0.170556	0.430879
ko04928	Parathyroid hormone synthesis, secretion and action	9	104	0.0865385	0.175939	0.440613
ko04530	Tight junction	13	162	0.0802469	0.180297	0.447633
ko03450	Non-homologous end-joining	2	13	0.153846	0.183337	0.451292
ko05223	Non-small cell lung cancer	6	64	0.09375	0.188246	0.453707
ko05230	Central carbon metabolism in cancer	6	64	0.09375	0.188246	0.453707
ko00563	Glycosylphosphatidylinositol (GPI)-anchor biosynthesis	3	25	0.12	0.189575	0.453707
ko03018	RNA degradation	7	78	0.0897436	0.19062	0.453707
ko04066	HIF-1 signaling pathway	9	108	0.0833333	0.204573	0.48191
ko00533	Glycosaminoglycan biosynthesis - keratan sulfate	2	14	0.142857	0.205816	0.48191
ko05034	Alcoholism	12	152	0.0789474	0.20751	0.481958
ko04670	Leukocyte transendothelial migration	9	109	0.0825688	0.212018	0.488489
ko04918	Thyroid hormone synthesis	6	67	0.0895522	0.216942	0.495867
ko00513	Various types of N-glycan biosynthesis	4	40	0.1	0.220506	0.497639
ko00601	Glycosphingolipid biosynthesis - lacto and neolacto series	3	27	0.111111	0.221449	0.497639
ko00230	Purine metabolism	10	125	0.08	0.222901	0.497639
ko04723	Retrograde endocannabinoid signaling	11	140	0.0785714	0.225147	0.498787
ko00564	Glycerophospholipid metabolism	8	97	0.0824742	0.231198	0.508282
ko04924	Renin secretion	6	69	0.0869565	0.236848	0.511027
ko04370	VEGF signaling pathway	5	55	0.0909091	0.237174	0.511027
ko04392	Hippo signaling pathway - multiple species	3	28	0.107143	0.237769	0.511027
ko04926	Relaxin signaling pathway	10	128	0.078125	0.244811	0.520931
ko05016	Huntington disease	18	250	0.072	0.252161	0.520931
ko04540	Gap junction	7	85	0.0823529	0.253014	0.520931
ko05166	Human T-cell leukemia virus 1 infection	16	220	0.0727273	0.255461	0.520931
ko00562	Inositol phosphate metabolism	6	71	0.084507	0.257286	0.520931
ko04920	Adipocytokine signaling pathway	6	71	0.084507	0.257286	0.520931
ko04270	Vascular smooth muscle contraction	10	130	0.0769231	0.259829	0.520931
ko04915	Estrogen signaling pathway	10	130	0.0769231	0.259829	0.520931
ko01212	Fatty acid metabolism	5	57	0.0877193	0.260242	0.520931
ko03420	Nucleotide excision repair	4	43	0.0930233	0.260466	0.520931
ko05100	Bacterial invasion of epithelial cells	6	72	0.0833333	0.267679	0.531665
ko05418	Fluid shear stress and atherosclerosis	10	133	0.075188	0.282898	0.558046
ko00770	Pantothenate and CoA biosynthesis	2	18	0.111111	0.297349	0.582562
ko05414	Dilated cardiomyopathy	7	91	0.0769231	0.310634	0.597377
ko05203	Viral carcinogenesis	13	183	0.0710383	0.312912	0.597377
ko04340	Hedgehog signaling pathway	4	47	0.0851064	0.315581	0.597377
ko04380	Osteoclast differentiation	9	122	0.0737705	0.316956	0.597377
ko04668	TNF signaling pathway	8	107	0.0747664	0.31902	0.597377
ko04927	Cortisol synthesis and secretion	5	62	0.0806452	0.31984	0.597377
ko05217	Basal cell carcinoma	5	62	0.0806452	0.31984	0.597377
ko00640	Propanoate metabolism	3	33	0.0909091	0.321505	0.597377
ko05161	Hepatitis B	11	156	0.0705128	0.342442	0.632201
ko04620	Toll-like receptor signaling pathway	7	95	0.0736842	0.350343	0.641247
ko00280	Valine, leucine and isoleucine degradation	4	50	0.08	0.357549	0.641247
ko00510	N-Glycan biosynthesis	4	50	0.08	0.357549	0.641247
ko04961	Endocrine and other factor-regulated calcium reabsorption	4	50	0.08	0.357549	0.641247
ko04512	ECM-receptor interaction	6	81	0.0740741	0.364683	0.641247
ko03430	Mismatch repair	2	21	0.0952381	0.365155	0.641247
ko04614	Renin-angiotensin system	2	21	0.0952381	0.365155	0.641247
ko04964	Proximal tubule bicarbonate reclamation	2	21	0.0952381	0.365155	0.641247
ko04750	Inflammatory mediator regulation of TRP channels	7	98	0.0714286	0.380476	0.663827
ko05014	Amyotrophic lateral sclerosis	4	52	0.0769231	0.385538	0.663827
ko04260	Cardiac muscle contraction	6	83	0.0722892	0.386665	0.663827
ko00515	Mannose type O-glycan biosynthesis	2	22	0.0909091	0.387232	0.663827
ko03060	Protein export	2	23	0.0869565	0.408966	0.695773
ko04650	Natural killer cell mediated cytotoxicity	7	101	0.0693069	0.4107	0.695773
ko05033	Nicotine addiction	3	40	0.075	0.438311	0.738208
ko05010	Alzheimer disease	20	316	0.0632911	0.448209	0.747925
ko04744	Phototransduction	2	25	0.08	0.45125	0.747925
ko04912	GnRH signaling pathway	6	89	0.0674157	0.452337	0.747925
ko04216	Ferroptosis	3	41	0.0731707	0.454468	0.747925
ko00920	Sulfur metabolism	1	10	0.1	0.464001	0.757591
ko04971	Gastric acid secretion	5	74	0.0675676	0.465603	0.757591
ko00062	Fatty acid elongation	2	26	0.0769231	0.47174	0.762515
ko01522	Endocrine resistance	6	91	0.0659341	0.473925	0.762515
ko04970	Salivary secretion	5	75	0.0666667	0.477472	0.763955
ko00030	Pentose phosphate pathway	2	28	0.0714286	0.511302	0.805505
ko01040	Biosynthesis of unsaturated fatty acids	2	28	0.0714286	0.511302	0.805505
ko01100	Metabolic pathways	85	1404	0.0605413	0.511831	0.805505
ko04068	FoxO signaling pathway	8	129	0.0620155	0.52246	0.817421
ko03013	Nucleocytoplasmic transport	9	146	0.0616438	0.52508	0.817421
ko04714	Thermogenesis	13	217	0.0599078	0.554594	0.858727
ko04210	Apoptosis	8	134	0.0597015	0.566459	0.861349
ko01523	Antifolate resistance	2	31	0.0645161	0.566876	0.861349
ko04933	AGE-RAGE signaling pathway in diabetic complications	6	100	0.06	0.567331	0.861349
ko04144	Endocytosis	14	237	0.0590717	0.575421	0.861349
ko00520	Amino sugar and nucleotide sugar metabolism	3	49	0.0612245	0.575424	0.861349
ko04978	Mineral absorption	3	49	0.0612245	0.575424	0.861349
ko05145	Toxoplasmosis	6	101	0.0594059	0.577223	0.861349
ko00450	Selenocompound metabolism	1	14	0.0714286	0.582431	0.86464
ko00140	Steroid hormone biosynthesis	3	50	0.06	0.58933	0.867858
ko04390	Hippo signaling pathway	9	154	0.0584416	0.590626	0.867858
ko03015	mRNA surveillance pathway	5	86	0.0581395	0.600647	0.870251
ko03410	Base excision repair	2	33	0.0606061	0.601319	0.870251
ko05020	Prion disease	2	33	0.0606061	0.601319	0.870251
ko04064	NF-kappa B signaling pathway	6	104	0.0576923	0.606204	0.872933
ko05142	Chagas disease	6	106	0.0566038	0.624909	0.895392
ko00603	Glycosphingolipid biosynthesis - globo and isoglobo series	1	16	0.0625	0.631456	0.899565
ko04659	Th17 cell differentiation	6	107	0.0560748	0.634068	0.899565
ko05134	Legionellosis	3	54	0.0555556	0.641957	0.906293
ko05160	Hepatitis C	8	144	0.0555556	0.648532	0.907399
ko05143	African trypanosomiasis	2	36	0.0555556	0.649042	0.907399
ko00120	Primary bile acid biosynthesis	1	17	0.0588235	0.653771	0.909594
ko00250	Alanine, aspartate and glutamate metabolism	2	37	0.0540541	0.66391	0.91926
ko00531	Glycosaminoglycan degradation	1	18	0.0555556	0.674737	0.929781
ko05219	Bladder cancer	2	38	0.0526316	0.678267	0.930195
ko00220	Arginine biosynthesis	1	19	0.0526316	0.694436	0.947855
ko05164	Influenza A	8	152	0.0526316	0.707306	0.95763
ko05162	Measles	7	134	0.0522388	0.708248	0.95763
ko00900	Terpenoid backbone biosynthesis	1	21	0.047619	0.730333	0.982879
ko00040	Pentose and glucuronate interconversions	1	22	0.0454545	0.746672	0.992352
ko04973	Carbohydrate digestion and absorption	2	44	0.0454545	0.754153	0.992352
ko04146	Peroxisome	4	84	0.047619	0.75571	0.992352
ko00592	alpha-Linolenic acid metabolism	1	23	0.0434783	0.762022	0.992352
ko00480	Glutathione metabolism	2	45	0.0444444	0.765185	0.992352
ko00565	Ether lipid metabolism	2	45	0.0444444	0.765185	0.992352
ko04142	Lysosome	6	124	0.0483871	0.76841	0.992352
ko05152	Tuberculosis	8	163	0.0490798	0.77703	0.992352
ko00600	Sphingolipid metabolism	2	47	0.0425532	0.785964	0.992352
ko02010	ABC transporters	2	47	0.0425532	0.785964	0.992352
ko04940	Type I diabetes mellitus	2	47	0.0425532	0.785964	0.992352
ko04621	NOD-like receptor signaling pathway	7	146	0.0479452	0.787519	0.992352
ko04932	Non-alcoholic fatty liver disease	7	146	0.0479452	0.787519	0.992352
ko00330	Arginine and proline metabolism	2	48	0.0416667	0.795735	0.992352
ko05030	Cocaine addiction	2	48	0.0416667	0.795735	0.992352
ko04115	p53 signaling pathway	3	69	0.0434783	0.795949	0.992352
ko04976	Bile secretion	3	69	0.0434783	0.795949	0.992352
ko04974	Protein digestion and absorption	4	90	0.0444444	0.801608	0.993677
ko04917	Prolactin signaling pathway	3	70	0.0428571	0.803912	0.993677
ko04658	Th1 and Th2 cell differentiation	4	91	0.043956	0.808537	0.995123
ko05133	Pertussis	3	73	0.0410959	0.826249	1
ko04330	Notch signaling pathway	2	52	0.0384615	0.830979	1
ko05146	Amoebiasis	4	95	0.0421053	0.834305	1
ko00020	Citrate cycle (TCA cycle)	1	29	0.0344828	0.836476	1
ko00591	Linoleic acid metabolism	1	29	0.0344828	0.836476	1
ko03020	RNA polymerase	1	29	0.0344828	0.836476	1
ko05169	Epstein-Barr virus infection	9	195	0.0461538	0.841755	1
ko04721	Synaptic vesicle cycle	3	76	0.0394737	0.846377	1
ko00630	Glyoxylate and dicarboxylate metabolism	1	30	0.0333333	0.846394	1
ko04923	Regulation of lipolysis in adipocytes	2	55	0.0363636	0.853713	1
ko03040	Spliceosome	5	121	0.0413223	0.863675	1
ko00051	Fructose and mannose metabolism	1	32	0.03125	0.864465	1
ko00500	Starch and sucrose metabolism	1	32	0.03125	0.864465	1
ko04130	SNARE interactions in vesicular transport	1	32	0.03125	0.864465	1
ko04145	Phagosome	6	143	0.041958	0.870958	1
ko04215	Apoptosis - multiple species	1	33	0.030303	0.872688	1
ko05340	Primary immunodeficiency	1	33	0.030303	0.872688	1
ko04612	Antigen processing and presentation	2	62	0.0322581	0.896308	1
ko00620	Pyruvate metabolism	1	37	0.027027	0.900894	1
ko04137	Mitophagy - animal	2	63	0.031746	0.901355	1
ko04622	RIG-I-like receptor signaling pathway	2	63	0.031746	0.901355	1
ko04975	Fat digestion and absorption	1	38	0.0263158	0.906911	1
ko04657	IL-17 signaling pathway	3	88	0.0340909	0.907926	1
ko05323	Rheumatoid arthritis	3	91	0.032967	0.919339	1
ko00071	Fatty acid degradation	1	41	0.0243902	0.922861	1
ko05140	Leishmaniasis	2	69	0.0289855	0.927128	1
ko01230	Biosynthesis of amino acids	2	70	0.0285714	0.930752	1
ko04962	Vasopressin-regulated water reabsorption	1	43	0.0232558	0.931948	1
ko03050	Proteasome	1	44	0.0227273	0.936083	1
ko00380	Tryptophan metabolism	1	45	0.0222222	0.939967	1
ko04672	Intestinal immune network for IgA production	1	48	0.0208333	0.950262	1
ko00270	Cysteine and methionine metabolism	1	49	0.0204082	0.953286	1
ko00980	Metabolism of xenobiotics by cytochrome P450	1	49	0.0204082	0.953286	1
ko00240	Pyrimidine metabolism	1	54	0.0185185	0.965866	1
ko04061	Viral protein interaction with cytokine and cytokine receptor	2	84	0.0238095	0.966565	1
ko01200	Carbon metabolism	3	111	0.027027	0.967823	1
ko04623	Cytosolic DNA-sensing pathway	1	55	0.0181818	0.967943	1
ko00830	Retinol metabolism	1	56	0.0178571	0.969894	1
ko04080	Neuroactive ligand-receptor interaction	13	337	0.0385757	0.973282	1
ko00590	Arachidonic acid metabolism	1	59	0.0169492	0.975064	1
ko04217	Necroptosis	4	144	0.0277778	0.977799	1
ko05204	Chemical carcinogenesis - DNA adducts	1	61	0.0163934	0.978008	1
ko05416	Viral myocarditis	1	63	0.015873	0.980605	1
ko04630	JAK-STAT signaling pathway	4	151	0.0264901	0.983801	1
ko05321	Inflammatory bowel disease	1	66	0.0151515	0.983939	1
ko05322	Systemic lupus erythematosus	2	98	0.0204082	0.984201	1
ko03320	PPAR signaling pathway	1	75	0.0133333	0.990882	1
ko04610	Complement and coagulation cascades	1	79	0.0126582	0.992912	1
ko00190	Oxidative phosphorylation	2	120	0.0166667	0.995294	1
ko04640	Hematopoietic cell lineage	1	87	0.0114943	0.995719	1
ko05168	Herpes simplex virus 1 infection	10	327	0.030581	0.995909	1
ko04060	Cytokine-cytokine receptor interaction	7	257	0.0272374	0.995989	1
ko05012	Parkinson disease	2	130	0.0153846	0.997315	1
ko04740	Olfactory transduction	6	1035	0.0057971	1	1
