# Supplementary material for: Transcriptional Profiling of Testis Development in Pre-Sexually-Mature Hezuo Pig
Source: Curr Issues Mol Biol. 2024 Dec 29;47(1):10. doi: 10.3390/cimb47010010 (PMC11763623; doi:10.3390/cimb47010010)
Supplement: Supplementary file 1 [file cimb-47-00010-s001.zip › Supplementary Table/Table S4.xlsx]

## Sheet: cluster3--GO
ID	Descrption	fg_num	bg_num	ratio	class	Pvalue	Qvalue
GO:0005929	cilium	108	561	0.193	Cellular Component	3.50352e-42	3.15317e-39
GO:0044782	cilium organization	75	338	0.222	Biological Process	4.66367e-33	2.78654e-29
GO:0044441	ciliary part	78	398	0.196	Cellular Component	5.44563e-31	2.45054e-28
GO:0060271	cilium morphogenesis	72	324	0.222	Biological Process	8.42778e-32	2.5178e-28
GO:0031514	motile cilium	55	209	0.263	Cellular Component	7.89434e-29	2.3683e-26
GO:0005930	axoneme	42	116	0.362	Cellular Component	1.85032e-28	4.16323e-26
GO:0097014	ciliary plasm	42	117	0.359	Cellular Component	2.77442e-28	4.99396e-26
GO:0030031	cell projection assembly	85	514	0.165	Biological Process	1.3264e-27	2.64175e-24
GO:0003341	cilium movement	35	78	0.449	Biological Process	1.79286e-27	2.67808e-24
GO:0042384	cilium assembly	43	130	0.331	Biological Process	6.3844e-27	7.62936e-24
GO:0042995	cell projection	189	2101	0.09	Cellular Component	1.06767e-25	1.6015e-23
GO:0007018	microtubule-based movement	63	305	0.207	Biological Process	4.85863e-26	4.83838e-23
GO:0032838	cell projection cytoplasm	47	183	0.257	Cellular Component	2.74875e-24	3.53411e-22
GO:0007017	microtubule-based process	103	821	0.125	Biological Process	1.99487e-23	1.70277e-20
GO:0035082	axoneme assembly	30	71	0.423	Biological Process	8.83862e-23	6.60135e-20
GO:0001578	microtubule bundle formation	33	103	0.32	Biological Process	1.87531e-20	1.245e-17
GO:0044463	cell projection part	133	1416	0.094	Cellular Component	2.80149e-19	3.15167e-17
GO:0010927	cellular component assembly involved in morphogenesis	52	280	0.186	Biological Process	1.72217e-19	1.02899e-16
GO:0015630	microtubule cytoskeleton	111	1138	0.098	Cellular Component	2.92872e-17	2.92872e-15
GO:0044430	cytoskeletal part	134	1523	0.088	Cellular Component	5.14194e-17	4.62775e-15
GO:1902589	single-organism organelle organization	242	3412	0.071	Biological Process	1.04037e-17	5.65109e-15
GO:0060285	cilium-dependent cell motility	19	35	0.543	Biological Process	1.67256e-17	8.32795e-15
GO:0048232	male gamete generation	73	583	0.125	Biological Process	1.02563e-16	4.71394e-14
GO:0005856	cytoskeleton	157	1978	0.079	Cellular Component	7.62719e-16	6.24043e-14
GO:0048858	cell projection morphogenesis	107	1084	0.099	Biological Process	1.94574e-16	8.30416e-14
GO:0044447	axoneme part	19	44	0.432	Cellular Component	2.91022e-15	2.18266e-13
GO:0007283	spermatogenesis	69	548	0.126	Biological Process	5.65789e-16	2.25373e-13
GO:0032990	cell part morphogenesis	107	1108	0.097	Biological Process	8.92458e-16	3.33277e-13
GO:0070925	organelle assembly	88	823	0.107	Biological Process	1.16666e-15	4.10045e-13
GO:0097223	sperm part	36	183	0.197	Cellular Component	6.44543e-15	4.46222e-13
GO:0030261	chromosome condensation	76	667	0.114	Biological Process	4.28089e-15	1.42102e-12
GO:0044424	intracellular part	605	12449	0.049	Cellular Component	7.61972e-14	4.89839e-12
GO:0000902	cell morphogenesis	129	1535	0.084	Biological Process	3.38966e-14	1.06596e-11
GO:0005737	cytoplasm	522	10282	0.051	Cellular Component	4.48184e-13	2.68911e-11
GO:0005622	intracellular	608	12608	0.048	Cellular Component	4.90527e-13	2.75921e-11
GO:0001669	acrosomal vesicle	25	103	0.243	Cellular Component	6.49333e-13	3.43765e-11
GO:0030030	cell projection organization	130	1578	0.082	Biological Process	1.16879e-13	3.49175e-11
GO:0032989	cellular component morphogenesis	135	1669	0.081	Biological Process	1.42413e-13	4.05198e-11
GO:0001539	cilium or flagellum-dependent cell motility	22	75	0.293	Biological Process	3.42888e-13	9.31254e-11
GO:0099568	cytoplasmic region	59	513	0.115	Cellular Component	1.91478e-12	9.57392e-11
GO:0070286	axonemal dynein complex assembly	15	31	0.484	Biological Process	4.05435e-13	1.05325e-10
GO:0006996	organelle organization	273	4367	0.063	Biological Process	4.9187e-13	1.22455e-10
GO:0036064	ciliary basal body	25	110	0.227	Cellular Component	3.16847e-12	1.50085e-10
GO:0005524	ATP binding	167	2234	0.075	Molecular Function	4.69863e-13	2.89144e-10
GO:0032559	adenyl ribonucleotide binding	170	2289	0.074	Molecular Function	4.74477e-13	2.89144e-10
GO:0030554	adenyl nucleotide binding	170	2296	0.074	Molecular Function	6.19153e-13	2.89144e-10
GO:0035639	purine ribonucleoside triphosphate binding	178	2473	0.072	Molecular Function	1.81529e-12	4.98458e-10
GO:0032555	purine ribonucleotide binding	181	2534	0.071	Molecular Function	2.16732e-12	4.98458e-10
GO:0032550	purine ribonucleoside binding	178	2486	0.072	Molecular Function	2.88072e-12	4.98458e-10
GO:0001883	purine nucleoside binding	178	2487	0.072	Molecular Function	2.98419e-12	4.98458e-10
GO:0017076	purine nucleotide binding	181	2544	0.071	Molecular Function	3.07651e-12	4.98458e-10
GO:0032549	ribonucleoside binding	178	2489	0.072	Molecular Function	3.20209e-12	4.98458e-10
GO:0001882	nucleoside binding	178	2494	0.071	Molecular Function	3.81678e-12	5.34731e-10
GO:0032553	ribonucleotide binding	181	2553	0.071	Molecular Function	4.20505e-12	5.35571e-10
GO:0019953	sexual reproduction	101	1150	0.088	Biological Process	2.4465e-12	5.84713e-10
GO:0000226	microtubule cytoskeleton organization	65	597	0.109	Biological Process	3.73175e-12	8.57584e-10
GO:0006323	DNA packaging	81	840	0.096	Biological Process	4.50179e-12	9.9623e-10
GO:0044464	cell part	656	14199	0.046	Cellular Component	3.60621e-11	1.6228e-09
GO:0007276	gamete generation	87	955	0.091	Biological Process	1.45134e-11	3.09706e-09
GO:0005623	cell	656	14226	0.046	Cellular Component	7.30338e-11	3.13002e-09
GO:0048515	spermatid differentiation	30	169	0.178	Biological Process	2.88121e-11	5.93629e-09
GO:0007286	spermatid development	29	160	0.181	Biological Process	3.64253e-11	7.25471e-09
GO:0048609	multicellular organismal reproductive process	99	1171	0.085	Biological Process	3.77129e-11	7.26886e-09
GO:0032504	multicellular organism reproduction	100	1191	0.084	Biological Process	4.38801e-11	8.19324e-09
GO:0005874	microtubule	46	390	0.118	Cellular Component	2.49663e-10	1.02135e-08
GO:0097367	carbohydrate derivative binding	193	2878	0.067	Molecular Function	9.50124e-11	1.10927e-08
GO:0000166	nucleotide binding	192	2867	0.067	Molecular Function	1.22458e-10	1.26312e-08
GO:1901265	nucleoside phosphate binding	192	2868	0.067	Molecular Function	1.26222e-10	1.26312e-08
GO:0007059	chromosome segregation	87	990	0.088	Biological Process	9.50687e-11	1.67997e-08
GO:0098840	protein transport along microtubule	16	49	0.327	Biological Process	9.55969e-11	1.67997e-08
GO:0042073	intraciliary transport	15	43	0.349	Biological Process	1.26467e-10	2.15898e-08
GO:0043232	intracellular non-membrane-bounded organelle	249	4219	0.059	Cellular Component	5.90212e-10	2.30953e-08
GO:0043228	non-membrane-bounded organelle	250	4249	0.059	Cellular Component	7.26859e-10	2.72572e-08
GO:0006928	movement of cell or subcellular component	143	1992	0.072	Biological Process	1.85357e-10	3.07642e-08
GO:0044703	multi-organism reproductive process	108	1364	0.079	Biological Process	2.18387e-10	3.52665e-08
GO:0060294	cilium movement involved in cell motility	12	27	0.444	Biological Process	3.30604e-10	5.19832e-08
GO:0071103	DNA conformation change	85	988	0.086	Biological Process	4.59985e-10	7.04721e-08
GO:0043226	organelle	537	11065	0.049	Cellular Component	2.17702e-09	7.83728e-08
GO:0005815	microtubule organizing center	62	672	0.092	Cellular Component	4.76409e-09	1.64911e-07
GO:0005875	microtubule associated complex	26	164	0.159	Cellular Component	5.05703e-09	1.68568e-07
GO:0036094	small molecule binding	207	3264	0.063	Molecular Function	2.20994e-09	2.04119e-07
GO:0043168	anion binding	213	3386	0.063	Molecular Function	2.33113e-09	2.04119e-07
GO:0005488	binding	617	12677	0.049	Molecular Function	2.69508e-09	2.22106e-07
GO:0008569	ATP-dependent microtubule motor activity, minus-end-directed	10	20	0.5	Molecular Function	2.88463e-09	2.24521e-07
GO:0036126	sperm flagellum	18	84	0.214	Cellular Component	9.49897e-09	3.05324e-07
GO:0016043	cellular component organization	369	6840	0.054	Biological Process	3.80362e-09	5.68166e-07
GO:0036159	inner dynein arm assembly	9	16	0.562	Biological Process	3.99117e-09	5.8164e-07
GO:0003351	epithelial cilium movement	11	27	0.407	Biological Process	5.67424e-09	8.07228e-07
GO:0003777	microtubule motor activity	20	101	0.198	Molecular Function	1.1281e-08	8.31823e-07
GO:0007010	cytoskeleton organization	102	1346	0.076	Biological Process	7.88535e-09	1.07403e-06
GO:0035735	intraciliary transport involved in cilium morphogenesis	12	34	0.353	Biological Process	7.9092e-09	1.07403e-06
GO:0005813	centrosome	48	488	0.098	Cellular Component	4.00673e-08	1.24347e-06
GO:0030286	dynein complex	13	49	0.265	Cellular Component	7.40143e-08	2.22043e-06
GO:0043229	intracellular organelle	523	10904	0.048	Cellular Component	8.93356e-08	2.59361e-06
GO:0097542	ciliary tip	12	42	0.286	Cellular Component	9.57639e-08	2.69336e-06
GO:0005515	protein binding	432	8275	0.052	Molecular Function	4.1969e-08	2.93993e-06
GO:0030990	intraciliary transport particle	10	29	0.345	Cellular Component	1.56283e-07	4.26228e-06
GO:0005858	axonemal dynein complex	8	17	0.471	Cellular Component	1.62292e-07	4.29597e-06
GO:0044444	cytoplasmic part	423	8503	0.05	Cellular Component	3.00694e-07	7.73214e-06
GO:0071840	cellular component organization or biogenesis	377	7175	0.053	Biological Process	6.78212e-08	9.00515e-06
GO:0036156	inner dynein arm	6	9	0.667	Cellular Component	4.0643e-07	1.01607e-05
GO:0010970	establishment of localization by movement along microtubule	23	148	0.155	Biological Process	7.84953e-08	1.01959e-05
GO:0035869	ciliary transition zone	14	66	0.212	Cellular Component	4.79818e-07	1.16712e-05
GO:0002080	acrosomal membrane	9	26	0.346	Cellular Component	6.37774e-07	1.51052e-05
GO:0097546	ciliary base	10	34	0.294	Cellular Component	8.45328e-07	1.95076e-05
GO:0043167	ion binding	349	6504	0.054	Molecular Function	2.99518e-07	1.99821e-05
GO:0099513	polymeric cytoskeletal fiber	52	610	0.085	Cellular Component	1.02217e-06	2.29988e-05
GO:0032391	photoreceptor connecting cilium	10	35	0.286	Cellular Component	1.13917e-06	2.50062e-05
GO:0000003	reproduction	138	2125	0.065	Biological Process	2.33943e-07	2.97406e-05
GO:0044702	single organism reproductive process	118	1758	0.067	Biological Process	4.00035e-07	4.97961e-05
GO:0003774	motor activity	21	141	0.149	Molecular Function	7.97677e-07	5.07975e-05
GO:0030705	cytoskeleton-dependent intracellular transport	23	162	0.142	Biological Process	4.19995e-07	5.12136e-05
GO:0022414	reproductive process	129	1975	0.065	Biological Process	4.662e-07	5.57109e-05
GO:0045503	dynein light chain binding	8	20	0.4	Molecular Function	9.88174e-07	6.01927e-05
GO:0048869	cellular developmental process	248	4425	0.056	Biological Process	5.24015e-07	6.13919e-05
GO:0044422	organelle part	413	8408	0.049	Cellular Component	2.99753e-06	6.42328e-05
GO:1990716	axonemal central apparatus	4	4	1	Cellular Component	3.09302e-06	6.47377e-05
GO:0036158	outer dynein arm assembly	7	14	0.5	Biological Process	6.72058e-07	7.72221e-05
GO:0008144	drug binding	99	1447	0.068	Molecular Function	3.81239e-06	0.000222548
GO:0015631	tubulin binding	36	375	0.096	Molecular Function	7.96104e-06	0.000446137
GO:0009566	fertilization	23	184	0.125	Biological Process	3.96902e-06	0.000447451
GO:0051276	chromosome organization	123	1940	0.063	Biological Process	4.12046e-06	0.000455921
GO:0043014	alpha-tubulin binding	9	34	0.265	Molecular Function	1.05912e-05	0.000570701
GO:0044446	intracellular organelle part	397	8185	0.049	Cellular Component	2.95819e-05	0.000605084
GO:0099512	supramolecular fiber	59	818	0.072	Cellular Component	3.54386e-05	0.000708772
GO:0022412	cellular process involved in reproduction in multicellular organism	54	676	0.08	Biological Process	7.57875e-06	0.000823328
GO:0002079	inner acrosomal membrane	4	6	0.667	Cellular Component	4.33467e-05	0.000848087
GO:0035721	intraciliary retrograde transport	6	13	0.462	Biological Process	7.95906e-06	0.000849203
GO:0009653	anatomical structure morphogenesis	179	3115	0.057	Biological Process	9.64383e-06	0.00101091
GO:0045502	dynein binding	10	46	0.217	Molecular Function	2.27334e-05	0.00117961
GO:0031513	nonmotile primary cilium	17	139	0.122	Cellular Component	7.46389e-05	0.00139948
GO:0072372	primary cilium	17	139	0.122	Cellular Component	7.46389e-05	0.00139948
GO:1902019	regulation of cilium-dependent cell motility	5	9	0.556	Biological Process	1.5424e-05	0.00158893
GO:0051959	dynein light intermediate chain binding	7	24	0.292	Molecular Function	5.23303e-05	0.00261839
GO:0043005	neuron projection	81	1287	0.063	Cellular Component	0.000154773	0.00284276
GO:0003356	regulation of cilium beat frequency	5	10	0.5	Biological Process	2.97599e-05	0.00301382
GO:0035058	nonmotile primary cilium assembly	6	16	0.375	Biological Process	3.3257e-05	0.00325755
GO:1902855	regulation of nonmotile primary cilium assembly	6	16	0.375	Biological Process	3.3257e-05	0.00325755
GO:0044458	motile cilium assembly	7	23	0.304	Biological Process	3.42407e-05	0.0032998
GO:0045505	dynein intermediate chain binding	7	25	0.28	Molecular Function	6.99636e-05	0.00337997
GO:0030317	sperm motility	13	82	0.159	Biological Process	4.21393e-05	0.00396399
GO:0007368	determination of left/right symmetry	19	157	0.121	Biological Process	4.24595e-05	0.00396399
GO:0003352	regulation of cilium movement	6	17	0.353	Biological Process	4.95416e-05	0.00455402
GO:0007281	germ cell development	43	535	0.08	Biological Process	5.59772e-05	0.00506763
GO:0008017	microtubule binding	27	282	0.096	Molecular Function	0.000110884	0.00517826
GO:1902017	regulation of cilium assembly	10	52	0.192	Biological Process	5.97665e-05	0.00532993
GO:0007288	sperm axoneme assembly	6	18	0.333	Biological Process	7.16317e-05	0.00629411
GO:0021591	ventricular system development	8	35	0.229	Biological Process	9.08966e-05	0.00787112
GO:0044767	single-organism developmental process	320	6341	0.05	Biological Process	9.6219e-05	0.00821297
GO:0061512	protein localization to cilium	10	55	0.182	Biological Process	9.84209e-05	0.0082826
GO:0043113	receptor clustering	10	56	0.179	Biological Process	0.000115285	0.00956708
GO:0022607	cellular component assembly	177	3213	0.055	Biological Process	0.000122864	0.0100563
GO:0097458	neuron part	93	1590	0.058	Cellular Component	0.000624828	0.0112469
GO:0005814	centriole	13	109	0.119	Cellular Component	0.000650272	0.0114754
GO:0032502	developmental process	322	6416	0.05	Biological Process	0.00014238	0.011495
GO:0045494	photoreceptor cell maintenance	9	47	0.191	Biological Process	0.000144289	0.011495
GO:0071547	piP-body	3	5	0.6	Cellular Component	0.000693409	0.0120013
GO:0009855	determination of bilateral symmetry	19	173	0.11	Biological Process	0.000157989	0.0124208
GO:0009799	specification of symmetry	19	174	0.109	Biological Process	0.000170421	0.0132242
GO:0007340	acrosome reaction	7	29	0.241	Biological Process	0.000174207	0.0133447
GO:0018200	peptidyl-glutamic acid modification	6	21	0.286	Biological Process	0.000187567	0.0141862
GO:0051704	multi-organism process	160	2883	0.055	Biological Process	0.000202246	0.0151053
GO:0007338	single fertilization	17	150	0.113	Biological Process	0.000236634	0.0174554
GO:0031230	intrinsic component of cell outer membrane	8	50	0.16	Cellular Component	0.00105016	0.0175027
GO:0045203	integral component of cell outer membrane	8	50	0.16	Cellular Component	0.00105016	0.0175027
GO:0048240	sperm capacitation	6	22	0.273	Biological Process	0.000248631	0.0181167
GO:0097228	sperm principal piece	5	20	0.25	Cellular Component	0.00118305	0.0193589
GO:0005829	cytosol	219	4364	0.05	Cellular Component	0.00125345	0.0201447
GO:0097060	synaptic membrane	26	325	0.08	Cellular Component	0.00131937	0.0208321
GO:0035686	sperm fibrous sheath	3	6	0.5	Cellular Component	0.00134347	0.020847
GO:0031503	protein complex localization	24	257	0.093	Biological Process	0.000290787	0.0209224
GO:0031412	gas vesicle organization	8	41	0.195	Biological Process	0.00029414	0.0209224
GO:1902856	negative regulation of nonmotile primary cilium assembly	3	4	0.75	Biological Process	0.000301904	0.0212221
GO:0005871	kinesin complex	8	53	0.151	Cellular Component	0.00155233	0.0236796
GO:0044450	microtubule organizing center part	15	150	0.1	Cellular Component	0.00164091	0.0246137
GO:0048487	beta-tubulin binding	7	34	0.206	Molecular Function	0.000556313	0.0251418
GO:0032279	asymmetric synapse	21	248	0.085	Cellular Component	0.00187161	0.0272068
GO:0097440	apical dendrite	5	22	0.227	Cellular Component	0.00187425	0.0272068
GO:0014069	postsynaptic density	21	250	0.084	Cellular Component	0.00206378	0.0294826
GO:0099572	postsynaptic specialization	21	252	0.083	Cellular Component	0.00227242	0.0315381
GO:0002177	manchette	3	7	0.429	Cellular Component	0.00227775	0.0315381
GO:0060076	excitatory synapse	22	270	0.081	Cellular Component	0.00239405	0.0326462
GO:0051674	localization of cell	91	1514	0.06	Biological Process	0.000538226	0.0373942
GO:0097447	dendritic tree	40	604	0.066	Cellular Component	0.00308416	0.041429
GO:0034451	centriolar satellite	5	25	0.2	Cellular Component	0.00340729	0.0450964
GO:0030991	intraciliary transport particle A	3	8	0.375	Cellular Component	0.00353098	0.0460563
GO:0032045	guanyl-nucleotide exchange factor complex	4	16	0.25	Cellular Component	0.00375521	0.0479448
GO:0045211	postsynaptic membrane	20	246	0.081	Cellular Component	0.00378231	0.0479448
GO:0060632	regulation of microtubule-based movement	7	36	0.194	Biological Process	0.000718103	0.0489828
GO:0060491	regulation of cell projection assembly	17	165	0.103	Biological Process	0.00072142	0.0489828
GO:0001895	retina homeostasis	9	58	0.155	Biological Process	0.000741507	0.0497809
GO:0048870	cell motility	90	1511	0.06	Biological Process	0.000770474	0.0511509
GO:0046548	retinal rod cell development	4	11	0.364	Biological Process	0.000861199	0.0565458
GO:0007224	smoothened signaling pathway	16	153	0.105	Biological Process	0.000870818	0.0565558
GO:0040011	locomotion	111	1947	0.057	Biological Process	0.000904472	0.0581099
GO:0030425	dendrite	40	619	0.065	Cellular Component	0.00468741	0.0585926
GO:0044462	external encapsulating structure part	10	91	0.11	Cellular Component	0.00482004	0.0594251
GO:0048646	anatomical structure formation involved in morphogenesis	82	1361	0.06	Biological Process	0.000955655	0.0607451
GO:0009574	preprophase band	2	3	0.667	Cellular Component	0.00514246	0.0616974
GO:0042824	MHC class I peptide loading complex	2	3	0.667	Cellular Component	0.00514246	0.0616974
GO:0016605	PML body	10	92	0.109	Cellular Component	0.00521	0.0616974
GO:0070739	protein-glutamic acid ligase activity	3	6	0.5	Molecular Function	0.00149247	0.0633622
GO:0070740	tubulin-glutamic acid ligase activity	3	6	0.5	Molecular Function	0.00149247	0.0633622
GO:0030312	external encapsulating structure	12	123	0.098	Cellular Component	0.00561955	0.065683
GO:0016581	NuRD complex	4	18	0.222	Cellular Component	0.00590597	0.0664421
GO:0030992	intraciliary transport particle B	4	18	0.222	Cellular Component	0.00590597	0.0664421
GO:0090545	CHD-type complex	4	18	0.222	Cellular Component	0.00590597	0.0664421
GO:0016887	ATPase activity	49	731	0.067	Molecular Function	0.0018336	0.0717902
GO:0005095	GTPase inhibitor activity	4	13	0.308	Molecular Function	0.00186462	0.0717902
GO:0004788	thiamine diphosphokinase activity	2	2	1	Molecular Function	0.00189596	0.0717902
GO:0043814	phospholactate guanylyltransferase activity	2	2	1	Molecular Function	0.00189596	0.0717902
GO:0015774	polysaccharide transport	8	50	0.16	Biological Process	0.00117791	0.0740841
GO:0008092	cytoskeletal protein binding	59	924	0.064	Molecular Function	0.00204697	0.0754685
GO:2000651	positive regulation of sodium ion transmembrane transporter activity	4	12	0.333	Biological Process	0.00124827	0.0776918
GO:0008090	retrograde axonal transport	5	20	0.25	Biological Process	0.00128129	0.0788948
GO:0042710	biofilm formation	10	75	0.133	Biological Process	0.00129401	0.0788948
GO:0033037	polysaccharide localization	8	51	0.157	Biological Process	0.0013456	0.081212
GO:0071108	protein K48-linked deubiquitination	6	30	0.2	Biological Process	0.00147786	0.0874681
GO:0022406	membrane docking	17	176	0.097	Biological Process	0.00147854	0.0874681
GO:0016787	hydrolase activity	175	3316	0.053	Molecular Function	0.00261905	0.0940844
GO:0090079	translation regulator activity, nucleic acid binding	5	23	0.217	Molecular Function	0.00270856	0.0948672
GO:0048856	anatomical structure development	294	5984	0.049	Biological Process	0.00164279	0.0962322
GO:0051668	localization within membrane	16	164	0.098	Biological Process	0.00181433	0.101101
GO:0021840	directional guidance of interneurons involved in migration from the subpallium to the cortex	2	2	1	Biological Process	0.00182742	0.101101
GO:0021842	chemorepulsion involved in interneuron migration from the subpallium to the cortex	2	2	1	Biological Process	0.00182742	0.101101
GO:1900248	negative regulation of cytoplasmic translational elongation	2	2	1	Biological Process	0.00182742	0.101101
GO:1904527	negative regulation of microtubule binding	2	2	1	Biological Process	0.00182742	0.101101
GO:2000155	positive regulation of cilium-dependent cell motility	2	2	1	Biological Process	0.00182742	0.101101
GO:0098794	postsynapse	31	471	0.066	Cellular Component	0.00931195	0.103466
GO:0009279	cell outer membrane	8	71	0.113	Cellular Component	0.00964432	0.105852
GO:0016881	acid-amino acid ligase activity	7	45	0.156	Molecular Function	0.00309972	0.10592
GO:0000900	translation repressor activity, nucleic acid binding	4	15	0.267	Molecular Function	0.00332053	0.110763
GO:0060972	left/right pattern formation	6	32	0.188	Biological Process	0.00209744	0.114974
GO:0001764	neuron migration	16	168	0.095	Biological Process	0.00232249	0.123488
GO:0006498	N-terminal protein lipidation	3	7	0.429	Biological Process	0.00239743	0.123488
GO:0018095	protein polyglutamylation	3	7	0.429	Biological Process	0.00239743	0.123488
GO:0035720	intraciliary anterograde transport	3	7	0.429	Biological Process	0.00239743	0.123488
GO:0060295	regulation of cilium movement involved in cell motility	3	7	0.429	Biological Process	0.00239743	0.123488
GO:0060296	regulation of cilium beat frequency involved in ciliary motility	3	7	0.429	Biological Process	0.00239743	0.123488
GO:0099560	synaptic membrane adhesion	3	7	0.429	Biological Process	0.00239743	0.123488
GO:0045724	positive regulation of cilium assembly	5	23	0.217	Biological Process	0.00250039	0.127691
GO:0031519	PcG protein complex	6	46	0.13	Cellular Component	0.012067	0.130137
GO:0044423	virion part	12	136	0.088	Cellular Component	0.0121461	0.130137
GO:0012505	endomembrane system	190	3913	0.049	Cellular Component	0.0123191	0.130438
GO:0030141	secretory granule	36	579	0.062	Cellular Component	0.0124933	0.130744
GO:0044085	cellular component biogenesis	191	3726	0.051	Biological Process	0.00260699	0.132006
GO:0005790	smooth endoplasmic reticulum	5	34	0.147	Cellular Component	0.0130846	0.135358
GO:0030313	cell envelope	16	206	0.078	Cellular Component	0.0135487	0.138567
GO:0035036	sperm-egg recognition	7	45	0.156	Biological Process	0.00279831	0.140504
GO:0016235	aggresome	5	35	0.143	Cellular Component	0.0147512	0.147741
GO:0098590	plasma membrane region	60	1075	0.056	Cellular Component	0.0147741	0.147741
GO:0043197	dendritic spine	14	174	0.08	Cellular Component	0.0152093	0.150422
GO:0005951	carbamoyl-phosphate synthase complex	3	13	0.231	Cellular Component	0.0154129	0.150779
GO:0050145	nucleoside phosphate kinase activity	5	26	0.192	Molecular Function	0.00475342	0.153768
GO:0003824	catalytic activity	336	6922	0.049	Molecular Function	0.00482924	0.153768
GO:0044309	neuron spine	14	175	0.08	Cellular Component	0.0159176	0.154041
GO:1903830	magnesium ion transmembrane transport	4	15	0.267	Biological Process	0.00310681	0.154693
GO:0045202	synapse	53	935	0.057	Cellular Component	0.0162527	0.155611
GO:0070603	SWI/SNF superfamily-type complex	8	78	0.103	Cellular Component	0.0164875	0.156198
GO:0030427	site of polarized growth	17	229	0.074	Cellular Component	0.0168014	0.157513
GO:0008865	fructokinase activity	2	3	0.667	Molecular Function	0.00552309	0.168214
GO:0019158	mannokinase activity	2	3	0.667	Molecular Function	0.00552309	0.168214
GO:0015556	C4-dicarboxylate transmembrane transporter activity	3	9	0.333	Molecular Function	0.00568107	0.169344
GO:0015085	calcium ion transmembrane transporter activity	15	166	0.09	Molecular Function	0.00604878	0.176549
GO:1902307	positive regulation of sodium ion transmembrane transport	4	16	0.25	Biological Process	0.00400368	0.196082
GO:1903441	protein localization to ciliary membrane	4	16	0.25	Biological Process	0.00400368	0.196082
GO:0051179	localization	315	6550	0.048	Biological Process	0.00409677	0.19901
GO:0099503	secretory vesicle	42	724	0.058	Cellular Component	0.0216682	0.201045
GO:0044304	main axon	7	67	0.104	Cellular Component	0.022027	0.202289
GO:0003724	RNA helicase activity	13	138	0.094	Molecular Function	0.00728229	0.208214
GO:0035098	ESC/E(Z) complex	3	15	0.2	Cellular Component	0.0230396	0.209451
GO:0005819	spindle	25	389	0.064	Cellular Component	0.0236257	0.210576
GO:0001534	radial spoke	2	6	0.333	Cellular Component	0.0236313	0.210576
GO:0097499	protein localization to nonmotile primary cilium	5	26	0.192	Biological Process	0.00439668	0.211856
GO:1904949	ATPase complex	19	276	0.069	Cellular Component	0.0243593	0.214935
GO:0000221	vacuolar proton-transporting V-type ATPase, V1 domain	5	40	0.125	Cellular Component	0.025209	0.218182
GO:0098589	membrane region	68	1277	0.053	Cellular Component	0.0252121	0.218182
GO:0007143	female meiotic division	7	49	0.143	Biological Process	0.0045718	0.218532
GO:0009988	cell-cell recognition	8	62	0.129	Biological Process	0.00473616	0.224592
GO:0015740	C4-dicarboxylate transport	4	17	0.235	Biological Process	0.00506052	0.23027
GO:0035020	regulation of Rac protein signal transduction	4	17	0.235	Biological Process	0.00506052	0.23027
GO:0072578	neurotransmitter-gated ion channel clustering	4	17	0.235	Biological Process	0.00506052	0.23027
GO:0003353	positive regulation of cilium movement	2	3	0.667	Biological Process	0.00532634	0.23027
GO:0010378	temperature compensation of the circadian clock	2	3	0.667	Biological Process	0.00532634	0.23027
GO:0035616	histone H2B conserved C-terminal lysine deubiquitination	2	3	0.667	Biological Process	0.00532634	0.23027
GO:0045900	negative regulation of translational elongation	2	3	0.667	Biological Process	0.00532634	0.23027
GO:0060629	regulation of homologous chromosome segregation	2	3	0.667	Biological Process	0.00532634	0.23027
GO:0060830	ciliary receptor clustering involved in smoothened signaling pathway	2	3	0.667	Biological Process	0.00532634	0.23027
GO:1904158	axonemal central apparatus assembly	2	3	0.667	Biological Process	0.00532634	0.23027
GO:0036353	histone H2A-K119 monoubiquitination	3	9	0.333	Biological Process	0.00539546	0.23027
GO:0097119	postsynaptic density protein 95 clustering	3	9	0.333	Biological Process	0.00539546	0.23027
GO:1902018	negative regulation of cilium assembly	3	9	0.333	Biological Process	0.00539546	0.23027
GO:1990048	anterograde dense core granule trafficking	3	9	0.333	Biological Process	0.00539546	0.23027
GO:0036477	somatodendritic compartment	49	880	0.056	Cellular Component	0.0269634	0.231115
GO:0005605	basal lamina	3	16	0.188	Cellular Component	0.0274899	0.231223
GO:1990124	messenger ribonucleoprotein complex	3	16	0.188	Cellular Component	0.0274899	0.231223
GO:0019012	virion	12	153	0.078	Cellular Component	0.0279792	0.23316
GO:0031975	envelope	72	1371	0.053	Cellular Component	0.0284067	0.234551
GO:0005578	proteinaceous extracellular matrix	9	103	0.087	Cellular Component	0.0292744	0.239518
GO:0015095	magnesium ion transmembrane transporter activity	7	54	0.13	Molecular Function	0.00863914	0.242069
GO:0070727	cellular macromolecule localization	107	1977	0.054	Biological Process	0.00587364	0.248901
GO:0046940	nucleoside monophosphate phosphorylation	5	28	0.179	Biological Process	0.00612236	0.257613
GO:0000801	central element	2	7	0.286	Cellular Component	0.0321728	0.257757
GO:0043203	axon hillock	2	7	0.286	Cellular Component	0.0321728	0.257757
GO:0000138	Golgi trans cisterna	3	17	0.176	Cellular Component	0.0323628	0.257757
GO:0035518	histone H2A monoubiquitination	4	18	0.222	Biological Process	0.00628917	0.262782
GO:0035097	histone methyltransferase complex	7	73	0.096	Cellular Component	0.0333571	0.263345
GO:0046540	U4/U6 x U5 tri-snRNP complex	4	30	0.133	Cellular Component	0.0355985	0.26771
GO:0005635	nuclear envelope	27	446	0.061	Cellular Component	0.0370607	0.26771
GO:0000791	euchromatin	5	45	0.111	Cellular Component	0.0395087	0.26771
GO:0009320	phosphoribosylaminoimidazole carboxylase complex	2	8	0.25	Cellular Component	0.04172	0.26771
GO:0030981	cortical microtubule cytoskeleton	2	8	0.25	Cellular Component	0.04172	0.26771
GO:0031429	box H/ACA snoRNP complex	2	8	0.25	Cellular Component	0.04172	0.26771
GO:0034464	BBSome	2	8	0.25	Cellular Component	0.04172	0.26771
GO:0036128	CatSper complex	2	8	0.25	Cellular Component	0.04172	0.26771
GO:0036157	outer dynein arm	2	8	0.25	Cellular Component	0.04172	0.26771
GO:0072588	box H/ACA RNP complex	2	8	0.25	Cellular Component	0.04172	0.26771
GO:1990075	periciliary membrane compartment	2	8	0.25	Cellular Component	0.04172	0.26771
GO:0016023	cytoplasmic, membrane-bounded vesicle	66	1270	0.052	Cellular Component	0.041962	0.26771
GO:0000802	transverse filament	1	1	1	Cellular Component	0.0420212	0.26771
GO:0005595	collagen type XII trimer	1	1	1	Cellular Component	0.0420212	0.26771
GO:0016035	zeta DNA polymerase complex	1	1	1	Cellular Component	0.0420212	0.26771
GO:0017086	3-methyl-2-oxobutanoate dehydrogenase (lipoamide) complex	1	1	1	Cellular Component	0.0420212	0.26771
GO:0032160	septin filament array	1	1	1	Cellular Component	0.0420212	0.26771
GO:0033573	high-affinity iron permease complex	1	1	1	Cellular Component	0.0420212	0.26771
GO:0035328	transcriptionally silent chromatin	1	1	1	Cellular Component	0.0420212	0.26771
GO:0042825	TAP complex	1	1	1	Cellular Component	0.0420212	0.26771
GO:0061618	sublamina densa	1	1	1	Cellular Component	0.0420212	0.26771
GO:0061671	Cbp3p-Cbp6 complex	1	1	1	Cellular Component	0.0420212	0.26771
GO:0070860	RNA polymerase I core factor complex	1	1	1	Cellular Component	0.0420212	0.26771
GO:0097229	sperm end piece	1	1	1	Cellular Component	0.0420212	0.26771
GO:0097362	MCM8-MCM9 complex	1	1	1	Cellular Component	0.0420212	0.26771
GO:1990718	axonemal central pair projection	1	1	1	Cellular Component	0.0420212	0.26771
GO:0005604	basement membrane	7	77	0.091	Cellular Component	0.0427478	0.26771
GO:0030426	growth cone	14	200	0.07	Cellular Component	0.0430906	0.26771
GO:0001673	male germ cell nucleus	3	19	0.158	Cellular Component	0.0433577	0.26771
GO:0009506	plasmodesma	3	19	0.158	Cellular Component	0.0433577	0.26771
GO:0055044	symplast	3	19	0.158	Cellular Component	0.0433577	0.26771
GO:0097526	spliceosomal tri-snRNP complex	4	32	0.125	Cellular Component	0.0437627	0.26771
GO:0019031	viral envelope	8	94	0.085	Cellular Component	0.0440235	0.26771
GO:0036338	viral membrane	8	94	0.085	Cellular Component	0.0440235	0.26771
GO:0016671	oxidoreductase activity, acting on a sulfur group of donors, disulfide as acceptor	4	20	0.2	Molecular Function	0.00991461	0.268242
GO:0016798	hydrolase activity, acting on glycosyl bonds	16	192	0.083	Molecular Function	0.00995617	0.268242
GO:0008716	D-alanine-D-alanine ligase activity	3	11	0.273	Molecular Function	0.0104548	0.273254
GO:0050833	pyruvate transmembrane transporter activity	2	4	0.5	Molecular Function	0.0107273	0.273254
GO:0070735	protein-glycine ligase activity	2	4	0.5	Molecular Function	0.0107273	0.273254
GO:0008589	regulation of smoothened signaling pathway	10	94	0.106	Biological Process	0.00684758	0.284127
GO:0044420	extracellular matrix component	8	96	0.083	Cellular Component	0.0488268	0.294927
GO:0009331	glycerol-3-phosphate dehydrogenase complex	3	20	0.15	Cellular Component	0.0494651	0.29679
GO:0043623	cellular protein complex assembly	48	781	0.061	Biological Process	0.00745957	0.297345
GO:0060287	epithelial cilium movement involved in determination of left/right asymmetry	3	10	0.3	Biological Process	0.00746472	0.297345
GO:0099519	dense core granule cytoskeletal trafficking	3	10	0.3	Biological Process	0.00746472	0.297345
GO:1904491	protein localization to ciliary transition zone	3	10	0.3	Biological Process	0.00746472	0.297345
GO:2000574	regulation of microtubule motor activity	3	10	0.3	Biological Process	0.00746472	0.297345
GO:2000766	negative regulation of cytoplasmic translation	3	10	0.3	Biological Process	0.00746472	0.297345
GO:0032421	stereocilium bundle	5	48	0.104	Cellular Component	0.0500452	0.298282
GO:0002949	tRNA threonylcarbamoyladenosine modification	8	67	0.119	Biological Process	0.00758632	0.300187
GO:0001739	sex chromatin	2	9	0.222	Cellular Component	0.0521737	0.301002
GO:0005890	sodium:potassium-exchanging ATPase complex	2	9	0.222	Cellular Component	0.0521737	0.301002
GO:0009524	phragmoplast	2	9	0.222	Cellular Component	0.0521737	0.301002
GO:0031314	extrinsic component of mitochondrial inner membrane	2	9	0.222	Cellular Component	0.0521737	0.301002
GO:0060091	kinocilium	2	9	0.222	Cellular Component	0.0521737	0.301002
GO:0005783	endoplasmic reticulum	84	1682	0.05	Cellular Component	0.052935	0.301657
GO:0030667	secretory granule membrane	15	225	0.067	Cellular Component	0.0529576	0.301657
GO:0040015	negative regulation of multicellular organism growth	4	19	0.211	Biological Process	0.00770076	0.302711
GO:0033180	proton-transporting V-type ATPase, V1 domain	5	49	0.102	Cellular Component	0.0538896	0.305036
GO:0005788	endoplasmic reticulum lumen	15	226	0.066	Cellular Component	0.0546317	0.307303
GO:0030054	cell junction	54	1031	0.052	Cellular Component	0.0549923	0.30741
GO:0090544	BAF-type complex	3	21	0.143	Cellular Component	0.0559668	0.310926
GO:0043186	P granule	4	35	0.114	Cellular Component	0.0578096	0.319194
GO:0004180	carboxypeptidase activity	6	45	0.133	Molecular Function	0.0128317	0.321021
GO:0005310	dicarboxylic acid transmembrane transporter activity	5	33	0.152	Molecular Function	0.0133548	0.325955
GO:0045504	dynein heavy chain binding	3	12	0.25	Molecular Function	0.0134942	0.325955
GO:0015693	magnesium ion transport	7	55	0.127	Biological Process	0.00866757	0.338488
GO:0005868	cytoplasmic dynein complex	3	22	0.136	Cellular Component	0.0628518	0.339863
GO:0060293	germ plasm	4	36	0.111	Cellular Component	0.0629666	0.339863
GO:0044224	juxtaparanode region of axon	2	10	0.2	Cellular Component	0.0634411	0.339863
GO:0070823	HDA1 complex	2	10	0.2	Cellular Component	0.0634411	0.339863
GO:1990635	proximal dendrite	2	10	0.2	Cellular Component	0.0634411	0.339863
GO:0006814	sodium ion transport	21	279	0.075	Biological Process	0.00888218	0.344617
GO:0016471	vacuolar proton-transporting V-type ATPase complex	5	52	0.096	Cellular Component	0.066421	0.352511
GO:0031988	membrane-bounded vesicle	67	1328	0.05	Cellular Component	0.0665855	0.352511
GO:0035255	ionotropic glutamate receptor binding	5	34	0.147	Molecular Function	0.0151105	0.357764
GO:0036459	thiol-dependent ubiquitinyl hydrolase activity	10	105	0.095	Molecular Function	0.0161979	0.357764
GO:0004386	helicase activity	21	291	0.072	Molecular Function	0.0166366	0.357764
GO:0004088	carbamoyl-phosphate synthase (glutamine-hydrolyzing) activity	3	13	0.231	Molecular Function	0.0169831	0.357764
GO:0016615	malate dehydrogenase activity	3	13	0.231	Molecular Function	0.0169831	0.357764
GO:1990380	Lys48-specific deubiquitinase activity	3	13	0.231	Molecular Function	0.0169831	0.357764
GO:0101005	ubiquitinyl hydrolase activity	10	106	0.094	Molecular Function	0.0172127	0.357764
GO:0004455	ketol-acid reductoisomerase activity	2	5	0.4	Molecular Function	0.0173647	0.357764
GO:0031749	D2 dopamine receptor binding	2	5	0.4	Molecular Function	0.0173647	0.357764
GO:0071535	RING-like zinc finger domain binding	2	5	0.4	Molecular Function	0.0173647	0.357764
GO:0090533	cation-transporting ATPase complex	4	37	0.108	Cellular Component	0.0683567	0.359772
GO:0010737	protein kinase A signaling	5	31	0.161	Biological Process	0.00952691	0.364893
GO:0097120	receptor localization to synapse	5	31	0.161	Biological Process	0.00952691	0.364893
GO:0006470	protein dephosphorylation	26	371	0.07	Biological Process	0.00958951	0.364951
GO:0007098	centrosome cycle	12	130	0.092	Biological Process	0.00988092	0.36813
GO:0051297	centrosome organization	12	130	0.092	Biological Process	0.00988092	0.36813
GO:2001223	negative regulation of neuron migration	3	11	0.273	Biological Process	0.00994104	0.36813
GO:0006848	pyruvate transport	2	4	0.5	Biological Process	0.0103508	0.36813
GO:0007341	penetration of zona pellucida	2	4	0.5	Biological Process	0.0103508	0.36813
GO:0038108	negative regulation of appetite by leptin-mediated signaling pathway	2	4	0.5	Biological Process	0.0103508	0.36813
GO:0046368	GDP-L-fucose metabolic process	2	4	0.5	Biological Process	0.0103508	0.36813
GO:1901475	pyruvate transmembrane transport	2	4	0.5	Biological Process	0.0103508	0.36813
GO:2000741	positive regulation of mesenchymal stem cell differentiation	2	4	0.5	Biological Process	0.0103508	0.36813
GO:2000847	negative regulation of corticosteroid hormone secretion	2	4	0.5	Biological Process	0.0103508	0.36813
GO:2000850	negative regulation of glucocorticoid secretion	2	4	0.5	Biological Process	0.0103508	0.36813
GO:0016574	histone ubiquitination	7	57	0.123	Biological Process	0.0104967	0.371112
GO:0044456	synapse part	41	772	0.053	Cellular Component	0.0730452	0.37975
GO:0016234	inclusion body	6	70	0.086	Cellular Component	0.0734315	0.37975
GO:0043204	perikaryon	11	160	0.069	Cellular Component	0.0747076	0.37975
GO:0043227	membrane-bounded organelle	441	10042	0.044	Cellular Component	0.074922	0.37975
GO:0071564	npBAF complex	2	11	0.182	Cellular Component	0.0754355	0.37975
GO:0033267	axon part	25	439	0.057	Cellular Component	0.0768824	0.37975
GO:0031594	neuromuscular junction	6	72	0.083	Cellular Component	0.0817182	0.37975
GO:0005794	Golgi apparatus	69	1390	0.05	Cellular Component	0.0819749	0.37975
GO:0098862	cluster of actin-based cell projections	10	144	0.069	Cellular Component	0.0821364	0.37975
GO:0000308	cytoplasmic cyclin-dependent protein kinase holoenzyme complex	1	2	0.5	Cellular Component	0.0822791	0.37975
GO:0000328	fungal-type vacuole lumen	1	2	0.5	Cellular Component	0.0822791	0.37975
GO:0002081	outer acrosomal membrane	1	2	0.5	Cellular Component	0.0822791	0.37975
GO:0002944	cyclin K-CDK12 complex	1	2	0.5	Cellular Component	0.0822791	0.37975
GO:0005712	chiasma	1	2	0.5	Cellular Component	0.0822791	0.37975
GO:0005873	plus-end kinesin complex	1	2	0.5	Cellular Component	0.0822791	0.37975
GO:0009424	bacterial-type flagellum hook	1	2	0.5	Cellular Component	0.0822791	0.37975
GO:0016935	glycine-gated chloride channel complex	1	2	0.5	Cellular Component	0.0822791	0.37975
GO:0030993	axonemal heterotrimeric kinesin-II complex	1	2	0.5	Cellular Component	0.0822791	0.37975
GO:0033290	eukaryotic 48S preinitiation complex	1	2	0.5	Cellular Component	0.0822791	0.37975
GO:0045298	tubulin complex	1	2	0.5	Cellular Component	0.0822791	0.37975
GO:0097541	axonemal basal plate	1	2	0.5	Cellular Component	0.0822791	0.37975
GO:0097545	axonemal outer doublet	1	2	0.5	Cellular Component	0.0822791	0.37975
GO:0097587	MutLgamma complex	1	2	0.5	Cellular Component	0.0822791	0.37975
GO:1990533	Dom34-Hbs1 complex	1	2	0.5	Cellular Component	0.0822791	0.37975
GO:0033176	proton-transporting V-type ATPase complex	7	90	0.078	Cellular Component	0.0842424	0.38294
GO:0034708	methyltransferase complex	8	108	0.074	Cellular Component	0.0846619	0.38294
GO:0005697	telomerase holoenzyme complex	3	25	0.12	Cellular Component	0.0856806	0.38294
GO:1990752	microtubule end	3	25	0.12	Cellular Component	0.0856806	0.38294
GO:0045495	pole plasm	4	40	0.1	Cellular Component	0.0858914	0.38294
GO:0090568	nuclear transcriptional repressor complex	4	40	0.1	Cellular Component	0.0858914	0.38294
GO:0005885	Arp2/3 protein complex	2	12	0.167	Cellular Component	0.0880761	0.38294
GO:0033162	melanosome membrane	2	12	0.167	Cellular Component	0.0880761	0.38294
GO:0035253	ciliary rootlet	2	12	0.167	Cellular Component	0.0880761	0.38294
GO:0043083	synaptic cleft	2	12	0.167	Cellular Component	0.0880761	0.38294
GO:0043194	axon initial segment	2	12	0.167	Cellular Component	0.0880761	0.38294
GO:0045009	chitosome	2	12	0.167	Cellular Component	0.0880761	0.38294
GO:0010765	positive regulation of sodium ion transport	5	32	0.156	Biological Process	0.0109027	0.383199
GO:0043412	macromolecule modification	213	4343	0.049	Biological Process	0.0110212	0.383752
GO:0007270	neuron-neuron synaptic transmission	13	148	0.088	Biological Process	0.0110469	0.383752
GO:0043231	intracellular membrane-bounded organelle	435	9927	0.044	Cellular Component	0.0892318	0.386099
GO:0098858	actin-based cell projection	12	185	0.065	Cellular Component	0.0905665	0.388225
GO:0016529	sarcoplasmic reticulum	5	57	0.088	Cellular Component	0.0905857	0.388225
GO:0000794	condensed nuclear chromosome	10	147	0.068	Cellular Component	0.0911934	0.388977
GO:0050773	regulation of dendrite development	14	165	0.085	Biological Process	0.0114149	0.391976
GO:0051705	multi-organism behavior	14	165	0.085	Biological Process	0.0114149	0.391976
GO:0031253	cell projection membrane	19	325	0.058	Cellular Component	0.0925393	0.392856
GO:0008088	axo-dendritic transport	8	72	0.111	Biological Process	0.0115671	0.394932
GO:0046488	phosphatidylinositol metabolic process	16	199	0.08	Biological Process	0.0116713	0.396227
GO:0004843	thiol-dependent ubiquitin-specific protease activity	9	93	0.097	Molecular Function	0.0199531	0.399255
GO:0004825	methionine-tRNA ligase activity	3	14	0.214	Molecular Function	0.0209272	0.399255
GO:0051010	microtubule plus-end binding	3	14	0.214	Molecular Function	0.0209272	0.399255
GO:0004181	metallocarboxypeptidase activity	4	25	0.16	Molecular Function	0.021808	0.399255
GO:0004779	sulfate adenylyltransferase activity	4	25	0.16	Molecular Function	0.021808	0.399255
GO:0004781	sulfate adenylyltransferase (ATP) activity	4	25	0.16	Molecular Function	0.021808	0.399255
GO:0004553	hydrolase activity, hydrolyzing O-glycosyl compounds	13	160	0.081	Molecular Function	0.022859	0.399255
GO:0031624	ubiquitin conjugating enzyme binding	5	38	0.132	Molecular Function	0.0236557	0.399255
GO:0042578	phosphoric ester hydrolase activity	32	508	0.063	Molecular Function	0.0237784	0.399255
GO:1901363	heterocyclic compound binding	292	6111	0.048	Molecular Function	0.0243746	0.399255
GO:0005516	calmodulin binding	15	196	0.077	Molecular Function	0.0247425	0.399255
GO:0001103	RNA polymerase II repressing transcription factor binding	4	26	0.154	Molecular Function	0.0249088	0.399255
GO:0005042	netrin receptor activity	2	6	0.333	Molecular Function	0.0253008	0.399255
GO:0009374	biotin binding	2	6	0.333	Molecular Function	0.0253008	0.399255
GO:0030297	transmembrane receptor protein tyrosine kinase activator activity	2	6	0.333	Molecular Function	0.0253008	0.399255
GO:0016742	hydroxymethyl-, formyl- and related transferase activity	3	15	0.2	Molecular Function	0.0253289	0.399255
GO:0035925	mRNA 3'-UTR AU-rich region binding	3	15	0.2	Molecular Function	0.0253289	0.399255
GO:0050811	GABA receptor binding	3	15	0.2	Molecular Function	0.0253289	0.399255
GO:0005509	calcium ion binding	42	709	0.059	Molecular Function	0.02697	0.399255
GO:0008066	glutamate receptor activity	4	27	0.148	Molecular Function	0.0282619	0.399255
GO:0003810	protein-glutamine gamma-glutamyltransferase activity	3	16	0.188	Molecular Function	0.0301872	0.399255
GO:0016987	sigma factor activity	3	16	0.188	Molecular Function	0.0301872	0.399255
GO:0003993	acid phosphatase activity	9	100	0.09	Molecular Function	0.0302835	0.399255
GO:0042623	ATPase activity, coupled	34	559	0.061	Molecular Function	0.0315546	0.399255
GO:0070491	repressing transcription factor binding	6	55	0.109	Molecular Function	0.0317759	0.399255
GO:0030371	translation repressor activity	4	28	0.143	Molecular Function	0.0318705	0.399255
GO:0015075	ion transmembrane transporter activity	68	1248	0.054	Molecular Function	0.03229	0.399255
GO:0097159	organic cyclic compound binding	293	6173	0.047	Molecular Function	0.0332447	0.399255
GO:0019783	ubiquitin-like protein-specific protease activity	10	118	0.085	Molecular Function	0.0333067	0.399255
GO:0008233	peptidase activity	51	902	0.057	Molecular Function	0.0338288	0.399255
GO:0001164	RNA polymerase I CORE element sequence-specific DNA binding	2	7	0.286	Molecular Function	0.0344102	0.399255
GO:0004340	glucokinase activity	2	7	0.286	Molecular Function	0.0344102	0.399255
GO:0004396	hexokinase activity	2	7	0.286	Molecular Function	0.0344102	0.399255
GO:0015180	L-alanine transmembrane transporter activity	2	7	0.286	Molecular Function	0.0344102	0.399255
GO:0022858	alanine transmembrane transporter activity	2	7	0.286	Molecular Function	0.0344102	0.399255
GO:0030060	L-malate dehydrogenase activity	2	7	0.286	Molecular Function	0.0344102	0.399255
GO:0045152	antisigma factor binding	5	42	0.119	Molecular Function	0.0348202	0.399255
GO:0000996	core DNA-dependent RNA polymerase binding promoter specificity activity	3	17	0.176	Molecular Function	0.0354984	0.399255
GO:0005432	calcium:sodium antiporter activity	3	17	0.176	Molecular Function	0.0354984	0.399255
GO:0072509	divalent inorganic cation transmembrane transporter activity	21	316	0.066	Molecular Function	0.0366475	0.399255
GO:0044390	ubiquitin-like protein conjugating enzyme binding	5	43	0.116	Molecular Function	0.0380424	0.399255
GO:0004722	protein serine/threonine phosphatase activity	7	73	0.096	Molecular Function	0.0393853	0.399255
GO:0016791	phosphatase activity	26	416	0.062	Molecular Function	0.0418831	0.399255
GO:0060589	nucleoside-triphosphatase regulator activity	23	359	0.064	Molecular Function	0.0423649	0.399255
GO:0030145	manganese ion binding	6	59	0.102	Molecular Function	0.0427666	0.399255
GO:0030695	GTPase regulator activity	20	303	0.066	Molecular Function	0.0431351	0.399255
GO:0003881	CDP-diacylglycerol-inositol 3-phosphatidyltransferase activity	1	1	1	Molecular Function	0.0435709	0.399255
GO:0003921	GMP synthase activity	1	1	1	Molecular Function	0.0435709	0.399255
GO:0004394	heparan sulfate 2-O-sulfotransferase activity	1	1	1	Molecular Function	0.0435709	0.399255
GO:0004446	inositol-hexakisphosphate phosphatase activity	1	1	1	Molecular Function	0.0435709	0.399255
GO:0004502	kynurenine 3-monooxygenase activity	1	1	1	Molecular Function	0.0435709	0.399255
GO:0004503	monophenol monooxygenase activity	1	1	1	Molecular Function	0.0435709	0.399255
GO:0004989	octopamine receptor activity	1	1	1	Molecular Function	0.0435709	0.399255
GO:0005477	pyruvate secondary active transmembrane transporter activity	1	1	1	Molecular Function	0.0435709	0.399255
GO:0008424	glycoprotein 6-alpha-L-fucosyltransferase activity	1	1	1	Molecular Function	0.0435709	0.399255
GO:0008772	[isocitrate dehydrogenase (NADP+)] kinase activity	1	1	1	Molecular Function	0.0435709	0.399255
GO:0016819	hydrolase activity, acting on acid anhydrides, in sulfonyl-containing anhydrides	1	1	1	Molecular Function	0.0435709	0.399255
GO:0016989	sigma factor antagonist activity	1	1	1	Molecular Function	0.0435709	0.399255
GO:0019964	interferon-gamma binding	1	1	1	Molecular Function	0.0435709	0.399255
GO:0030351	inositol-1,3,4,5,6-pentakisphosphate 3-phosphatase activity	1	1	1	Molecular Function	0.0435709	0.399255
GO:0030352	inositol-1,4,5,6-tetrakisphosphate 6-phosphatase activity	1	1	1	Molecular Function	0.0435709	0.399255
GO:0030975	thiamine binding	1	1	1	Molecular Function	0.0435709	0.399255
GO:0031870	thromboxane A2 receptor binding	1	1	1	Molecular Function	0.0435709	0.399255
GO:0033828	glucosylglycerol-phosphate synthase activity	1	1	1	Molecular Function	0.0435709	0.399255
GO:0034417	bisphosphoglycerate 3-phosphatase activity	1	1	1	Molecular Function	0.0435709	0.399255
GO:0043530	adenosine 5'-monophosphoramidase activity	1	1	1	Molecular Function	0.0435709	0.399255
GO:0046921	alpha-(1->6)-fucosyltransferase activity	1	1	1	Molecular Function	0.0435709	0.399255
GO:0047627	adenylylsulfatase activity	1	1	1	Molecular Function	0.0435709	0.399255
GO:0050429	calcium-dependent phospholipase C activity	1	1	1	Molecular Function	0.0435709	0.399255
GO:0050528	acyloxyacyl hydrolase activity	1	1	1	Molecular Function	0.0435709	0.399255
GO:0051722	protein C-terminal methylesterase activity	1	1	1	Molecular Function	0.0435709	0.399255
GO:0051723	protein methylesterase activity	1	1	1	Molecular Function	0.0435709	0.399255
GO:0052826	inositol hexakisphosphate 2-phosphatase activity	1	1	1	Molecular Function	0.0435709	0.399255
GO:0060175	brain-derived neurotrophic factor-activated receptor activity	1	1	1	Molecular Function	0.0435709	0.399255
GO:0070012	oligopeptidase activity	1	1	1	Molecular Function	0.0435709	0.399255
GO:0070774	phytoceramidase activity	1	1	1	Molecular Function	0.0435709	0.399255
GO:0071424	rRNA (cytosine-N4-)-methyltransferase activity	1	1	1	Molecular Function	0.0435709	0.399255
GO:0071795	K11-linked polyubiquitin binding	1	1	1	Molecular Function	0.0435709	0.399255
GO:0071890	bicarbonate binding	1	1	1	Molecular Function	0.0435709	0.399255
GO:0097621	monoamine oxidase activity	1	1	1	Molecular Function	0.0435709	0.399255
GO:0000309	nicotinamide-nucleotide adenylyltransferase activity	2	8	0.25	Molecular Function	0.0445759	0.399255
GO:0001163	RNA polymerase I regulatory region sequence-specific DNA binding	2	8	0.25	Molecular Function	0.0445759	0.399255
GO:0004568	chitinase activity	2	8	0.25	Molecular Function	0.0445759	0.399255
GO:0004638	phosphoribosylaminoimidazole carboxylase activity	2	8	0.25	Molecular Function	0.0445759	0.399255
GO:0004817	cysteine-tRNA ligase activity	2	8	0.25	Molecular Function	0.0445759	0.399255
GO:0004822	isoleucine-tRNA ligase activity	2	8	0.25	Molecular Function	0.0445759	0.399255
GO:0015187	glycine transmembrane transporter activity	2	8	0.25	Molecular Function	0.0445759	0.399255
GO:0017153	sodium:dicarboxylate symporter activity	2	8	0.25	Molecular Function	0.0445759	0.399255
GO:0050839	cell adhesion molecule binding	14	194	0.072	Molecular Function	0.0447416	0.399255
GO:0044297	cell body	36	683	0.053	Cellular Component	0.0957425	0.404546
GO:0004197	cysteine-type endopeptidase activity	8	92	0.087	Molecular Function	0.047205	0.407858
GO:0004368	glycerol-3-phosphate dehydrogenase activity	3	19	0.158	Molecular Function	0.0474524	0.407858
GO:0004550	nucleoside diphosphate kinase activity	3	19	0.158	Molecular Function	0.0474524	0.407858
GO:0004970	ionotropic glutamate receptor activity	3	19	0.158	Molecular Function	0.0474524	0.407858
GO:0005234	extracellular-glutamate-gated ion channel activity	3	19	0.158	Molecular Function	0.0474524	0.407858
GO:0015368	calcium:cation antiporter activity	3	19	0.158	Molecular Function	0.0474524	0.407858
GO:0043234	protein complex	214	4718	0.045	Cellular Component	0.0973188	0.409285
GO:0034613	cellular protein localization	103	1943	0.053	Biological Process	0.0121481	0.410084
GO:0019028	viral capsid	7	94	0.074	Cellular Component	0.100452	0.412483
GO:0030175	filopodium	7	94	0.074	Cellular Component	0.100452	0.412483
GO:0044431	Golgi apparatus part	46	903	0.051	Cellular Component	0.101246	0.412483
GO:0005614	interstitial matrix	2	13	0.154	Cellular Component	0.101288	0.412483
GO:0008250	oligosaccharyltransferase complex	2	13	0.154	Cellular Component	0.101288	0.412483
GO:0031464	Cul4A-RING E3 ubiquitin ligase complex	2	13	0.154	Cellular Component	0.101288	0.412483
GO:0045252	oxoglutarate dehydrogenase complex	2	13	0.154	Cellular Component	0.101288	0.412483
GO:0005326	neurotransmitter transporter activity	5	46	0.109	Molecular Function	0.0487717	0.416642
GO:0015318	inorganic solute uptake transmembrane transporter activity	40	701	0.057	Molecular Function	0.049436	0.419757
GO:0007127	meiosis I	14	167	0.084	Biological Process	0.0125948	0.422776
GO:0000793	condensed chromosome	16	271	0.059	Cellular Component	0.108257	0.423201
GO:0005700	polytene chromosome	6	78	0.077	Cellular Component	0.109539	0.423201
GO:0031410	cytoplasmic vesicle	91	1911	0.048	Cellular Component	0.10988	0.423201
GO:0009368	endopeptidase Clp complex	4	44	0.091	Cellular Component	0.112284	0.423201
GO:0012506	vesicle membrane	34	651	0.052	Cellular Component	0.112681	0.423201
GO:0005801	cis-Golgi network	5	61	0.082	Cellular Component	0.112748	0.423201
GO:0016592	mediator complex	6	79	0.076	Cellular Component	0.114595	0.423201
GO:0033268	node of Ranvier	2	14	0.143	Cellular Component	0.115	0.423201
GO:0033270	paranode region of axon	2	14	0.143	Cellular Component	0.115	0.423201
GO:0071565	nBAF complex	2	14	0.143	Cellular Component	0.115	0.423201
GO:0043025	neuronal cell body	32	611	0.052	Cellular Component	0.117783	0.423201
GO:0032281	AMPA glutamate receptor complex	3	29	0.103	Cellular Component	0.120656	0.423201
GO:0002139	stereocilia coupling link	1	3	0.333	Cellular Component	0.120847	0.423201
GO:0002141	stereocilia ankle link	1	3	0.333	Cellular Component	0.120847	0.423201
GO:0002142	stereocilia ankle link complex	1	3	0.333	Cellular Component	0.120847	0.423201
GO:0005668	RNA polymerase transcription factor SL1 complex	1	3	0.333	Cellular Component	0.120847	0.423201
GO:0005879	axonemal microtubule	1	3	0.333	Cellular Component	0.120847	0.423201
GO:0005958	DNA-dependent protein kinase-DNA ligase 4 complex	1	3	0.333	Cellular Component	0.120847	0.423201
GO:0009340	DNA topoisomerase IV complex	1	3	0.333	Cellular Component	0.120847	0.423201
GO:0016939	kinesin II complex	1	3	0.333	Cellular Component	0.120847	0.423201
GO:0019015	viral genome	1	3	0.333	Cellular Component	0.120847	0.423201
GO:0019185	snRNA-activating protein complex	1	3	0.333	Cellular Component	0.120847	0.423201
GO:0030892	mitotic cohesin complex	1	3	0.333	Cellular Component	0.120847	0.423201
GO:0030934	anchoring collagen complex	1	3	0.333	Cellular Component	0.120847	0.423201
GO:0032419	extrinsic component of lysosome membrane	1	3	0.333	Cellular Component	0.120847	0.423201
GO:0032777	Piccolo NuA4 histone acetyltransferase complex	1	3	0.333	Cellular Component	0.120847	0.423201
GO:0034363	intermediate-density lipoprotein particle	1	3	0.333	Cellular Component	0.120847	0.423201
GO:0043159	acrosomal matrix	1	3	0.333	Cellular Component	0.120847	0.423201
GO:0044307	dendritic branch	1	3	0.333	Cellular Component	0.120847	0.423201
GO:0060053	neurofilament cytoskeleton	1	3	0.333	Cellular Component	0.120847	0.423201
GO:0097442	CA3 pyramidal cell dendrite	1	3	0.333	Cellular Component	0.120847	0.423201
GO:0097539	ciliary transition fiber	1	3	0.333	Cellular Component	0.120847	0.423201
GO:0098826	endoplasmic reticulum tubular network membrane	1	3	0.333	Cellular Component	0.120847	0.423201
GO:1902737	dendritic filopodium	1	3	0.333	Cellular Component	0.120847	0.423201
GO:1990221	L-cysteine desulfurase complex	1	3	0.333	Cellular Component	0.120847	0.423201
GO:1990696	USH2 complex	1	3	0.333	Cellular Component	0.120847	0.423201
GO:1902857	positive regulation of nonmotile primary cilium assembly	3	12	0.25	Biological Process	0.0128386	0.428552
GO:0070011	peptidase activity, acting on L-amino acid peptides	48	867	0.055	Molecular Function	0.0520713	0.437411
GO:0015563	uptake transmembrane transporter activity	40	704	0.057	Molecular Function	0.0521396	0.437411
GO:0016755	transferase activity, transferring amino-acyl groups	4	33	0.121	Molecular Function	0.053791	0.439797
GO:0051721	protein phosphatase 2A binding	4	33	0.121	Molecular Function	0.053791	0.439797
GO:0004127	cytidylate kinase activity	3	20	0.15	Molecular Function	0.0540767	0.439797
GO:0016901	oxidoreductase activity, acting on the CH-OH group of donors, quinone or similar compound as acceptor	3	20	0.15	Molecular Function	0.0540767	0.439797
GO:0000992	polymerase III regulatory region sequence-specific DNA binding	2	9	0.222	Molecular Function	0.0556887	0.439797
GO:0001013	RNA polymerase I regulatory region DNA binding	2	9	0.222	Molecular Function	0.0556887	0.439797
GO:0004823	leucine-tRNA ligase activity	2	9	0.222	Molecular Function	0.0556887	0.439797
GO:0005391	sodium:potassium-exchanging ATPase activity	2	9	0.222	Molecular Function	0.0556887	0.439797
GO:0030269	tetrahydromethanopterin S-methyltransferase activity	2	9	0.222	Molecular Function	0.0556887	0.439797
GO:0042086	5-methyl-5,6,7,8-tetrahydromethanopterin-dependent methyltransferase activity	2	9	0.222	Molecular Function	0.0556887	0.439797
GO:0004674	protein serine/threonine kinase activity	29	488	0.059	Molecular Function	0.0565968	0.439797
GO:0019894	kinesin binding	5	48	0.104	Molecular Function	0.0568189	0.439797
GO:0022824	transmitter-gated ion channel activity	5	48	0.104	Molecular Function	0.0568189	0.439797
GO:0022835	transmitter-gated channel activity	5	48	0.104	Molecular Function	0.0568189	0.439797
GO:0008328	ionotropic glutamate receptor complex	4	46	0.087	Cellular Component	0.126673	0.441881
GO:0009317	acetyl-CoA carboxylase complex	2	15	0.133	Cellular Component	0.129148	0.443637
GO:0016514	SWI/SNF complex	2	15	0.133	Cellular Component	0.129148	0.443637
GO:0035102	PRC1 complex	2	15	0.133	Cellular Component	0.129148	0.443637
GO:0045240	dihydrolipoyl dehydrogenase complex	2	15	0.133	Cellular Component	0.129148	0.443637
GO:0043021	ribonucleoprotein complex binding	22	352	0.062	Molecular Function	0.0576479	0.443762
GO:0031004	potassium ion-transporting ATPase complex	3	30	0.1	Cellular Component	0.130107	0.445232
GO:0003006	developmental process involved in reproduction	63	1113	0.057	Biological Process	0.0136926	0.453717
GO:1901068	guanosine-containing compound metabolic process	7	60	0.117	Biological Process	0.0137444	0.453717
GO:0017111	nucleoside-triphosphatase activity	61	1146	0.053	Molecular Function	0.0596866	0.454929
GO:0016462	pyrophosphatase activity	63	1188	0.053	Molecular Function	0.059748	0.454929
GO:0001917	photoreceptor inner segment	4	47	0.085	Cellular Component	0.134143	0.45558
GO:0030315	T-tubule	4	47	0.085	Cellular Component	0.134143	0.45558
GO:0001726	ruffle	10	160	0.062	Cellular Component	0.137001	0.460906
GO:0031982	vesicle	94	2005	0.047	Cellular Component	0.137094	0.460906
GO:0033178	proton-transporting two-sector ATPase complex, catalytic domain	5	65	0.077	Cellular Component	0.137247	0.460906
GO:0016818	hydrolase activity, acting on acid anhydrides, in phosphorus-containing anhydrides	64	1211	0.053	Molecular Function	0.0613338	0.461118
GO:0008234	cysteine-type peptidase activity	14	204	0.069	Molecular Function	0.0628433	0.461118
GO:0004721	phosphoprotein phosphatase activity	13	186	0.07	Molecular Function	0.0635036	0.461118
GO:0016879	ligase activity, forming carbon-nitrogen bonds	8	98	0.082	Molecular Function	0.0639352	0.461118
GO:0016817	hydrolase activity, acting on acid anhydrides	64	1215	0.053	Molecular Function	0.0645854	0.461118
GO:0005262	calcium channel activity	9	116	0.078	Molecular Function	0.0666053	0.461118
GO:0004075	biotin carboxylase activity	2	10	0.2	Molecular Function	0.067647	0.461118
GO:0004143	diacylglycerol kinase activity	2	10	0.2	Molecular Function	0.067647	0.461118
GO:0004644	phosphoribosylglycinamide formyltransferase activity	2	10	0.2	Molecular Function	0.067647	0.461118
GO:0004736	pyruvate carboxylase activity	2	10	0.2	Molecular Function	0.067647	0.461118
GO:0004832	valine-tRNA ligase activity	2	10	0.2	Molecular Function	0.067647	0.461118
GO:0000030	mannosyltransferase activity	3	22	0.136	Molecular Function	0.0685609	0.461118
GO:0004629	phospholipase C activity	3	22	0.136	Molecular Function	0.0685609	0.461118
GO:0017124	SH3 domain binding	9	118	0.076	Molecular Function	0.0725067	0.461118
GO:0022891	substrate-specific transmembrane transporter activity	69	1331	0.052	Molecular Function	0.0733557	0.461118
GO:0019899	enzyme binding	106	2127	0.05	Molecular Function	0.0744169	0.461118
GO:0005215	transporter activity	90	1782	0.051	Molecular Function	0.0749648	0.461118
GO:0004176	ATP-dependent peptidase activity	5	52	0.096	Molecular Function	0.075057	0.461118
GO:0016776	phosphotransferase activity, phosphate group as acceptor	9	119	0.076	Molecular Function	0.0755749	0.461118
GO:0008556	potassium-transporting ATPase activity	4	37	0.108	Molecular Function	0.0759281	0.461118
GO:0008135	translation factor activity, RNA binding	10	137	0.073	Molecular Function	0.0764217	0.461118
GO:0017016	Ras GTPase binding	28	483	0.058	Molecular Function	0.0764562	0.461118
GO:0008235	metalloexopeptidase activity	5	53	0.094	Molecular Function	0.0800579	0.461118
GO:0004847	urea carboxylase activity	2	11	0.182	Molecular Function	0.0803564	0.461118
GO:0009931	calcium-dependent protein serine/threonine kinase activity	2	11	0.182	Molecular Function	0.0803564	0.461118
GO:0036312	phosphatidylinositol 3-kinase regulatory subunit binding	2	11	0.182	Molecular Function	0.0803564	0.461118
GO:0045499	chemorepellent activity	2	11	0.182	Molecular Function	0.0803564	0.461118
GO:0031267	small GTPase binding	29	508	0.057	Molecular Function	0.0839029	0.461118
GO:0019201	nucleotide kinase activity	8	104	0.077	Molecular Function	0.0839374	0.461118
GO:0004729	oxygen-dependent protoporphyrinogen oxidase activity	3	24	0.125	Molecular Function	0.0845985	0.461118
GO:0070818	protoporphyrinogen oxidase activity	3	24	0.125	Molecular Function	0.0845985	0.461118
GO:0005096	GTPase activator activity	17	271	0.063	Molecular Function	0.084746	0.461118
GO:0019902	phosphatase binding	13	195	0.067	Molecular Function	0.084774	0.461118
GO:0045182	translation regulator activity	5	54	0.093	Molecular Function	0.0852322	0.461118
GO:0001002	RNA polymerase III type 1 promoter sequence-specific DNA binding	1	2	0.5	Molecular Function	0.0852459	0.461118
GO:0003826	alpha-ketoacid dehydrogenase activity	1	2	0.5	Molecular Function	0.0852459	0.461118
GO:0003844	1,4-alpha-glucan branching enzyme activity	1	2	0.5	Molecular Function	0.0852459	0.461118
GO:0003863	3-methyl-2-oxobutanoate dehydrogenase (2-methylpropanoyl-transferring) activity	1	2	0.5	Molecular Function	0.0852459	0.461118
GO:0003904	deoxyribodipyrimidine photo-lyase activity	1	2	0.5	Molecular Function	0.0852459	0.461118
GO:0003913	DNA photolyase activity	1	2	0.5	Molecular Function	0.0852459	0.461118
GO:0004040	amidase activity	1	2	0.5	Molecular Function	0.0852459	0.461118
GO:0004118	cGMP-stimulated cyclic-nucleotide phosphodiesterase activity	1	2	0.5	Molecular Function	0.0852459	0.461118
GO:0004119	cGMP-inhibited cyclic-nucleotide phosphodiesterase activity	1	2	0.5	Molecular Function	0.0852459	0.461118
GO:0004658	propionyl-CoA carboxylase activity	1	2	0.5	Molecular Function	0.0852459	0.461118
GO:0008430	selenium binding	1	2	0.5	Molecular Function	0.0852459	0.461118
GO:0008476	protein-tyrosine sulfotransferase activity	1	2	0.5	Molecular Function	0.0852459	0.461118
GO:0008998	ribonucleoside-triphosphate reductase activity	1	2	0.5	Molecular Function	0.0852459	0.461118
GO:0015141	succinate transmembrane transporter activity	1	2	0.5	Molecular Function	0.0852459	0.461118
GO:0015382	sodium:sulfate symporter activity	1	2	0.5	Molecular Function	0.0852459	0.461118
GO:0016716	oxidoreductase activity, acting on paired donors, with incorporation or reduction of molecular oxygen, another compound as one donor, and incorporation of one atom of oxygen	1	2	0.5	Molecular Function	0.0852459	0.461118
GO:0022852	glycine-gated chloride ion channel activity	1	2	0.5	Molecular Function	0.0852459	0.461118
GO:0030407	formimidoyltransferase activity	1	2	0.5	Molecular Function	0.0852459	0.461118
GO:0030409	glutamate formimidoyltransferase activity	1	2	0.5	Molecular Function	0.0852459	0.461118
GO:0030412	formimidoyltetrahydrofolate cyclodeaminase activity	1	2	0.5	Molecular Function	0.0852459	0.461118
GO:0031862	prostanoid receptor binding	1	2	0.5	Molecular Function	0.0852459	0.461118
GO:0033745	L-methionine-(R)-S-oxide reductase activity	1	2	0.5	Molecular Function	0.0852459	0.461118
GO:0033958	DNA-deoxyinosine glycosylase activity	1	2	0.5	Molecular Function	0.0852459	0.461118
GO:0034416	bisphosphoglycerate phosphatase activity	1	2	0.5	Molecular Function	0.0852459	0.461118
GO:0035877	death effector domain binding	1	2	0.5	Molecular Function	0.0852459	0.461118
GO:0043816	phosphoserine-tRNA(Cys) ligase activity	1	2	0.5	Molecular Function	0.0852459	0.461118
GO:0044715	8-oxo-dGDP phosphatase activity	1	2	0.5	Molecular Function	0.0852459	0.461118
GO:0046556	alpha-L-arabinofuranosidase activity	1	2	0.5	Molecular Function	0.0852459	0.461118
GO:0047294	phosphoglycerol geranylgeranyltransferase activity	1	2	0.5	Molecular Function	0.0852459	0.461118
GO:0047545	2-hydroxyglutarate dehydrogenase activity	1	2	0.5	Molecular Function	0.0852459	0.461118
GO:0047710	bis(5'-adenosyl)-triphosphatase activity	1	2	0.5	Molecular Function	0.0852459	0.461118
GO:0051717	inositol-1,3,4,5-tetrakisphosphate 3-phosphatase activity	1	2	0.5	Molecular Function	0.0852459	0.461118
GO:0052827	inositol pentakisphosphate phosphatase activity	1	2	0.5	Molecular Function	0.0852459	0.461118
GO:0060230	lipoprotein lipase activator activity	1	2	0.5	Molecular Function	0.0852459	0.461118
GO:0061628	H3K27me3 modified histone binding	1	2	0.5	Molecular Function	0.0852459	0.461118
GO:0070401	NADP+ binding	1	2	0.5	Molecular Function	0.0852459	0.461118
GO:0070736	protein-glycine ligase activity, initiating	1	2	0.5	Molecular Function	0.0852459	0.461118
GO:0070738	tubulin-glycine ligase activity	1	2	0.5	Molecular Function	0.0852459	0.461118
GO:0071796	K6-linked polyubiquitin binding	1	2	0.5	Molecular Function	0.0852459	0.461118
GO:0099609	microtubule lateral binding	1	2	0.5	Molecular Function	0.0852459	0.461118
GO:1904455	ubiquitin-specific protease activity involved in negative regulation of ERAD pathway	1	2	0.5	Molecular Function	0.0852459	0.461118
GO:0007339	binding of sperm to zona pellucida	5	34	0.147	Biological Process	0.0140484	0.461203
GO:0017119	Golgi transport complex	3	31	0.097	Cellular Component	0.139808	0.467759
GO:0032570	response to progesterone	6	47	0.128	Biological Process	0.0144789	0.472741
GO:0010738	regulation of protein kinase A signaling	4	23	0.174	Biological Process	0.0153707	0.476522
GO:0060078	regulation of postsynaptic membrane potential	11	122	0.09	Biological Process	0.0155048	0.476522
GO:0072525	pyridine-containing compound biosynthetic process	9	91	0.099	Biological Process	0.0157491	0.476522
GO:0040018	positive regulation of multicellular organism growth	6	48	0.125	Biological Process	0.0159666	0.476522
GO:0001675	acrosome assembly	3	13	0.231	Biological Process	0.0161675	0.476522
GO:0035930	corticosteroid hormone secretion	3	13	0.231	Biological Process	0.0161675	0.476522
GO:2000846	regulation of corticosteroid hormone secretion	3	13	0.231	Biological Process	0.0161675	0.476522
GO:0006099	tricarboxylic acid cycle	7	62	0.113	Biological Process	0.0162737	0.476522
GO:0006101	citrate metabolic process	7	62	0.113	Biological Process	0.0162737	0.476522
GO:0007616	long-term memory	7	62	0.113	Biological Process	0.0162737	0.476522
GO:0051057	positive regulation of small GTPase mediated signal transduction	7	62	0.113	Biological Process	0.0162737	0.476522
GO:0006499	N-terminal protein myristoylation	2	5	0.4	Biological Process	0.0167642	0.476522
GO:0018094	protein polyglycylation	2	5	0.4	Biological Process	0.0167642	0.476522
GO:0018103	protein C-linked glycosylation	2	5	0.4	Biological Process	0.0167642	0.476522
GO:0018211	peptidyl-tryptophan modification	2	5	0.4	Biological Process	0.0167642	0.476522
GO:0018317	protein C-linked glycosylation via tryptophan	2	5	0.4	Biological Process	0.0167642	0.476522
GO:0018377	protein myristoylation	2	5	0.4	Biological Process	0.0167642	0.476522
GO:0018406	protein C-linked glycosylation via 2'-alpha-mannosyl-L-tryptophan	2	5	0.4	Biological Process	0.0167642	0.476522
GO:0021914	negative regulation of smoothened signaling pathway involved in ventral spinal cord patterning	2	5	0.4	Biological Process	0.0167642	0.476522
GO:0051012	microtubule sliding	2	5	0.4	Biological Process	0.0167642	0.476522
GO:0061066	positive regulation of dauer larval development	2	5	0.4	Biological Process	0.0167642	0.476522
GO:0097107	postsynaptic density assembly	2	5	0.4	Biological Process	0.0167642	0.476522
GO:0097114	NMDA glutamate receptor clustering	2	5	0.4	Biological Process	0.0167642	0.476522
GO:1900084	regulation of peptidyl-tyrosine autophosphorylation	2	5	0.4	Biological Process	0.0167642	0.476522
GO:1900086	positive regulation of peptidyl-tyrosine autophosphorylation	2	5	0.4	Biological Process	0.0167642	0.476522
GO:2000832	negative regulation of steroid hormone secretion	2	5	0.4	Biological Process	0.0167642	0.476522
GO:0016311	dephosphorylation	30	465	0.065	Biological Process	0.0168501	0.476522
GO:0002028	regulation of sodium ion transport	8	77	0.104	Biological Process	0.0169076	0.476522
GO:0070525	tRNA threonylcarbamoyladenosine metabolic process	8	77	0.104	Biological Process	0.0169076	0.476522
GO:0015114	phosphate ion transmembrane transporter activity	42	778	0.054	Molecular Function	0.0887719	0.477538
GO:0070566	adenylyltransferase activity	7	88	0.08	Molecular Function	0.0889632	0.477538
GO:0016528	sarcoplasm	5	66	0.076	Cellular Component	0.143713	0.479042
GO:0030552	cAMP binding	3	25	0.12	Molecular Function	0.0931608	0.48524
GO:0001716	L-amino-acid oxidase activity	2	12	0.167	Molecular Function	0.0937289	0.48524
GO:0008271	secondary active sulfate transmembrane transporter activity	2	12	0.167	Molecular Function	0.0937289	0.48524
GO:0008734	L-aspartate oxidase activity	2	12	0.167	Molecular Function	0.0937289	0.48524
GO:0010857	calcium-dependent protein kinase activity	2	12	0.167	Molecular Function	0.0937289	0.48524
GO:0015922	aspartate oxidase activity	2	12	0.167	Molecular Function	0.0937289	0.48524
GO:0016595	glutamate binding	2	12	0.167	Molecular Function	0.0937289	0.48524
GO:0042288	MHC class I protein binding	2	12	0.167	Molecular Function	0.0937289	0.48524
GO:0043422	protein kinase B binding	2	12	0.167	Molecular Function	0.0937289	0.48524
GO:0016301	kinase activity	57	1097	0.052	Molecular Function	0.0938616	0.48524
GO:0003756	protein disulfide isomerase activity	4	40	0.1	Molecular Function	0.0950831	0.487954
GO:0016864	intramolecular oxidoreductase activity, transposing S-S bonds	4	40	0.1	Molecular Function	0.0950831	0.487954
GO:0030496	midbody	10	163	0.061	Cellular Component	0.149036	0.488561
GO:0042383	sarcolemma	8	124	0.065	Cellular Component	0.151136	0.488561
GO:0000118	histone deacetylase complex	5	68	0.074	Cellular Component	0.157026	0.488561
GO:1904115	axon cytoplasm	4	50	0.08	Cellular Component	0.157575	0.488561
GO:0031021	interphase microtubule organizing center	1	4	0.25	Cellular Component	0.157797	0.488561
GO:0031207	Sec62/Sec63 complex	1	4	0.25	Cellular Component	0.157797	0.488561
GO:0031265	CD95 death-inducing signaling complex	1	4	0.25	Cellular Component	0.157797	0.488561
GO:0044352	pinosome	1	4	0.25	Cellular Component	0.157797	0.488561
GO:0044354	macropinosome	1	4	0.25	Cellular Component	0.157797	0.488561
GO:0055028	cortical microtubule	1	4	0.25	Cellular Component	0.157797	0.488561
GO:0055087	Ski complex	1	4	0.25	Cellular Component	0.157797	0.488561
GO:0060171	stereocilium membrane	1	4	0.25	Cellular Component	0.157797	0.488561
GO:0071001	U4/U6 snRNP	1	4	0.25	Cellular Component	0.157797	0.488561
GO:0097224	sperm connecting piece	1	4	0.25	Cellular Component	0.157797	0.488561
GO:0098536	deuterosome	1	4	0.25	Cellular Component	0.157797	0.488561
GO:1990112	RQC complex	1	4	0.25	Cellular Component	0.157797	0.488561
GO:1990769	proximal neuron projection	1	4	0.25	Cellular Component	0.157797	0.488561
GO:1902495	transmembrane transporter complex	25	480	0.052	Cellular Component	0.158454	0.488561
GO:0031237	intrinsic component of periplasmic side of plasma membrane	2	17	0.118	Cellular Component	0.158511	0.488561
GO:0035145	exon-exon junction complex	2	17	0.118	Cellular Component	0.158511	0.488561
GO:0045239	tricarboxylic acid cycle enzyme complex	2	17	0.118	Cellular Component	0.158511	0.488561
GO:0098567	periplasmic side of plasma membrane	2	17	0.118	Cellular Component	0.158511	0.488561
GO:0000795	synaptonemal complex	3	33	0.091	Cellular Component	0.159898	0.491153
GO:0031967	organelle envelope	57	1188	0.048	Cellular Component	0.161724	0.493544
GO:0042597	periplasmic space	9	146	0.062	Cellular Component	0.161773	0.493544
GO:0030659	cytoplasmic vesicle membrane	32	634	0.05	Cellular Component	0.162966	0.495504
GO:0016601	Rac protein signal transduction	5	36	0.139	Biological Process	0.0177519	0.49797
GO:0003730	mRNA 3'-UTR binding	6	73	0.082	Molecular Function	0.0981649	0.501931
GO:0031312	extrinsic component of organelle membrane	4	51	0.078	Cellular Component	0.165703	0.50213
GO:0035254	glutamate receptor binding	5	57	0.088	Molecular Function	0.101773	0.512501
GO:0004385	guanylate kinase activity	4	41	0.098	Molecular Function	0.101927	0.512501
GO:0016641	oxidoreductase activity, acting on the CH-NH2 group of donors, oxygen as acceptor	3	26	0.115	Molecular Function	0.102063	0.512501
GO:0099604	ligand-gated calcium channel activity	3	26	0.115	Molecular Function	0.102063	0.512501
GO:0008324	cation transmembrane transporter activity	53	1021	0.052	Molecular Function	0.104486	0.512501
GO:0008237	metallopeptidase activity	18	300	0.06	Molecular Function	0.106597	0.512501
GO:0001016	RNA polymerase III regulatory region DNA binding	2	13	0.154	Molecular Function	0.107683	0.512501
GO:0004185	serine-type carboxypeptidase activity	2	13	0.154	Molecular Function	0.107683	0.512501
GO:0004315	3-oxoacyl-[acyl-carrier-protein] synthase activity	2	13	0.154	Molecular Function	0.107683	0.512501
GO:0005313	L-glutamate transmembrane transporter activity	2	13	0.154	Molecular Function	0.107683	0.512501
GO:0016778	diphosphotransferase activity	2	13	0.154	Molecular Function	0.107683	0.512501
GO:0017151	DEAD/H-box RNA helicase binding	2	13	0.154	Molecular Function	0.107683	0.512501
GO:0031419	cobalamin binding	2	13	0.154	Molecular Function	0.107683	0.512501
GO:0043023	ribosomal large subunit binding	2	13	0.154	Molecular Function	0.107683	0.512501
GO:0070679	inositol 1,4,5 trisphosphate binding	2	13	0.154	Molecular Function	0.107683	0.512501
GO:0016780	phosphotransferase activity, for other substituted phosphate groups	3	27	0.111	Molecular Function	0.111288	0.512501
GO:0046873	metal ion transmembrane transporter activity	36	669	0.054	Molecular Function	0.111976	0.512501
GO:0004712	protein serine/threonine/tyrosine kinase activity	4	43	0.093	Molecular Function	0.116268	0.512501
GO:0017091	AU-rich element binding	3	28	0.107	Molecular Function	0.120819	0.512501
GO:0046943	carboxylic acid transmembrane transporter activity	18	306	0.059	Molecular Function	0.121752	0.512501
GO:0015172	acidic amino acid transmembrane transporter activity	2	14	0.143	Molecular Function	0.122142	0.512501
GO:0016307	phosphatidylinositol phosphate kinase activity	2	14	0.143	Molecular Function	0.122142	0.512501
GO:0047555	3',5'-cyclic-GMP phosphodiesterase activity	2	14	0.143	Molecular Function	0.122142	0.512501
GO:0098632	protein binding involved in cell-cell adhesion	2	14	0.143	Molecular Function	0.122142	0.512501
GO:0071949	FAD binding	4	44	0.091	Molecular Function	0.123751	0.512501
GO:0022892	substrate-specific transporter activity	76	1530	0.05	Molecular Function	0.123935	0.512501
GO:0005342	organic acid transmembrane transporter activity	18	307	0.059	Molecular Function	0.124396	0.512501
GO:0000285	1-phosphatidylinositol-3-phosphate 5-kinase activity	1	3	0.333	Molecular Function	0.125107	0.512501
GO:0001011	transcription factor activity, sequence-specific DNA binding, RNA polymerase recruiting	1	3	0.333	Molecular Function	0.125107	0.512501
GO:0003945	N-acetyllactosamine synthase activity	1	3	0.333	Molecular Function	0.125107	0.512501
GO:0003976	UDP-N-acetylglucosamine-lysosomal-enzyme N-acetylglucosaminephosphotransferase activity	1	3	0.333	Molecular Function	0.125107	0.512501
GO:0004049	anthranilate synthase activity	1	3	0.333	Molecular Function	0.125107	0.512501
GO:0004069	L-aspartate:2-oxoglutarate aminotransferase activity	1	3	0.333	Molecular Function	0.125107	0.512501
GO:0004081	bis(5'-nucleosyl)-tetraphosphatase (asymmetrical) activity	1	3	0.333	Molecular Function	0.125107	0.512501
GO:0004461	lactose synthase activity	1	3	0.333	Molecular Function	0.125107	0.512501
GO:0004515	nicotinate-nucleotide adenylyltransferase activity	1	3	0.333	Molecular Function	0.125107	0.512501
GO:0004558	alpha-1,4-glucosidase activity	1	3	0.333	Molecular Function	0.125107	0.512501
GO:0004579	dolichyl-diphosphooligosaccharide-protein glycotransferase activity	1	3	0.333	Molecular Function	0.125107	0.512501
GO:0004705	JUN kinase activity	1	3	0.333	Molecular Function	0.125107	0.512501
GO:0004967	glucagon receptor activity	1	3	0.333	Molecular Function	0.125107	0.512501
GO:0005135	interleukin-3 receptor binding	1	3	0.333	Molecular Function	0.125107	0.512501
GO:0008113	peptide-methionine (S)-S-oxide reductase activity	1	3	0.333	Molecular Function	0.125107	0.512501
GO:0008428	ribonuclease inhibitor activity	1	3	0.333	Molecular Function	0.125107	0.512501
GO:0008675	2-dehydro-3-deoxy-phosphogluconate aldolase activity	1	3	0.333	Molecular Function	0.125107	0.512501
GO:0008924	malate dehydrogenase (quinone) activity	1	3	0.333	Molecular Function	0.125107	0.512501
GO:0009882	blue light photoreceptor activity	1	3	0.333	Molecular Function	0.125107	0.512501
GO:0015137	citrate transmembrane transporter activity	1	3	0.333	Molecular Function	0.125107	0.512501
GO:0015235	cobalamin transporter activity	1	3	0.333	Molecular Function	0.125107	0.512501
GO:0015420	cobalamin-transporting ATPase activity	1	3	0.333	Molecular Function	0.125107	0.512501
GO:0016807	cysteine-type carboxypeptidase activity	1	3	0.333	Molecular Function	0.125107	0.512501
GO:0017095	heparan sulfate 6-O-sulfotransferase activity	1	3	0.333	Molecular Function	0.125107	0.512501
GO:0019153	protein-disulfide reductase (glutathione) activity	1	3	0.333	Molecular Function	0.125107	0.512501
GO:0019961	interferon binding	1	3	0.333	Molecular Function	0.125107	0.512501
GO:0032450	maltose alpha-glucosidase activity	1	3	0.333	Molecular Function	0.125107	0.512501
GO:0033294	ectoine binding	1	3	0.333	Molecular Function	0.125107	0.512501
GO:0033295	hydroxyectoine binding	1	3	0.333	Molecular Function	0.125107	0.512501
GO:0034041	sterol-transporting ATPase activity	1	3	0.333	Molecular Function	0.125107	0.512501
GO:0038132	neuregulin binding	1	3	0.333	Molecular Function	0.125107	0.512501
GO:0047470	(1,4)-alpha-D-glucan 1-alpha-D-glucosylmutase activity	1	3	0.333	Molecular Function	0.125107	0.512501
GO:0052810	1-phosphatidylinositol-5-kinase activity	1	3	0.333	Molecular Function	0.125107	0.512501
GO:0052836	inositol 5-diphosphate pentakisphosphate 5-kinase activity	1	3	0.333	Molecular Function	0.125107	0.512501
GO:0052839	inositol diphosphate tetrakisphosphate kinase activity	1	3	0.333	Molecular Function	0.125107	0.512501
GO:0055100	adiponectin binding	1	3	0.333	Molecular Function	0.125107	0.512501
GO:0061649	ubiquitinated histone binding	1	3	0.333	Molecular Function	0.125107	0.512501
GO:0070326	very-low-density lipoprotein particle receptor binding	1	3	0.333	Molecular Function	0.125107	0.512501
GO:0070404	NADH binding	1	3	0.333	Molecular Function	0.125107	0.512501
GO:0097199	cysteine-type endopeptidase activity involved in apoptotic signaling pathway	1	3	0.333	Molecular Function	0.125107	0.512501
GO:0101006	protein histidine phosphatase activity	1	3	0.333	Molecular Function	0.125107	0.512501
GO:0005719	nuclear euchromatin	3	34	0.088	Cellular Component	0.170253	0.514188
GO:0008509	anion transmembrane transporter activity	47	910	0.052	Molecular Function	0.127559	0.52102
GO:0051020	GTPase binding	32	595	0.054	Molecular Function	0.128539	0.523498
GO:0031252	cell leading edge	20	379	0.053	Cellular Component	0.175601	0.527293
GO:0005925	focal adhesion	9	149	0.06	Cellular Component	0.175764	0.527293
GO:0030507	spectrin binding	3	29	0.103	Molecular Function	0.130636	0.528961
GO:0070205	2-succinyl-6-hydroxy-2,4-cyclohexadiene-1-carboxylate synthase activity	3	29	0.103	Molecular Function	0.130636	0.528961
GO:0004175	endopeptidase activity	33	618	0.053	Molecular Function	0.132729	0.535889
GO:0030174	regulation of DNA-dependent DNA replication initiation	6	50	0.12	Biological Process	0.0192519	0.537523
GO:0098805	whole membrane	105	2293	0.046	Cellular Component	0.180467	0.538249
GO:0044295	axonal growth cone	3	35	0.086	Cellular Component	0.180795	0.538249
GO:1990351	transporter complex	25	489	0.051	Cellular Component	0.181211	0.538249
GO:0015103	inorganic anion transmembrane transporter activity	42	808	0.052	Molecular Function	0.134078	0.539781
GO:0003989	acetyl-CoA carboxylase activity	2	15	0.133	Molecular Function	0.137036	0.54081
GO:0004115	3',5'-cyclic-AMP phosphodiesterase activity	2	15	0.133	Molecular Function	0.137036	0.54081
GO:0005536	glucose binding	2	15	0.133	Molecular Function	0.137036	0.54081
GO:0016594	glycine binding	2	15	0.133	Molecular Function	0.137036	0.54081
GO:0034483	heparan sulfate sulfotransferase activity	2	15	0.133	Molecular Function	0.137036	0.54081
GO:0050321	tau-protein kinase activity	2	15	0.133	Molecular Function	0.137036	0.54081
GO:0070568	guanylyltransferase activity	2	15	0.133	Molecular Function	0.137036	0.54081
GO:0005802	trans-Golgi network	12	213	0.056	Cellular Component	0.186679	0.543363
GO:0005935	cellular bud neck	2	19	0.105	Cellular Component	0.188943	0.543363
GO:0030673	axolemma	2	19	0.105	Cellular Component	0.188943	0.543363
GO:0005881	cytoplasmic microtubule	4	54	0.074	Cellular Component	0.190931	0.543363
GO:0097525	spliceosomal snRNP complex	5	73	0.068	Cellular Component	0.192349	0.543363
GO:0005593	FACIT collagen trimer	1	5	0.2	Cellular Component	0.193196	0.543363
GO:0005701	polytene chromosome chromocenter	1	5	0.2	Cellular Component	0.193196	0.543363
GO:0005947	mitochondrial alpha-ketoglutarate dehydrogenase complex	1	5	0.2	Cellular Component	0.193196	0.543363
GO:0030868	smooth endoplasmic reticulum membrane	1	5	0.2	Cellular Component	0.193196	0.543363
GO:0032983	kainate selective glutamate receptor complex	1	5	0.2	Cellular Component	0.193196	0.543363
GO:0036194	muscle cell projection	1	5	0.2	Cellular Component	0.193196	0.543363
GO:0036195	muscle cell projection membrane	1	5	0.2	Cellular Component	0.193196	0.543363
GO:0036449	microtubule minus-end	1	5	0.2	Cellular Component	0.193196	0.543363
GO:0061689	tricellular tight junction	1	5	0.2	Cellular Component	0.193196	0.543363
GO:0097025	MPP7-DLG1-LIN7 complex	1	5	0.2	Cellular Component	0.193196	0.543363
GO:0097342	ripoptosome	1	5	0.2	Cellular Component	0.193196	0.543363
GO:0097425	smooth endoplasmic reticulum part	1	5	0.2	Cellular Component	0.193196	0.543363
GO:0022890	inorganic cation transmembrane transporter activity	48	938	0.051	Molecular Function	0.138284	0.544202
GO:0005231	excitatory extracellular ligand-gated ion channel activity	4	46	0.087	Molecular Function	0.139305	0.546624
GO:0017048	Rho GTPase binding	10	155	0.065	Molecular Function	0.13968	0.546624
GO:0016788	hydrolase activity, acting on ester bonds	62	1240	0.05	Molecular Function	0.140638	0.547642
GO:0045296	cadherin binding	3	30	0.1	Molecular Function	0.140722	0.547642
GO:1901682	sulfur compound transmembrane transporter activity	9	137	0.066	Molecular Function	0.144071	0.548419
GO:0001965	G-protein alpha-subunit binding	3	31	0.097	Molecular Function	0.151058	0.548419
GO:0005227	calcium activated cation channel activity	3	31	0.097	Molecular Function	0.151058	0.548419
GO:0016634	oxidoreductase activity, acting on the CH-CH group of donors, oxygen as acceptor	3	31	0.097	Molecular Function	0.151058	0.548419
GO:0003951	NAD+ kinase activity	2	16	0.125	Molecular Function	0.1523	0.548419
GO:0008574	ATP-dependent microtubule motor activity, plus-end-directed	2	16	0.125	Molecular Function	0.1523	0.548419
GO:0016421	CoA carboxylase activity	2	16	0.125	Molecular Function	0.1523	0.548419
GO:0061608	nuclear import signal receptor activity	2	16	0.125	Molecular Function	0.1523	0.548419
GO:0046872	metal ion binding	187	4015	0.047	Molecular Function	0.153018	0.548419
GO:0015459	potassium channel regulator activity	4	48	0.083	Molecular Function	0.155591	0.548419
GO:0022839	ion gated channel activity	17	298	0.057	Molecular Function	0.156566	0.548419
GO:0005088	Ras guanyl-nucleotide exchange factor activity	13	218	0.06	Molecular Function	0.157298	0.548419
GO:0004521	endoribonuclease activity	9	140	0.064	Molecular Function	0.157824	0.548419
GO:0005216	ion channel activity	27	505	0.053	Molecular Function	0.159396	0.548419
GO:0003747	translation release factor activity	3	32	0.094	Molecular Function	0.161628	0.548419
GO:0008079	translation termination factor activity	3	32	0.094	Molecular Function	0.161628	0.548419
GO:0008187	poly-pyrimidine tract binding	3	32	0.094	Molecular Function	0.161628	0.548419
GO:0016884	carbon-nitrogen ligase activity, with glutamine as amido-N-donor	3	32	0.094	Molecular Function	0.161628	0.548419
GO:0001025	RNA polymerase III transcription factor binding	1	4	0.25	Molecular Function	0.163234	0.548419
GO:0001030	RNA polymerase III type 1 promoter DNA binding	1	4	0.25	Molecular Function	0.163234	0.548419
GO:0001156	TFIIIC-class transcription factor binding	1	4	0.25	Molecular Function	0.163234	0.548419
GO:0001642	group III metabotropic glutamate receptor activity	1	4	0.25	Molecular Function	0.163234	0.548419
GO:0003681	bent DNA binding	1	4	0.25	Molecular Function	0.163234	0.548419
GO:0004055	argininosuccinate synthase activity	1	4	0.25	Molecular Function	0.163234	0.548419
GO:0004591	oxoglutarate dehydrogenase (succinyl-transferring) activity	1	4	0.25	Molecular Function	0.163234	0.548419
GO:0004605	phosphatidate cytidylyltransferase activity	1	4	0.25	Molecular Function	0.163234	0.548419
GO:0004637	phosphoribosylamine-glycine ligase activity	1	4	0.25	Molecular Function	0.163234	0.548419
GO:0004677	DNA-dependent protein kinase activity	1	4	0.25	Molecular Function	0.163234	0.548419
GO:0004698	calcium-dependent protein kinase C activity	1	4	0.25	Molecular Function	0.163234	0.548419
GO:0004808	tRNA (5-methylaminomethyl-2-thiouridylate)-methyltransferase activity	1	4	0.25	Molecular Function	0.163234	0.548419
GO:0004971	AMPA glutamate receptor activity	1	4	0.25	Molecular Function	0.163234	0.548419
GO:0005030	neurotrophin receptor activity	1	4	0.25	Molecular Function	0.163234	0.548419
GO:0005176	ErbB-2 class receptor binding	1	4	0.25	Molecular Function	0.163234	0.548419
GO:0005250	A-type (transient outward) potassium channel activity	1	4	0.25	Molecular Function	0.163234	0.548419
GO:0008321	Ral guanyl-nucleotide exchange factor activity	1	4	0.25	Molecular Function	0.163234	0.548419
GO:0008700	4-hydroxy-2-oxoglutarate aldolase activity	1	4	0.25	Molecular Function	0.163234	0.548419
GO:0015142	tricarboxylic acid transmembrane transporter activity	1	4	0.25	Molecular Function	0.163234	0.548419
GO:0016728	oxidoreductase activity, acting on CH or CH2 groups, disulfide as acceptor	1	4	0.25	Molecular Function	0.163234	0.548419
GO:0016909	SAP kinase activity	1	4	0.25	Molecular Function	0.163234	0.548419
GO:0030144	alpha-1,6-mannosylglycoprotein 6-beta-N-acetylglucosaminyltransferase activity	1	4	0.25	Molecular Function	0.163234	0.548419
GO:0031013	troponin I binding	1	4	0.25	Molecular Function	0.163234	0.548419
GO:0042731	PH domain binding	1	4	0.25	Molecular Function	0.163234	0.548419
GO:0043035	chromatin insulator sequence binding	1	4	0.25	Molecular Function	0.163234	0.548419
GO:0043125	ErbB-3 class receptor binding	1	4	0.25	Molecular Function	0.163234	0.548419
GO:0046820	4-amino-4-deoxychorismate synthase activity	1	4	0.25	Molecular Function	0.163234	0.548419
GO:0050151	oleate hydratase activity	1	4	0.25	Molecular Function	0.163234	0.548419
GO:0050501	hyaluronan synthase activity	1	4	0.25	Molecular Function	0.163234	0.548419
GO:0051377	mannose-ethanolamine phosphotransferase activity	1	4	0.25	Molecular Function	0.163234	0.548419
GO:0052811	1-phosphatidylinositol-3-phosphate 4-kinase activity	1	4	0.25	Molecular Function	0.163234	0.548419
GO:0052812	phosphatidylinositol-3,4-bisphosphate 5-kinase activity	1	4	0.25	Molecular Function	0.163234	0.548419
GO:0070052	collagen V binding	1	4	0.25	Molecular Function	0.163234	0.548419
GO:0070579	methylcytosine dioxygenase activity	1	4	0.25	Molecular Function	0.163234	0.548419
GO:0072345	NAADP-sensitive calcium-release channel activity	1	4	0.25	Molecular Function	0.163234	0.548419
GO:0080084	5S rDNA binding	1	4	0.25	Molecular Function	0.163234	0.548419
GO:0097016	L27 domain binding	1	4	0.25	Molecular Function	0.163234	0.548419
GO:0097109	neuroligin family protein binding	1	4	0.25	Molecular Function	0.163234	0.548419
GO:0099583	neurotransmitter receptor activity involved in regulation of postsynaptic cytosolic calcium levels	1	4	0.25	Molecular Function	0.163234	0.548419
GO:0001941	postsynaptic membrane organization	5	37	0.135	Biological Process	0.0198241	0.548712
GO:0006030	chitin metabolic process	3	14	0.214	Biological Process	0.0199339	0.548712
GO:0030951	establishment or maintenance of microtubule cytoskeleton polarity	3	14	0.214	Biological Process	0.0199339	0.548712
GO:0031023	microtubule organizing center organization	13	160	0.081	Biological Process	0.02002	0.548712
GO:0051018	protein kinase A binding	4	49	0.082	Molecular Function	0.16399	0.54955
GO:0004672	protein kinase activity	37	718	0.052	Molecular Function	0.164355	0.54955
GO:0017053	transcriptional repressor complex	6	93	0.065	Cellular Component	0.196543	0.551056
GO:0030594	neurotransmitter receptor activity	6	85	0.071	Molecular Function	0.165737	0.552092
GO:0008855	exodeoxyribonuclease VII activity	5	67	0.075	Molecular Function	0.166988	0.552092
GO:0001727	lipid kinase activity	2	17	0.118	Molecular Function	0.167874	0.552092
GO:0004012	phospholipid-translocating ATPase activity	2	17	0.118	Molecular Function	0.167874	0.552092
GO:0004697	protein kinase C activity	2	17	0.118	Molecular Function	0.167874	0.552092
GO:0015193	L-proline transmembrane transporter activity	2	17	0.118	Molecular Function	0.167874	0.552092
GO:0070577	lysine-acetylated histone binding	2	17	0.118	Molecular Function	0.167874	0.552092
GO:0043496	regulation of protein homodimerization activity	4	25	0.16	Biological Process	0.0205316	0.555096
GO:0051968	positive regulation of synaptic transmission, glutamatergic	4	25	0.16	Biological Process	0.0205316	0.555096
GO:0055059	asymmetric neuroblast division	4	25	0.16	Biological Process	0.0205316	0.555096
GO:0098533	ATPase dependent transmembrane transport complex	11	195	0.056	Cellular Component	0.198648	0.555228
GO:0042733	embryonic digit morphogenesis	7	65	0.108	Biological Process	0.0206597	0.556045
GO:0043073	germ cell nucleus	3	37	0.081	Cellular Component	0.202373	0.560965
GO:0045334	clathrin-coated endocytic vesicle	3	37	0.081	Cellular Component	0.202373	0.560965
GO:0000242	pericentriolar material	2	20	0.1	Cellular Component	0.20444	0.560965
GO:0010369	chromocenter	2	20	0.1	Cellular Component	0.20444	0.560965
GO:0035371	microtubule plus-end	2	20	0.1	Cellular Component	0.20444	0.560965
GO:0071203	WASH complex	2	20	0.1	Cellular Component	0.20444	0.560965
GO:0015175	neutral amino acid transmembrane transporter activity	9	143	0.063	Molecular Function	0.172187	0.563049
GO:0008536	Ran GTPase binding	3	33	0.091	Molecular Function	0.172411	0.563049
GO:0015444	magnesium-importing ATPase activity	3	33	0.091	Molecular Function	0.172411	0.563049
GO:0033229	cysteine transmembrane transporter activity	7	105	0.067	Molecular Function	0.17384	0.566394
GO:0060170	ciliary membrane	5	75	0.067	Cellular Component	0.207203	0.566818
GO:0032991	macromolecular complex	253	5771	0.044	Cellular Component	0.209606	0.570249
GO:0044853	plasma membrane raft	6	95	0.063	Cellular Component	0.209725	0.570249
GO:0030176	integral component of endoplasmic reticulum membrane	9	156	0.058	Cellular Component	0.210424	0.570427
GO:0098791	Golgi subcompartment	36	744	0.048	Cellular Component	0.211402	0.571357
GO:0030288	outer membrane-bounded periplasmic space	8	136	0.059	Cellular Component	0.213439	0.575135
GO:0005924	cell-substrate adherens junction	9	157	0.057	Cellular Component	0.215589	0.575768
GO:0005634	nucleus	276	6320	0.044	Cellular Component	0.216007	0.575768
GO:0070161	anchoring junction	15	284	0.053	Cellular Component	0.216418	0.575768
GO:1902494	catalytic complex	87	1906	0.046	Cellular Component	0.217118	0.575768
GO:0016328	lateral plasma membrane	4	57	0.07	Cellular Component	0.21727	0.575768
GO:0005933	cellular bud	2	21	0.095	Cellular Component	0.220069	0.575768
GO:0044292	dendrite terminus	2	21	0.095	Cellular Component	0.220069	0.575768
GO:0060077	inhibitory synapse	2	21	0.095	Cellular Component	0.220069	0.575768
GO:0000803	sex chromosome	3	39	0.077	Cellular Component	0.224508	0.575768
GO:0005726	perichromatin fibrils	1	6	0.167	Cellular Component	0.227109	0.575768
GO:0008091	spectrin	1	6	0.167	Cellular Component	0.227109	0.575768
GO:0014731	spectrin-associated cytoskeleton	1	6	0.167	Cellular Component	0.227109	0.575768
GO:0030062	mitochondrial tricarboxylic acid cycle enzyme complex	1	6	0.167	Cellular Component	0.227109	0.575768
GO:0031205	endoplasmic reticulum Sec complex	1	6	0.167	Cellular Component	0.227109	0.575768
GO:0031232	extrinsic component of external side of plasma membrane	1	6	0.167	Cellular Component	0.227109	0.575768
GO:0031264	death-inducing signaling complex	1	6	0.167	Cellular Component	0.227109	0.575768
GO:0034715	pICln-Sm protein complex	1	6	0.167	Cellular Component	0.227109	0.575768
GO:0045264	plasma membrane proton-transporting ATP synthase complex, coupling factor F(o)	1	6	0.167	Cellular Component	0.227109	0.575768
GO:0071546	pi-body	1	6	0.167	Cellular Component	0.227109	0.575768
GO:0071986	Ragulator complex	1	6	0.167	Cellular Component	0.227109	0.575768
GO:1990246	uniplex complex	1	6	0.167	Cellular Component	0.227109	0.575768
GO:0001750	photoreceptor outer segment	5	78	0.064	Cellular Component	0.23015	0.57859
GO:0005581	collagen trimer	5	78	0.064	Cellular Component	0.23015	0.57859
GO:0005901	caveola	5	78	0.064	Cellular Component	0.23015	0.57859
GO:0016758	transferase activity, transferring hexosyl groups	12	204	0.059	Molecular Function	0.180563	0.579258
GO:0022838	substrate-specific channel activity	27	514	0.053	Molecular Function	0.182071	0.579258
GO:0004008	copper-exporting ATPase activity	3	34	0.088	Molecular Function	0.183391	0.579258
GO:0043682	copper-transporting ATPase activity	3	34	0.088	Molecular Function	0.183391	0.579258
GO:0070615	nucleosome-dependent ATPase activity	3	34	0.088	Molecular Function	0.183391	0.579258
GO:0000146	microfilament motor activity	2	18	0.111	Molecular Function	0.183701	0.579258
GO:0004435	phosphatidylinositol phospholipase C activity	2	18	0.111	Molecular Function	0.183701	0.579258
GO:0016647	oxidoreductase activity, acting on the CH-NH group of donors, oxygen as acceptor	2	18	0.111	Molecular Function	0.183701	0.579258
GO:0030296	protein tyrosine kinase activator activity	2	18	0.111	Molecular Function	0.183701	0.579258
GO:0070182	DNA polymerase binding	2	18	0.111	Molecular Function	0.183701	0.579258
GO:0004222	metalloendopeptidase activity	13	225	0.058	Molecular Function	0.184318	0.579258
GO:0004857	enzyme inhibitor activity	21	390	0.054	Molecular Function	0.186859	0.579258
GO:0015276	ligand-gated ion channel activity	9	146	0.062	Molecular Function	0.187131	0.579258
GO:0019205	nucleobase-containing compound kinase activity	9	146	0.062	Molecular Function	0.187131	0.579258
GO:0022834	ligand-gated channel activity	9	146	0.062	Molecular Function	0.187131	0.579258
GO:0016772	transferase activity, transferring phosphorus-containing groups	73	1513	0.048	Molecular Function	0.191506	0.579258
GO:0004129	cytochrome-c oxidase activity	3	35	0.086	Molecular Function	0.194551	0.579258
GO:0005388	calcium-transporting ATPase activity	3	35	0.086	Molecular Function	0.194551	0.579258
GO:0015434	cadmium-transporting ATPase activity	3	35	0.086	Molecular Function	0.194551	0.579258
GO:0016675	oxidoreductase activity, acting on a heme group of donors	3	35	0.086	Molecular Function	0.194551	0.579258
GO:0016676	oxidoreductase activity, acting on a heme group of donors, oxygen as acceptor	3	35	0.086	Molecular Function	0.194551	0.579258
GO:0005230	extracellular ligand-gated ion channel activity	5	71	0.07	Molecular Function	0.196778	0.579258
GO:0000827	inositol-1,3,4,5,6-pentakisphosphate kinase activity	1	5	0.2	Molecular Function	0.199701	0.579258
GO:0000828	inositol hexakisphosphate kinase activity	1	5	0.2	Molecular Function	0.199701	0.579258
GO:0000829	inositol heptakisphosphate kinase activity	1	5	0.2	Molecular Function	0.199701	0.579258
GO:0000832	inositol hexakisphosphate 5-kinase activity	1	5	0.2	Molecular Function	0.199701	0.579258
GO:0003980	UDP-glucose:glycoprotein glucosyltransferase activity	1	5	0.2	Molecular Function	0.199701	0.579258
GO:0004013	adenosylhomocysteinase activity	1	5	0.2	Molecular Function	0.199701	0.579258
GO:0004595	pantetheine-phosphate adenylyltransferase activity	1	5	0.2	Molecular Function	0.199701	0.579258
GO:0004614	phosphoglucomutase activity	1	5	0.2	Molecular Function	0.199701	0.579258
GO:0004649	poly(ADP-ribose) glycohydrolase activity	1	5	0.2	Molecular Function	0.199701	0.579258
GO:0005000	vasopressin receptor activity	1	5	0.2	Molecular Function	0.199701	0.579258
GO:0005105	type 1 fibroblast growth factor receptor binding	1	5	0.2	Molecular Function	0.199701	0.579258
GO:0005519	cytoskeletal regulatory protein binding	1	5	0.2	Molecular Function	0.199701	0.579258
GO:0008446	GDP-mannose 4,6-dehydratase activity	1	5	0.2	Molecular Function	0.199701	0.579258
GO:0008597	calcium-dependent protein serine/threonine phosphatase regulator activity	1	5	0.2	Molecular Function	0.199701	0.579258
GO:0008795	NAD+ synthase activity	1	5	0.2	Molecular Function	0.199701	0.579258
GO:0009036	Type II site-specific deoxyribonuclease activity	1	5	0.2	Molecular Function	0.199701	0.579258
GO:0015183	L-aspartate transmembrane transporter activity	1	5	0.2	Molecular Function	0.199701	0.579258
GO:0015349	thyroid hormone transmembrane transporter activity	1	5	0.2	Molecular Function	0.199701	0.579258
GO:0016286	small conductance calcium-activated potassium channel activity	1	5	0.2	Molecular Function	0.199701	0.579258
GO:0016802	trialkylsulfonium hydrolase activity	1	5	0.2	Molecular Function	0.199701	0.579258
GO:0017040	ceramidase activity	1	5	0.2	Molecular Function	0.199701	0.579258
GO:0022849	glutamate-gated calcium ion channel activity	1	5	0.2	Molecular Function	0.199701	0.579258
GO:0022851	GABA-gated chloride ion channel activity	1	5	0.2	Molecular Function	0.199701	0.579258
GO:0030492	hemoglobin binding	1	5	0.2	Molecular Function	0.199701	0.579258
GO:0035005	1-phosphatidylinositol-4-phosphate 3-kinase activity	1	5	0.2	Molecular Function	0.199701	0.579258
GO:0042302	structural constituent of cuticle	1	5	0.2	Molecular Function	0.199701	0.579258
GO:0042806	fucose binding	1	5	0.2	Molecular Function	0.199701	0.579258
GO:0048403	brain-derived neurotrophic factor binding	1	5	0.2	Molecular Function	0.199701	0.579258
GO:0052723	inositol hexakisphosphate 1-kinase activity	1	5	0.2	Molecular Function	0.199701	0.579258
GO:0052724	inositol hexakisphosphate 3-kinase activity	1	5	0.2	Molecular Function	0.199701	0.579258
GO:0061629	RNA polymerase II sequence-specific DNA binding transcription factor binding	1	5	0.2	Molecular Function	0.199701	0.579258
GO:0002931	response to ischemia	5	38	0.132	Biological Process	0.0220485	0.582807
GO:0032297	negative regulation of DNA-dependent DNA replication initiation	5	38	0.132	Biological Process	0.0220485	0.582807
GO:0032501	multicellular organismal process	334	7183	0.046	Biological Process	0.0229395	0.582807
GO:0035303	regulation of dephosphorylation	15	198	0.076	Biological Process	0.0232351	0.582807
GO:0030091	protein repair	4	26	0.154	Biological Process	0.0234652	0.582807
GO:0033522	histone H2A ubiquitination	4	26	0.154	Biological Process	0.0234652	0.582807
GO:0046037	GMP metabolic process	4	26	0.154	Biological Process	0.0234652	0.582807
GO:0006661	phosphatidylinositol biosynthetic process	11	130	0.085	Biological Process	0.0237217	0.582807
GO:0071230	cellular response to amino acid stimulus	7	67	0.104	Biological Process	0.0240035	0.582807
GO:0021681	cerebellar granular layer development	3	15	0.2	Biological Process	0.0241407	0.582807
GO:0021781	glial cell fate commitment	3	15	0.2	Biological Process	0.0241407	0.582807
GO:0046958	nonassociative learning	3	15	0.2	Biological Process	0.0241407	0.582807
GO:0070121	Kupffer's vesicle development	3	15	0.2	Biological Process	0.0241407	0.582807
GO:0008089	anterograde axonal transport	5	39	0.128	Biological Process	0.0244287	0.582807
GO:0048793	pronephros development	5	39	0.128	Biological Process	0.0244287	0.582807
GO:0002318	myeloid progenitor cell differentiation	2	6	0.333	Biological Process	0.0244388	0.582807
GO:0019386	methanogenesis, from carbon dioxide	2	6	0.333	Biological Process	0.0244388	0.582807
GO:0031120	snRNA pseudouridine synthesis	2	6	0.333	Biological Process	0.0244388	0.582807
GO:0035524	proline transmembrane transport	2	6	0.333	Biological Process	0.0244388	0.582807
GO:0035608	protein deglutamylation	2	6	0.333	Biological Process	0.0244388	0.582807
GO:0035610	protein side chain deglutamylation	2	6	0.333	Biological Process	0.0244388	0.582807
GO:0036098	male germ-line stem cell population maintenance	2	6	0.333	Biological Process	0.0244388	0.582807
GO:0060912	cardiac cell fate specification	2	6	0.333	Biological Process	0.0244388	0.582807
GO:1990049	retrograde dense core granule trafficking	2	6	0.333	Biological Process	0.0244388	0.582807
GO:2000739	regulation of mesenchymal stem cell differentiation	2	6	0.333	Biological Process	0.0244388	0.582807
GO:0031344	regulation of cell projection organization	40	680	0.059	Biological Process	0.026018	0.582807
GO:0021511	spinal cord patterning	4	27	0.148	Biological Process	0.0266402	0.582807
GO:0035235	ionotropic glutamate receptor signaling pathway	4	27	0.148	Biological Process	0.0266402	0.582807
GO:0038128	ERBB2 signaling pathway	4	27	0.148	Biological Process	0.0266402	0.582807
GO:0061387	regulation of extent of cell growth	10	116	0.086	Biological Process	0.0269784	0.582807
GO:0033036	macromolecule localization	163	3321	0.049	Biological Process	0.0269868	0.582807
GO:0007126	meiotic nuclear division	19	275	0.069	Biological Process	0.0276475	0.582807
GO:0000022	mitotic spindle elongation	3	16	0.188	Biological Process	0.0287877	0.582807
GO:0035845	photoreceptor cell outer segment organization	3	16	0.188	Biological Process	0.0287877	0.582807
GO:0035970	peptidyl-threonine dephosphorylation	3	16	0.188	Biological Process	0.0287877	0.582807
GO:0046710	GDP metabolic process	3	16	0.188	Biological Process	0.0287877	0.582807
GO:0010256	endomembrane system organization	39	665	0.059	Biological Process	0.0288442	0.582807
GO:0007264	small GTPase mediated signal transduction	30	487	0.062	Biological Process	0.0292981	0.582807
GO:0046579	positive regulation of Ras protein signal transduction	6	55	0.109	Biological Process	0.0294039	0.582807
GO:0034260	negative regulation of GTPase activity	5	41	0.122	Biological Process	0.0296694	0.582807
GO:0048854	brain morphogenesis	5	41	0.122	Biological Process	0.0296694	0.582807
GO:1990778	protein localization to cell periphery	19	279	0.068	Biological Process	0.0314079	0.582807
GO:0070988	demethylation	6	56	0.107	Biological Process	0.0317864	0.582807
GO:0022604	regulation of cell morphogenesis	37	630	0.059	Biological Process	0.0320409	0.582807
GO:0031346	positive regulation of cell projection organization	25	394	0.063	Biological Process	0.032518	0.582807
GO:2000059	negative regulation of protein ubiquitination involved in ubiquitin-dependent protein catabolic process	5	42	0.119	Biological Process	0.0325352	0.582807
GO:0030326	embryonic limb morphogenesis	11	137	0.08	Biological Process	0.0331893	0.582807
GO:0015015	heparan sulfate proteoglycan biosynthetic process, enzymatic modification	2	7	0.286	Biological Process	0.0332554	0.582807
GO:0015808	L-alanine transport	2	7	0.286	Biological Process	0.0332554	0.582807
GO:0035933	glucocorticoid secretion	2	7	0.286	Biological Process	0.0332554	0.582807
GO:0038007	netrin-activated signaling pathway	2	7	0.286	Biological Process	0.0332554	0.582807
GO:0040031	snRNA modification	2	7	0.286	Biological Process	0.0332554	0.582807
GO:0060304	regulation of phosphatidylinositol dephosphorylation	2	7	0.286	Biological Process	0.0332554	0.582807
GO:0070778	L-aspartate transport	2	7	0.286	Biological Process	0.0332554	0.582807
GO:1901894	regulation of calcium-transporting ATPase activity	2	7	0.286	Biological Process	0.0332554	0.582807
GO:1904526	regulation of microtubule binding	2	7	0.286	Biological Process	0.0332554	0.582807
GO:2000849	regulation of glucocorticoid secretion	2	7	0.286	Biological Process	0.0332554	0.582807
GO:0010842	retina layer formation	4	29	0.138	Biological Process	0.0337266	0.582807
GO:0006431	methionyl-tRNA aminoacylation	3	17	0.176	Biological Process	0.0338721	0.582807
GO:0046843	dorsal appendage formation	3	17	0.176	Biological Process	0.0338721	0.582807
GO:0097062	dendritic spine maintenance	3	17	0.176	Biological Process	0.0338721	0.582807
GO:1903358	regulation of Golgi organization	3	17	0.176	Biological Process	0.0338721	0.582807
GO:1990403	embryonic brain development	3	17	0.176	Biological Process	0.0338721	0.582807
GO:0040014	regulation of multicellular organism growth	9	104	0.087	Biological Process	0.0340694	0.582807
GO:1902582	single-organism intracellular transport	96	1874	0.051	Biological Process	0.0341975	0.582807
GO:0032330	regulation of chondrocyte differentiation	5	43	0.116	Biological Process	0.0355679	0.582807
GO:2001222	regulation of neuron migration	5	43	0.116	Biological Process	0.0355679	0.582807
GO:0007399	nervous system development	125	2511	0.05	Biological Process	0.0360603	0.582807
GO:0072350	tricarboxylic acid metabolic process	7	73	0.096	Biological Process	0.0362159	0.582807
GO:1902115	regulation of organelle assembly	13	174	0.075	Biological Process	0.0363764	0.582807
GO:0044728	DNA methylation or demethylation	8	89	0.09	Biological Process	0.0365413	0.582807
GO:0006650	glycerophospholipid metabolic process	21	322	0.065	Biological Process	0.0368497	0.582807
GO:0051966	regulation of synaptic transmission, glutamatergic	6	58	0.103	Biological Process	0.0369197	0.582807
GO:0006482	protein demethylation	4	30	0.133	Biological Process	0.0376422	0.582807
GO:0008214	protein dealkylation	4	30	0.133	Biological Process	0.0376422	0.582807
GO:0010390	histone monoubiquitination	4	30	0.133	Biological Process	0.0376422	0.582807
GO:0043335	protein unfolding	4	30	0.133	Biological Process	0.0376422	0.582807
GO:0060079	excitatory postsynaptic potential	9	106	0.085	Biological Process	0.0378208	0.582807
GO:0007029	endoplasmic reticulum organization	7	74	0.095	Biological Process	0.0385863	0.582807
GO:0033143	regulation of intracellular steroid hormone receptor signaling pathway	7	74	0.095	Biological Process	0.0385863	0.582807
GO:0042462	eye photoreceptor cell development	7	74	0.095	Biological Process	0.0385863	0.582807
GO:0032253	dense core granule localization	3	18	0.167	Biological Process	0.0393886	0.582807
GO:0032332	positive regulation of chondrocyte differentiation	3	18	0.167	Biological Process	0.0393886	0.582807
GO:0043046	DNA methylation involved in gamete generation	3	18	0.167	Biological Process	0.0393886	0.582807
GO:0045723	positive regulation of fatty acid biosynthetic process	3	18	0.167	Biological Process	0.0393886	0.582807
GO:1901070	guanosine-containing compound biosynthetic process	3	18	0.167	Biological Process	0.0393886	0.582807
GO:1901950	dense core granule transport	3	18	0.167	Biological Process	0.0393886	0.582807
GO:0009235	cobalamin metabolic process	6	59	0.102	Biological Process	0.0396738	0.582807
GO:0006886	intracellular protein transport	67	1265	0.053	Biological Process	0.0399534	0.582807
GO:0048639	positive regulation of developmental growth	15	213	0.07	Biological Process	0.0405597	0.582807
GO:0050808	synapse organization	25	403	0.062	Biological Process	0.040804	0.582807
GO:0043954	cellular component maintenance	7	75	0.093	Biological Process	0.0410561	0.582807
GO:0001964	startle response	4	31	0.129	Biological Process	0.0418074	0.582807
GO:0051491	positive regulation of filopodium assembly	4	31	0.129	Biological Process	0.0418074	0.582807
GO:0000281	mitotic cytokinesis	9	108	0.083	Biological Process	0.0418445	0.582807
GO:0045773	positive regulation of axon extension	5	45	0.111	Biological Process	0.0421405	0.582807
GO:0002397	MHC class I protein complex assembly	1	1	1	Biological Process	0.0427761	0.582807
GO:0002502	peptide antigen assembly with MHC class I protein complex	1	1	1	Biological Process	0.0427761	0.582807
GO:0003305	cell migration involved in heart jogging	1	1	1	Biological Process	0.0427761	0.582807
GO:0006174	dADP phosphorylation	1	1	1	Biological Process	0.0427761	0.582807
GO:0006186	dGDP phosphorylation	1	1	1	Biological Process	0.0427761	0.582807
GO:0006211	5-methylcytosine catabolic process	1	1	1	Biological Process	0.0427761	0.582807
GO:0006671	phytosphingosine metabolic process	1	1	1	Biological Process	0.0427761	0.582807
GO:0007117	budding cell bud growth	1	1	1	Biological Process	0.0427761	0.582807
GO:0008618	7-methylguanosine metabolic process	1	1	1	Biological Process	0.0427761	0.582807
GO:0009104	lipopolysaccharide catabolic process	1	1	1	Biological Process	0.0427761	0.582807
GO:0009229	thiamine diphosphate biosynthetic process	1	1	1	Biological Process	0.0427761	0.582807
GO:0009920	cell plate formation involved in plant-type cell wall biogenesis	1	1	1	Biological Process	0.0427761	0.582807
GO:0010350	cellular response to magnesium starvation	1	1	1	Biological Process	0.0427761	0.582807
GO:0010995	free ubiquitin chain depolymerization	1	1	1	Biological Process	0.0427761	0.582807
GO:0016243	regulation of autophagosome size	1	1	1	Biological Process	0.0427761	0.582807
GO:0018009	N-terminal peptidyl-L-cysteine N-palmitoylation	1	1	1	Biological Process	0.0427761	0.582807
GO:0018109	peptidyl-arginine phosphorylation	1	1	1	Biological Process	0.0427761	0.582807
GO:0018916	nitrobenzene metabolic process	1	1	1	Biological Process	0.0427761	0.582807
GO:0018990	ecdysis, chitin-based cuticle	1	1	1	Biological Process	0.0427761	0.582807
GO:0019857	5-methylcytosine metabolic process	1	1	1	Biological Process	0.0427761	0.582807
GO:0020035	cytoadherence to microvasculature, mediated by symbiont protein	1	1	1	Biological Process	0.0427761	0.582807
GO:0021993	initiation of neural tube closure	1	1	1	Biological Process	0.0427761	0.582807
GO:0030153	bacteriocin immunity	1	1	1	Biological Process	0.0427761	0.582807
GO:0030714	anterior/posterior axis specification, follicular epithelium	1	1	1	Biological Process	0.0427761	0.582807
GO:0030862	positive regulation of polarized epithelial cell differentiation	1	1	1	Biological Process	0.0427761	0.582807
GO:0031270	pseudopodium retraction	1	1	1	Biological Process	0.0427761	0.582807
GO:0032425	positive regulation of mismatch repair	1	1	1	Biological Process	0.0427761	0.582807
GO:0035712	T-helper 2 cell activation	1	1	1	Biological Process	0.0427761	0.582807
GO:0035736	cell proliferation involved in compound eye morphogenesis	1	1	1	Biological Process	0.0427761	0.582807
GO:0036172	thiamine salvage	1	1	1	Biological Process	0.0427761	0.582807
GO:0036285	SAGA complex assembly	1	1	1	Biological Process	0.0427761	0.582807
GO:0036337	Fas signaling pathway	1	1	1	Biological Process	0.0427761	0.582807
GO:0038130	ERBB4 signaling pathway	1	1	1	Biological Process	0.0427761	0.582807
GO:0039664	lysis of host organelle involved in viral entry into host cell	1	1	1	Biological Process	0.0427761	0.582807
GO:0045771	negative regulation of autophagosome size	1	1	1	Biological Process	0.0427761	0.582807
GO:0046118	7-methylguanosine biosynthetic process	1	1	1	Biological Process	0.0427761	0.582807
GO:0046587	positive regulation of calcium-dependent cell-cell adhesion	1	1	1	Biological Process	0.0427761	0.582807
GO:0046967	cytosol to ER transport	1	1	1	Biological Process	0.0427761	0.582807
GO:0050955	thermoception	1	1	1	Biological Process	0.0427761	0.582807
GO:0051758	homologous chromosome movement towards spindle pole involved in homologous chromosome segregation	1	1	1	Biological Process	0.0427761	0.582807
GO:0051878	lateral element assembly	1	1	1	Biological Process	0.0427761	0.582807
GO:0055095	lipoprotein particle mediated signaling	1	1	1	Biological Process	0.0427761	0.582807
GO:0055096	low-density lipoprotein particle mediated signaling	1	1	1	Biological Process	0.0427761	0.582807
GO:0060237	regulation of fungal-type cell wall organization	1	1	1	Biological Process	0.0427761	0.582807
GO:0061171	establishment of bipolar cell polarity	1	1	1	Biological Process	0.0427761	0.582807
GO:0061172	regulation of establishment of bipolar cell polarity	1	1	1	Biological Process	0.0427761	0.582807
GO:0061508	CDP phosphorylation	1	1	1	Biological Process	0.0427761	0.582807
GO:0061541	rhabdomere morphogenesis	1	1	1	Biological Process	0.0427761	0.582807
GO:0061565	dAMP phosphorylation	1	1	1	Biological Process	0.0427761	0.582807
GO:0061566	CMP phosphorylation	1	1	1	Biological Process	0.0427761	0.582807
GO:0061567	dCMP phosphorylation	1	1	1	Biological Process	0.0427761	0.582807
GO:0061568	GDP phosphorylation	1	1	1	Biological Process	0.0427761	0.582807
GO:0061569	UDP phosphorylation	1	1	1	Biological Process	0.0427761	0.582807
GO:0061570	dCDP phosphorylation	1	1	1	Biological Process	0.0427761	0.582807
GO:0061571	TDP phosphorylation	1	1	1	Biological Process	0.0427761	0.582807
GO:0070156	mitochondrial phenylalanyl-tRNA aminoacylation	1	1	1	Biological Process	0.0427761	0.582807
GO:0070453	regulation of heme biosynthetic process	1	1	1	Biological Process	0.0427761	0.582807
GO:0070458	cellular detoxification of nitrogen compound	1	1	1	Biological Process	0.0427761	0.582807
GO:0071032	nuclear mRNA surveillance of mRNP export	1	1	1	Biological Process	0.0427761	0.582807
GO:0071528	tRNA re-export from nucleus	1	1	1	Biological Process	0.0427761	0.582807
GO:0071602	phytosphingosine biosynthetic process	1	1	1	Biological Process	0.0427761	0.582807
GO:0071788	endoplasmic reticulum tubular network maintenance	1	1	1	Biological Process	0.0427761	0.582807
GO:0072691	initiation of premeiotic DNA replication	1	1	1	Biological Process	0.0427761	0.582807
GO:0090126	protein complex assembly involved in synapse maturation	1	1	1	Biological Process	0.0427761	0.582807
GO:0090173	regulation of synaptonemal complex assembly	1	1	1	Biological Process	0.0427761	0.582807
GO:0090597	nematode male tail mating organ morphogenesis	1	1	1	Biological Process	0.0427761	0.582807
GO:0097231	cell motility in response to calcium ion	1	1	1	Biological Process	0.0427761	0.582807
GO:0099538	synaptic signaling via neuropeptide	1	1	1	Biological Process	0.0427761	0.582807
GO:0099540	trans-synaptic signaling by neuropeptide	1	1	1	Biological Process	0.0427761	0.582807
GO:0099551	trans-synaptic signaling by neuropeptide, modulating synaptic transmission	1	1	1	Biological Process	0.0427761	0.582807
GO:1900050	negative regulation of histone exchange	1	1	1	Biological Process	0.0427761	0.582807
GO:1900827	positive regulation of membrane depolarization during cardiac muscle cell action potential	1	1	1	Biological Process	0.0427761	0.582807
GO:1900925	positive regulation of glycine import	1	1	1	Biological Process	0.0427761	0.582807
GO:1901367	response to L-cysteine	1	1	1	Biological Process	0.0427761	0.582807
GO:1902044	regulation of Fas signaling pathway	1	1	1	Biological Process	0.0427761	0.582807
GO:1902076	regulation of lateral motor column neuron migration	1	1	1	Biological Process	0.0427761	0.582807
GO:1902078	positive regulation of lateral motor column neuron migration	1	1	1	Biological Process	0.0427761	0.582807
GO:1902490	regulation of sperm capacitation	1	1	1	Biological Process	0.0427761	0.582807
GO:1902769	regulation of choline O-acetyltransferase activity	1	1	1	Biological Process	0.0427761	0.582807
GO:1902974	meiotic DNA replication initiation	1	1	1	Biological Process	0.0427761	0.582807
GO:1903097	regulation of CENP-A containing nucleosome assembly	1	1	1	Biological Process	0.0427761	0.582807
GO:1903098	negative regulation of CENP-A containing nucleosome assembly	1	1	1	Biological Process	0.0427761	0.582807
GO:1903406	regulation of sodium:potassium-exchanging ATPase activity	1	1	1	Biological Process	0.0427761	0.582807
GO:1903408	positive regulation of sodium:potassium-exchanging ATPase activity	1	1	1	Biological Process	0.0427761	0.582807
GO:1903615	positive regulation of protein tyrosine phosphatase activity	1	1	1	Biological Process	0.0427761	0.582807
GO:1903621	protein localization to photoreceptor connecting cilium	1	1	1	Biological Process	0.0427761	0.582807
GO:1903712	cysteine transmembrane transport	1	1	1	Biological Process	0.0427761	0.582807
GO:1903744	positive regulation of anterograde synaptic vesicle transport	1	1	1	Biological Process	0.0427761	0.582807
GO:1903893	positive regulation of ATF6-mediated unfolded protein response	1	1	1	Biological Process	0.0427761	0.582807
GO:1904147	response to nonylphenol	1	1	1	Biological Process	0.0427761	0.582807
GO:1904148	cellular response to nonylphenol	1	1	1	Biological Process	0.0427761	0.582807
GO:1904210	VCP-NPL4-UFD1 AAA ATPase complex assembly	1	1	1	Biological Process	0.0427761	0.582807
GO:1904239	regulation of VCP-NPL4-UFD1 AAA ATPase complex assembly	1	1	1	Biological Process	0.0427761	0.582807
GO:1904240	negative regulation of VCP-NPL4-UFD1 AAA ATPase complex assembly	1	1	1	Biological Process	0.0427761	0.582807
GO:1904291	positive regulation of mitotic DNA damage checkpoint	1	1	1	Biological Process	0.0427761	0.582807
GO:1904512	regulation of initiation of premeiotic DNA replication	1	1	1	Biological Process	0.0427761	0.582807
GO:1904514	positive regulation of initiation of premeiotic DNA replication	1	1	1	Biological Process	0.0427761	0.582807
GO:1904685	positive regulation of metalloendopeptidase activity	1	1	1	Biological Process	0.0427761	0.582807
GO:1990074	polyuridylation-dependent mRNA catabolic process	1	1	1	Biological Process	0.0427761	0.582807
GO:1990390	protein K33-linked ubiquitination	1	1	1	Biological Process	0.0427761	0.582807
GO:1990577	C-terminal protein demethylation	1	1	1	Biological Process	0.0427761	0.582807
GO:1990636	reproductive senescence	1	1	1	Biological Process	0.0427761	0.582807
GO:1990853	histone H2A SQE motif phosphorylation	1	1	1	Biological Process	0.0427761	0.582807
GO:2000569	regulation of T-helper 2 cell activation	1	1	1	Biological Process	0.0427761	0.582807
GO:2000570	positive regulation of T-helper 2 cell activation	1	1	1	Biological Process	0.0427761	0.582807
GO:2000575	negative regulation of microtubule motor activity	1	1	1	Biological Process	0.0427761	0.582807
GO:2000853	negative regulation of corticosterone secretion	1	1	1	Biological Process	0.0427761	0.582807
GO:0001188	RNA polymerase I transcriptional preinitiation complex assembly	2	8	0.25	Biological Process	0.0431023	0.582807
GO:0002184	cytoplasmic translational termination	2	8	0.25	Biological Process	0.0431023	0.582807
GO:0006423	cysteinyl-tRNA aminoacylation	2	8	0.25	Biological Process	0.0431023	0.582807
GO:0006428	isoleucyl-tRNA aminoacylation	2	8	0.25	Biological Process	0.0431023	0.582807
GO:0007171	activation of transmembrane receptor protein tyrosine kinase activity	2	8	0.25	Biological Process	0.0431023	0.582807
GO:0021826	substrate-independent telencephalic tangential migration	2	8	0.25	Biological Process	0.0431023	0.582807
GO:0021830	interneuron migration from the subpallium to the cortex	2	8	0.25	Biological Process	0.0431023	0.582807
GO:0021843	substrate-independent telencephalic tangential interneuron migration	2	8	0.25	Biological Process	0.0431023	0.582807
GO:0021910	smoothened signaling pathway involved in ventral spinal cord patterning	2	8	0.25	Biological Process	0.0431023	0.582807
GO:0031204	posttranslational protein targeting to membrane, translocation	2	8	0.25	Biological Process	0.0431023	0.582807
GO:0032328	alanine transport	2	8	0.25	Biological Process	0.0431023	0.582807
GO:0042340	keratan sulfate catabolic process	2	8	0.25	Biological Process	0.0431023	0.582807
GO:0051013	microtubule severing	2	8	0.25	Biological Process	0.0431023	0.582807
GO:0061065	regulation of dauer larval development	2	8	0.25	Biological Process	0.0431023	0.582807
GO:0072497	mesenchymal stem cell differentiation	2	8	0.25	Biological Process	0.0431023	0.582807
GO:1903546	protein localization to photoreceptor outer segment	2	8	0.25	Biological Process	0.0431023	0.582807
GO:0035113	embryonic appendage morphogenesis	11	143	0.077	Biological Process	0.0432106	0.582807
GO:0061640	cytoskeleton-dependent cytokinesis	11	143	0.077	Biological Process	0.0432106	0.582807
GO:0031233	intrinsic component of external side of plasma membrane	3	40	0.075	Cellular Component	0.235747	0.586924
GO:0032420	stereocilium	3	40	0.075	Cellular Component	0.235747	0.586924
GO:0005797	Golgi medial cisterna	2	22	0.091	Cellular Component	0.235791	0.586924
GO:0016469	proton-transporting two-sector ATPase complex	8	140	0.057	Cellular Component	0.23613	0.586924
GO:0031227	intrinsic component of endoplasmic reticulum membrane	9	161	0.056	Cellular Component	0.236726	0.586924
GO:0016358	dendrite development	19	290	0.066	Biological Process	0.0437067	0.58768
GO:0034220	ion transmembrane transport	64	1208	0.053	Biological Process	0.0437687	0.58768
GO:0005089	Rho guanyl-nucleotide exchange factor activity	5	72	0.069	Molecular Function	0.204498	0.591944
GO:0016773	phosphotransferase activity, alcohol group as acceptor	46	931	0.049	Molecular Function	0.205278	0.592979
GO:0030551	cyclic nucleotide binding	3	36	0.083	Molecular Function	0.205872	0.593469
GO:0019867	outer membrane	17	334	0.051	Cellular Component	0.241654	0.597497
GO:0043169	cation binding	188	4093	0.046	Molecular Function	0.209391	0.598631
GO:0022836	gated channel activity	18	336	0.054	Molecular Function	0.215151	0.598631
GO:0005521	lamin binding	2	20	0.1	Molecular Function	0.215914	0.598631
GO:0015278	calcium-release channel activity	2	20	0.1	Molecular Function	0.215914	0.598631
GO:0016885	ligase activity, forming carbon-carbon bonds	2	20	0.1	Molecular Function	0.215914	0.598631
GO:0019206	nucleoside kinase activity	2	20	0.1	Molecular Function	0.215914	0.598631
GO:0030983	mismatched DNA binding	2	20	0.1	Molecular Function	0.215914	0.598631
GO:0042287	MHC protein binding	2	20	0.1	Molecular Function	0.215914	0.598631
GO:0042834	peptidoglycan binding	2	20	0.1	Molecular Function	0.215914	0.598631
GO:0050780	dopamine receptor binding	2	20	0.1	Molecular Function	0.215914	0.598631
GO:0000099	sulfur amino acid transmembrane transporter activity	7	112	0.062	Molecular Function	0.216305	0.598631
GO:0015086	cadmium ion transmembrane transporter activity	3	37	0.081	Molecular Function	0.217337	0.598631
GO:0016417	S-acyltransferase activity	3	37	0.081	Molecular Function	0.217337	0.598631
GO:0030971	receptor tyrosine kinase binding	5	74	0.068	Molecular Function	0.220228	0.598631
GO:0070840	dynein complex binding	5	74	0.068	Molecular Function	0.220228	0.598631
GO:0016757	transferase activity, transferring glycosyl groups	18	338	0.053	Molecular Function	0.222333	0.598631
GO:0003714	transcription corepressor activity	12	214	0.056	Molecular Function	0.224457	0.598631
GO:0035004	phosphatidylinositol 3-kinase activity	4	56	0.071	Molecular Function	0.226754	0.598631
GO:0000990	transcription factor activity, core RNA polymerase binding	3	38	0.079	Molecular Function	0.228931	0.598631
GO:0003746	translation elongation factor activity	3	38	0.079	Molecular Function	0.228931	0.598631
GO:0008138	protein tyrosine/serine/threonine phosphatase activity	3	38	0.079	Molecular Function	0.228931	0.598631
GO:0016409	palmitoyltransferase activity	3	38	0.079	Molecular Function	0.228931	0.598631
GO:0051082	unfolded protein binding	12	215	0.056	Molecular Function	0.229071	0.598631
GO:0042826	histone deacetylase binding	7	114	0.061	Molecular Function	0.22908	0.598631
GO:0098631	protein binding involved in cell adhesion	2	21	0.095	Molecular Function	0.232209	0.598631
GO:0003743	translation initiation factor activity	6	95	0.063	Molecular Function	0.233418	0.598631
GO:0000107	imidazoleglycerol-phosphate synthase activity	1	6	0.167	Molecular Function	0.234581	0.598631
GO:0001733	galactosylceramide sulfotransferase activity	1	6	0.167	Molecular Function	0.234581	0.598631
GO:0003831	beta-N-acetylglucosaminylglycopeptide beta-1,4-galactosyltransferase activity	1	6	0.167	Molecular Function	0.234581	0.598631
GO:0004149	dihydrolipoyllysine-residue succinyltransferase activity	1	6	0.167	Molecular Function	0.234581	0.598631
GO:0004169	dolichyl-phosphate-mannose-protein mannosyltransferase activity	1	6	0.167	Molecular Function	0.234581	0.598631
GO:0004459	L-lactate dehydrogenase activity	1	6	0.167	Molecular Function	0.234581	0.598631
GO:0004642	phosphoribosylformylglycinamidine synthase activity	1	6	0.167	Molecular Function	0.234581	0.598631
GO:0005087	Ran guanyl-nucleotide exchange factor activity	1	6	0.167	Molecular Function	0.234581	0.598631
GO:0005225	volume-sensitive anion channel activity	1	6	0.167	Molecular Function	0.234581	0.598631
GO:0005314	high-affinity glutamate transmembrane transporter activity	1	6	0.167	Molecular Function	0.234581	0.598631
GO:0008381	mechanically-gated ion channel activity	1	6	0.167	Molecular Function	0.234581	0.598631
GO:0008568	microtubule-severing ATPase activity	1	6	0.167	Molecular Function	0.234581	0.598631
GO:0008661	1-deoxy-D-xylulose-5-phosphate synthase activity	1	6	0.167	Molecular Function	0.234581	0.598631
GO:0008677	2-dehydropantoate 2-reductase activity	1	6	0.167	Molecular Function	0.234581	0.598631
GO:0008859	exoribonuclease II activity	1	6	0.167	Molecular Function	0.234581	0.598631
GO:0008997	ribonuclease R activity	1	6	0.167	Molecular Function	0.234581	0.598631
GO:0015129	lactate transmembrane transporter activity	1	6	0.167	Molecular Function	0.234581	0.598631
GO:0015373	monovalent anion:sodium symporter activity	1	6	0.167	Molecular Function	0.234581	0.598631
GO:0015501	glutamate:sodium symporter activity	1	6	0.167	Molecular Function	0.234581	0.598631
GO:0015666	restriction endodeoxyribonuclease activity	1	6	0.167	Molecular Function	0.234581	0.598631
GO:0016174	NAD(P)H oxidase activity	1	6	0.167	Molecular Function	0.234581	0.598631
GO:0016751	S-succinyltransferase activity	1	6	0.167	Molecular Function	0.234581	0.598631
GO:0016933	extracellular-glycine-gated ion channel activity	1	6	0.167	Molecular Function	0.234581	0.598631
GO:0016934	extracellular-glycine-gated chloride channel activity	1	6	0.167	Molecular Function	0.234581	0.598631
GO:0017034	Rap guanyl-nucleotide exchange factor activity	1	6	0.167	Molecular Function	0.234581	0.598631
GO:0033192	calmodulin-dependent protein phosphatase activity	1	6	0.167	Molecular Function	0.234581	0.598631
GO:0034513	box H/ACA snoRNA binding	1	6	0.167	Molecular Function	0.234581	0.598631
GO:0035800	deubiquitinase activator activity	1	6	0.167	Molecular Function	0.234581	0.598631
GO:0042500	aspartic endopeptidase activity, intramembrane cleaving	1	6	0.167	Molecular Function	0.234581	0.598631
GO:0043364	catalysis of free radical formation	1	6	0.167	Molecular Function	0.234581	0.598631
GO:0047184	1-acylglycerophosphocholine O-acyltransferase activity	1	6	0.167	Molecular Function	0.234581	0.598631
GO:0047471	maltose alpha-D-glucosyltransferase activity	1	6	0.167	Molecular Function	0.234581	0.598631
GO:0050694	galactose 3-O-sulfotransferase activity	1	6	0.167	Molecular Function	0.234581	0.598631
GO:0051011	microtubule minus-end binding	1	6	0.167	Molecular Function	0.234581	0.598631
GO:0051379	epinephrine binding	1	6	0.167	Molecular Function	0.234581	0.598631
GO:0070004	cysteine-type exopeptidase activity	1	6	0.167	Molecular Function	0.234581	0.598631
GO:0070087	chromo shadow domain binding	1	6	0.167	Molecular Function	0.234581	0.598631
GO:0008238	exopeptidase activity	8	135	0.059	Molecular Function	0.235897	0.600893
GO:0005085	guanyl-nucleotide exchange factor activity	16	300	0.053	Molecular Function	0.237234	0.603203
GO:0032095	regulation of response to food	3	19	0.158	Biological Process	0.0453301	0.60457
GO:0044321	response to leptin	3	19	0.158	Biological Process	0.0453301	0.60457
GO:0051231	spindle elongation	3	19	0.158	Biological Process	0.0453301	0.60457
GO:0022857	transmembrane transporter activity	70	1475	0.047	Molecular Function	0.239704	0.606352
GO:0004812	aminoacyl-tRNA ligase activity	6	96	0.062	Molecular Function	0.240623	0.606352
GO:0003755	peptidyl-prolyl cis-trans isomerase activity	3	39	0.077	Molecular Function	0.240636	0.606352
GO:0004017	adenylate kinase activity	3	39	0.077	Molecular Function	0.240636	0.606352
GO:0070008	serine-type exopeptidase activity	3	39	0.077	Molecular Function	0.240636	0.606352
GO:0009220	pyrimidine ribonucleotide biosynthetic process	5	46	0.109	Biological Process	0.0456832	0.606572
GO:0047496	vesicle transport along microtubule	5	46	0.109	Biological Process	0.0456832	0.606572
GO:0000922	spindle pole	9	163	0.055	Cellular Component	0.247564	0.606938
GO:0030055	cell-substrate junction	9	163	0.055	Cellular Component	0.247564	0.606938
GO:0005912	adherens junction	14	271	0.052	Cellular Component	0.251019	0.606938
GO:0005618	cell wall	2	23	0.087	Cellular Component	0.25157	0.606938
GO:0097225	sperm midpiece	2	23	0.087	Cellular Component	0.25157	0.606938
GO:0070160	occluding junction	7	122	0.057	Cellular Component	0.25319	0.606938
GO:0034703	cation channel complex	11	207	0.053	Cellular Component	0.254718	0.606938
GO:0000120	RNA polymerase I transcription factor complex	1	7	0.143	Cellular Component	0.259598	0.606938
GO:0005785	signal recognition particle receptor complex	1	7	0.143	Cellular Component	0.259598	0.606938
GO:0009318	exodeoxyribonuclease VII complex	1	7	0.143	Cellular Component	0.259598	0.606938
GO:0016011	dystroglycan complex	1	7	0.143	Cellular Component	0.259598	0.606938
GO:0016012	sarcoglycan complex	1	7	0.143	Cellular Component	0.259598	0.606938
GO:0031466	Cul5-RING ubiquitin ligase complex	1	7	0.143	Cellular Component	0.259598	0.606938
GO:0033503	HULC complex	1	7	0.143	Cellular Component	0.259598	0.606938
GO:0033644	host cell membrane	1	7	0.143	Cellular Component	0.259598	0.606938
GO:0034366	spherical high-density lipoprotein particle	1	7	0.143	Cellular Component	0.259598	0.606938
GO:0042627	chylomicron	1	7	0.143	Cellular Component	0.259598	0.606938
GO:0043219	lateral loop	1	7	0.143	Cellular Component	0.259598	0.606938
GO:0071458	integral component of cytoplasmic side of endoplasmic reticulum membrane	1	7	0.143	Cellular Component	0.259598	0.606938
GO:0097413	Lewy body	1	7	0.143	Cellular Component	0.259598	0.606938
GO:0000792	heterochromatin	7	123	0.057	Cellular Component	0.259635	0.606938
GO:0007420	brain development	44	792	0.056	Biological Process	0.0458314	0.60719
GO:0032369	negative regulation of lipid transport	4	32	0.125	Biological Process	0.0462223	0.607984
GO:0007626	locomotory behavior	18	273	0.066	Biological Process	0.0462541	0.607984
GO:0006835	dicarboxylic acid transport	7	77	0.091	Biological Process	0.0462984	0.607984
GO:0019217	regulation of fatty acid metabolic process	7	77	0.091	Biological Process	0.0462984	0.607984
GO:0006464	cellular protein modification process	190	3987	0.048	Biological Process	0.0466319	0.609684
GO:0036211	protein modification process	190	3987	0.048	Biological Process	0.0466319	0.609684
GO:0030532	small nuclear ribonucleoprotein complex	5	82	0.061	Cellular Component	0.261793	0.610398
GO:0007417	central nervous system development	56	1044	0.054	Biological Process	0.0469909	0.613036
GO:0016010	dystrophin-associated glycoprotein complex	2	24	0.083	Cellular Component	0.267375	0.618605
GO:0044322	endoplasmic reticulum quality control compartment	2	24	0.083	Cellular Component	0.267375	0.618605
GO:0090665	glycoprotein complex	2	24	0.083	Cellular Component	0.267375	0.618605
GO:0071011	precatalytic spliceosome	3	43	0.07	Cellular Component	0.269981	0.623033
GO:0004828	serine-tRNA ligase activity	2	22	0.091	Molecular Function	0.248573	0.624106
GO:0008172	S-methyltransferase activity	2	22	0.091	Molecular Function	0.248573	0.624106
GO:1900006	positive regulation of dendrite development	8	94	0.085	Biological Process	0.0480031	0.624877
GO:0004647	phosphoserine phosphatase activity	3	40	0.075	Molecular Function	0.252438	0.626692
GO:0005245	voltage-gated calcium channel activity	3	40	0.075	Molecular Function	0.252438	0.626692
GO:0042805	actinin binding	3	40	0.075	Molecular Function	0.252438	0.626692
GO:0015491	cation:cation antiporter activity	4	59	0.068	Molecular Function	0.255317	0.626692
GO:0035064	methylated histone binding	4	59	0.068	Molecular Function	0.255317	0.626692
GO:0004693	cyclin-dependent protein serine/threonine kinase activity	3	41	0.073	Molecular Function	0.264321	0.626692
GO:0005487	nucleocytoplasmic transporter activity	2	23	0.087	Molecular Function	0.264971	0.626692
GO:0019706	protein-cysteine S-palmitoyltransferase activity	2	23	0.087	Molecular Function	0.264971	0.626692
GO:0019707	protein-cysteine S-acyltransferase activity	2	23	0.087	Molecular Function	0.264971	0.626692
GO:0032452	histone demethylase activity	2	23	0.087	Molecular Function	0.264971	0.626692
GO:0015179	L-amino acid transmembrane transporter activity	4	60	0.067	Molecular Function	0.264998	0.626692
GO:0015081	sodium ion transmembrane transporter activity	11	202	0.054	Molecular Function	0.266707	0.626692
GO:0043022	ribosome binding	14	265	0.053	Molecular Function	0.26708	0.626692
GO:0001006	RNA polymerase III type 3 promoter sequence-specific DNA binding	1	7	0.143	Molecular Function	0.267943	0.626692
GO:0001162	RNA polymerase II intronic transcription regulatory region sequence-specific DNA binding	1	7	0.143	Molecular Function	0.267943	0.626692
GO:0001609	G-protein coupled adenosine receptor activity	1	7	0.143	Molecular Function	0.267943	0.626692
GO:0001640	adenylate cyclase inhibiting G-protein coupled glutamate receptor activity	1	7	0.143	Molecular Function	0.267943	0.626692
GO:0002162	dystroglycan binding	1	7	0.143	Molecular Function	0.267943	0.626692
GO:0003922	GMP synthase (glutamine-hydrolyzing) activity	1	7	0.143	Molecular Function	0.267943	0.626692
GO:0004066	asparagine synthase (glutamine-hydrolyzing) activity	1	7	0.143	Molecular Function	0.267943	0.626692
GO:0004133	glycogen debranching enzyme activity	1	7	0.143	Molecular Function	0.267943	0.626692
GO:0004576	oligosaccharyl transferase activity	1	7	0.143	Molecular Function	0.267943	0.626692
GO:0004588	orotate phosphoribosyltransferase activity	1	7	0.143	Molecular Function	0.267943	0.626692
GO:0004617	phosphoglycerate dehydrogenase activity	1	7	0.143	Molecular Function	0.267943	0.626692
GO:0004726	non-membrane spanning protein tyrosine phosphatase activity	1	7	0.143	Molecular Function	0.267943	0.626692
GO:0004742	dihydrolipoyllysine-residue acetyltransferase activity	1	7	0.143	Molecular Function	0.267943	0.626692
GO:0004810	tRNA adenylyltransferase activity	1	7	0.143	Molecular Function	0.267943	0.626692
GO:0004972	NMDA glutamate receptor activity	1	7	0.143	Molecular Function	0.267943	0.626692
GO:0005004	GPI-linked ephrin receptor activity	1	7	0.143	Molecular Function	0.267943	0.626692
GO:0008494	translation activator activity	1	7	0.143	Molecular Function	0.267943	0.626692
GO:0008788	alpha,alpha-phosphotrehalase activity	1	7	0.143	Molecular Function	0.267943	0.626692
GO:0009922	fatty acid elongase activity	1	7	0.143	Molecular Function	0.267943	0.626692
GO:0016308	1-phosphatidylinositol-4-phosphate 5-kinase activity	1	7	0.143	Molecular Function	0.267943	0.626692
GO:0019237	centromeric DNA binding	1	7	0.143	Molecular Function	0.267943	0.626692
GO:0022833	mechanically gated channel activity	1	7	0.143	Molecular Function	0.267943	0.626692
GO:0030523	dihydrolipoamide S-acyltransferase activity	1	7	0.143	Molecular Function	0.267943	0.626692
GO:0030621	U4 snRNA binding	1	7	0.143	Molecular Function	0.267943	0.626692
GO:0030957	Tat protein binding	1	7	0.143	Molecular Function	0.267943	0.626692
GO:0033743	peptide-methionine (R)-S-oxide reductase activity	1	7	0.143	Molecular Function	0.267943	0.626692
GO:0034040	lipid-transporting ATPase activity	1	7	0.143	Molecular Function	0.267943	0.626692
GO:0046790	virion binding	1	7	0.143	Molecular Function	0.267943	0.626692
GO:0034702	ion channel complex	14	276	0.051	Cellular Component	0.272501	0.62724
GO:0000988	transcription factor activity, protein binding	33	675	0.049	Molecular Function	0.270292	0.631132
GO:0016667	oxidoreductase activity, acting on a sulfur group of donors	8	141	0.057	Molecular Function	0.272721	0.635744
GO:0019363	pyridine nucleotide biosynthetic process	7	78	0.09	Biological Process	0.0490727	0.637412
GO:0048306	calcium-dependent protein binding	4	61	0.066	Molecular Function	0.274745	0.639398
GO:0015002	heme-copper terminal oxidase activity	3	42	0.071	Molecular Function	0.276269	0.639757
GO:0030331	estrogen receptor binding	3	42	0.071	Molecular Function	0.276269	0.639757
GO:0097472	cyclin-dependent protein kinase activity	3	42	0.071	Molecular Function	0.276269	0.639757
GO:0015171	amino acid transmembrane transporter activity	11	204	0.054	Molecular Function	0.277084	0.639871
GO:0008081	phosphoric diester hydrolase activity	6	101	0.059	Molecular Function	0.27756	0.639871
GO:0032403	protein complex binding	44	919	0.048	Molecular Function	0.277689	0.639871
GO:0051489	regulation of filopodium assembly	5	47	0.106	Biological Process	0.049398	0.640245
GO:0055051	ATP-binding cassette (ABC) transporter complex, integrated substrate binding	6	105	0.057	Cellular Component	0.279634	0.641172
GO:0000776	kinetochore	10	192	0.052	Cellular Component	0.288604	0.641172
GO:0000311	plastid large ribosomal subunit	1	8	0.125	Cellular Component	0.290723	0.641172
GO:0005641	nuclear envelope lumen	1	8	0.125	Cellular Component	0.290723	0.641172
GO:0031105	septin complex	1	8	0.125	Cellular Component	0.290723	0.641172
GO:0032059	bleb	1	8	0.125	Cellular Component	0.290723	0.641172
GO:0032300	mismatch repair complex	1	8	0.125	Cellular Component	0.290723	0.641172
GO:0032584	growth cone membrane	1	8	0.125	Cellular Component	0.290723	0.641172
GO:0033018	sarcoplasmic reticulum lumen	1	8	0.125	Cellular Component	0.290723	0.641172
GO:0035748	myelin sheath abaxonal region	1	8	0.125	Cellular Component	0.290723	0.641172
GO:0044218	other organism cell membrane	1	8	0.125	Cellular Component	0.290723	0.641172
GO:0044279	other organism membrane	1	8	0.125	Cellular Component	0.290723	0.641172
GO:0070419	nonhomologous end joining complex	1	8	0.125	Cellular Component	0.290723	0.641172
GO:0070449	elongin complex	1	8	0.125	Cellular Component	0.290723	0.641172
GO:0070652	HAUS complex	1	8	0.125	Cellular Component	0.290723	0.641172
GO:0097227	sperm annulus	1	8	0.125	Cellular Component	0.290723	0.641172
GO:0097441	basilar dendrite	1	8	0.125	Cellular Component	0.290723	0.641172
GO:0042575	DNA polymerase complex	4	65	0.062	Cellular Component	0.291377	0.641172
GO:0005280	hydrogen:amino acid symporter activity	2	24	0.083	Molecular Function	0.281369	0.644114
GO:0008948	oxaloacetate decarboxylase activity	2	24	0.083	Molecular Function	0.281369	0.644114
GO:0016530	metallochaperone activity	2	24	0.083	Molecular Function	0.281369	0.644114
GO:0034237	protein kinase A regulatory subunit binding	2	24	0.083	Molecular Function	0.281369	0.644114
GO:0019900	kinase binding	34	701	0.049	Molecular Function	0.282022	0.644555
GO:0060322	head development	46	839	0.055	Biological Process	0.0502123	0.649391
GO:0002062	chondrocyte differentiation	8	95	0.084	Biological Process	0.0505466	0.649671
GO:0033144	negative regulation of intracellular steroid hormone receptor signaling pathway	4	33	0.121	Biological Process	0.0508863	0.649671
GO:0036445	neuronal stem cell division	4	33	0.121	Biological Process	0.0508863	0.649671
GO:0051642	centrosome localization	4	33	0.121	Biological Process	0.0508863	0.649671
GO:0055057	neuroblast division	4	33	0.121	Biological Process	0.0508863	0.649671
GO:1902116	negative regulation of organelle assembly	4	33	0.121	Biological Process	0.0508863	0.649671
GO:0034587	piRNA metabolic process	3	20	0.15	Biological Process	0.0516874	0.652957
GO:0035268	protein mannosylation	3	20	0.15	Biological Process	0.0516874	0.652957
GO:0051657	maintenance of organelle location	3	20	0.15	Biological Process	0.0516874	0.652957
GO:0097061	dendritic spine organization	7	79	0.089	Biological Process	0.0519503	0.652957
GO:1904377	positive regulation of protein localization to cell periphery	6	63	0.095	Biological Process	0.0519704	0.652957
GO:0007635	chemosensory behavior	5	48	0.104	Biological Process	0.0532854	0.652957
GO:0050982	detection of mechanical stimulus	5	48	0.104	Biological Process	0.0532854	0.652957
GO:0006429	leucyl-tRNA aminoacylation	2	9	0.222	Biological Process	0.0538757	0.652957
GO:0006975	DNA damage induced protein phosphorylation	2	9	0.222	Biological Process	0.0538757	0.652957
GO:0009099	valine biosynthetic process	2	9	0.222	Biological Process	0.0538757	0.652957
GO:0015889	cobalamin transport	2	9	0.222	Biological Process	0.0538757	0.652957
GO:0016325	oocyte microtubule cytoskeleton organization	2	9	0.222	Biological Process	0.0538757	0.652957
GO:0021670	lateral ventricle development	2	9	0.222	Biological Process	0.0538757	0.652957
GO:0031118	rRNA pseudouridine synthesis	2	9	0.222	Biological Process	0.0538757	0.652957
GO:0033210	leptin-mediated signaling pathway	2	9	0.222	Biological Process	0.0538757	0.652957
GO:0033564	anterior/posterior axon guidance	2	9	0.222	Biological Process	0.0538757	0.652957
GO:0035865	cellular response to potassium ion	2	9	0.222	Biological Process	0.0538757	0.652957
GO:0043053	dauer entry	2	9	0.222	Biological Process	0.0538757	0.652957
GO:0045938	positive regulation of circadian sleep/wake cycle, sleep	2	9	0.222	Biological Process	0.0538757	0.652957
GO:0051256	mitotic spindle midzone assembly	2	9	0.222	Biological Process	0.0538757	0.652957
GO:0060052	neurofilament cytoskeleton organization	2	9	0.222	Biological Process	0.0538757	0.652957
GO:0060586	multicellular organismal iron ion homeostasis	2	9	0.222	Biological Process	0.0538757	0.652957
GO:0072383	plus-end-directed vesicle transport along microtubule	2	9	0.222	Biological Process	0.0538757	0.652957
GO:0090158	endoplasmic reticulum membrane organization	2	9	0.222	Biological Process	0.0538757	0.652957
GO:1902260	negative regulation of delayed rectifier potassium channel activity	2	9	0.222	Biological Process	0.0538757	0.652957
GO:0005685	U1 snRNP	2	26	0.077	Cellular Component	0.298941	0.654616
GO:0032839	dendrite cytoplasm	2	26	0.077	Cellular Component	0.298941	0.654616
GO:0008514	organic anion transmembrane transporter activity	18	355	0.051	Molecular Function	0.287287	0.65552
GO:0008137	NADH dehydrogenase (ubiquinone) activity	3	43	0.07	Molecular Function	0.288269	0.655625
GO:0052742	phosphatidylinositol kinase activity	3	43	0.07	Molecular Function	0.288269	0.655625
GO:0031463	Cul3-RING ubiquitin ligase complex	4	66	0.061	Cellular Component	0.300904	0.657314
GO:0032587	ruffle membrane	5	87	0.057	Cellular Component	0.30261	0.657847
GO:0032592	integral component of mitochondrial membrane	5	87	0.057	Cellular Component	0.30261	0.657847
GO:0015267	channel activity	27	551	0.049	Molecular Function	0.290995	0.660518
GO:0004725	protein tyrosine phosphatase activity	6	103	0.058	Molecular Function	0.292692	0.660518
GO:0022803	passive transmembrane transporter activity	27	552	0.049	Molecular Function	0.294234	0.660518
GO:0015662	ATPase activity, coupled to transmembrane movement of ions, phosphorylative mechanism	4	63	0.063	Molecular Function	0.294406	0.660518
GO:0004114	3',5'-cyclic-nucleotide phosphodiesterase activity	2	25	0.08	Molecular Function	0.297735	0.660518
GO:0004675	transmembrane receptor protein serine/threonine kinase activity	2	25	0.08	Molecular Function	0.297735	0.660518
GO:0016799	hydrolase activity, hydrolyzing N-glycosyl compounds	2	25	0.08	Molecular Function	0.297735	0.660518
GO:0044183	protein binding involved in protein folding	2	25	0.08	Molecular Function	0.297735	0.660518
GO:0046527	glucosyltransferase activity	2	25	0.08	Molecular Function	0.297735	0.660518
GO:0005219	ryanodine-sensitive calcium-release channel activity	1	8	0.125	Molecular Function	0.299853	0.660518
GO:0008420	CTD phosphatase activity	1	8	0.125	Molecular Function	0.299853	0.660518
GO:0015467	G-protein activated inward rectifier potassium channel activity	1	8	0.125	Molecular Function	0.299853	0.660518
GO:0017128	phospholipid scramblase activity	1	8	0.125	Molecular Function	0.299853	0.660518
GO:0030346	protein phosphatase 2B binding	1	8	0.125	Molecular Function	0.299853	0.660518
GO:0033817	beta-ketoacyl-acyl-carrier-protein synthase II activity	1	8	0.125	Molecular Function	0.299853	0.660518
GO:0042895	antibiotic transporter activity	1	8	0.125	Molecular Function	0.299853	0.660518
GO:0047134	protein-disulfide reductase activity	1	8	0.125	Molecular Function	0.299853	0.660518
GO:0070700	BMP receptor binding	1	8	0.125	Molecular Function	0.299853	0.660518
GO:0097200	cysteine-type endopeptidase activity involved in execution phase of apoptosis	1	8	0.125	Molecular Function	0.299853	0.660518
GO:1990446	U1 snRNP binding	1	8	0.125	Molecular Function	0.299853	0.660518
GO:0033230	cysteine-transporting ATPase activity	6	104	0.058	Molecular Function	0.300321	0.660518
GO:0098660	inorganic ion transmembrane transport	50	928	0.054	Biological Process	0.0546161	0.660589
GO:0015949	nucleobase-containing small molecule interconversion	7	80	0.087	Biological Process	0.0549319	0.663067
GO:0046847	filopodium assembly	6	64	0.094	Biological Process	0.0553692	0.664893
GO:0030900	forebrain development	25	416	0.06	Biological Process	0.0553994	0.664893
GO:0046907	intracellular transport	107	2158	0.05	Biological Process	0.0554171	0.664893
GO:0005884	actin filament	5	88	0.057	Cellular Component	0.310896	0.665588
GO:0098573	intrinsic component of mitochondrial membrane	5	88	0.057	Cellular Component	0.310896	0.665588
GO:0090543	Flemming body	2	27	0.074	Cellular Component	0.314651	0.665588
GO:0000777	condensed chromosome kinetochore	8	153	0.052	Cellular Component	0.31469	0.665588
GO:0031256	leading edge membrane	8	153	0.052	Cellular Component	0.31469	0.665588
GO:0015629	actin cytoskeleton	21	444	0.047	Cellular Component	0.319397	0.665588
GO:0072686	mitotic spindle	7	132	0.053	Cellular Component	0.319445	0.665588
GO:0000818	nuclear MIS12/MIND complex	1	9	0.111	Cellular Component	0.320542	0.665588
GO:0001931	uropod	1	9	0.111	Cellular Component	0.320542	0.665588
GO:0005687	U4 snRNP	1	9	0.111	Cellular Component	0.320542	0.665588
GO:0008024	positive transcription elongation factor complex b	1	9	0.111	Cellular Component	0.320542	0.665588
GO:0031313	extrinsic component of endosome membrane	1	9	0.111	Cellular Component	0.320542	0.665588
GO:0031511	Mis6-Sim4 complex	1	9	0.111	Cellular Component	0.320542	0.665588
GO:0034663	endoplasmic reticulum chaperone complex	1	9	0.111	Cellular Component	0.320542	0.665588
GO:0036056	filtration diaphragm	1	9	0.111	Cellular Component	0.320542	0.665588
GO:0036057	slit diaphragm	1	9	0.111	Cellular Component	0.320542	0.665588
GO:0042555	MCM complex	1	9	0.111	Cellular Component	0.320542	0.665588
GO:0044233	ER-mitochondrion membrane contact site	1	9	0.111	Cellular Component	0.320542	0.665588
GO:0030117	membrane coat	8	154	0.052	Cellular Component	0.320961	0.665588
GO:0048475	coated membrane	8	154	0.052	Cellular Component	0.320961	0.665588
GO:0004867	serine-type endopeptidase inhibitor activity	5	84	0.06	Molecular Function	0.303366	0.66617
GO:0031304	intrinsic component of mitochondrial inner membrane	3	48	0.062	Cellular Component	0.327979	0.672314
GO:0031305	integral component of mitochondrial inner membrane	3	48	0.062	Cellular Component	0.327979	0.672314
GO:0032589	neuron projection membrane	3	48	0.062	Cellular Component	0.327979	0.672314
GO:0030424	axon	31	675	0.046	Cellular Component	0.329738	0.672314
GO:0005666	DNA-directed RNA polymerase III complex	2	28	0.071	Cellular Component	0.33028	0.672314
GO:0008180	COP9 signalosome	2	28	0.071	Cellular Component	0.33028	0.672314
GO:0032809	neuronal cell body membrane	2	28	0.071	Cellular Component	0.33028	0.672314
GO:0044298	cell body membrane	2	28	0.071	Cellular Component	0.33028	0.672314
GO:0000775	chromosome, centromeric region	14	289	0.048	Cellular Component	0.330928	0.672314
GO:0044428	nuclear part	181	4184	0.043	Cellular Component	0.33684	0.682785
GO:0035258	steroid hormone receptor binding	5	85	0.059	Molecular Function	0.311968	0.683986
GO:0042625	ATPase coupled ion transmembrane transporter activity	12	232	0.052	Molecular Function	0.312536	0.68416
GO:0005047	signal recognition particle binding	2	26	0.077	Molecular Function	0.314041	0.684248
GO:0008143	poly(A) binding	2	26	0.077	Molecular Function	0.314041	0.684248
GO:0015037	peptide disulfide oxidoreductase activity	2	26	0.077	Molecular Function	0.314041	0.684248
GO:0031970	organelle envelope lumen	5	92	0.054	Cellular Component	0.344302	0.684527
GO:0034705	potassium channel complex	5	92	0.054	Cellular Component	0.344302	0.684527
GO:0002102	podosome	2	29	0.069	Cellular Component	0.345808	0.684527
GO:0009376	HslUV protease complex	2	29	0.069	Cellular Component	0.345808	0.684527
GO:0000131	incipient cellular bud site	1	10	0.1	Cellular Component	0.349109	0.684527
GO:0005861	troponin complex	1	10	0.1	Cellular Component	0.349109	0.684527
GO:0009328	phenylalanine-tRNA ligase complex	1	10	0.1	Cellular Component	0.349109	0.684527
GO:0009330	DNA topoisomerase complex (ATP-hydrolyzing)	1	10	0.1	Cellular Component	0.349109	0.684527
GO:0031092	platelet alpha granule membrane	1	10	0.1	Cellular Component	0.349109	0.684527
GO:0031254	cell trailing edge	1	10	0.1	Cellular Component	0.349109	0.684527
GO:0031462	Cul2-RING ubiquitin ligase complex	1	10	0.1	Cellular Component	0.349109	0.684527
GO:0034362	low-density lipoprotein particle	1	10	0.1	Cellular Component	0.349109	0.684527
GO:0044294	dendritic growth cone	1	10	0.1	Cellular Component	0.349109	0.684527
GO:0097524	sperm plasma membrane	1	10	0.1	Cellular Component	0.349109	0.684527
GO:1990316	ATG1/ULK1 kinase complex	1	10	0.1	Cellular Component	0.349109	0.684527
GO:0015424	amino acid-transporting ATPase activity	6	106	0.057	Molecular Function	0.315685	0.686763
GO:0006793	phosphorus metabolic process	159	3316	0.048	Biological Process	0.0573753	0.687009
GO:0009360	DNA polymerase III complex	3	50	0.06	Cellular Component	0.351232	0.687193
GO:0043190	ATP-binding cassette (ABC) transporter complex	8	159	0.05	Cellular Component	0.352625	0.688422
GO:0007215	glutamate receptor signaling pathway	7	81	0.086	Biological Process	0.0580181	0.691559
GO:0050905	neuromuscular process	9	115	0.078	Biological Process	0.0581604	0.691559
GO:0099565	chemical synaptic transmission, postsynaptic	9	115	0.078	Biological Process	0.0581604	0.691559
GO:0018146	keratan sulfate biosynthetic process	3	21	0.143	Biological Process	0.0584497	0.691559
GO:0032252	secretory granule localization	3	21	0.143	Biological Process	0.0584497	0.691559
GO:2000001	regulation of DNA damage checkpoint	3	21	0.143	Biological Process	0.0584497	0.691559
GO:0000989	transcription factor activity, transcription factor binding	31	648	0.048	Molecular Function	0.320369	0.6953
GO:1990782	protein tyrosine kinase binding	5	86	0.058	Molecular Function	0.320602	0.6953
GO:0050136	NADH dehydrogenase (quinone) activity	3	46	0.065	Molecular Function	0.324444	0.695369
GO:0008266	poly(U) RNA binding	2	27	0.074	Molecular Function	0.330261	0.695369
GO:0001161	intronic transcription regulatory region sequence-specific DNA binding	1	9	0.111	Molecular Function	0.330373	0.695369
GO:0003696	satellite DNA binding	1	9	0.111	Molecular Function	0.330373	0.695369
GO:0003985	acetyl-CoA C-acetyltransferase activity	1	9	0.111	Molecular Function	0.330373	0.695369
GO:0004415	hyalurononglucosaminidase activity	1	9	0.111	Molecular Function	0.330373	0.695369
GO:0004457	lactate dehydrogenase activity	1	9	0.111	Molecular Function	0.330373	0.695369
GO:0004849	uridine kinase activity	1	9	0.111	Molecular Function	0.330373	0.695369
GO:0016603	glutaminyl-peptide cyclotransferase activity	1	9	0.111	Molecular Function	0.330373	0.695369
GO:0017169	CDP-alcohol phosphatidyltransferase activity	1	9	0.111	Molecular Function	0.330373	0.695369
GO:0018784	(S)-2-haloacid dehalogenase activity	1	9	0.111	Molecular Function	0.330373	0.695369
GO:0030898	actin-dependent ATPase activity	1	9	0.111	Molecular Function	0.330373	0.695369
GO:0032027	myosin light chain binding	1	9	0.111	Molecular Function	0.330373	0.695369
GO:0043295	glutathione binding	1	9	0.111	Molecular Function	0.330373	0.695369
GO:0044213	intronic transcription regulatory region DNA binding	1	9	0.111	Molecular Function	0.330373	0.695369
GO:0047144	2-acylglycerol-3-phosphate O-acyltransferase activity	1	9	0.111	Molecular Function	0.330373	0.695369
GO:0055102	lipase inhibitor activity	1	9	0.111	Molecular Function	0.330373	0.695369
GO:0090599	alpha-glucosidase activity	1	9	0.111	Molecular Function	0.330373	0.695369
GO:1900750	oligopeptide binding	1	9	0.111	Molecular Function	0.330373	0.695369
GO:0019903	protein phosphatase binding	8	150	0.053	Molecular Function	0.330561	0.695369
GO:0016830	carbon-carbon lyase activity	7	129	0.054	Molecular Function	0.331368	0.696022
GO:0039679	viral occlusion body	2	30	0.067	Cellular Component	0.361215	0.699514
GO:0071004	U2-type prespliceosome	2	30	0.067	Cellular Component	0.361215	0.699514
GO:0071339	MLL1 complex	2	30	0.067	Cellular Component	0.361215	0.699514
GO:0005923	bicellular tight junction	6	116	0.052	Cellular Component	0.361416	0.699514
GO:0005261	cation channel activity	16	323	0.05	Molecular Function	0.334872	0.702329
GO:0019829	cation-transporting ATPase activity	11	215	0.051	Molecular Function	0.33609	0.703829
GO:0098662	inorganic cation transmembrane transport	46	850	0.054	Biological Process	0.0597166	0.705151
GO:0042734	presynaptic membrane	5	95	0.053	Cellular Component	0.369511	0.705908
GO:0000139	Golgi membrane	31	688	0.045	Cellular Component	0.369637	0.705908
GO:0000243	commitment complex	1	11	0.091	Cellular Component	0.376476	0.705908
GO:0008278	cohesin complex	1	11	0.091	Cellular Component	0.376476	0.705908
GO:0016281	eukaryotic translation initiation factor 4F complex	1	11	0.091	Cellular Component	0.376476	0.705908
GO:0017101	aminoacyl-tRNA synthetase multienzyme complex	1	11	0.091	Cellular Component	0.376476	0.705908
GO:0030122	AP-2 adaptor complex	1	11	0.091	Cellular Component	0.376476	0.705908
GO:0044461	bacterial-type flagellum part	1	11	0.091	Cellular Component	0.376476	0.705908
GO:0044666	MLL3/4 complex	1	11	0.091	Cellular Component	0.376476	0.705908
GO:0045169	fusome	1	11	0.091	Cellular Component	0.376476	0.705908
GO:0071556	integral component of lumenal side of endoplasmic reticulum membrane	1	11	0.091	Cellular Component	0.376476	0.705908
GO:0098553	lumenal side of endoplasmic reticulum membrane	1	11	0.091	Cellular Component	0.376476	0.705908
GO:1990421	subtelomeric heterochromatin	1	11	0.091	Cellular Component	0.376476	0.705908
GO:0044665	MLL1/2 complex	2	31	0.065	Cellular Component	0.376484	0.705908
GO:0071010	prespliceosome	2	31	0.065	Cellular Component	0.376484	0.705908
GO:0005902	microvillus	4	74	0.054	Cellular Component	0.377833	0.706963
GO:0048469	cell maturation	16	244	0.066	Biological Process	0.0600653	0.70787
GO:0030165	PDZ domain binding	6	109	0.055	Molecular Function	0.338946	0.708752
GO:0016740	transferase activity	141	3131	0.045	Molecular Function	0.343302	0.709508
GO:0003712	transcription cofactor activity	28	589	0.048	Molecular Function	0.343781	0.709508
GO:0016874	ligase activity	16	325	0.049	Molecular Function	0.34382	0.709508
GO:0008047	enzyme activator activity	24	501	0.048	Molecular Function	0.345128	0.709508
GO:0000155	phosphorelay sensor kinase activity	2	28	0.071	Molecular Function	0.346372	0.709508
GO:0004683	calmodulin-dependent protein kinase activity	2	28	0.071	Molecular Function	0.346372	0.709508
GO:0005104	fibroblast growth factor receptor binding	2	28	0.071	Molecular Function	0.346372	0.709508
GO:0003954	NADH dehydrogenase activity	3	48	0.062	Molecular Function	0.348579	0.709508
GO:0005375	copper ion transmembrane transporter activity	3	48	0.062	Molecular Function	0.348579	0.709508
GO:0005416	cation:amino acid symporter activity	3	48	0.062	Molecular Function	0.348579	0.709508
GO:0008201	heparin binding	8	153	0.052	Molecular Function	0.350309	0.709508
GO:0016859	cis-trans isomerase activity	4	69	0.058	Molecular Function	0.354178	0.709508
GO:0004529	exodeoxyribonuclease activity	6	111	0.054	Molecular Function	0.354556	0.709508
GO:0016895	exodeoxyribonuclease activity, producing 5'-phosphomonoesters	6	111	0.054	Molecular Function	0.354556	0.709508
GO:0001032	RNA polymerase III type 3 promoter DNA binding	1	10	0.1	Molecular Function	0.359565	0.709508
GO:0003796	lysozyme activity	1	10	0.1	Molecular Function	0.359565	0.709508
GO:0003988	acetyl-CoA C-acyltransferase activity	1	10	0.1	Molecular Function	0.359565	0.709508
GO:0004016	adenylate cyclase activity	1	10	0.1	Molecular Function	0.359565	0.709508
GO:0005237	inhibitory extracellular ligand-gated ion channel activity	1	10	0.1	Molecular Function	0.359565	0.709508
GO:0008417	fucosyltransferase activity	1	10	0.1	Molecular Function	0.359565	0.709508
GO:0008796	bis(5'-nucleosyl)-tetraphosphatase activity	1	10	0.1	Molecular Function	0.359565	0.709508
GO:0008853	exodeoxyribonuclease III activity	1	10	0.1	Molecular Function	0.359565	0.709508
GO:0015643	toxic substance binding	1	10	0.1	Molecular Function	0.359565	0.709508
GO:0015927	trehalase activity	1	10	0.1	Molecular Function	0.359565	0.709508
GO:0016004	phospholipase activator activity	1	10	0.1	Molecular Function	0.359565	0.709508
GO:0016418	S-acetyltransferase activity	1	10	0.1	Molecular Function	0.359565	0.709508
GO:0016434	rRNA (cytosine) methyltransferase activity	1	10	0.1	Molecular Function	0.359565	0.709508
GO:0016880	acid-ammonia (or amide) ligase activity	1	10	0.1	Molecular Function	0.359565	0.709508
GO:0016972	thiol oxidase activity	1	10	0.1	Molecular Function	0.359565	0.709508
GO:0019531	oxalate transmembrane transporter activity	1	10	0.1	Molecular Function	0.359565	0.709508
GO:0032454	histone demethylase activity (H3-K9 specific)	1	10	0.1	Molecular Function	0.359565	0.709508
GO:0036435	K48-linked polyubiquitin binding	1	10	0.1	Molecular Function	0.359565	0.709508
GO:0042030	ATPase inhibitor activity	1	10	0.1	Molecular Function	0.359565	0.709508
GO:0042301	phosphate ion binding	1	10	0.1	Molecular Function	0.359565	0.709508
GO:0047834	D-threo-aldose 1-dehydrogenase activity	1	10	0.1	Molecular Function	0.359565	0.709508
GO:0051864	histone demethylase activity (H3-K36 specific)	1	10	0.1	Molecular Function	0.359565	0.709508
GO:0052629	phosphatidylinositol-3,5-bisphosphate 3-phosphatase activity	1	10	0.1	Molecular Function	0.359565	0.709508
GO:0052743	inositol tetrakisphosphate phosphatase activity	1	10	0.1	Molecular Function	0.359565	0.709508
GO:0070016	armadillo repeat domain binding	1	10	0.1	Molecular Function	0.359565	0.709508
GO:0097153	cysteine-type endopeptidase activity involved in apoptotic process	1	10	0.1	Molecular Function	0.359565	0.709508
GO:0005791	rough endoplasmic reticulum	7	141	0.05	Cellular Component	0.381285	0.710718
GO:0031012	extracellular matrix	13	277	0.047	Cellular Component	0.381631	0.710718
GO:0005694	chromosome	52	1181	0.044	Cellular Component	0.382208	0.710718
GO:0090407	organophosphate biosynthetic process	45	830	0.054	Biological Process	0.0605816	0.71255
GO:0009218	pyrimidine ribonucleotide metabolic process	5	50	0.1	Biological Process	0.0615781	0.712758
GO:0035176	social behavior	5	50	0.1	Biological Process	0.0615781	0.712758
GO:1902305	regulation of sodium ion transmembrane transport	5	50	0.1	Biological Process	0.0615781	0.712758
GO:0042461	photoreceptor cell development	8	99	0.081	Biological Process	0.0615814	0.712758
GO:0048638	regulation of developmental growth	25	421	0.059	Biological Process	0.0619035	0.712758
GO:0072659	protein localization to plasma membrane	17	265	0.064	Biological Process	0.0634039	0.712758
GO:0009060	aerobic respiration	9	117	0.077	Biological Process	0.0634804	0.712758
GO:0010811	positive regulation of cell-substrate adhesion	8	100	0.08	Biological Process	0.0645578	0.712758
GO:0030516	regulation of axon extension	8	100	0.08	Biological Process	0.0645578	0.712758
GO:0046661	male sex differentiation	13	190	0.068	Biological Process	0.0647408	0.712758
GO:0006796	phosphate-containing compound metabolic process	154	3219	0.048	Biological Process	0.0649382	0.712758
GO:0007409	axonogenesis	32	565	0.057	Biological Process	0.0649947	0.712758
GO:0006032	chitin catabolic process	2	10	0.2	Biological Process	0.0654785	0.712758
GO:0006438	valyl-tRNA aminoacylation	2	10	0.2	Biological Process	0.0654785	0.712758
GO:0015810	aspartate transport	2	10	0.2	Biological Process	0.0654785	0.712758
GO:0015816	glycine transport	2	10	0.2	Biological Process	0.0654785	0.712758
GO:0021684	cerebellar granular layer formation	2	10	0.2	Biological Process	0.0654785	0.712758
GO:0021707	cerebellar granule cell differentiation	2	10	0.2	Biological Process	0.0654785	0.712758
GO:0031937	positive regulation of chromatin silencing	2	10	0.2	Biological Process	0.0654785	0.712758
GO:0032096	negative regulation of response to food	2	10	0.2	Biological Process	0.0654785	0.712758
GO:0032099	negative regulation of appetite	2	10	0.2	Biological Process	0.0654785	0.712758
GO:0033299	secretion of lysosomal enzymes	2	10	0.2	Biological Process	0.0654785	0.712758
GO:0034384	high-density lipoprotein particle clearance	2	10	0.2	Biological Process	0.0654785	0.712758
GO:0035520	monoubiquitinated protein deubiquitination	2	10	0.2	Biological Process	0.0654785	0.712758
GO:0072386	plus-end-directed organelle transport along microtubule	2	10	0.2	Biological Process	0.0654785	0.712758
GO:0097264	self proteolysis	2	10	0.2	Biological Process	0.0654785	0.712758
GO:0097500	receptor localization to nonmotile primary cilium	2	10	0.2	Biological Process	0.0654785	0.712758
GO:1903817	negative regulation of voltage-gated potassium channel activity	2	10	0.2	Biological Process	0.0654785	0.712758
GO:2000322	regulation of glucocorticoid receptor signaling pathway	2	10	0.2	Biological Process	0.0654785	0.712758
GO:0070734	histone H3-K27 methylation	3	22	0.136	Biological Process	0.0656051	0.712758
GO:0099558	maintenance of synapse structure	3	22	0.136	Biological Process	0.0656051	0.712758
GO:1900273	positive regulation of long-term synaptic potentiation	3	22	0.136	Biological Process	0.0656051	0.712758
GO:1901223	negative regulation of NIK/NF-kappaB signaling	3	22	0.136	Biological Process	0.0656051	0.712758
GO:0031113	regulation of microtubule polymerization	5	51	0.098	Biological Process	0.0659827	0.712758
GO:0042752	regulation of circadian rhythm	9	118	0.076	Biological Process	0.0662524	0.712758
GO:0030865	cortical cytoskeleton organization	6	67	0.09	Biological Process	0.0663525	0.712758
GO:0001702	gastrulation with mouth forming second	4	36	0.111	Biological Process	0.0663559	0.712758
GO:0051651	maintenance of location in cell	10	136	0.074	Biological Process	0.0668234	0.712758
GO:0051056	regulation of small GTPase mediated signal transduction	19	307	0.062	Biological Process	0.06902	0.712758
GO:0035264	multicellular organism growth	13	192	0.068	Biological Process	0.0690957	0.712758
GO:0001678	cellular glucose homeostasis	10	137	0.073	Biological Process	0.0694718	0.712758
GO:0044089	positive regulation of cellular component biogenesis	30	528	0.057	Biological Process	0.0698819	0.712758
GO:0032088	negative regulation of NF-kappaB transcription factor activity	6	68	0.088	Biological Process	0.0702762	0.712758
GO:0045927	positive regulation of growth	19	308	0.062	Biological Process	0.0707665	0.712758
GO:0090101	negative regulation of transmembrane receptor protein serine/threonine kinase signaling pathway	8	102	0.078	Biological Process	0.0707743	0.712758
GO:0031110	regulation of microtubule polymerization or depolymerization	7	85	0.082	Biological Process	0.0714155	0.712758
GO:0031641	regulation of myelination	4	37	0.108	Biological Process	0.0719962	0.712758
GO:0033363	secretory granule organization	4	37	0.108	Biological Process	0.0719962	0.712758
GO:0051898	negative regulation of protein kinase B signaling	4	37	0.108	Biological Process	0.0719962	0.712758
GO:0006304	DNA modification	9	120	0.075	Biological Process	0.0720219	0.712758
GO:0016578	histone deubiquitination	3	23	0.13	Biological Process	0.0731403	0.712758
GO:0021513	spinal cord dorsal/ventral patterning	3	23	0.13	Biological Process	0.0731403	0.712758
GO:0045138	nematode male tail tip morphogenesis	3	23	0.13	Biological Process	0.0731403	0.712758
GO:0060074	synapse maturation	3	23	0.13	Biological Process	0.0731403	0.712758
GO:0060811	intracellular mRNA localization involved in anterior/posterior axis specification	3	23	0.13	Biological Process	0.0731403	0.712758
GO:0051298	centrosome duplication	6	69	0.087	Biological Process	0.0743309	0.712758
GO:0051492	regulation of stress fiber assembly	6	69	0.087	Biological Process	0.0743309	0.712758
GO:1902117	positive regulation of organelle assembly	6	69	0.087	Biological Process	0.0743309	0.712758
GO:0044839	cell cycle G2/M phase transition	14	214	0.065	Biological Process	0.0760935	0.712758
GO:0006189	'de novo' IMP biosynthetic process	2	11	0.182	Biological Process	0.0778202	0.712758
GO:0032372	negative regulation of sterol transport	2	11	0.182	Biological Process	0.0778202	0.712758
GO:0032375	negative regulation of cholesterol transport	2	11	0.182	Biological Process	0.0778202	0.712758
GO:0040038	polar body extrusion after meiotic divisions	2	11	0.182	Biological Process	0.0778202	0.712758
GO:0046959	habituation	2	11	0.182	Biological Process	0.0778202	0.712758
GO:0051026	chiasma assembly	2	11	0.182	Biological Process	0.0778202	0.712758
GO:0055115	entry into diapause	2	11	0.182	Biological Process	0.0778202	0.712758
GO:0061085	regulation of histone H3-K27 methylation	2	11	0.182	Biological Process	0.0778202	0.712758
GO:0061179	negative regulation of insulin secretion involved in cellular response to glucose stimulus	2	11	0.182	Biological Process	0.0778202	0.712758
GO:0070885	negative regulation of calcineurin-NFAT signaling cascade	2	11	0.182	Biological Process	0.0778202	0.712758
GO:0090129	positive regulation of synapse maturation	2	11	0.182	Biological Process	0.0778202	0.712758
GO:0097475	motor neuron migration	2	11	0.182	Biological Process	0.0778202	0.712758
GO:0097688	glutamate receptor clustering	2	11	0.182	Biological Process	0.0778202	0.712758
GO:1902950	regulation of dendritic spine maintenance	2	11	0.182	Biological Process	0.0778202	0.712758
GO:1904861	excitatory synapse assembly	2	11	0.182	Biological Process	0.0778202	0.712758
GO:0007314	oocyte anterior/posterior axis specification	4	38	0.105	Biological Process	0.0778724	0.712758
GO:0040024	dauer larval development	4	38	0.105	Biological Process	0.0778724	0.712758
GO:0070317	negative regulation of G0 to G1 transition	4	38	0.105	Biological Process	0.0778724	0.712758
GO:0050954	sensory perception of mechanical stimulus	12	177	0.068	Biological Process	0.0779075	0.712758
GO:0098655	cation transmembrane transport	50	953	0.052	Biological Process	0.078162	0.712758
GO:0030154	cell differentiation	191	4078	0.047	Biological Process	0.0785321	0.712758
GO:0043266	regulation of potassium ion transport	7	87	0.08	Biological Process	0.078748	0.712758
GO:0046834	lipid phosphorylation	7	87	0.08	Biological Process	0.078748	0.712758
GO:0035108	limb morphogenesis	11	159	0.069	Biological Process	0.0795382	0.712758
GO:0061178	regulation of insulin secretion involved in cellular response to glucose stimulus	5	54	0.093	Biological Process	0.0802191	0.712758
GO:0099518	vesicle cytoskeletal trafficking	5	54	0.093	Biological Process	0.0802191	0.712758
GO:0044705	multi-organism reproductive behavior	8	105	0.076	Biological Process	0.0807606	0.712758
GO:0030952	establishment or maintenance of cytoskeleton polarity	3	24	0.125	Biological Process	0.081041	0.712758
GO:0042339	keratan sulfate metabolic process	3	24	0.125	Biological Process	0.081041	0.712758
GO:0046835	carbohydrate phosphorylation	3	24	0.125	Biological Process	0.081041	0.712758
GO:0060810	intracellular mRNA localization involved in pattern specification process	3	24	0.125	Biological Process	0.081041	0.712758
GO:0007507	heart development	33	598	0.055	Biological Process	0.0810567	0.712758
GO:0045333	cellular respiration	15	236	0.064	Biological Process	0.0824666	0.712758
GO:1901379	regulation of potassium ion transmembrane transport	6	71	0.085	Biological Process	0.0828314	0.712758
GO:0048468	cell development	121	2512	0.048	Biological Process	0.0835531	0.712758
GO:0001507	acetylcholine catabolic process in synaptic cleft	1	2	0.5	Biological Process	0.0837248	0.712758
GO:0003011	involuntary skeletal muscle contraction	1	2	0.5	Biological Process	0.0837248	0.712758
GO:0003365	establishment of cell polarity involved in ameboidal cell migration	1	2	0.5	Biological Process	0.0837248	0.712758
GO:0005988	lactose metabolic process	1	2	0.5	Biological Process	0.0837248	0.712758
GO:0005989	lactose biosynthetic process	1	2	0.5	Biological Process	0.0837248	0.712758
GO:0006038	cell wall chitin biosynthetic process	1	2	0.5	Biological Process	0.0837248	0.712758
GO:0006478	peptidyl-tyrosine sulfation	1	2	0.5	Biological Process	0.0837248	0.712758
GO:0006500	N-terminal protein palmitoylation	1	2	0.5	Biological Process	0.0837248	0.712758
GO:0006532	aspartate biosynthetic process	1	2	0.5	Biological Process	0.0837248	0.712758
GO:0006581	acetylcholine catabolic process	1	2	0.5	Biological Process	0.0837248	0.712758
GO:0006756	AMP phosphorylation	1	2	0.5	Biological Process	0.0837248	0.712758
GO:0008070	maternal determination of dorsal/ventral axis, ovarian follicular epithelium, germ-line encoded	1	2	0.5	Biological Process	0.0837248	0.712758
GO:0008314	gurken signaling pathway	1	2	0.5	Biological Process	0.0837248	0.712758
GO:0008315	meiotic G2/MI transition	1	2	0.5	Biological Process	0.0837248	0.712758
GO:0009216	purine deoxyribonucleoside triphosphate biosynthetic process	1	2	0.5	Biological Process	0.0837248	0.712758
GO:0009269	response to desiccation	1	2	0.5	Biological Process	0.0837248	0.712758
GO:0009785	blue light signaling pathway	1	2	0.5	Biological Process	0.0837248	0.712758
GO:0010625	positive regulation of Schwann cell proliferation	1	2	0.5	Biological Process	0.0837248	0.712758
GO:0010650	positive regulation of cell communication by electrical coupling	1	2	0.5	Biological Process	0.0837248	0.712758
GO:0010915	regulation of very-low-density lipoprotein particle clearance	1	2	0.5	Biological Process	0.0837248	0.712758
GO:0010916	negative regulation of very-low-density lipoprotein particle clearance	1	2	0.5	Biological Process	0.0837248	0.712758
GO:0010949	negative regulation of intestinal phytosterol absorption	1	2	0.5	Biological Process	0.0837248	0.712758
GO:0015744	succinate transport	1	2	0.5	Biological Process	0.0837248	0.712758
GO:0015962	diadenosine triphosphate metabolic process	1	2	0.5	Biological Process	0.0837248	0.712758
GO:0015964	diadenosine triphosphate catabolic process	1	2	0.5	Biological Process	0.0837248	0.712758
GO:0016256	N-glycan processing to lysosome	1	2	0.5	Biological Process	0.0837248	0.712758
GO:0019355	nicotinamide nucleotide biosynthetic process from aspartate	1	2	0.5	Biological Process	0.0837248	0.712758
GO:0020028	hemoglobin import	1	2	0.5	Biological Process	0.0837248	0.712758
GO:0021506	anterior neuropore closure	1	2	0.5	Biological Process	0.0837248	0.712758
GO:0021935	cerebellar granule cell precursor tangential migration	1	2	0.5	Biological Process	0.0837248	0.712758
GO:0021965	spinal cord ventral commissure morphogenesis	1	2	0.5	Biological Process	0.0837248	0.712758
GO:0021995	neuropore closure	1	2	0.5	Biological Process	0.0837248	0.712758
GO:0021997	neural plate axis specification	1	2	0.5	Biological Process	0.0837248	0.712758
GO:0032423	regulation of mismatch repair	1	2	0.5	Biological Process	0.0837248	0.712758
GO:0033364	mast cell secretory granule organization	1	2	0.5	Biological Process	0.0837248	0.712758
GO:0034221	fungal-type cell wall chitin biosynthetic process	1	2	0.5	Biological Process	0.0837248	0.712758
GO:0034606	response to hermaphrodite contact	1	2	0.5	Biological Process	0.0837248	0.712758
GO:0034628	'de novo' NAD biosynthetic process from aspartate	1	2	0.5	Biological Process	0.0837248	0.712758
GO:0035063	nuclear speck organization	1	2	0.5	Biological Process	0.0837248	0.712758
GO:0035887	aortic smooth muscle cell differentiation	1	2	0.5	Biological Process	0.0837248	0.712758
GO:0036205	histone catabolic process	1	2	0.5	Biological Process	0.0837248	0.712758
GO:0036334	epidermal stem cell homeostasis	1	2	0.5	Biological Process	0.0837248	0.712758
GO:0038016	insulin receptor internalization	1	2	0.5	Biological Process	0.0837248	0.712758
GO:0038129	ERBB3 signaling pathway	1	2	0.5	Biological Process	0.0837248	0.712758
GO:0039007	pronephric nephron morphogenesis	1	2	0.5	Biological Process	0.0837248	0.712758
GO:0039008	pronephric nephron tubule morphogenesis	1	2	0.5	Biological Process	0.0837248	0.712758
GO:0039023	pronephric duct morphogenesis	1	2	0.5	Biological Process	0.0837248	0.712758
GO:0042351	'de novo' GDP-L-fucose biosynthetic process	1	2	0.5	Biological Process	0.0837248	0.712758
GO:0042357	thiamine diphosphate metabolic process	1	2	0.5	Biological Process	0.0837248	0.712758
GO:0042366	cobalamin catabolic process	1	2	0.5	Biological Process	0.0837248	0.712758
GO:0043420	anthranilate metabolic process	1	2	0.5	Biological Process	0.0837248	0.712758
GO:0044861	protein transport into plasma membrane raft	1	2	0.5	Biological Process	0.0837248	0.712758
GO:0045796	negative regulation of intestinal cholesterol absorption	1	2	0.5	Biological Process	0.0837248	0.712758
GO:0046066	dGDP metabolic process	1	2	0.5	Biological Process	0.0837248	0.712758
GO:0046373	L-arabinose metabolic process	1	2	0.5	Biological Process	0.0837248	0.712758
GO:0046586	regulation of calcium-dependent cell-cell adhesion	1	2	0.5	Biological Process	0.0837248	0.712758
GO:0046960	sensitization	1	2	0.5	Biological Process	0.0837248	0.712758
GO:0051278	fungal-type cell wall polysaccharide biosynthetic process	1	2	0.5	Biological Process	0.0837248	0.712758
GO:0051410	detoxification of nitrogen compound	1	2	0.5	Biological Process	0.0837248	0.712758
GO:0060697	positive regulation of phospholipid catabolic process	1	2	0.5	Biological Process	0.0837248	0.712758
GO:0060752	intestinal phytosterol absorption	1	2	0.5	Biological Process	0.0837248	0.712758
GO:0061400	positive regulation of transcription from RNA polymerase II promoter in response to calcium ion	1	2	0.5	Biological Process	0.0837248	0.712758
GO:0070285	pigment cell development	1	2	0.5	Biological Process	0.0837248	0.712758
GO:0070592	cell wall polysaccharide biosynthetic process	1	2	0.5	Biological Process	0.0837248	0.712758
GO:0070881	regulation of proline transport	1	2	0.5	Biological Process	0.0837248	0.712758
GO:0071245	cellular response to carbon monoxide	1	2	0.5	Biological Process	0.0837248	0.712758
GO:0071422	succinate transmembrane transport	1	2	0.5	Biological Process	0.0837248	0.712758
GO:0071483	cellular response to blue light	1	2	0.5	Biological Process	0.0837248	0.712758
GO:0071966	fungal-type cell wall polysaccharide metabolic process	1	2	0.5	Biological Process	0.0837248	0.712758
GO:0072560	type B pancreatic cell maturation	1	2	0.5	Biological Process	0.0837248	0.712758
GO:0072658	maintenance of protein location in membrane	1	2	0.5	Biological Process	0.0837248	0.712758
GO:0072660	maintenance of protein location in plasma membrane	1	2	0.5	Biological Process	0.0837248	0.712758
GO:0097116	gephyrin clustering involved in postsynaptic density assembly	1	2	0.5	Biological Process	0.0837248	0.712758
GO:0097117	guanylate kinase-associated protein clustering	1	2	0.5	Biological Process	0.0837248	0.712758
GO:0097359	UDP-glucosylation	1	2	0.5	Biological Process	0.0837248	0.712758
GO:1900049	regulation of histone exchange	1	2	0.5	Biological Process	0.0837248	0.712758
GO:1900923	regulation of glycine import	1	2	0.5	Biological Process	0.0837248	0.712758
GO:1901555	response to paclitaxel	1	2	0.5	Biological Process	0.0837248	0.712758
GO:1901895	negative regulation of calcium-transporting ATPase activity	1	2	0.5	Biological Process	0.0837248	0.712758
GO:1902951	negative regulation of dendritic spine maintenance	1	2	0.5	Biological Process	0.0837248	0.712758
GO:1903348	positive regulation of bicellular tight junction assembly	1	2	0.5	Biological Process	0.0837248	0.712758
GO:1903526	negative regulation of membrane tubulation	1	2	0.5	Biological Process	0.0837248	0.712758
GO:1903569	positive regulation of protein localization to ciliary membrane	1	2	0.5	Biological Process	0.0837248	0.712758
GO:1903613	regulation of protein tyrosine phosphatase activity	1	2	0.5	Biological Process	0.0837248	0.712758
GO:1903760	regulation of voltage-gated potassium channel activity involved in ventricular cardiac muscle cell action potential repolarization	1	2	0.5	Biological Process	0.0837248	0.712758
GO:1903764	regulation of potassium ion export across plasma membrane	1	2	0.5	Biological Process	0.0837248	0.712758
GO:1903891	regulation of ATF6-mediated unfolded protein response	1	2	0.5	Biological Process	0.0837248	0.712758
GO:1903929	primary palate development	1	2	0.5	Biological Process	0.0837248	0.712758
GO:1904644	cellular response to curcumin	1	2	0.5	Biological Process	0.0837248	0.712758
GO:1904693	midbrain morphogenesis	1	2	0.5	Biological Process	0.0837248	0.712758
GO:1904730	negative regulation of intestinal lipid absorption	1	2	0.5	Biological Process	0.0837248	0.712758
GO:1990580	regulation of cytoplasmic translational termination	1	2	0.5	Biological Process	0.0837248	0.712758
GO:2000003	positive regulation of DNA damage checkpoint	1	2	0.5	Biological Process	0.0837248	0.712758
GO:2000293	negative regulation of defecation	1	2	0.5	Biological Process	0.0837248	0.712758
GO:2000640	positive regulation of SREBP signaling pathway	1	2	0.5	Biological Process	0.0837248	0.712758
GO:2000645	negative regulation of receptor catabolic process	1	2	0.5	Biological Process	0.0837248	0.712758
GO:1903046	meiotic cell cycle process	19	315	0.06	Biological Process	0.0838302	0.712758
GO:0008358	maternal determination of anterior/posterior axis, embryo	4	39	0.103	Biological Process	0.0839802	0.712758
GO:0031952	regulation of protein autophosphorylation	4	39	0.103	Biological Process	0.0839802	0.712758
GO:0042304	regulation of fatty acid biosynthetic process	4	39	0.103	Biological Process	0.0839802	0.712758
GO:0043001	Golgi to plasma membrane protein transport	4	39	0.103	Biological Process	0.0839802	0.712758
GO:0098722	asymmetric stem cell division	4	39	0.103	Biological Process	0.0839802	0.712758
GO:0016833	oxo-acid-lyase activity	2	29	0.069	Molecular Function	0.362352	0.713
GO:0045550	geranylgeranyl reductase activity	2	29	0.069	Molecular Function	0.362352	0.713
GO:0019098	reproductive behavior	8	106	0.075	Biological Process	0.0842659	0.714169
GO:0072657	protein localization to membrane	31	559	0.055	Biological Process	0.0844847	0.715009
GO:0004860	protein kinase inhibitor activity	5	91	0.055	Molecular Function	0.364087	0.715408
GO:0044087	regulation of cellular component biogenesis	50	959	0.052	Biological Process	0.084747	0.716214
GO:0033202	DNA helicase complex	4	75	0.053	Cellular Component	0.387445	0.718971
GO:0036464	cytoplasmic ribonucleoprotein granule	10	210	0.048	Cellular Component	0.388772	0.719948
GO:0005057	receptor signaling protein activity	7	134	0.052	Molecular Function	0.367031	0.720183
GO:0000779	condensed chromosome, centromeric region	8	165	0.048	Cellular Component	0.39106	0.722698
GO:0004527	exonuclease activity	11	221	0.05	Molecular Function	0.369266	0.723555
GO:0043178	alcohol binding	6	113	0.053	Molecular Function	0.370217	0.724404
GO:0048786	presynaptic active zone	3	54	0.056	Cellular Component	0.397379	0.72485
GO:0044437	vacuolar part	21	465	0.045	Cellular Component	0.398573	0.72485
GO:0000306	extrinsic component of vacuolar membrane	1	12	0.083	Cellular Component	0.402694	0.72485
GO:0000444	MIS12/MIND type complex	1	12	0.083	Cellular Component	0.402694	0.72485
GO:0000800	lateral element	1	12	0.083	Cellular Component	0.402694	0.72485
GO:0000815	ESCRT III complex	1	12	0.083	Cellular Component	0.402694	0.72485
GO:0009277	fungal-type cell wall	1	12	0.083	Cellular Component	0.402694	0.72485
GO:0009654	photosystem II oxygen evolving complex	1	12	0.083	Cellular Component	0.402694	0.72485
GO:0017146	NMDA selective glutamate receptor complex	1	12	0.083	Cellular Component	0.402694	0.72485
GO:0030128	clathrin coat of endocytic vesicle	1	12	0.083	Cellular Component	0.402694	0.72485
GO:0036513	Derlin-1 retrotranslocation complex	1	12	0.083	Cellular Component	0.402694	0.72485
GO:0070993	translation preinitiation complex	1	12	0.083	Cellular Component	0.402694	0.72485
GO:0071012	catalytic step 1 spliceosome	1	12	0.083	Cellular Component	0.402694	0.72485
GO:0030234	enzyme regulator activity	48	1045	0.046	Molecular Function	0.371929	0.725759
GO:0004190	aspartic-type endopeptidase activity	3	50	0.06	Molecular Function	0.372622	0.725759
GO:0031263	amine-transporting ATPase activity	6	114	0.053	Molecular Function	0.378058	0.725759
GO:0004791	thioredoxin-disulfide reductase activity	2	30	0.067	Molecular Function	0.378183	0.725759
GO:0005154	epidermal growth factor receptor binding	2	30	0.067	Molecular Function	0.378183	0.725759
GO:0051019	mitogen-activated protein kinase binding	2	30	0.067	Molecular Function	0.378183	0.725759
GO:0004540	ribonuclease activity	10	201	0.05	Molecular Function	0.379739	0.725759
GO:0016811	hydrolase activity, acting on carbon-nitrogen (but not peptide) bonds, in linear amides	5	93	0.054	Molecular Function	0.381541	0.725759
GO:0099516	ion antiporter activity	5	93	0.054	Molecular Function	0.381541	0.725759
GO:0008408	3'-5' exonuclease activity	4	72	0.056	Molecular Function	0.384154	0.725759
GO:0070001	aspartic-type peptidase activity	3	51	0.059	Molecular Function	0.384583	0.725759
GO:0000287	magnesium ion binding	11	224	0.049	Molecular Function	0.386009	0.725759
GO:0000286	alanine dehydrogenase activity	1	11	0.091	Molecular Function	0.387486	0.725759
GO:0004499	N,N-dimethylaniline monooxygenase activity	1	11	0.091	Molecular Function	0.387486	0.725759
GO:0004723	calcium-dependent protein serine/threonine phosphatase activity	1	11	0.091	Molecular Function	0.387486	0.725759
GO:0004826	phenylalanine-tRNA ligase activity	1	11	0.091	Molecular Function	0.387486	0.725759
GO:0005229	intracellular calcium activated chloride channel activity	1	11	0.091	Molecular Function	0.387486	0.725759
GO:0008140	cAMP response element binding protein binding	1	11	0.091	Molecular Function	0.387486	0.725759
GO:0008190	eukaryotic initiation factor 4E binding	1	11	0.091	Molecular Function	0.387486	0.725759
GO:0008349	MAP kinase kinase kinase kinase activity	1	11	0.091	Molecular Function	0.387486	0.725759
GO:0015271	outward rectifier potassium channel activity	1	11	0.091	Molecular Function	0.387486	0.725759
GO:0016624	oxidoreductase activity, acting on the aldehyde or oxo group of donors, disulfide as acceptor	1	11	0.091	Molecular Function	0.387486	0.725759
GO:0016748	succinyltransferase activity	1	11	0.091	Molecular Function	0.387486	0.725759
GO:0030306	ADP-ribosylation factor binding	1	11	0.091	Molecular Function	0.387486	0.725759
GO:0034452	dynactin binding	1	11	0.091	Molecular Function	0.387486	0.725759
GO:0035612	AP-2 adaptor complex binding	1	11	0.091	Molecular Function	0.387486	0.725759
GO:0042043	neurexin family protein binding	1	11	0.091	Molecular Function	0.387486	0.725759
GO:0043121	neurotrophin binding	1	11	0.091	Molecular Function	0.387486	0.725759
GO:0047372	acylglycerol lipase activity	1	11	0.091	Molecular Function	0.387486	0.725759
GO:0050664	oxidoreductase activity, acting on NAD(P)H, oxygen as acceptor	1	11	0.091	Molecular Function	0.387486	0.725759
GO:0060229	lipase activator activity	1	11	0.091	Molecular Function	0.387486	0.725759
GO:0061578	Lys63-specific deubiquitinase activity	1	11	0.091	Molecular Function	0.387486	0.725759
GO:0019637	organophosphate metabolic process	69	1370	0.05	Biological Process	0.0864735	0.729773
GO:0015036	disulfide oxidoreductase activity	5	94	0.053	Molecular Function	0.390264	0.729986
GO:0098588	bounding membrane of organelle	107	2485	0.043	Cellular Component	0.4068	0.730778
GO:0008483	transaminase activity	2	31	0.065	Molecular Function	0.393847	0.733275
GO:0008967	phosphoglycolate phosphatase activity	2	31	0.065	Molecular Function	0.393847	0.733275
GO:0015562	efflux transmembrane transporter activity	2	31	0.065	Molecular Function	0.393847	0.733275
GO:0046332	SMAD binding	4	73	0.055	Molecular Function	0.394116	0.733275
GO:0032886	regulation of microtubule-based process	15	238	0.063	Biological Process	0.087085	0.733897
GO:0005080	protein kinase C binding	3	52	0.058	Molecular Function	0.396489	0.735737
GO:0005548	phospholipid transporter activity	3	52	0.058	Molecular Function	0.396489	0.735737
GO:0042470	melanosome	5	100	0.05	Cellular Component	0.411503	0.736288
GO:0048770	pigment granule	5	100	0.05	Cellular Component	0.411503	0.736288
GO:0044452	nucleolar part	8	169	0.047	Cellular Component	0.41677	0.744231
GO:0046486	glycerolipid metabolic process	23	398	0.058	Biological Process	0.0891245	0.744346
GO:0032026	response to magnesium ion	3	25	0.12	Biological Process	0.0892923	0.744346
GO:1901890	positive regulation of cell junction assembly	3	25	0.12	Biological Process	0.0892923	0.744346
GO:0007028	cytoplasm organization	4	40	0.1	Biological Process	0.0903149	0.744346
GO:0046627	negative regulation of insulin receptor signaling pathway	4	40	0.1	Biological Process	0.0903149	0.744346
GO:0046825	regulation of protein export from nucleus	4	40	0.1	Biological Process	0.0903149	0.744346
GO:2000649	regulation of sodium ion transmembrane transporter activity	4	40	0.1	Biological Process	0.0903149	0.744346
GO:0046578	regulation of Ras protein signal transduction	14	220	0.064	Biological Process	0.0904013	0.744346
GO:0030512	negative regulation of transforming growth factor beta receptor signaling pathway	5	56	0.089	Biological Process	0.0905471	0.744346
GO:0090002	establishment of protein localization to plasma membrane	5	56	0.089	Biological Process	0.0905471	0.744346
GO:0009165	nucleotide biosynthetic process	28	501	0.056	Biological Process	0.0905626	0.744346
GO:0003146	heart jogging	2	12	0.167	Biological Process	0.0908165	0.744346
GO:0008592	regulation of Toll signaling pathway	2	12	0.167	Biological Process	0.0908165	0.744346
GO:0021683	cerebellar granular layer morphogenesis	2	12	0.167	Biological Process	0.0908165	0.744346
GO:0035092	sperm chromatin condensation	2	12	0.167	Biological Process	0.0908165	0.744346
GO:0045136	development of secondary sexual characteristics	2	12	0.167	Biological Process	0.0908165	0.744346
GO:0046351	disaccharide biosynthetic process	2	12	0.167	Biological Process	0.0908165	0.744346
GO:0050966	detection of mechanical stimulus involved in sensory perception of pain	2	12	0.167	Biological Process	0.0908165	0.744346
GO:1902358	sulfate transmembrane transport	2	12	0.167	Biological Process	0.0908165	0.744346
GO:1904293	negative regulation of ERAD pathway	2	12	0.167	Biological Process	0.0908165	0.744346
GO:0061564	axon development	33	605	0.055	Biological Process	0.0911372	0.745952
GO:0005903	brush border	5	101	0.05	Cellular Component	0.419864	0.748273
GO:0006305	DNA alkylation	6	73	0.082	Biological Process	0.0918483	0.748695
GO:0006306	DNA methylation	6	73	0.082	Biological Process	0.0918483	0.748695
GO:0006772	thiamine metabolic process	6	73	0.082	Biological Process	0.0918483	0.748695
GO:0019210	kinase inhibitor activity	5	96	0.052	Molecular Function	0.407678	0.750593
GO:0052813	phosphatidylinositol bisphosphate kinase activity	3	53	0.057	Molecular Function	0.408334	0.750593
GO:0005217	intracellular ligand-gated ion channel activity	2	32	0.062	Molecular Function	0.409328	0.750593
GO:0030332	cyclin binding	2	32	0.062	Molecular Function	0.409328	0.750593
GO:0043548	phosphatidylinositol 3-kinase binding	2	32	0.062	Molecular Function	0.409328	0.750593
GO:0051393	alpha-actinin binding	2	32	0.062	Molecular Function	0.409328	0.750593
[truncated: 6,277 more rows]

## Sheet: cluster4--GO
ID	Descrption	fg_num	bg_num	ratio	class	Pvalue	Qvalue
GO:0005634	nucleus	31	6320	0.005	Cellular Component	1.4041e-06	0.000429654
GO:0003723	RNA binding	14	1306	0.011	Molecular Function	3.21376e-06	0.000595535
GO:1901363	heterocyclic compound binding	31	6111	0.005	Molecular Function	3.88091e-06	0.000595535
GO:0097159	organic cyclic compound binding	31	6173	0.005	Molecular Function	4.94904e-06	0.000595535
GO:0003676	nucleic acid binding	23	3717	0.006	Molecular Function	1.05104e-05	0.000948568
GO:0030957	Tat protein binding	2	7	0.286	Molecular Function	0.000138103	0.00997102
GO:0044428	nuclear part	22	4184	0.005	Cellular Component	9.47552e-05	0.0144975
GO:0031981	nuclear lumen	20	3695	0.005	Cellular Component	0.000171095	0.0174517
GO:0044464	cell part	42	14199	0.003	Cellular Component	0.000467494	0.0309906
GO:0005623	cell	42	14226	0.003	Cellular Component	0.000506382	0.0309906
GO:0070013	intracellular organelle lumen	21	4540	0.005	Cellular Component	0.00102903	0.0328454
GO:0043233	organelle lumen	21	4541	0.005	Cellular Component	0.00103222	0.0328454
GO:0031974	membrane-enclosed lumen	21	4543	0.005	Cellular Component	0.00103863	0.0328454
GO:0044422	organelle part	31	8408	0.004	Cellular Component	0.00108101	0.0328454
GO:0043232	intracellular non-membrane-bounded organelle	20	4219	0.005	Cellular Component	0.00108709	0.0328454
GO:0043228	non-membrane-bounded organelle	20	4249	0.005	Cellular Component	0.00119528	0.0328454
GO:0016604	nuclear body	7	687	0.01	Cellular Component	0.00132313	0.0328454
GO:0043231	intracellular membrane-bounded organelle	34	9927	0.003	Cellular Component	0.00161991	0.0328454
GO:0043229	intracellular organelle	36	10904	0.003	Cellular Component	0.00162616	0.0328454
GO:0032991	macromolecular complex	24	5771	0.004	Cellular Component	0.00163808	0.0328454
GO:0044446	intracellular organelle part	30	8185	0.004	Cellular Component	0.00179579	0.0328454
GO:0016607	nuclear speck	5	363	0.014	Cellular Component	0.00190054	0.0328454
GO:0005654	nucleoplasm	16	3105	0.005	Cellular Component	0.00193208	0.0328454
GO:0043227	membrane-bounded organelle	34	10042	0.003	Cellular Component	0.00212843	0.034279
GO:0032993	protein-DNA complex	4	226	0.018	Cellular Component	0.00227251	0.034285
GO:0043226	organelle	36	11065	0.003	Cellular Component	0.0023857	0.034285
GO:0070618	Grb2-Sos complex	1	1	1	Cellular Component	0.00246493	0.034285
GO:0000795	synaptonemal complex	2	33	0.061	Cellular Component	0.00298376	0.0396969
GO:0044427	chromosomal part	8	1039	0.008	Cellular Component	0.0034338	0.0437809
GO:1990904	ribonucleoprotein complex	8	1052	0.008	Cellular Component	0.00370533	0.0453533
GO:0098554	cytoplasmic side of endoplasmic reticulum membrane	2	39	0.051	Cellular Component	0.00414846	0.0488242
GO:0000793	condensed chromosome	4	271	0.015	Cellular Component	0.00435752	0.0493852
GO:1904949	ATPase complex	4	276	0.014	Cellular Component	0.00464866	0.0508033
GO:0044424	intracellular part	38	12449	0.003	Cellular Component	0.00518989	0.0530357
GO:0044454	nuclear chromosome part	6	658	0.009	Cellular Component	0.00519958	0.0530357
GO:0000228	nuclear chromosome	6	703	0.009	Cellular Component	0.00713491	0.0648503
GO:0034991	nuclear meiotic cohesin complex	1	3	0.333	Cellular Component	0.00737702	0.0648503
GO:0042824	MHC class I peptide loading complex	1	3	0.333	Cellular Component	0.00737702	0.0648503
GO:0005694	chromosome	8	1181	0.007	Cellular Component	0.00740772	0.0648503
GO:0005622	intracellular	38	12608	0.003	Cellular Component	0.00741751	0.0648503
GO:0044451	nucleoplasm part	8	1195	0.007	Cellular Component	0.00793662	0.0674613
GO:0098562	cytoplasmic side of membrane	4	340	0.012	Cellular Component	0.00959933	0.0733221
GO:0000798	nuclear cohesin complex	1	4	0.25	Cellular Component	0.0098242	0.0733221
GO:0005853	eukaryotic translation elongation factor 1 complex	1	4	0.25	Cellular Component	0.0098242	0.0733221
GO:0030849	autosome	1	4	0.25	Cellular Component	0.0098242	0.0733221
GO:0030893	meiotic cohesin complex	1	4	0.25	Cellular Component	0.0098242	0.0733221
GO:0030529	intracellular ribonucleoprotein complex	7	1002	0.007	Cellular Component	0.0105523	0.0768808
GO:0000118	histone deacetylase complex	2	68	0.029	Cellular Component	0.0121913	0.0815922
GO:0016586	RSC complex	1	5	0.2	Cellular Component	0.0122655	0.0815922
GO:0044305	calyx of Held	1	5	0.2	Cellular Component	0.0122655	0.0815922
GO:0098574	cytoplasmic side of lysosomal membrane	1	5	0.2	Cellular Component	0.0122655	0.0815922
GO:0098552	side of membrane	5	572	0.009	Cellular Component	0.0127917	0.0832824
GO:0035097	histone methyltransferase complex	2	73	0.027	Cellular Component	0.0139558	0.0889684
GO:0010467	gene expression	29	5716	0.005	Biological Process	5.31785e-05	0.0911479
GO:0097433	dense body	1	6	0.167	Cellular Component	0.0147009	0.0918056
GO:0008301	DNA binding, bending	2	23	0.087	Molecular Function	0.00162031	0.0934597
GO:0005488	binding	41	12677	0.003	Molecular Function	0.00196608	0.0934597
GO:0008143	poly(A) binding	2	26	0.077	Molecular Function	0.00207113	0.0934597
GO:0051253	negative regulation of RNA metabolic process	12	1372	0.009	Biological Process	0.000228912	0.0960557
GO:0051168	nuclear export	5	209	0.024	Biological Process	0.000250679	0.0960557
GO:0034641	cellular nitrogen compound metabolic process	32	7291	0.004	Biological Process	0.000298188	0.0960557
GO:0060710	chorio-allantoic fusion	2	10	0.2	Biological Process	0.000321493	0.0960557
GO:0045892	negative regulation of transcription, DNA-templated	11	1249	0.009	Biological Process	0.000416912	0.0960557
GO:1903507	negative regulation of nucleic acid-templated transcription	11	1280	0.009	Biological Process	0.000513625	0.0960557
GO:0018205	peptidyl-lysine modification	6	379	0.016	Biological Process	0.000538136	0.0960557
GO:1902679	negative regulation of RNA biosynthetic process	11	1291	0.009	Biological Process	0.000552207	0.0960557
GO:0045934	negative regulation of nucleobase-containing compound metabolic process	12	1547	0.008	Biological Process	0.00068669	0.0960557
GO:0010629	negative regulation of gene expression	13	1781	0.007	Biological Process	0.000694823	0.0960557
GO:1903311	regulation of mRNA metabolic process	5	263	0.019	Biological Process	0.000716226	0.0960557
GO:0009048	dosage compensation by inactivation of X chromosome	2	15	0.133	Biological Process	0.00074367	0.0960557
GO:0006405	RNA export from nucleus	4	153	0.026	Biological Process	0.000784586	0.0960557
GO:0001671	ATPase activator activity	2	28	0.071	Molecular Function	0.00240093	0.0963041
GO:0070603	SWI/SNF superfamily-type complex	2	78	0.026	Cellular Component	0.0158242	0.0968443
GO:0050684	regulation of mRNA processing	4	158	0.025	Biological Process	0.000884599	0.10108
GO:0000801	central element	1	7	0.143	Cellular Component	0.0171305	0.102345
GO:0005844	polysome	2	82	0.024	Cellular Component	0.0173919	0.102345
GO:0000785	chromatin	5	633	0.008	Cellular Component	0.0190552	0.108792
GO:0000311	plastid large ribosomal subunit	1	8	0.125	Cellular Component	0.0195542	0.108792
GO:0033018	sarcoplasmic reticulum lumen	1	8	0.125	Cellular Component	0.0195542	0.108792
GO:0070717	poly-purine tract binding	2	34	0.059	Molecular Function	0.00352816	0.111375
GO:0031072	heat shock protein binding	3	127	0.024	Molecular Function	0.00439	0.111375
GO:0004067	asparaginase activity	1	2	0.5	Molecular Function	0.00520294	0.111375
GO:0008955	peptidoglycan glycosyltransferase activity	1	2	0.5	Molecular Function	0.00520294	0.111375
GO:0033204	ribonuclease P RNA binding	1	2	0.5	Molecular Function	0.00520294	0.111375
GO:0098641	cadherin binding involved in cell-cell adhesion	1	2	0.5	Molecular Function	0.00520294	0.111375
GO:0043566	structure-specific DNA binding	3	139	0.022	Molecular Function	0.0056441	0.111375
GO:0016810	hydrolase activity, acting on carbon-nitrogen (but not peptide) bonds	3	149	0.02	Molecular Function	0.00683786	0.111375
GO:0008901	ferredoxin hydrogenase activity	1	3	0.333	Molecular Function	0.00779447	0.111375
GO:0016699	oxidoreductase activity, acting on hydrogen as donor, iron-sulfur protein as acceptor	1	3	0.333	Molecular Function	0.00779447	0.111375
GO:0055131	C3HC4-type RING finger domain binding	1	3	0.333	Molecular Function	0.00779447	0.111375
GO:0035639	purine ribonucleoside triphosphate binding	13	2473	0.005	Molecular Function	0.00844881	0.111375
GO:0032550	purine ribonucleoside binding	13	2486	0.005	Molecular Function	0.00882529	0.111375
GO:0001883	purine nucleoside binding	13	2487	0.005	Molecular Function	0.0088548	0.111375
GO:0032549	ribonucleoside binding	13	2489	0.005	Molecular Function	0.00891405	0.111375
GO:0001882	nucleoside binding	13	2494	0.005	Molecular Function	0.00906359	0.111375
GO:0060590	ATPase regulator activity	2	56	0.036	Molecular Function	0.0093404	0.111375
GO:0005524	ATP binding	12	2234	0.005	Molecular Function	0.00993329	0.111375
GO:0035064	methylated histone binding	2	59	0.034	Molecular Function	0.0103265	0.111375
GO:0032555	purine ribonucleotide binding	13	2534	0.005	Molecular Function	0.0103338	0.111375
GO:0043035	chromatin insulator sequence binding	1	4	0.25	Molecular Function	0.0103794	0.111375
GO:0044378	non-sequence-specific DNA binding, bending	1	4	0.25	Molecular Function	0.0103794	0.111375
GO:0017076	purine nucleotide binding	13	2544	0.005	Molecular Function	0.0106726	0.111375
GO:0042393	histone binding	3	176	0.017	Molecular Function	0.0107686	0.111375
GO:0032553	ribonucleotide binding	13	2553	0.005	Molecular Function	0.010985	0.111375
GO:0003677	DNA binding	13	2577	0.005	Molecular Function	0.0118538	0.111375
GO:0032559	adenyl ribonucleotide binding	12	2289	0.005	Molecular Function	0.0119754	0.111375
GO:0030554	adenyl nucleotide binding	12	2296	0.005	Molecular Function	0.0122574	0.111375
GO:0003980	UDP-glucose:glycoprotein glucosyltransferase activity	1	5	0.2	Molecular Function	0.0129578	0.111375
GO:0015349	thyroid hormone transmembrane transporter activity	1	5	0.2	Molecular Function	0.0129578	0.111375
GO:0030284	estrogen receptor activity	1	5	0.2	Molecular Function	0.0129578	0.111375
GO:0047237	glucuronylgalactosylproteoglycan 4-beta-N-acetylgalactosaminyltransferase activity	1	5	0.2	Molecular Function	0.0129578	0.111375
GO:0097100	supercoiled DNA binding	1	5	0.2	Molecular Function	0.0129578	0.111375
GO:0071013	catalytic step 2 spliceosome	2	91	0.022	Cellular Component	0.021149	0.112176
GO:0001739	sex chromatin	1	9	0.111	Cellular Component	0.021972	0.112176
GO:0032591	dendritic spine membrane	1	9	0.111	Cellular Component	0.021972	0.112176
GO:1990907	beta-catenin-TCF complex	1	9	0.111	Cellular Component	0.021972	0.112176
GO:0098797	plasma membrane protein complex	5	657	0.008	Cellular Component	0.0219953	0.112176
GO:0000790	nuclear chromatin	4	447	0.009	Cellular Component	0.0238513	0.116586
GO:0044459	plasma membrane part	12	2668	0.004	Cellular Component	0.0241652	0.116586
GO:0030863	cortical cytoskeleton	2	98	0.02	Cellular Component	0.0242835	0.116586
GO:0070823	HDA1 complex	1	10	0.1	Cellular Component	0.0243841	0.116586
GO:0050839	cell adhesion molecule binding	3	194	0.015	Molecular Function	0.0139856	0.117414
GO:0016279	protein-lysine N-methyltransferase activity	2	72	0.028	Molecular Function	0.0151006	0.11928
GO:0016278	lysine N-methyltransferase activity	2	73	0.027	Molecular Function	0.0155005	0.11928
GO:0000405	bubble DNA binding	1	6	0.167	Molecular Function	0.0155296	0.11928
GO:0047238	glucuronosyl-N-acetylgalactosaminyl-proteoglycan 4-beta-N-acetylgalactosaminyltransferase activity	1	6	0.167	Molecular Function	0.0155296	0.11928
GO:0003682	chromatin binding	5	588	0.009	Molecular Function	0.017822	0.125066
GO:0000049	tRNA binding	2	79	0.025	Molecular Function	0.0179946	0.125066
GO:0008312	7S RNA binding	1	7	0.143	Molecular Function	0.0180948	0.125066
GO:0016695	oxidoreductase activity, acting on hydrogen as donor	1	7	0.143	Molecular Function	0.0180948	0.125066
GO:0046976	histone methyltransferase activity (H3-K27 specific)	1	7	0.143	Molecular Function	0.0180948	0.125066
GO:0051082	unfolded protein binding	3	215	0.014	Molecular Function	0.0183614	0.125066
GO:0008278	cohesin complex	1	11	0.091	Cellular Component	0.0267903	0.126121
GO:0000122	negative regulation of transcription from RNA polymerase II promoter	8	802	0.01	Biological Process	0.00131027	0.126431
GO:0010468	regulation of gene expression	22	4424	0.005	Biological Process	0.00134988	0.126431
GO:0006310	DNA recombination	6	460	0.013	Biological Process	0.00146862	0.126431
GO:0051276	chromosome organization	13	1940	0.007	Biological Process	0.00154697	0.126431
GO:0006611	protein export from nucleus	4	186	0.022	Biological Process	0.0016166	0.126431
GO:0043170	macromolecule metabolic process	36	9500	0.004	Biological Process	0.00179866	0.126431
GO:0022414	reproductive process	13	1975	0.007	Biological Process	0.00182191	0.126431
GO:0006412	translation	9	1055	0.009	Biological Process	0.00189673	0.126431
GO:0060713	labyrinthine layer morphogenesis	2	25	0.08	Biological Process	0.00208827	0.126431
GO:0044702	single organism reproductive process	12	1758	0.007	Biological Process	0.00209942	0.126431
GO:0006413	translational initiation	4	200	0.02	Biological Process	0.00210685	0.126431
GO:2000113	negative regulation of cellular macromolecule biosynthetic process	11	1523	0.007	Biological Process	0.00214557	0.126431
GO:0016070	RNA metabolic process	23	4920	0.005	Biological Process	0.00234561	0.126431
GO:0007549	dosage compensation	2	28	0.071	Biological Process	0.00261759	0.126431
GO:0002397	MHC class I protein complex assembly	1	1	1	Biological Process	0.00272054	0.126431
GO:0002502	peptide antigen assembly with MHC class I protein complex	1	1	1	Biological Process	0.00272054	0.126431
GO:0033345	asparagine catabolic process via L-aspartate	1	1	1	Biological Process	0.00272054	0.126431
GO:0072749	cellular response to cytochalasin B	1	1	1	Biological Process	0.00272054	0.126431
GO:1901328	response to cytochalasin B	1	1	1	Biological Process	0.00272054	0.126431
GO:0043043	peptide biosynthetic process	9	1114	0.008	Biological Process	0.00274892	0.126431
GO:0048024	regulation of mRNA splicing, via spliceosome	3	106	0.028	Biological Process	0.00299237	0.126431
GO:0060669	embryonic placenta morphogenesis	2	30	0.067	Biological Process	0.0030019	0.126431
GO:0090304	nucleic acid metabolic process	25	5663	0.004	Biological Process	0.00300677	0.126431
GO:0010558	negative regulation of macromolecule biosynthetic process	11	1592	0.007	Biological Process	0.00304277	0.126431
GO:0051252	regulation of RNA metabolic process	19	3769	0.005	Biological Process	0.00305615	0.126431
GO:0006139	nucleobase-containing compound metabolic process	27	6356	0.004	Biological Process	0.00311655	0.126431
GO:0006479	protein methylation	4	224	0.018	Biological Process	0.00317185	0.126431
GO:0008213	protein alkylation	4	224	0.018	Biological Process	0.00317185	0.126431
GO:0055051	ATP-binding cassette (ABC) transporter complex, integrated substrate binding	2	105	0.019	Cellular Component	0.0275961	0.127946
GO:0005887	integral component of plasma membrane	8	1507	0.005	Cellular Component	0.0288036	0.129455
GO:0034708	methyltransferase complex	2	108	0.019	Cellular Component	0.0290687	0.129455
GO:0000800	lateral element	1	12	0.083	Cellular Component	0.0291908	0.129455
GO:1902495	transmembrane transporter complex	4	480	0.008	Cellular Component	0.0299554	0.130948
GO:0035258	steroid hormone receptor binding	2	85	0.024	Molecular Function	0.0206468	0.133141
GO:0008798	beta-aspartyl-peptidase activity	1	8	0.125	Molecular Function	0.0206535	0.133141
GO:0030911	TPR domain binding	1	8	0.125	Molecular Function	0.0206535	0.133141
GO:0005751	mitochondrial respiratory chain complex IV	1	13	0.077	Cellular Component	0.0315854	0.135013
GO:1990351	transporter complex	4	489	0.008	Cellular Component	0.0317678	0.135013
GO:0000003	reproduction	13	2125	0.006	Biological Process	0.00350823	0.135781
GO:0006725	cellular aromatic compound metabolic process	28	6758	0.004	Biological Process	0.00356485	0.135781
GO:0006406	mRNA export from nucleus	3	117	0.026	Biological Process	0.00395164	0.141115
GO:0071427	mRNA-containing ribonucleoprotein complex export from nucleus	3	117	0.026	Biological Process	0.00395164	0.141115
GO:0031327	negative regulation of cellular biosynthetic process	11	1654	0.007	Biological Process	0.00409037	0.141115
GO:0050658	RNA transport	4	244	0.016	Biological Process	0.00430219	0.141115
GO:0016043	cellular component organization	28	6840	0.004	Biological Process	0.00436279	0.141115
GO:0051236	establishment of RNA localization	4	245	0.016	Biological Process	0.00436497	0.141115
GO:0050657	nucleic acid transport	4	246	0.016	Biological Process	0.00442837	0.141115
GO:0009890	negative regulation of biosynthetic process	11	1681	0.007	Biological Process	0.00462964	0.141115
GO:0071103	DNA conformation change	8	988	0.008	Biological Process	0.00478056	0.141115
GO:0002755	MyD88-dependent toll-like receptor signaling pathway	2	39	0.051	Biological Process	0.00503465	0.141115
GO:0042769	DNA damage response, detection of DNA damage	2	39	0.051	Biological Process	0.00503465	0.141115
GO:0010608	posttranscriptional regulation of gene expression	6	591	0.01	Biological Process	0.00509406	0.141115
GO:1901360	organic cyclic compound metabolic process	28	6926	0.004	Biological Process	0.00536382	0.141115
GO:0002424	T cell mediated immune response to tumor cell	1	2	0.5	Biological Process	0.00543383	0.141115
GO:0002840	regulation of T cell mediated immune response to tumor cell	1	2	0.5	Biological Process	0.00543383	0.141115
GO:0006530	asparagine catabolic process	1	2	0.5	Biological Process	0.00543383	0.141115
GO:0017055	negative regulation of RNA polymerase II transcriptional preinitiation complex assembly	1	2	0.5	Biological Process	0.00543383	0.141115
GO:0040030	regulation of molecular function, epigenetic	1	2	0.5	Biological Process	0.00543383	0.141115
GO:0051620	norepinephrine uptake	1	2	0.5	Biological Process	0.00543383	0.141115
GO:0051621	regulation of norepinephrine uptake	1	2	0.5	Biological Process	0.00543383	0.141115
GO:2001229	negative regulation of response to gamma radiation	1	2	0.5	Biological Process	0.00543383	0.141115
GO:0016580	Sin3 complex	1	14	0.071	Cellular Component	0.0339743	0.142413
GO:0006518	peptide metabolic process	9	1242	0.007	Biological Process	0.00564939	0.144306
GO:0018022	peptidyl-lysine methylation	3	134	0.022	Biological Process	0.00576761	0.144306
GO:0071426	ribonucleoprotein complex export from nucleus	3	144	0.021	Biological Process	0.0070347	0.144306
GO:0006996	organelle organization	20	4367	0.005	Biological Process	0.00715449	0.144306
GO:0046483	heterocycle metabolic process	27	6697	0.004	Biological Process	0.007169	0.144306
GO:0071166	ribonucleoprotein complex localization	3	145	0.021	Biological Process	0.00716976	0.144306
GO:0019219	regulation of nucleobase-containing compound metabolic process	19	4057	0.005	Biological Process	0.00718745	0.144306
GO:0006323	DNA packaging	7	840	0.008	Biological Process	0.00720661	0.144306
GO:0016071	mRNA metabolic process	7	841	0.008	Biological Process	0.00725223	0.144306
GO:0043484	regulation of RNA splicing	3	146	0.021	Biological Process	0.00730636	0.144306
GO:0043604	amide biosynthetic process	9	1295	0.007	Biological Process	0.00739054	0.144306
GO:0034645	cellular macromolecule biosynthetic process	23	5349	0.004	Biological Process	0.00742728	0.144306
GO:0016571	histone methylation	3	147	0.02	Biological Process	0.00744451	0.144306
GO:0051172	negative regulation of nitrogen compound metabolic process	13	2322	0.006	Biological Process	0.00750288	0.144306
GO:2001242	regulation of intrinsic apoptotic signaling pathway	3	151	0.02	Biological Process	0.00801258	0.144306
GO:0043603	cellular amide metabolic process	10	1559	0.006	Biological Process	0.0081368	0.144306
GO:0002396	MHC protein complex assembly	1	3	0.333	Biological Process	0.0081399	0.144306
GO:0002501	peptide antigen assembly with MHC protein complex	1	3	0.333	Biological Process	0.0081399	0.144306
GO:0032696	negative regulation of interleukin-13 production	1	3	0.333	Biological Process	0.0081399	0.144306
GO:0032714	negative regulation of interleukin-5 production	1	3	0.333	Biological Process	0.0081399	0.144306
GO:0046398	UDP-glucuronate metabolic process	1	3	0.333	Biological Process	0.0081399	0.144306
GO:0050653	chondroitin sulfate proteoglycan biosynthetic process, polysaccharide chain biosynthetic process	1	3	0.333	Biological Process	0.0081399	0.144306
GO:0060715	syncytiotrophoblast cell differentiation involved in labyrinthine layer development	1	3	0.333	Biological Process	0.0081399	0.144306
GO:0061152	trachea submucosa development	1	3	0.333	Biological Process	0.0081399	0.144306
GO:0061153	trachea gland development	1	3	0.333	Biological Process	0.0081399	0.144306
GO:0071898	regulation of estrogen receptor binding	1	3	0.333	Biological Process	0.0081399	0.144306
GO:0071899	negative regulation of estrogen receptor binding	1	3	0.333	Biological Process	0.0081399	0.144306
GO:0097350	neutrophil clearance	1	3	0.333	Biological Process	0.0081399	0.144306
GO:1900152	negative regulation of nuclear-transcribed mRNA catabolic process, deadenylation-dependent decay	1	3	0.333	Biological Process	0.0081399	0.144306
GO:2001228	regulation of response to gamma radiation	1	3	0.333	Biological Process	0.0081399	0.144306
GO:2000142	regulation of DNA-templated transcription, initiation	2	50	0.04	Biological Process	0.00816667	0.144306
GO:0016811	hydrolase activity, acting on carbon-nitrogen (but not peptide) bonds, in linear amides	2	93	0.022	Molecular Function	0.02442	0.145899
GO:0031490	chromatin DNA binding	2	94	0.021	Molecular Function	0.0249101	0.145899
GO:0003743	translation initiation factor activity	2	95	0.021	Molecular Function	0.0254043	0.145899
GO:0016730	oxidoreductase activity, acting on iron-sulfur proteins as donors	1	10	0.1	Molecular Function	0.0257514	0.145899
GO:0030235	nitric-oxide synthase regulator activity	1	10	0.1	Molecular Function	0.0257514	0.145899
GO:0070016	armadillo repeat domain binding	1	10	0.1	Molecular Function	0.0257514	0.145899
GO:0004812	aminoacyl-tRNA ligase activity	2	96	0.021	Molecular Function	0.0259025	0.145899
GO:0000166	nucleotide binding	13	2867	0.005	Molecular Function	0.0272601	0.145899
GO:1901265	nucleoside phosphate binding	13	2868	0.005	Molecular Function	0.0273314	0.145899
GO:0003727	single-stranded RNA binding	2	99	0.02	Molecular Function	0.0274208	0.145899
GO:0097367	carbohydrate derivative binding	13	2878	0.005	Molecular Function	0.0280527	0.145899
GO:0004827	proline-tRNA ligase activity	1	11	0.091	Molecular Function	0.0282906	0.145899
GO:0045295	gamma-catenin binding	1	11	0.091	Molecular Function	0.0282906	0.145899
GO:1990825	sequence-specific mRNA binding	1	11	0.091	Molecular Function	0.0282906	0.145899
GO:0051087	chaperone binding	2	103	0.019	Molecular Function	0.0295	0.147723
GO:0033230	cysteine-transporting ATPase activity	2	104	0.019	Molecular Function	0.0300294	0.147723
GO:0033229	cysteine transmembrane transporter activity	2	105	0.019	Molecular Function	0.0305627	0.147723
GO:0004803	transposase activity	1	12	0.083	Molecular Function	0.0308234	0.147723
GO:0008097	5S rRNA binding	1	12	0.083	Molecular Function	0.0308234	0.147723
GO:0015424	amino acid-transporting ATPase activity	2	106	0.019	Molecular Function	0.0310997	0.147723
GO:0035098	ESC/E(Z) complex	1	15	0.067	Cellular Component	0.0363575	0.150343
GO:0099568	cytoplasmic region	4	513	0.008	Cellular Component	0.0369145	0.150611
GO:0071383	cellular response to steroid hormone stimulus	4	298	0.013	Biological Process	0.00864406	0.151183
GO:0045277	respiratory chain complex IV	1	16	0.062	Cellular Component	0.0387349	0.152018
GO:0098839	postsynaptic density membrane	1	16	0.062	Cellular Component	0.0387349	0.152018
GO:0031226	intrinsic component of plasma membrane	8	1596	0.005	Cellular Component	0.0387498	0.152018
GO:0006403	RNA localization	4	304	0.013	Biological Process	0.00925534	0.153534
GO:0071840	cellular component organization or biogenesis	28	7175	0.004	Biological Process	0.00947064	0.153534
GO:0032781	positive regulation of ATPase activity	2	54	0.037	Biological Process	0.00947448	0.153534
GO:0060711	labyrinthine layer development	2	54	0.037	Biological Process	0.00947448	0.153534
GO:0015931	nucleobase-containing compound transport	4	307	0.013	Biological Process	0.00957133	0.153534
GO:0006913	nucleocytoplasmic transport	5	483	0.01	Biological Process	0.00976938	0.153534
GO:0006355	regulation of transcription, DNA-templated	17	3556	0.005	Biological Process	0.00977336	0.153534
GO:0010605	negative regulation of macromolecule metabolic process	14	2685	0.005	Biological Process	0.0100118	0.153534
GO:0051169	nuclear transport	5	487	0.01	Biological Process	0.0101008	0.153534
GO:0009059	macromolecule biosynthetic process	23	5477	0.004	Biological Process	0.0101254	0.153534
GO:1903506	regulation of nucleic acid-templated transcription	17	3574	0.005	Biological Process	0.0102818	0.153534
GO:2001141	regulation of RNA biosynthetic process	17	3578	0.005	Biological Process	0.0103976	0.153534
GO:0016573	histone acetylation	3	168	0.018	Biological Process	0.0107084	0.153534
GO:0016570	histone modification	5	495	0.01	Biological Process	0.0107868	0.153534
GO:0002568	somatic diversification of T cell receptor genes	1	4	0.25	Biological Process	0.0108388	0.153534
GO:0002681	somatic recombination of T cell receptor gene segments	1	4	0.25	Biological Process	0.0108388	0.153534
GO:0021943	formation of radial glial scaffolds	1	4	0.25	Biological Process	0.0108388	0.153534
GO:0033153	T cell receptor V(D)J recombination	1	4	0.25	Biological Process	0.0108388	0.153534
GO:0034165	positive regulation of toll-like receptor 9 signaling pathway	1	4	0.25	Biological Process	0.0108388	0.153534
GO:0060633	negative regulation of transcription initiation from RNA polymerase II promoter	1	4	0.25	Biological Process	0.0108388	0.153534
GO:0070602	regulation of centromeric sister chromatid cohesion	1	4	0.25	Biological Process	0.0108388	0.153534
GO:1901164	negative regulation of trophoblast cell migration	1	4	0.25	Biological Process	0.0108388	0.153534
GO:1902527	positive regulation of protein monoubiquitination	1	4	0.25	Biological Process	0.0108388	0.153534
GO:0000099	sulfur amino acid transmembrane transporter activity	2	112	0.018	Molecular Function	0.0343998	0.154153
GO:0031625	ubiquitin protein ligase binding	3	277	0.011	Molecular Function	0.0352631	0.154153
GO:0031263	amine-transporting ATPase activity	2	114	0.018	Molecular Function	0.0355291	0.154153
GO:0042826	histone deacetylase binding	2	114	0.018	Molecular Function	0.0355291	0.154153
GO:0004825	methionine-tRNA ligase activity	1	14	0.071	Molecular Function	0.0358695	0.154153
GO:0015347	sodium-independent organic anion transmembrane transporter activity	1	14	0.071	Molecular Function	0.0358695	0.154153
GO:0031386	protein tag	1	14	0.071	Molecular Function	0.0358695	0.154153
GO:0098632	protein binding involved in cell-cell adhesion	1	14	0.071	Molecular Function	0.0358695	0.154153
GO:0044260	cellular macromolecule metabolic process	32	8723	0.004	Biological Process	0.0110421	0.155133
GO:0018393	internal peptidyl-lysine acetylation	3	171	0.018	Biological Process	0.0112323	0.156522
GO:0008242	omega peptidase activity	1	15	0.067	Molecular Function	0.0383829	0.158121
GO:0015125	bile acid transmembrane transporter activity	1	15	0.067	Molecular Function	0.0383829	0.158121
GO:0008134	transcription factor binding	5	721	0.007	Molecular Function	0.0384579	0.158121
GO:0044389	ubiquitin-like protein ligase binding	3	287	0.01	Molecular Function	0.0385447	0.158121
GO:0035145	exon-exon junction complex	1	17	0.059	Cellular Component	0.0411066	0.158364
GO:0015934	large ribosomal subunit	2	134	0.015	Cellular Component	0.0430742	0.158364
GO:0016581	NuRD complex	1	18	0.056	Cellular Component	0.0434725	0.158364
GO:0035267	NuA4 histone acetyltransferase complex	1	18	0.056	Cellular Component	0.0434725	0.158364
GO:0043189	H4/H2A histone acetyltransferase complex	1	18	0.056	Cellular Component	0.0434725	0.158364
GO:0090545	CHD-type complex	1	18	0.056	Cellular Component	0.0434725	0.158364
GO:0071824	protein-DNA complex subunit organization	4	324	0.012	Biological Process	0.0114955	0.158897
GO:0008276	protein methyltransferase activity	2	121	0.017	Molecular Function	0.0395933	0.158944
GO:0004386	helicase activity	3	291	0.01	Molecular Function	0.0398999	0.158944
GO:0050998	nitric-oxide synthase binding	1	16	0.062	Molecular Function	0.04089	0.158944
GO:0008170	N-methyltransferase activity	2	124	0.016	Molecular Function	0.041387	0.158944
GO:0016875	ligase activity, forming carbon-oxygen bonds	2	124	0.016	Molecular Function	0.041387	0.158944
GO:0016876	ligase activity, forming aminoacyl-tRNA and related compounds	2	124	0.016	Molecular Function	0.041387	0.158944
GO:0019904	protein domain specific binding	5	738	0.007	Molecular Function	0.0418491	0.159026
GO:1901224	positive regulation of NIK/NF-kappaB signaling	2	60	0.033	Biological Process	0.0115985	0.159039
GO:0015020	glucuronosyltransferase activity	1	17	0.059	Molecular Function	0.0433906	0.159847
GO:0003729	mRNA binding	3	301	0.01	Molecular Function	0.0433935	0.159847
GO:0044822	poly(A) RNA binding	3	301	0.01	Molecular Function	0.0433935	0.159847
GO:0034728	nucleosome organization	3	174	0.017	Biological Process	0.0117708	0.16012
GO:0044271	cellular nitrogen compound biosynthetic process	23	5548	0.004	Biological Process	0.0119489	0.16105
GO:0006475	internal protein amino acid acetylation	3	176	0.017	Biological Process	0.012138	0.16105
GO:0016569	covalent chromatin modification	5	511	0.01	Biological Process	0.012254	0.16105
GO:0060255	regulation of macromolecule metabolic process	24	5897	0.004	Biological Process	0.0122699	0.16105
GO:0031326	regulation of cellular biosynthetic process	19	4265	0.004	Biological Process	0.0124791	0.16105
GO:0043414	macromolecule methylation	4	332	0.012	Biological Process	0.0124815	0.16105
GO:0018394	peptidyl-lysine acetylation	3	181	0.017	Biological Process	0.0130847	0.16105
GO:0006402	mRNA catabolic process	4	337	0.012	Biological Process	0.0131245	0.16105
GO:0032713	negative regulation of interleukin-4 production	1	5	0.2	Biological Process	0.0135304	0.16105
GO:0070983	dendrite guidance	1	5	0.2	Biological Process	0.0135304	0.16105
GO:0071839	apoptotic process in bone marrow	1	5	0.2	Biological Process	0.0135304	0.16105
GO:0071865	regulation of apoptotic process in bone marrow	1	5	0.2	Biological Process	0.0135304	0.16105
GO:0071866	negative regulation of apoptotic process in bone marrow	1	5	0.2	Biological Process	0.0135304	0.16105
GO:0071895	odontoblast differentiation	1	5	0.2	Biological Process	0.0135304	0.16105
GO:1902262	apoptotic process involved in patterning of blood vessels	1	5	0.2	Biological Process	0.0135304	0.16105
GO:1902525	regulation of protein monoubiquitination	1	5	0.2	Biological Process	0.0135304	0.16105
GO:1903385	regulation of homophilic cell adhesion	1	5	0.2	Biological Process	0.0135304	0.16105
GO:2000143	negative regulation of DNA-templated transcription, initiation	1	5	0.2	Biological Process	0.0135304	0.16105
GO:0051028	mRNA transport	3	185	0.016	Biological Process	0.0138717	0.163318
GO:2001244	positive regulation of intrinsic apoptotic signaling pathway	2	66	0.03	Biological Process	0.0139116	0.163318
GO:0046943	carboxylic acid transmembrane transporter activity	3	306	0.01	Molecular Function	0.0451965	0.163926
GO:0005342	organic acid transmembrane transporter activity	3	307	0.01	Molecular Function	0.0455616	0.163926
GO:0004000	adenosine deaminase activity	1	18	0.056	Molecular Function	0.0458849	0.163926
GO:0005275	amine transmembrane transporter activity	2	132	0.015	Molecular Function	0.0463171	0.163926
GO:0000400	four-way junction DNA binding	1	19	0.053	Molecular Function	0.0483728	0.164741
GO:0015269	calcium-activated potassium channel activity	1	19	0.053	Molecular Function	0.0483728	0.164741
GO:0035251	UDP-glucosyltransferase activity	1	19	0.053	Molecular Function	0.0483728	0.164741
GO:0070742	C2H2 zinc finger domain binding	1	19	0.053	Molecular Function	0.0483728	0.164741
GO:0070822	Sin3-type complex	1	19	0.053	Cellular Component	0.0458328	0.164998
GO:0008135	translation factor activity, RNA binding	2	137	0.015	Molecular Function	0.0495033	0.165469
GO:1901682	sulfur compound transmembrane transporter activity	2	137	0.015	Molecular Function	0.0495033	0.165469
GO:0003724	RNA helicase activity	2	138	0.014	Molecular Function	0.0501499	0.166093
GO:0008569	ATP-dependent microtubule motor activity, minus-end-directed	1	20	0.05	Molecular Function	0.0508544	0.166275
GO:0015405	P-P-bond-hydrolysis-driven transmembrane transporter activity	3	326	0.009	Molecular Function	0.0527781	0.166275
GO:0015399	primary active transmembrane transporter activity	3	327	0.009	Molecular Function	0.0531725	0.166275
GO:0004525	ribonuclease III activity	1	21	0.048	Molecular Function	0.0533296	0.166275
GO:0043027	cysteine-type endopeptidase inhibitor activity involved in apoptotic process	1	21	0.048	Molecular Function	0.0533296	0.166275
GO:0098631	protein binding involved in cell adhesion	1	21	0.048	Molecular Function	0.0533296	0.166275
GO:0015175	neutral amino acid transmembrane transporter activity	2	143	0.014	Molecular Function	0.053429	0.166275
GO:0009889	regulation of biosynthetic process	19	4326	0.004	Biological Process	0.0145301	0.168726
GO:0010628	positive regulation of gene expression	11	1966	0.006	Biological Process	0.0145691	0.168726
GO:0007062	sister chromatid cohesion	2	68	0.029	Biological Process	0.0147235	0.16937
GO:2000112	regulation of cellular macromolecule biosynthetic process	18	4026	0.004	Biological Process	0.0150877	0.170689
GO:0043401	steroid hormone mediated signaling pathway	3	191	0.016	Biological Process	0.0151021	0.170689
GO:0043967	histone H4 acetylation	2	69	0.029	Biological Process	0.015137	0.170689
GO:0032296	double-stranded RNA-specific ribonuclease activity	1	22	0.045	Molecular Function	0.0557986	0.172165
GO:0007283	spermatogenesis	5	548	0.009	Biological Process	0.0161573	0.173588
GO:0000416	positive regulation of histone H3-K36 methylation	1	6	0.167	Biological Process	0.0162149	0.173588
GO:0010705	meiotic DNA double-strand break processing involved in reciprocal meiotic recombination	1	6	0.167	Biological Process	0.0162149	0.173588
GO:0019276	UDP-N-acetylgalactosamine metabolic process	1	6	0.167	Biological Process	0.0162149	0.173588
GO:0034163	regulation of toll-like receptor 9 signaling pathway	1	6	0.167	Biological Process	0.0162149	0.173588
GO:0046833	positive regulation of RNA export from nucleus	1	6	0.167	Biological Process	0.0162149	0.173588
GO:0051105	regulation of DNA ligation	1	6	0.167	Biological Process	0.0162149	0.173588
GO:0051106	positive regulation of DNA ligation	1	6	0.167	Biological Process	0.0162149	0.173588
GO:0007059	chromosome segregation	7	990	0.007	Biological Process	0.0168045	0.173588
GO:0000398	mRNA splicing, via spliceosome	4	364	0.011	Biological Process	0.016964	0.173588
GO:0006807	nitrogen compound metabolic process	34	9721	0.003	Biological Process	0.0173566	0.173588
GO:0006351	transcription, DNA-templated	17	3771	0.005	Biological Process	0.0173924	0.173588
GO:0031324	negative regulation of cellular metabolic process	13	2579	0.005	Biological Process	0.0175177	0.173588
GO:0043154	negative regulation of cysteine-type endopeptidase activity involved in apoptotic process	2	75	0.027	Biological Process	0.0177215	0.173588
GO:0097659	nucleic acid-templated transcription	17	3786	0.004	Biological Process	0.0180644	0.173588
GO:0006397	mRNA processing	5	564	0.009	Biological Process	0.0180774	0.173588
GO:0031060	regulation of histone methylation	2	76	0.026	Biological Process	0.0181693	0.173588
GO:0000377	RNA splicing, via transesterification reactions with bulged adenosine as nucleophile	4	372	0.011	Biological Process	0.0182237	0.173588
GO:0044237	cellular metabolic process	36	10552	0.003	Biological Process	0.0185053	0.173588
GO:0006446	regulation of translational initiation	2	77	0.026	Biological Process	0.0186218	0.173588
GO:0043620	regulation of DNA-templated transcription in response to stress	2	77	0.026	Biological Process	0.0186218	0.173588
GO:0006473	protein acetylation	3	207	0.014	Biological Process	0.0186777	0.173588
GO:0010556	regulation of macromolecule biosynthetic process	18	4116	0.004	Biological Process	0.0188386	0.173588
GO:0018993	somatic sex determination	1	7	0.143	Biological Process	0.0188923	0.173588
GO:0021873	forebrain neuroblast division	1	7	0.143	Biological Process	0.0188923	0.173588
GO:0030854	positive regulation of granulocyte differentiation	1	7	0.143	Biological Process	0.0188923	0.173588
GO:0032241	positive regulation of nucleobase-containing compound transport	1	7	0.143	Biological Process	0.0188923	0.173588
GO:0042758	long-chain fatty acid catabolic process	1	7	0.143	Biological Process	0.0188923	0.173588
GO:0099560	synaptic membrane adhesion	1	7	0.143	Biological Process	0.0188923	0.173588
GO:1903748	negative regulation of establishment of protein localization to mitochondrion	1	7	0.143	Biological Process	0.0188923	0.173588
GO:1904714	regulation of chaperone-mediated autophagy	1	7	0.143	Biological Process	0.0188923	0.173588
GO:2000508	regulation of dendritic cell chemotaxis	1	7	0.143	Biological Process	0.0188923	0.173588
GO:2000510	positive regulation of dendritic cell chemotaxis	1	7	0.143	Biological Process	0.0188923	0.173588
GO:0071704	organic substance metabolic process	37	10973	0.003	Biological Process	0.0189374	0.173588
GO:0032774	RNA biosynthetic process	17	3806	0.004	Biological Process	0.0189924	0.173588
GO:0000375	RNA splicing, via transesterification reactions	4	377	0.011	Biological Process	0.01904	0.173588
GO:0006401	RNA catabolic process	4	378	0.011	Biological Process	0.0192059	0.174175
GO:0009408	response to heat	3	210	0.014	Biological Process	0.0193961	0.174973
GO:0032259	methylation	4	380	0.011	Biological Process	0.0195406	0.175354
GO:0044238	primary metabolic process	36	10588	0.003	Biological Process	0.0198407	0.177119
GO:0043234	protein complex	17	4718	0.004	Cellular Component	0.0499409	0.177697
GO:0035257	nuclear hormone receptor binding	2	150	0.013	Molecular Function	0.0581447	0.177883
GO:0000794	condensed nuclear chromosome	2	147	0.014	Cellular Component	0.0508488	0.178777
GO:0005938	cell cortex	3	341	0.009	Cellular Component	0.051413	0.178777
GO:0043462	regulation of ATPase activity	2	81	0.025	Biological Process	0.0204793	0.180284
GO:0048232	male gamete generation	5	583	0.009	Biological Process	0.0205485	0.180284
GO:0040029	regulation of gene expression, epigenetic	4	386	0.01	Biological Process	0.0205662	0.180284
GO:0009892	negative regulation of metabolic process	14	2929	0.005	Biological Process	0.0207429	0.180284
GO:2000242	negative regulation of reproductive process	2	83	0.024	Biological Process	0.021436	0.180284
GO:0010216	maintenance of DNA methylation	1	8	0.125	Biological Process	0.0215625	0.180284
GO:0021861	forebrain radial glial cell differentiation	1	8	0.125	Biological Process	0.0215625	0.180284
GO:0030050	vesicle transport along actin filament	1	8	0.125	Biological Process	0.0215625	0.180284
GO:0048387	negative regulation of retinoic acid receptor signaling pathway	1	8	0.125	Biological Process	0.0215625	0.180284
GO:0051940	regulation of catecholamine uptake involved in synaptic transmission	1	8	0.125	Biological Process	0.0215625	0.180284
GO:0070327	thyroid hormone transport	1	8	0.125	Biological Process	0.0215625	0.180284
GO:0071864	positive regulation of cell proliferation in bone marrow	1	8	0.125	Biological Process	0.0215625	0.180284
GO:1900364	negative regulation of mRNA polyadenylation	1	8	0.125	Biological Process	0.0215625	0.180284
GO:0008194	UDP-glycosyltransferase activity	2	155	0.013	Molecular Function	0.0615992	0.183899
GO:0004779	sulfate adenylyltransferase activity	1	25	0.04	Molecular Function	0.0631677	0.183899
GO:0004781	sulfate adenylyltransferase (ATP) activity	1	25	0.04	Molecular Function	0.0631677	0.183899
GO:0044183	protein binding involved in protein folding	1	25	0.04	Molecular Function	0.0631677	0.183899
GO:0046527	glucosyltransferase activity	1	25	0.04	Molecular Function	0.0631677	0.183899
GO:0050750	low-density lipoprotein particle receptor binding	1	25	0.04	Molecular Function	0.0631677	0.183899
GO:0008514	organic anion transmembrane transporter activity	3	355	0.008	Molecular Function	0.0647941	0.187125
GO:0031256	leading edge membrane	2	153	0.013	Cellular Component	0.0545958	0.187188
GO:0009547	plastid ribosome	1	23	0.043	Cellular Component	0.0552172	0.187188
GO:0098796	membrane protein complex	7	1414	0.005	Cellular Component	0.0556671	0.187188
GO:0071407	cellular response to organic cyclic compound	5	597	0.008	Biological Process	0.0225056	0.187256
GO:0001103	RNA polymerase II repressing transcription factor binding	1	26	0.038	Molecular Function	0.0656115	0.187982
GO:2000117	negative regulation of cysteine-type endopeptidase activity	2	86	0.023	Biological Process	0.0229054	0.189661
GO:0032091	negative regulation of protein binding	2	87	0.023	Biological Process	0.0234042	0.190538
GO:0051171	regulation of nitrogen compound metabolic process	22	5519	0.004	Biological Process	0.0234104	0.190538
GO:1901222	regulation of NIK/NF-kappaB signaling	2	88	0.023	Biological Process	0.0239075	0.190538
GO:0006396	RNA processing	8	1313	0.006	Biological Process	0.024029	0.190538
GO:0015014	heparan sulfate proteoglycan biosynthetic process, polysaccharide chain biosynthetic process	1	9	0.111	Biological Process	0.0242256	0.190538
GO:0060717	chorion development	1	9	0.111	Biological Process	0.0242256	0.190538
GO:0071863	regulation of cell proliferation in bone marrow	1	9	0.111	Biological Process	0.0242256	0.190538
GO:0090084	negative regulation of inclusion body assembly	1	9	0.111	Biological Process	0.0242256	0.190538
GO:0098532	histone H3-K27 trimethylation	1	9	0.111	Biological Process	0.0242256	0.190538
GO:1902255	positive regulation of intrinsic apoptotic signaling pathway by p53 class mediator	1	9	0.111	Biological Process	0.0242256	0.190538
GO:0022402	cell cycle process	9	1574	0.006	Biological Process	0.0242341	0.190538
GO:0051427	hormone receptor binding	2	163	0.012	Molecular Function	0.0672691	0.191091
GO:0008266	poly(U) RNA binding	1	27	0.037	Molecular Function	0.0680492	0.191091
GO:0036094	small molecule binding	13	3264	0.004	Molecular Function	0.0682846	0.191091
GO:0044322	endoplasmic reticulum quality control compartment	1	24	0.042	Cellular Component	0.0575491	0.191413
GO:0043190	ATP-binding cassette (ABC) transporter complex	2	159	0.013	Cellular Component	0.0584382	0.192281
GO:0072583	clathrin-mediated endocytosis	2	90	0.022	Biological Process	0.0249275	0.195095
GO:0006325	chromatin organization	6	840	0.007	Biological Process	0.0254933	0.198616
GO:0009755	hormone-mediated signaling pathway	3	234	0.013	Biological Process	0.0256925	0.199262
GO:0000217	DNA secondary structure binding	1	29	0.034	Molecular Function	0.0729058	0.199386
GO:0070325	lipoprotein particle receptor binding	1	29	0.034	Molecular Function	0.0729058	0.199386
GO:0072349	modified amino acid transmembrane transporter activity	1	29	0.034	Molecular Function	0.0729058	0.199386
GO:0032590	dendrite membrane	1	26	0.038	Cellular Component	0.0621962	0.200273
GO:0032839	dendrite cytoplasm	1	26	0.038	Cellular Component	0.0621962	0.200273
GO:0005730	nucleolus	5	876	0.006	Cellular Component	0.0628306	0.200273
GO:0031323	regulation of cellular metabolic process	23	5923	0.004	Biological Process	0.0267072	0.201201
GO:0000706	meiotic DNA double-strand break processing	1	10	0.1	Biological Process	0.0268816	0.201201
GO:0006528	asparagine metabolic process	1	10	0.1	Biological Process	0.0268816	0.201201
GO:0042532	negative regulation of tyrosine phosphorylation of STAT protein	1	10	0.1	Biological Process	0.0268816	0.201201
GO:0061684	chaperone-mediated autophagy	1	10	0.1	Biological Process	0.0268816	0.201201
GO:0071838	cell proliferation in bone marrow	1	10	0.1	Biological Process	0.0268816	0.201201
GO:0097264	self proteolysis	1	10	0.1	Biological Process	0.0268816	0.201201
GO:1901163	regulation of trophoblast cell migration	1	10	0.1	Biological Process	0.0268816	0.201201
GO:0045296	cadherin binding	1	30	0.033	Molecular Function	0.0753248	0.204453
GO:0043543	protein acylation	3	241	0.012	Biological Process	0.027713	0.206522
GO:0005840	ribosome	3	377	0.008	Cellular Component	0.0654783	0.206561
GO:0001892	embryonic placenta development	2	98	0.02	Biological Process	0.0291813	0.206593
GO:0009893	positive regulation of metabolic process	16	3675	0.004	Biological Process	0.0294052	0.206593
GO:0071822	protein complex subunit organization	11	2182	0.005	Biological Process	0.0295207	0.206593
GO:0000414	regulation of histone H3-K36 methylation	1	11	0.091	Biological Process	0.0295306	0.206593
GO:0006433	prolyl-tRNA aminoacylation	1	11	0.091	Biological Process	0.0295306	0.206593
GO:0021932	hindbrain radial glia guided cell migration	1	11	0.091	Biological Process	0.0295306	0.206593
GO:0030210	heparin biosynthetic process	1	11	0.091	Biological Process	0.0295306	0.206593
GO:0030223	neutrophil differentiation	1	11	0.091	Biological Process	0.0295306	0.206593
GO:0031441	negative regulation of mRNA 3'-end processing	1	11	0.091	Biological Process	0.0295306	0.206593
GO:0048341	paraxial mesoderm formation	1	11	0.091	Biological Process	0.0295306	0.206593
GO:0051103	DNA ligation involved in DNA repair	1	11	0.091	Biological Process	0.0295306	0.206593
GO:0061450	trophoblast cell migration	1	11	0.091	Biological Process	0.0295306	0.206593
GO:0099515	actin filament-based transport	1	11	0.091	Biological Process	0.0295306	0.206593
GO:1900121	negative regulation of receptor binding	1	11	0.091	Biological Process	0.0295306	0.206593
GO:1903867	extraembryonic membrane development	1	11	0.091	Biological Process	0.0295306	0.206593
GO:0016575	histone deacetylation	2	99	0.02	Biological Process	0.0297321	0.207158
GO:0022804	active transmembrane transporter activity	4	620	0.006	Molecular Function	0.0769873	0.207406
GO:0005227	calcium activated cation channel activity	1	31	0.032	Molecular Function	0.0777377	0.207876
GO:0098556	cytoplasmic side of rough endoplasmic reticulum membrane	1	28	0.036	Cellular Component	0.066821	0.208645
GO:0003747	translation release factor activity	1	32	0.031	Molecular Function	0.0801444	0.209653
GO:0008079	translation termination factor activity	1	32	0.031	Molecular Function	0.0801444	0.209653
GO:0008187	poly-pyrimidine tract binding	1	32	0.031	Molecular Function	0.0801444	0.209653
GO:0016568	chromatin modification	5	647	0.008	Biological Process	0.0304793	0.211504
GO:0019222	regulation of metabolic process	25	6687	0.004	Biological Process	0.0306033	0.211509
GO:0032281	AMPA glutamate receptor complex	1	29	0.034	Cellular Component	0.069125	0.213659
GO:0038061	NIK/NF-kappaB signaling	2	102	0.02	Biological Process	0.0314095	0.215405
GO:0008152	metabolic process	38	11663	0.003	Biological Process	0.0318655	0.215405
GO:0043933	macromolecular complex subunit organization	14	3096	0.005	Biological Process	0.0321646	0.215405
GO:0030202	heparin metabolic process	1	12	0.083	Biological Process	0.0321725	0.215405
GO:0045945	positive regulation of transcription from RNA polymerase III promoter	1	12	0.083	Biological Process	0.0321725	0.215405
GO:0046831	regulation of RNA export from nucleus	1	12	0.083	Biological Process	0.0321725	0.215405
GO:0051934	catecholamine uptake involved in synaptic transmission	1	12	0.083	Biological Process	0.0321725	0.215405
GO:0070601	centromeric sister chromatid cohesion	1	12	0.083	Biological Process	0.0321725	0.215405
GO:0033228	cysteine export	2	104	0.019	Biological Process	0.0325483	0.216856
GO:0031503	protein complex localization	3	257	0.012	Biological Process	0.0326422	0.216856
GO:1902589	single-organism organelle organization	15	3412	0.004	Biological Process	0.0329198	0.217073
GO:0071705	nitrogen compound transport	11	2219	0.005	Biological Process	0.0329282	0.217073
GO:0070615	nucleosome-dependent ATPase activity	1	34	0.029	Molecular Function	0.0849394	0.217416
GO:0008509	anion transmembrane transporter activity	5	910	0.005	Molecular Function	0.0863185	0.217416
GO:0043168	anion binding	13	3386	0.004	Molecular Function	0.0867263	0.217416
GO:0004129	cytochrome-c oxidase activity	1	35	0.029	Molecular Function	0.0873278	0.217416
GO:0008376	acetylgalactosaminyltransferase activity	1	35	0.029	Molecular Function	0.0873278	0.217416
GO:0016675	oxidoreductase activity, acting on a heme group of donors	1	35	0.029	Molecular Function	0.0873278	0.217416
GO:0016676	oxidoreductase activity, acting on a heme group of donors, oxygen as acceptor	1	35	0.029	Molecular Function	0.0873278	0.217416
GO:0042883	cysteine transport	2	105	0.019	Biological Process	0.0331237	0.217525
GO:0034613	cellular protein localization	10	1943	0.005	Biological Process	0.03362	0.219647
GO:0032973	amino acid export	2	106	0.019	Biological Process	0.0337031	0.219647
GO:0030261	chromosome condensation	5	667	0.007	Biological Process	0.0341143	0.221485
GO:0006418	tRNA aminoacylation for protein translation	2	107	0.019	Biological Process	0.0342866	0.221763
GO:0002834	regulation of response to tumor cell	1	13	0.077	Biological Process	0.0348073	0.221783
GO:0002837	regulation of immune response to tumor cell	1	13	0.077	Biological Process	0.0348073	0.221783
GO:0033151	V(D)J recombination	1	13	0.077	Biological Process	0.0348073	0.221783
GO:0050651	dermatan sulfate proteoglycan biosynthetic process	1	13	0.077	Biological Process	0.0348073	0.221783
GO:0043028	cysteine-type endopeptidase regulator activity involved in apoptotic process	1	36	0.028	Molecular Function	0.08971	0.221817
GO:0017119	Golgi transport complex	1	31	0.032	Cellular Component	0.0737164	0.225572
GO:0002224	toll-like receptor signaling pathway	2	110	0.018	Biological Process	0.0360605	0.225929
GO:0030522	intracellular receptor signaling pathway	3	269	0.011	Biological Process	0.0366216	0.225929
GO:0000101	sulfur amino acid transport	2	111	0.018	Biological Process	0.0366597	0.225929
GO:0043039	tRNA aminoacylation	2	111	0.018	Biological Process	0.0366597	0.225929
GO:0043038	amino acid activation	2	112	0.018	Biological Process	0.0372627	0.225929
GO:0070727	cellular macromolecule localization	10	1977	0.005	Biological Process	0.0372957	0.225929
GO:0002418	immune response to tumor cell	1	14	0.071	Biological Process	0.0374351	0.225929
GO:0032239	regulation of nucleobase-containing compound transport	1	14	0.071	Biological Process	0.0374351	0.225929
GO:0032656	regulation of interleukin-13 production	1	14	0.071	Biological Process	0.0374351	0.225929
GO:0043508	negative regulation of JUN kinase activity	1	14	0.071	Biological Process	0.0374351	0.225929
GO:0045063	T-helper 1 cell differentiation	1	14	0.071	Biological Process	0.0374351	0.225929
GO:0050655	dermatan sulfate proteoglycan metabolic process	1	14	0.071	Biological Process	0.0374351	0.225929
GO:0060019	radial glial cell differentiation	1	14	0.071	Biological Process	0.0374351	0.225929
GO:0090083	regulation of inclusion body assembly	1	14	0.071	Biological Process	0.0374351	0.225929
GO:0090493	catecholamine uptake	1	14	0.071	Biological Process	0.0374351	0.225929
GO:0006476	protein deacetylation	2	114	0.018	Biological Process	0.0384801	0.230762
GO:0032268	regulation of cellular protein metabolic process	12	2581	0.005	Biological Process	0.0399666	0.230762
GO:0005513	detection of calcium ion	1	15	0.067	Biological Process	0.0400559	0.230762
GO:0006123	mitochondrial electron transport, cytochrome c to oxygen	1	15	0.067	Biological Process	0.0400559	0.230762
GO:0016584	nucleosome positioning	1	15	0.067	Biological Process	0.0400559	0.230762
GO:0021542	dentate gyrus development	1	15	0.067	Biological Process	0.0400559	0.230762
GO:0032616	interleukin-13 production	1	15	0.067	Biological Process	0.0400559	0.230762
GO:0034134	toll-like receptor 2 signaling pathway	1	15	0.067	Biological Process	0.0400559	0.230762
GO:0034162	toll-like receptor 9 signaling pathway	1	15	0.067	Biological Process	0.0400559	0.230762
GO:0043923	positive regulation by host of viral transcription	1	15	0.067	Biological Process	0.0400559	0.230762
GO:0048340	paraxial mesoderm morphogenesis	1	15	0.067	Biological Process	0.0400559	0.230762
GO:0048385	regulation of retinoic acid receptor signaling pathway	1	15	0.067	Biological Process	0.0400559	0.230762
GO:1900363	regulation of mRNA polyadenylation	1	15	0.067	Biological Process	0.0400559	0.230762
GO:0097193	intrinsic apoptotic signaling pathway	3	279	0.011	Biological Process	0.0401208	0.230762
GO:0009060	aerobic respiration	2	117	0.017	Biological Process	0.0403347	0.231216
GO:0003746	translation elongation factor activity	1	38	0.026	Molecular Function	0.0944563	0.231964
GO:0031124	mRNA 3'-end processing	2	118	0.017	Biological Process	0.0409603	0.232996
GO:0043488	regulation of mRNA stability	2	118	0.017	Biological Process	0.0409603	0.232996
GO:0006417	regulation of translation	4	480	0.008	Biological Process	0.041053	0.232996
GO:0004654	polyribonucleotide nucleotidyltransferase activity	1	39	0.026	Molecular Function	0.0968204	0.234009
GO:0050681	androgen receptor binding	1	39	0.026	Molecular Function	0.0968204	0.234009
GO:0015171	amino acid transmembrane transporter activity	2	204	0.01	Molecular Function	0.0987691	0.234009
GO:0016758	transferase activity, transferring hexosyl groups	2	204	0.01	Molecular Function	0.0987691	0.234009
GO:0004407	histone deacetylase activity	1	40	0.025	Molecular Function	0.0991784	0.234009
GO:0016814	hydrolase activity, acting on carbon-nitrogen (but not peptide) bonds, in cyclic amidines	1	40	0.025	Molecular Function	0.0991784	0.234009
GO:0009266	response to temperature stimulus	3	286	0.01	Biological Process	0.0426685	0.235923
GO:0002407	dendritic cell chemotaxis	1	16	0.062	Biological Process	0.0426698	0.235923
GO:0006297	nucleotide-excision repair, DNA gap filling	1	16	0.062	Biological Process	0.0426698	0.235923
GO:0006313	transposition, DNA-mediated	1	16	0.062	Biological Process	0.0426698	0.235923
GO:0030852	regulation of granulocyte differentiation	1	16	0.062	Biological Process	0.0426698	0.235923
GO:0032674	regulation of interleukin-5 production	1	16	0.062	Biological Process	0.0426698	0.235923
GO:0032682	negative regulation of chemokine production	1	16	0.062	Biological Process	0.0426698	0.235923
GO:0043252	sodium-independent organic anion transport	1	16	0.062	Biological Process	0.0426698	0.235923
GO:0034968	histone lysine methylation	2	121	0.017	Biological Process	0.0428593	0.236209
GO:0042788	polysomal ribosome	1	33	0.03	Cellular Component	0.0782856	0.237182
GO:0019239	deaminase activity	1	41	0.024	Molecular Function	0.10153	0.237338
GO:0015002	heme-copper terminal oxidase activity	1	42	0.024	Molecular Function	0.103876	0.237338
GO:0030331	estrogen receptor binding	1	42	0.024	Molecular Function	0.103876	0.237338
GO:0033558	protein deacetylase activity	1	42	0.024	Molecular Function	0.103876	0.237338
GO:1990841	promoter-specific chromatin binding	1	42	0.024	Molecular Function	0.103876	0.237338
GO:0007276	gamete generation	6	955	0.006	Biological Process	0.0436865	0.239259
GO:0080090	regulation of primary metabolic process	22	5838	0.004	Biological Process	0.0436919	0.239259
GO:0008757	S-adenosylmethionine-dependent methyltransferase activity	2	213	0.009	Molecular Function	0.106159	0.241029
GO:0009532	plastid stroma	1	35	0.029	Cellular Component	0.0828329	0.241459
GO:0070069	cytochrome complex	1	35	0.029	Cellular Component	0.0828329	0.241459
GO:0044448	cell cortex part	2	195	0.01	Cellular Component	0.0833057	0.241459
GO:0098533	ATPase dependent transmembrane transport complex	2	195	0.01	Cellular Component	0.0833057	0.241459
GO:0030424	axon	4	675	0.006	Cellular Component	0.0836425	0.241459
GO:0035601	protein deacylation	2	124	0.016	Biological Process	0.0447909	0.241757
GO:0001780	neutrophil homeostasis	1	17	0.059	Biological Process	0.0452766	0.241757
GO:0003352	regulation of cilium movement	1	17	0.059	Biological Process	0.0452766	0.241757
GO:0006431	methionyl-tRNA aminoacylation	1	17	0.059	Biological Process	0.0452766	0.241757
GO:0019646	aerobic electron transport chain	1	17	0.059	Biological Process	0.0452766	0.241757
GO:0032634	interleukin-5 production	1	17	0.059	Biological Process	0.0452766	0.241757
GO:0043968	histone H2A acetylation	1	17	0.059	Biological Process	0.0452766	0.241757
GO:0048172	regulation of short-term neuronal synaptic plasticity	1	17	0.059	Biological Process	0.0452766	0.241757
GO:0019829	cation-transporting ATPase activity	2	215	0.009	Molecular Function	0.107822	0.243273
GO:0006259	DNA metabolic process	9	1764	0.005	Biological Process	0.0457994	0.24379
GO:0098732	macromolecule deacylation	2	126	0.016	Biological Process	0.0460965	0.244611
GO:0043487	regulation of RNA stability	2	127	0.016	Biological Process	0.0467545	0.246801
GO:0051128	regulation of cellular component organization	12	2643	0.005	Biological Process	0.0467972	0.246801
GO:0010452	histone H3-K36 methylation	1	18	0.056	Biological Process	0.0478765	0.248668
GO:0042276	error-prone translesion synthesis	1	18	0.056	Biological Process	0.0478765	0.248668
GO:0045898	regulation of RNA polymerase II transcriptional preinitiation complex assembly	1	18	0.056	Biological Process	0.0478765	0.248668
GO:0097320	membrane tubulation	1	18	0.056	Biological Process	0.0478765	0.248668
GO:1902895	positive regulation of pri-miRNA transcription from RNA polymerase II promoter	1	18	0.056	Biological Process	0.0478765	0.248668
GO:0000978	RNA polymerase II core promoter proximal region sequence-specific DNA binding	3	450	0.007	Molecular Function	0.111884	0.25087
GO:0033365	protein localization to organelle	6	980	0.006	Biological Process	0.0485125	0.25121
GO:0018995	host	1	38	0.026	Cellular Component	0.0896127	0.251929
GO:0043657	host cell	1	38	0.026	Cellular Component	0.0896127	0.251929
GO:0005681	spliceosomal complex	2	205	0.01	Cellular Component	0.0907061	0.251929
GO:1902494	catalytic complex	8	1906	0.004	Cellular Component	0.0909196	0.251929
GO:0000803	sex chromosome	1	39	0.026	Cellular Component	0.0918618	0.251929
GO:0034703	cation channel complex	2	207	0.01	Cellular Component	0.0922092	0.251929
GO:0004869	cysteine-type endopeptidase inhibitor activity	1	46	0.022	Molecular Function	0.113201	0.252256
GO:0043005	neuron projection	6	1287	0.005	Cellular Component	0.0938676	0.252599
GO:0090568	nuclear transcriptional repressor complex	1	40	0.025	Cellular Component	0.0941054	0.252599
GO:0061013	regulation of mRNA catabolic process	2	131	0.015	Biological Process	0.0494212	0.25368
GO:0006457	protein folding	3	305	0.01	Biological Process	0.0499855	0.25368
GO:0019439	aromatic compound catabolic process	5	743	0.007	Biological Process	0.0503499	0.25368
GO:0002347	response to tumor cell	1	19	0.053	Biological Process	0.0504695	0.25368
GO:0006266	DNA ligation	1	19	0.053	Biological Process	0.0504695	0.25368
GO:0021535	cell migration in hindbrain	1	19	0.053	Biological Process	0.0504695	0.25368
GO:0036336	dendritic cell migration	1	19	0.053	Biological Process	0.0504695	0.25368
GO:0050434	positive regulation of viral transcription	1	19	0.053	Biological Process	0.0504695	0.25368
GO:0070987	error-free translesion synthesis	1	19	0.053	Biological Process	0.0504695	0.25368
GO:2000311	regulation of alpha-amino-3-hydroxy-5-methyl-4-isoxazole propionate selective glutamate receptor activity	1	19	0.053	Biological Process	0.0504695	0.25368
GO:0005515	protein binding	26	8275	0.003	Molecular Function	0.116661	0.256239
GO:0005070	SH3/SH2 adaptor activity	1	48	0.021	Molecular Function	0.117827	0.256239
GO:0015459	potassium channel regulator activity	1	48	0.021	Molecular Function	0.117827	0.256239
GO:0019894	kinesin binding	1	48	0.021	Molecular Function	0.117827	0.256239
GO:0048471	perinuclear region of cytoplasm	4	720	0.006	Cellular Component	0.100206	0.25921
GO:0044215	other organism	1	43	0.023	Cellular Component	0.100804	0.25921
GO:0044216	other organism cell	1	43	0.023	Cellular Component	0.100804	0.25921
GO:0044217	other organism part	1	43	0.023	Cellular Component	0.100804	0.25921
GO:1902562	H4 histone acetyltransferase complex	1	43	0.023	Cellular Component	0.100804	0.25921
GO:0000987	core promoter proximal region sequence-specific DNA binding	3	466	0.006	Molecular Function	0.120852	0.25956
GO:0001159	core promoter proximal region DNA binding	3	466	0.006	Molecular Function	0.120852	0.25956
GO:0016887	ATPase activity	4	731	0.005	Molecular Function	0.121521	0.25956
GO:0042625	ATPase coupled ion transmembrane transporter activity	2	232	0.009	Molecular Function	0.12223	0.25956
GO:1901361	organic cyclic compound catabolic process	5	750	0.007	Biological Process	0.0520419	0.260559
GO:0032392	DNA geometric change	2	135	0.015	Biological Process	0.0521422	0.260559
GO:0006349	regulation of gene expression by genetic imprinting	1	20	0.05	Biological Process	0.0530556	0.261314
GO:0051580	regulation of neurotransmitter uptake	1	20	0.05	Biological Process	0.0530556	0.261314
GO:0098810	neurotransmitter reuptake	1	20	0.05	Biological Process	0.0530556	0.261314
GO:1900120	regulation of receptor binding	1	20	0.05	Biological Process	0.0530556	0.261314
GO:1900151	regulation of nuclear-transcribed mRNA catabolic process, deadenylation-dependent decay	1	20	0.05	Biological Process	0.0530556	0.261314
GO:0065009	regulation of molecular function	13	3004	0.004	Biological Process	0.0535723	0.263103
GO:0007156	homophilic cell adhesion via plasma membrane adhesion molecules	2	139	0.014	Biological Process	0.054916	0.267109
GO:0030518	intracellular steroid hormone receptor signaling pathway	2	139	0.014	Biological Process	0.054916	0.267109
GO:0000715	nucleotide-excision repair, DNA damage recognition	1	21	0.048	Biological Process	0.0556348	0.267109
GO:0015874	norepinephrine transport	1	21	0.048	Biological Process	0.0556348	0.267109
GO:0032673	regulation of interleukin-4 production	1	21	0.048	Biological Process	0.0556348	0.267109
GO:0035666	TRIF-dependent toll-like receptor signaling pathway	1	21	0.048	Biological Process	0.0556348	0.267109
GO:0060438	trachea development	1	21	0.048	Biological Process	0.0556348	0.267109
GO:0071157	negative regulation of cell cycle arrest	1	21	0.048	Biological Process	0.0556348	0.267109
GO:0098772	molecular function regulator	7	1636	0.004	Molecular Function	0.128736	0.270024
GO:0003707	steroid hormone receptor activity	1	53	0.019	Molecular Function	0.129291	0.270024
GO:0022891	substrate-specific transmembrane transporter activity	6	1331	0.005	Molecular Function	0.129402	0.270024
GO:0008328	ionotropic glutamate receptor complex	1	46	0.022	Cellular Component	0.107454	0.271743
GO:0031519	PcG protein complex	1	46	0.022	Cellular Component	0.107454	0.271743
GO:0034248	regulation of cellular amide metabolic process	4	535	0.007	Biological Process	0.0570047	0.272262
GO:0002221	pattern recognition receptor signaling pathway	2	143	0.014	Biological Process	0.0577412	0.272262
GO:0051246	regulation of protein metabolic process	12	2733	0.004	Biological Process	0.0581369	0.272262
GO:0031639	plasminogen activation	1	22	0.045	Biological Process	0.0582071	0.272262
GO:0045109	intermediate filament organization	1	22	0.045	Biological Process	0.0582071	0.272262
GO:0048026	positive regulation of mRNA splicing, via spliceosome	1	22	0.045	Biological Process	0.0582071	0.272262
GO:0070734	histone H3-K27 methylation	1	22	0.045	Biological Process	0.0582071	0.272262
GO:0099558	maintenance of synapse structure	1	22	0.045	Biological Process	0.0582071	0.272262
GO:0008380	RNA splicing	4	539	0.007	Biological Process	0.0582795	0.272262
GO:0051100	negative regulation of binding	2	144	0.014	Biological Process	0.0584554	0.272262
GO:0072348	sulfur compound transport	2	144	0.014	Biological Process	0.0584554	0.272262
GO:0030544	Hsp70 protein binding	1	54	0.019	Molecular Function	0.131566	0.272961
GO:0070491	repressing transcription factor binding	1	55	0.018	Molecular Function	0.133835	0.274557
GO:0030234	enzyme regulator activity	5	1045	0.005	Molecular Function	0.133856	0.274557
GO:0015804	neutral amino acid transport	2	147	0.014	Biological Process	0.0606165	0.276298
GO:0007063	regulation of sister chromatid cohesion	1	23	0.043	Biological Process	0.0607726	0.276298
GO:0034123	positive regulation of toll-like receptor signaling pathway	1	23	0.043	Biological Process	0.0607726	0.276298
GO:0034643	establishment of mitochondrion localization, microtubule-mediated	1	23	0.043	Biological Process	0.0607726	0.276298
GO:0047497	mitochondrion transport along microtubule	1	23	0.043	Biological Process	0.0607726	0.276298
GO:0048069	eye pigmentation	1	23	0.043	Biological Process	0.0607726	0.276298
GO:0048339	paraxial mesoderm development	1	23	0.043	Biological Process	0.0607726	0.276298
GO:0070841	inclusion body assembly	1	23	0.043	Biological Process	0.0607726	0.276298
GO:1901798	positive regulation of signal transduction by p53 class mediator	1	23	0.043	Biological Process	0.0607726	0.276298
GO:0032589	neuron projection membrane	1	48	0.021	Cellular Component	0.111861	0.280569
GO:0044877	macromolecular complex binding	8	1985	0.004	Molecular Function	0.138386	0.282244
GO:0010604	positive regulation of macromolecule metabolic process	13	3077	0.004	Biological Process	0.0630133	0.283419
GO:0000729	DNA double-strand break processing	1	24	0.042	Biological Process	0.0633312	0.283419
GO:0002756	MyD88-independent toll-like receptor signaling pathway	1	24	0.042	Biological Process	0.0633312	0.283419
GO:0033617	mitochondrial respiratory chain complex IV assembly	1	24	0.042	Biological Process	0.0633312	0.283419
GO:0071353	cellular response to interleukin-4	1	24	0.042	Biological Process	0.0633312	0.283419
GO:0097034	mitochondrial respiratory chain complex IV biogenesis	1	24	0.042	Biological Process	0.0633312	0.283419
GO:0001890	placenta development	2	151	0.013	Biological Process	0.0635404	0.283615
GO:0030286	dynein complex	1	49	0.02	Cellular Component	0.114056	0.283749
GO:0034655	nucleobase-containing compound catabolic process	4	558	0.007	Biological Process	0.064545	0.285991
GO:0019538	protein metabolic process	22	6062	0.004	Biological Process	0.0646252	0.285991
GO:0016482	cytoplasmic transport	7	1323	0.005	Biological Process	0.06505	0.285991
GO:0044085	cellular component biogenesis	15	3726	0.004	Biological Process	0.0651496	0.285991
GO:0006294	nucleotide-excision repair, preincision complex assembly	1	25	0.04	Biological Process	0.065883	0.285991
GO:0043921	modulation by host of viral transcription	1	25	0.04	Biological Process	0.065883	0.285991
GO:0052472	modulation by host of symbiont transcription	1	25	0.04	Biological Process	0.065883	0.285991
GO:0060561	apoptotic process involved in morphogenesis	1	25	0.04	Biological Process	0.065883	0.285991
GO:0070423	nucleotide-binding oligomerization domain containing signaling pathway	1	25	0.04	Biological Process	0.065883	0.285991
GO:1902893	regulation of pri-miRNA transcription from RNA polymerase II promoter	1	25	0.04	Biological Process	0.065883	0.285991
GO:0048545	response to steroid hormone	4	562	0.007	Biological Process	0.065908	0.285991
GO:0044249	cellular biosynthetic process	24	6777	0.004	Biological Process	0.0662078	0.286566
GO:1904115	axon cytoplasm	1	50	0.02	Cellular Component	0.116246	0.286866
GO:0044391	ribosomal subunit	2	239	0.008	Cellular Component	0.117199	0.286903
GO:0018024	histone-lysine N-methyltransferase activity	1	59	0.017	Molecular Function	0.142855	0.289722
GO:0071495	cellular response to endogenous stimulus	7	1334	0.005	Biological Process	0.0674085	0.291028
GO:0071396	cellular response to lipid	4	569	0.007	Biological Process	0.06833	0.291031
GO:0030206	chondroitin sulfate biosynthetic process	1	26	0.038	Biological Process	0.0684279	0.291031
GO:0035872	nucleotide-binding domain, leucine rich repeat containing receptor signaling pathway	1	26	0.038	Biological Process	0.0684279	0.291031
GO:0070670	response to interleukin-4	1	26	0.038	Biological Process	0.0684279	0.291031
GO:0070911	global genome nucleotide-excision repair	1	26	0.038	Biological Process	0.0684279	0.291031
GO:0072553	terminal button organization	1	26	0.038	Biological Process	0.0684279	0.291031
GO:0031056	regulation of histone modification	2	158	0.013	Biological Process	0.0687703	0.291763
GO:0031497	chromatin assembly	2	160	0.013	Biological Process	0.0702902	0.293807
GO:0045935	positive regulation of nucleobase-containing compound metabolic process	9	1917	0.005	Biological Process	0.0707172	0.293807
GO:0000103	sulfate assimilation	1	27	0.037	Biological Process	0.0709661	0.293807
GO:0001958	endochondral ossification	1	27	0.037	Biological Process	0.0709661	0.293807
GO:0006359	regulation of transcription from RNA polymerase III promoter	1	27	0.037	Biological Process	0.0709661	0.293807
GO:0036075	replacement ossification	1	27	0.037	Biological Process	0.0709661	0.293807
GO:0043586	tongue development	1	27	0.037	Biological Process	0.0709661	0.293807
GO:0045948	positive regulation of translational initiation	1	27	0.037	Biological Process	0.0709661	0.293807
GO:0052312	modulation of transcription in other organism involved in symbiotic interaction	1	27	0.037	Biological Process	0.0709661	0.293807
GO:1904837	beta-catenin-TCF complex assembly	1	27	0.037	Biological Process	0.0709661	0.293807
GO:0030705	cytoskeleton-dependent intracellular transport	2	162	0.012	Biological Process	0.0718212	0.29663
GO:0034654	nucleobase-containing compound biosynthetic process	17	4433	0.004	Biological Process	0.0722689	0.297762
GO:0008565	protein transporter activity	2	261	0.008	Molecular Function	0.147807	0.298092
GO:0045211	postsynaptic membrane	2	246	0.008	Cellular Component	0.122878	0.298418
GO:0032633	interleukin-4 production	1	28	0.036	Biological Process	0.0734976	0.29994
GO:0034142	toll-like receptor 4 signaling pathway	1	28	0.036	Biological Process	0.0734976	0.29994
GO:0060706	cell differentiation involved in embryonic placenta development	1	28	0.036	Biological Process	0.0734976	0.29994
GO:0071459	protein localization to chromosome, centromeric region	1	28	0.036	Biological Process	0.0734976	0.29994
GO:0019213	deacetylase activity	1	62	0.016	Molecular Function	0.149559	0.299949
GO:0044703	multi-organism reproductive process	7	1364	0.005	Biological Process	0.074107	0.30112
GO:0031123	RNA 3'-end processing	2	165	0.012	Biological Process	0.0741382	0.30112
GO:0006414	translational elongation	2	166	0.012	Biological Process	0.0749159	0.302325
GO:0098813	nuclear chromosome segregation	3	362	0.008	Biological Process	0.0753166	0.302325
GO:2001233	regulation of apoptotic signaling pathway	3	363	0.008	Biological Process	0.0758041	0.302325
GO:0001514	selenocysteine incorporation	1	29	0.034	Biological Process	0.0760222	0.302325
GO:0015721	bile acid and bile salt transport	1	29	0.034	Biological Process	0.0760222	0.302325
GO:0050650	chondroitin sulfate proteoglycan biosynthetic process	1	29	0.034	Biological Process	0.0760222	0.302325
GO:0051654	establishment of mitochondrion localization	1	29	0.034	Biological Process	0.0760222	0.302325
GO:0061418	regulation of transcription from RNA polymerase II promoter in response to hypoxia	1	29	0.034	Biological Process	0.0760222	0.302325
GO:0075733	intracellular transport of virus	1	29	0.034	Biological Process	0.0760222	0.302325
GO:0006974	cellular response to DNA damage stimulus	7	1380	0.005	Biological Process	0.0778394	0.306647
GO:0006296	nucleotide-excision repair, DNA incision, 5'-to lesion	1	30	0.033	Biological Process	0.0785402	0.306647
GO:0006451	translational readthrough	1	30	0.033	Biological Process	0.0785402	0.306647
GO:0007026	negative regulation of microtubule depolymerization	1	30	0.033	Biological Process	0.0785402	0.306647
GO:0021854	hypothalamus development	1	30	0.033	Biological Process	0.0785402	0.306647
GO:0071514	genetic imprinting	1	30	0.033	Biological Process	0.0785402	0.306647
GO:1902253	regulation of intrinsic apoptotic signaling pathway by p53 class mediator	1	30	0.033	Biological Process	0.0785402	0.306647
GO:1902583	multi-organism intracellular transport	1	30	0.033	Biological Process	0.0785402	0.306647
GO:0043068	positive regulation of programmed cell death	4	599	0.007	Biological Process	0.0792317	0.308643
GO:0003006	developmental process involved in reproduction	6	1113	0.005	Biological Process	0.0796939	0.30974
GO:0008535	respiratory chain complex IV assembly	1	31	0.032	Biological Process	0.0810514	0.311478
GO:0042088	T-helper 1 type immune response	1	31	0.032	Biological Process	0.0810514	0.311478
GO:0048384	retinoic acid receptor signaling pathway	1	31	0.032	Biological Process	0.0810514	0.311478
GO:0051491	positive regulation of filopodium assembly	1	31	0.032	Biological Process	0.0810514	0.311478
GO:1900026	positive regulation of substrate adhesion-dependent cell spreading	1	31	0.032	Biological Process	0.0810514	0.311478
GO:2001235	positive regulation of apoptotic signaling pathway	2	174	0.011	Biological Process	0.0812314	0.311478
GO:0016529	sarcoplasmic reticulum	1	57	0.018	Cellular Component	0.13143	0.316673
GO:0015012	heparan sulfate proteoglycan biosynthetic process	1	32	0.031	Biological Process	0.0835559	0.317588
GO:0033683	nucleotide-excision repair, DNA incision	1	32	0.031	Biological Process	0.0835559	0.317588
GO:1900034	regulation of cellular response to heat	1	32	0.031	Biological Process	0.0835559	0.317588
GO:0022607	cellular component assembly	13	3213	0.004	Biological Process	0.0835661	0.317588
GO:0030173	integral component of Golgi membrane	1	58	0.017	Cellular Component	0.133578	0.319334
GO:0002758	innate immune response-activating signal transduction	2	178	0.011	Biological Process	0.0844498	0.320237
GO:0008855	exodeoxyribonuclease VII activity	1	67	0.015	Molecular Function	0.160619	0.320351
GO:0031328	positive regulation of cellular biosynthetic process	9	1993	0.005	Biological Process	0.0858294	0.322044
GO:0002474	antigen processing and presentation of peptide antigen via MHC class I	1	33	0.03	Biological Process	0.0860538	0.322044
GO:0033144	negative regulation of intracellular steroid hormone receptor signaling pathway	1	33	0.03	Biological Process	0.0860538	0.322044
GO:0036445	neuronal stem cell division	1	33	0.03	Biological Process	0.0860538	0.322044
GO:0055057	neuroblast division	1	33	0.03	Biological Process	0.0860538	0.322044
GO:0061614	pri-miRNA transcription from RNA polymerase II promoter	1	33	0.03	Biological Process	0.0860538	0.322044
GO:0000956	nuclear-transcribed mRNA catabolic process	2	181	0.011	Biological Process	0.0868892	0.324462
GO:0009058	biosynthetic process	24	6957	0.003	Biological Process	0.0875349	0.326163
GO:0042054	histone methyltransferase activity	1	69	0.014	Molecular Function	0.165004	0.327288
GO:0016973	poly(A)+ mRNA export from nucleus	1	34	0.029	Biological Process	0.088545	0.327788
GO:0031114	regulation of microtubule depolymerization	1	34	0.029	Biological Process	0.088545	0.327788
GO:0046794	transport of virus	1	34	0.029	Biological Process	0.088545	0.327788
GO:0016891	endoribonuclease activity, producing 5'-phosphomonoesters	1	70	0.014	Molecular Function	0.167188	0.329808
GO:0015619	thiamine pyrophosphate-transporting ATPase activity	1	71	0.014	Molecular Function	0.169366	0.330493
GO:0048502	thiamine-transporting ATPase activity	1	71	0.014	Molecular Function	0.169366	0.330493
GO:0019953	sexual reproduction	6	1150	0.005	Biological Process	0.0900325	0.331825
GO:0044270	cellular nitrogen compound catabolic process	4	628	0.006	Biological Process	0.0905572	0.331825
GO:0031290	retinal ganglion cell axon guidance	1	35	0.029	Biological Process	0.0910295	0.331825
GO:0046329	negative regulation of JNK cascade	1	35	0.029	Biological Process	0.0910295	0.331825
GO:0060033	anatomical structure regression	1	35	0.029	Biological Process	0.0910295	0.331825
GO:0060325	face morphogenesis	1	35	0.029	Biological Process	0.0910295	0.331825
GO:0098602	single organism cell adhesion	4	631	0.006	Biological Process	0.0917719	0.331825
GO:0010951	negative regulation of endopeptidase activity	2	187	0.011	Biological Process	0.0918315	0.331825
GO:0051254	positive regulation of RNA metabolic process	8	1725	0.005	Biological Process	0.0918624	0.331825
GO:0009891	positive regulation of biosynthetic process	9	2021	0.004	Biological Process	0.0918669	0.331825
GO:0044267	cellular protein metabolic process	19	5247	0.004	Biological Process	0.0919319	0.331825
GO:0006357	regulation of transcription from RNA polymerase II promoter	10	2325	0.004	Biological Process	0.0922184	0.331825
GO:0043281	regulation of cysteine-type endopeptidase activity involved in apoptotic process	2	188	0.011	Biological Process	0.0926632	0.331825
GO:0006333	chromatin assembly or disassembly	2	189	0.011	Biological Process	0.0934972	0.331825
GO:0001504	neurotransmitter uptake	1	36	0.028	Biological Process	0.0935074	0.331825
GO:0007223	Wnt signaling pathway, calcium modulating pathway	1	36	0.028	Biological Process	0.0935074	0.331825
GO:0030204	chondroitin sulfate metabolic process	1	36	0.028	Biological Process	0.0935074	0.331825
GO:0045429	positive regulation of nitric oxide biosynthetic process	1	36	0.028	Biological Process	0.0935074	0.331825
GO:0060632	regulation of microtubule-based movement	1	36	0.028	Biological Process	0.0935074	0.331825
GO:1904407	positive regulation of nitric oxide metabolic process	1	36	0.028	Biological Process	0.0935074	0.331825
GO:0008168	methyltransferase activity	2	288	0.007	Molecular Function	0.172521	0.333554
GO:0090422	thiamine pyrophosphate transporter activity	1	73	0.014	Molecular Function	0.173706	0.333554
GO:0017111	nucleoside-triphosphatase activity	5	1146	0.004	Molecular Function	0.175864	0.333554
GO:0015234	thiamine transmembrane transporter activity	1	74	0.014	Molecular Function	0.175868	0.333554
GO:0042623	ATPase activity, coupled	3	559	0.005	Molecular Function	0.177711	0.333554
GO:0015439	heme-transporting ATPase activity	1	75	0.013	Molecular Function	0.178024	0.333554
GO:0016820	hydrolase activity, acting on acid anhydrides, catalyzing transmembrane movement of substances	2	296	0.007	Molecular Function	0.179976	0.333554
GO:0042626	ATPase activity, coupled to transmembrane movement of substances	2	296	0.007	Molecular Function	0.179976	0.333554
GO:0043492	ATPase activity, coupled to movement of substances	2	296	0.007	Molecular Function	0.179976	0.333554
GO:0032778	cobalt-transporting ATPase activity	1	76	0.013	Molecular Function	0.180174	0.333554
GO:0022857	transmembrane transporter activity	6	1475	0.004	Molecular Function	0.182262	0.334393
GO:0019899	enzyme binding	8	2127	0.004	Molecular Function	0.18248	0.334393
GO:0035591	signaling adaptor activity	1	78	0.013	Molecular Function	0.184459	0.334622
GO:1901474	azole transmembrane transporter activity	1	78	0.013	Molecular Function	0.184459	0.334622
GO:0000470	maturation of LSU-rRNA	1	37	0.027	Biological Process	0.0959787	0.335205
GO:0030195	negative regulation of blood coagulation	1	37	0.027	Biological Process	0.0959787	0.335205
GO:0050654	chondroitin sulfate proteoglycan metabolic process	1	37	0.027	Biological Process	0.0959787	0.335205
GO:0050686	negative regulation of mRNA processing	1	37	0.027	Biological Process	0.0959787	0.335205
GO:1900047	negative regulation of hemostasis	1	37	0.027	Biological Process	0.0959787	0.335205
GO:2000144	positive regulation of DNA-templated transcription, initiation	1	37	0.027	Biological Process	0.0959787	0.335205
GO:0002218	activation of innate immune response	2	192	0.01	Biological Process	0.0960125	0.335205
GO:0048518	positive regulation of biological process	20	5618	0.004	Biological Process	0.0960846	0.335205
GO:0048609	multicellular organismal reproductive process	6	1171	0.005	Biological Process	0.0962199	0.335205
GO:0048522	positive regulation of cellular process	18	4939	0.004	Biological Process	0.0967379	0.33612
GO:0046700	heterocycle catabolic process	4	645	0.006	Biological Process	0.0975455	0.33612
GO:0006897	endocytosis	4	647	0.006	Biological Process	0.0983843	0.33612
GO:0030201	heparan sulfate proteoglycan metabolic process	1	38	0.026	Biological Process	0.0984434	0.33612
GO:0030851	granulocyte differentiation	1	38	0.026	Biological Process	0.0984434	0.33612
GO:0032196	transposition	1	38	0.026	Biological Process	0.0984434	0.33612
GO:0044766	multi-organism transport	1	38	0.026	Biological Process	0.0984434	0.33612
GO:0070317	negative regulation of G0 to G1 transition	1	38	0.026	Biological Process	0.0984434	0.33612
GO:1900449	regulation of glutamate receptor signaling pathway	1	38	0.026	Biological Process	0.0984434	0.33612
GO:1902579	multi-organism localization	1	38	0.026	Biological Process	0.0984434	0.33612
GO:0045118	azole transporter activity	1	79	0.013	Molecular Function	0.186593	0.336755
GO:0015087	cobalt ion transmembrane transporter activity	1	80	0.013	Molecular Function	0.188722	0.336755
GO:0015232	heme transporter activity	1	80	0.013	Molecular Function	0.188722	0.336755
GO:0016741	transferase activity, transferring one-carbon groups	2	306	0.007	Molecular Function	0.189366	0.336755
GO:0045814	negative regulation of gene expression, epigenetic	2	196	0.01	Biological Process	0.0993965	0.336782
GO:0006559	L-phenylalanine catabolic process	1	39	0.026	Biological Process	0.100902	0.336782
GO:0010226	response to lithium ion	1	39	0.026	Biological Process	0.100902	0.336782
GO:0010718	positive regulation of epithelial to mesenchymal transition	1	39	0.026	Biological Process	0.100902	0.336782
GO:0033120	positive regulation of RNA splicing	1	39	0.026	Biological Process	0.100902	0.336782
GO:1902222	erythrose 4-phosphate/phosphoenolpyruvate family amino acid catabolic process	1	39	0.026	Biological Process	0.100902	0.336782
GO:0010942	positive regulation of cell death	4	653	0.006	Biological Process	0.100921	0.336782
GO:0072329	monocarboxylic acid catabolic process	2	198	0.01	Biological Process	0.101101	0.336782
GO:0051321	meiotic cell cycle	3	412	0.007	Biological Process	0.101372	0.336782
GO:0007049	cell cycle	9	2064	0.004	Biological Process	0.101633	0.336782
GO:0018193	peptidyl-amino acid modification	6	1189	0.005	Biological Process	0.101706	0.336782
GO:0002460	adaptive immune response based on somatic recombination of immune receptors built from immunoglobulin superfamily domains	2	199	0.01	Biological Process	0.101957	0.336782
GO:0010466	negative regulation of peptidase activity	2	199	0.01	Biological Process	0.101957	0.336782
GO:0043393	regulation of protein binding	2	199	0.01	Biological Process	0.101957	0.336782
GO:0032504	multicellular organism reproduction	6	1191	0.005	Biological Process	0.102326	0.336782
GO:0033036	macromolecule localization	13	3321	0.004	Biological Process	0.102759	0.336782
GO:0006558	L-phenylalanine metabolic process	1	40	0.025	Biological Process	0.103353	0.336782
GO:0019985	translesion synthesis	1	40	0.025	Biological Process	0.103353	0.336782
GO:0046782	regulation of viral transcription	1	40	0.025	Biological Process	0.103353	0.336782
GO:0050819	negative regulation of coagulation	1	40	0.025	Biological Process	0.103353	0.336782
GO:0060260	regulation of transcription initiation from RNA polymerase II promoter	1	40	0.025	Biological Process	0.103353	0.336782
GO:0070498	interleukin-1-mediated signaling pathway	1	40	0.025	Biological Process	0.103353	0.336782
GO:0071364	cellular response to epidermal growth factor stimulus	1	40	0.025	Biological Process	0.103353	0.336782
GO:1902221	erythrose 4-phosphate/phosphoenolpyruvate family amino acid metabolic process	1	40	0.025	Biological Process	0.103353	0.336782
GO:0001818	negative regulation of cytokine production	2	201	0.01	Biological Process	0.103674	0.337186
GO:0008013	beta-catenin binding	1	81	0.012	Molecular Function	0.190845	0.337721
GO:0001569	patterning of blood vessels	1	41	0.024	Biological Process	0.105798	0.338949
GO:0019228	neuronal action potential	1	41	0.024	Biological Process	0.105798	0.338949
GO:0031412	gas vesicle organization	1	41	0.024	Biological Process	0.105798	0.338949
GO:0045023	G0 to G1 transition	1	41	0.024	Biological Process	0.105798	0.338949
GO:0045104	intermediate filament cytoskeleton organization	1	41	0.024	Biological Process	0.105798	0.338949
GO:0070316	regulation of G0 to G1 transition	1	41	0.024	Biological Process	0.105798	0.338949
GO:0072337	modified amino acid transport	1	41	0.024	Biological Process	0.105798	0.338949
GO:1903747	regulation of establishment of protein localization to mitochondrion	1	41	0.024	Biological Process	0.105798	0.338949
GO:0031228	intrinsic component of Golgi membrane	1	63	0.016	Cellular Component	0.144241	0.342153
GO:0016462	pyrophosphatase activity	5	1188	0.004	Molecular Function	0.19473	0.342915
GO:0031111	negative regulation of microtubule polymerization or depolymerization	1	42	0.024	Biological Process	0.108237	0.344828
GO:0051123	RNA polymerase II transcriptional preinitiation complex assembly	1	42	0.024	Biological Process	0.108237	0.344828
GO:1900024	regulation of substrate adhesion-dependent cell spreading	1	42	0.024	Biological Process	0.108237	0.344828
GO:0065003	macromolecular complex assembly	9	2096	0.004	Biological Process	0.10929	0.346142
GO:0010770	positive regulation of cell morphogenesis involved in differentiation	2	208	0.01	Biological Process	0.109747	0.346142
GO:0007254	JNK cascade	2	209	0.01	Biological Process	0.110622	0.346142
GO:1903308	regulation of chromatin modification	2	209	0.01	Biological Process	0.110622	0.346142
GO:0031440	regulation of mRNA 3'-end processing	1	43	0.023	Biological Process	0.110669	0.346142
GO:0032873	negative regulation of stress-activated MAPK cascade	1	43	0.023	Biological Process	0.110669	0.346142
GO:0043277	apoptotic cell clearance	1	43	0.023	Biological Process	0.110669	0.346142
GO:0050732	negative regulation of peptidyl-tyrosine phosphorylation	1	43	0.023	Biological Process	0.110669	0.346142
GO:0070303	negative regulation of stress-activated protein kinase signaling cascade	1	43	0.023	Biological Process	0.110669	0.346142
GO:1902373	negative regulation of mRNA catabolic process	1	43	0.023	Biological Process	0.110669	0.346142
GO:0034702	ion channel complex	2	276	0.007	Cellular Component	0.147936	0.346441
GO:0016528	sarcoplasm	1	66	0.015	Cellular Component	0.150577	0.346441
GO:0030864	cortical actin cytoskeleton	1	66	0.015	Cellular Component	0.150577	0.346441
GO:0044435	plastid part	1	66	0.015	Cellular Component	0.150577	0.346441
GO:0060326	cell chemotaxis	2	210	0.01	Biological Process	0.111499	0.348104
GO:2000116	regulation of cysteine-type endopeptidase activity	2	211	0.009	Biological Process	0.112378	0.348639
GO:0000266	mitochondrial fission	1	44	0.023	Biological Process	0.113094	0.348639
GO:0045103	intermediate filament-based process	1	44	0.023	Biological Process	0.113094	0.348639
GO:0048103	somatic stem cell division	1	44	0.023	Biological Process	0.113094	0.348639
GO:0099601	regulation of neurotransmitter receptor activity	1	44	0.023	Biological Process	0.113094	0.348639
GO:1902742	apoptotic process involved in development	1	44	0.023	Biological Process	0.113094	0.348639
GO:1903428	positive regulation of reactive oxygen species biosynthetic process	1	44	0.023	Biological Process	0.113094	0.348639
GO:0005720	nuclear heterochromatin	1	67	0.015	Cellular Component	0.152679	0.348655
GO:0016893	endonuclease activity, active with either ribo- or deoxyribonucleic acids and producing 5'-phosphomonoesters	1	85	0.012	Molecular Function	0.199284	0.349231
GO:0007050	cell cycle arrest	2	213	0.009	Biological Process	0.114142	0.350424
GO:0022898	regulation of transmembrane transporter activity	2	214	0.009	Biological Process	0.115026	0.350424
GO:0098742	cell-cell adhesion via plasma-membrane adhesion molecules	2	214	0.009	Biological Process	0.115026	0.350424
GO:0001755	neural crest cell migration	1	45	0.022	Biological Process	0.115513	0.350424
GO:0002753	cytoplasmic pattern recognition receptor signaling pathway	1	45	0.022	Biological Process	0.115513	0.350424
GO:0019083	viral transcription	1	45	0.022	Biological Process	0.115513	0.350424
GO:0050685	positive regulation of mRNA processing	1	45	0.022	Biological Process	0.115513	0.350424
GO:0060323	head morphogenesis	1	45	0.022	Biological Process	0.115513	0.350424
GO:0070849	response to epidermal growth factor	1	45	0.022	Biological Process	0.115513	0.350424
GO:0032580	Golgi cisterna membrane	1	68	0.015	Cellular Component	0.154776	0.350826
GO:0022892	substrate-specific transporter activity	6	1530	0.004	Molecular Function	0.204554	0.353571
GO:0016818	hydrolase activity, acting on acid anhydrides, in phosphorus-containing anhydrides	5	1211	0.004	Molecular Function	0.205369	0.353571
GO:0070566	adenylyltransferase activity	1	88	0.011	Molecular Function	0.205557	0.353571
GO:0016817	hydrolase activity, acting on acid anhydrides	5	1215	0.004	Molecular Function	0.207241	0.353571
GO:0016874	ligase activity	2	325	0.006	Molecular Function	0.207391	0.353571
GO:0015101	organic cation transmembrane transporter activity	1	89	0.011	Molecular Function	0.207637	0.353571
GO:0031325	positive regulation of cellular metabolic process	12	3069	0.004	Biological Process	0.116811	0.353736
GO:0018023	peptidyl-lysine trimethylation	1	46	0.022	Biological Process	0.117926	0.355228
GO:0031062	positive regulation of histone methylation	1	46	0.022	Biological Process	0.117926	0.355228
GO:0072132	mesenchyme morphogenesis	1	46	0.022	Biological Process	0.117926	0.355228
GO:0000315	organellar large ribosomal subunit	1	70	0.014	Cellular Component	0.158955	0.355378
GO:0000775	chromosome, centromeric region	2	289	0.007	Cellular Component	0.159107	0.355378
GO:0005886	plasma membrane	15	4722	0.003	Cellular Component	0.161346	0.357768
GO:1902275	regulation of chromatin organization	2	219	0.009	Biological Process	0.119476	0.358624
GO:0019438	aromatic compound biosynthetic process	17	4738	0.004	Biological Process	0.120088	0.358624
GO:0002763	positive regulation of myeloid leukocyte differentiation	1	47	0.021	Biological Process	0.120332	0.358624
GO:0007157	heterophilic cell-cell adhesion via plasma membrane cell adhesion molecules	1	47	0.021	Biological Process	0.120332	0.358624
GO:0051489	regulation of filopodium assembly	1	47	0.021	Biological Process	0.120332	0.358624
GO:1901998	toxin transport	1	47	0.021	Biological Process	0.120332	0.358624
GO:0006366	transcription from RNA polymerase II promoter	10	2451	0.004	Biological Process	0.120518	0.358624
GO:0043167	ion binding	20	6504	0.003	Molecular Function	0.212542	0.360224
GO:0015450	P-P-bond-hydrolysis-driven protein transmembrane transporter activity	1	93	0.011	Molecular Function	0.215905	0.362519
GO:0018835	carbon phosphorus lyase activity	1	93	0.011	Molecular Function	0.215905	0.362519
GO:0031683	G-protein beta/gamma-subunit complex binding	1	94	0.011	Molecular Function	0.217958	0.362594
GO:0090482	vitamin transmembrane transporter activity	1	94	0.011	Molecular Function	0.217958	0.362594
GO:0007019	microtubule depolymerization	1	48	0.021	Biological Process	0.122732	0.363426
GO:0036297	interstrand cross-link repair	1	48	0.021	Biological Process	0.122732	0.363426
GO:0032870	cellular response to hormone stimulus	4	702	0.006	Biological Process	0.122768	0.363426
GO:0098803	respiratory chain complex	1	73	0.014	Cellular Component	0.165184	0.363643
GO:0016757	transferase activity, transferring glycosyl groups	2	338	0.006	Molecular Function	0.219835	0.364039
GO:0006909	phagocytosis	2	224	0.009	Biological Process	0.123969	0.366349
GO:1901576	organic substance biosynthetic process	23	6848	0.003	Biological Process	0.124456	0.367155
GO:0015075	ion transmembrane transporter activity	5	1248	0.004	Molecular Function	0.222904	0.367435
GO:0051183	vitamin transporter activity	1	97	0.01	Molecular Function	0.224088	0.367708
GO:0046907	intracellular transport	9	2158	0.004	Biological Process	0.12506	0.368303
GO:0071702	organic substance transport	12	3108	0.004	Biological Process	0.125369	0.368581
GO:0006886	intracellular protein transport	6	1265	0.005	Biological Process	0.126681	0.371298
GO:0002562	somatic diversification of immune receptors via germline recombination within a single locus	1	50	0.02	Biological Process	0.127512	0.371298
GO:0009068	aspartate family amino acid catabolic process	1	50	0.02	Biological Process	0.127512	0.371298
GO:0046426	negative regulation of JAK-STAT cascade	1	50	0.02	Biological Process	0.127512	0.371298
GO:1902369	negative regulation of RNA catabolic process	1	50	0.02	Biological Process	0.127512	0.371298
GO:0032409	regulation of transporter activity	2	228	0.009	Biological Process	0.127593	0.371298
GO:0036477	somatodendritic compartment	4	880	0.005	Cellular Component	0.170009	0.371592
GO:0005746	mitochondrial respiratory chain	1	76	0.013	Cellular Component	0.171369	0.371908
GO:0006914	autophagy	3	460	0.007	Biological Process	0.129324	0.373549
GO:0002709	regulation of T cell mediated immunity	1	51	0.02	Biological Process	0.129892	0.373549
GO:0009225	nucleotide-sugar metabolic process	1	51	0.02	Biological Process	0.129892	0.373549
GO:0045428	regulation of nitric oxide biosynthetic process	1	51	0.02	Biological Process	0.129892	0.373549
GO:0050766	positive regulation of phagocytosis	1	51	0.02	Biological Process	0.129892	0.373549
GO:0090398	cellular senescence	1	51	0.02	Biological Process	0.129892	0.373549
GO:1904893	negative regulation of STAT cascade	1	51	0.02	Biological Process	0.129892	0.373549
GO:0051641	cellular localization	14	3789	0.004	Biological Process	0.131197	0.3741
GO:0045089	positive regulation of innate immune response	2	232	0.009	Biological Process	0.131243	0.3741
GO:1902582	single-organism intracellular transport	8	1874	0.004	Biological Process	0.131404	0.3741
GO:0018130	heterocycle biosynthetic process	17	4799	0.004	Biological Process	0.131649	0.3741
GO:0008283	cell proliferation	8	1875	0.004	Biological Process	0.131696	0.3741
GO:0000731	DNA synthesis involved in DNA repair	1	52	0.019	Biological Process	0.132266	0.3741
GO:0007566	embryo implantation	1	52	0.019	Biological Process	0.132266	0.3741
GO:0009074	aromatic amino acid family catabolic process	1	52	0.019	Biological Process	0.132266	0.3741
GO:0042093	T-helper cell differentiation	1	52	0.019	Biological Process	0.132266	0.3741
GO:0042509	regulation of tyrosine phosphorylation of STAT protein	1	52	0.019	Biological Process	0.132266	0.3741
GO:0045893	positive regulation of transcription, DNA-templated	7	1579	0.004	Biological Process	0.133471	0.374615
GO:0043624	cellular protein complex disassembly	2	235	0.009	Biological Process	0.133996	0.374615
GO:0002287	alpha-beta T cell activation involved in immune response	1	53	0.019	Biological Process	0.134634	0.374615
GO:0002293	alpha-beta T cell differentiation involved in immune response	1	53	0.019	Biological Process	0.134634	0.374615
GO:0002294	CD4-positive, alpha-beta T cell differentiation involved in immune response	1	53	0.019	Biological Process	0.134634	0.374615
GO:0007530	sex determination	1	53	0.019	Biological Process	0.134634	0.374615
GO:0016444	somatic cell DNA recombination	1	53	0.019	Biological Process	0.134634	0.374615
GO:0016925	protein sumoylation	1	53	0.019	Biological Process	0.134634	0.374615
GO:0017004	cytochrome complex assembly	1	53	0.019	Biological Process	0.134634	0.374615
GO:0061045	negative regulation of wound healing	1	53	0.019	Biological Process	0.134634	0.374615
GO:0045333	cellular respiration	2	236	0.008	Biological Process	0.134917	0.374794
GO:0005901	caveola	1	78	0.013	Cellular Component	0.175468	0.377208
GO:0000786	nucleosome	1	79	0.013	Cellular Component	0.177509	0.377208
GO:1904813	ficolin-1-rich granule lumen	1	79	0.013	Cellular Component	0.177509	0.377208
GO:0032886	regulation of microtubule-based process	2	238	0.008	Biological Process	0.136763	0.377509
GO:0009409	response to cold	1	54	0.019	Biological Process	0.136996	0.377509
GO:0045843	negative regulation of striated muscle tissue development	1	54	0.019	Biological Process	0.136996	0.377509
GO:0060324	face development	1	54	0.019	Biological Process	0.136996	0.377509
GO:0099518	vesicle cytoskeletal trafficking	1	54	0.019	Biological Process	0.136996	0.377509
GO:0003777	microtubule motor activity	1	101	0.01	Molecular Function	0.232188	0.377567
GO:0008320	protein transmembrane transporter activity	1	101	0.01	Molecular Function	0.232188	0.377567
GO:0010557	positive regulation of macromolecule biosynthetic process	8	1897	0.004	Biological Process	0.138218	0.379123
GO:0044765	single-organism transport	17	4836	0.004	Biological Process	0.138991	0.379123
GO:0007129	synapsis	1	55	0.018	Biological Process	0.139351	0.379123
GO:0007260	tyrosine phosphorylation of STAT protein	1	55	0.018	Biological Process	0.139351	0.379123
GO:0009065	glutamine family amino acid catabolic process	1	55	0.018	Biological Process	0.139351	0.379123
GO:0043392	negative regulation of DNA binding	1	55	0.018	Biological Process	0.139351	0.379123
GO:0060350	endochondral bone morphogenesis	1	55	0.018	Biological Process	0.139351	0.379123
GO:0070897	DNA-templated transcriptional preinitiation complex assembly	1	55	0.018	Biological Process	0.139351	0.379123
GO:0003705	transcription factor activity, RNA polymerase II distal enhancer sequence-specific binding	1	102	0.01	Molecular Function	0.2342	0.379131
GO:0051130	positive regulation of cellular component organization	6	1306	0.005	Biological Process	0.14133	0.380721
GO:0002200	somatic diversification of immune receptors	1	56	0.018	Biological Process	0.1417	0.380721
GO:0006809	nitric oxide biosynthetic process	1	56	0.018	Biological Process	0.1417	0.380721
GO:0030512	negative regulation of transforming growth factor beta receptor signaling pathway	1	56	0.018	Biological Process	0.1417	0.380721
GO:0043093	FtsZ-dependent cytokinesis	1	56	0.018	Biological Process	0.1417	0.380721
GO:1901862	negative regulation of muscle tissue development	1	56	0.018	Biological Process	0.1417	0.380721
GO:0015849	organic acid transport	3	480	0.006	Biological Process	0.141715	0.380721
GO:0046942	carboxylic acid transport	3	480	0.006	Biological Process	0.141715	0.380721
GO:0004003	ATP-dependent DNA helicase activity	1	104	0.01	Molecular Function	0.238208	0.383898
GO:0010332	response to gamma radiation	1	57	0.018	Biological Process	0.144042	0.384394
GO:0016574	histone ubiquitination	1	57	0.018	Biological Process	0.144042	0.384394
GO:0048488	synaptic vesicle endocytosis	1	57	0.018	Biological Process	0.144042	0.384394
GO:0048635	negative regulation of muscle organ development	1	57	0.018	Biological Process	0.144042	0.384394
GO:0006302	double-strand break repair	2	246	0.008	Biological Process	0.144204	0.384394
GO:0060589	nucleoside-triphosphatase regulator activity	2	359	0.006	Molecular Function	0.240075	0.385187
GO:0051606	detection of stimulus	3	485	0.006	Biological Process	0.144876	0.385397
GO:0006301	postreplication repair	1	58	0.017	Biological Process	0.146379	0.385397
GO:0006625	protein targeting to peroxisome	1	58	0.017	Biological Process	0.146379	0.385397
GO:0030866	cortical actin cytoskeleton organization	1	58	0.017	Biological Process	0.146379	0.385397
GO:0046209	nitric oxide metabolic process	1	58	0.017	Biological Process	0.146379	0.385397
GO:0072662	protein localization to peroxisome	1	58	0.017	Biological Process	0.146379	0.385397
GO:0072663	establishment of protein localization to peroxisome	1	58	0.017	Biological Process	0.146379	0.385397
GO:1903845	negative regulation of cellular response to transforming growth factor beta stimulus	1	58	0.017	Biological Process	0.146379	0.385397
GO:0051184	cofactor transporter activity	1	107	0.009	Molecular Function	0.244183	0.389291
GO:0000977	RNA polymerase II regulatory region sequence-specific DNA binding	3	658	0.005	Molecular Function	0.244789	0.389291
GO:0022884	macromolecule transmembrane transporter activity	1	109	0.009	Molecular Function	0.24814	0.389719
GO:0030165	PDZ domain binding	1	109	0.009	Molecular Function	0.24814	0.389719
GO:0001012	RNA polymerase II regulatory region DNA binding	3	663	0.005	Molecular Function	0.248298	0.389719
GO:0004529	exodeoxyribonuclease activity	1	111	0.009	Molecular Function	0.252078	0.390558
GO:0016895	exodeoxyribonuclease activity, producing 5'-phosphomonoesters	1	111	0.009	Molecular Function	0.252078	0.390558
GO:0047485	protein N-terminus binding	1	111	0.009	Molecular Function	0.252078	0.390558
GO:0043574	peroxisomal transport	1	59	0.017	Biological Process	0.148709	0.390931
GO:0051173	positive regulation of nitrogen compound metabolic process	11	2883	0.004	Biological Process	0.149081	0.391309
GO:0005178	integrin binding	1	112	0.009	Molecular Function	0.254039	0.391914
GO:0097447	dendritic tree	3	604	0.005	Cellular Component	0.185819	0.392141
GO:0008076	voltage-gated potassium channel complex	1	85	0.012	Cellular Component	0.189657	0.392609
GO:0031253	cell projection membrane	2	325	0.006	Cellular Component	0.190801	0.392609
GO:0097060	synaptic membrane	2	325	0.006	Cellular Component	0.190801	0.392609
GO:0044815	DNA packaging complex	1	86	0.012	Cellular Component	0.191664	0.392609
GO:0032587	ruffle membrane	1	87	0.011	Cellular Component	0.193667	0.392609
GO:0097458	neuron part	6	1590	0.004	Cellular Component	0.193738	0.392609
GO:0030425	dendrite	3	619	0.005	Cellular Component	0.195215	0.392999
GO:0002292	T cell differentiation involved in immune response	1	60	0.017	Biological Process	0.151033	0.394019
GO:0030193	regulation of blood coagulation	1	60	0.017	Biological Process	0.151033	0.394019
GO:0032642	regulation of chemokine production	1	60	0.017	Biological Process	0.151033	0.394019
GO:1900046	regulation of hemostasis	1	60	0.017	Biological Process	0.151033	0.394019
GO:0030867	rough endoplasmic reticulum membrane	1	90	0.011	Cellular Component	0.199646	0.398151
GO:0070469	respiratory chain	1	91	0.011	Cellular Component	0.201629	0.398151
GO:0016605	PML body	1	92	0.011	Cellular Component	0.203607	0.398151
GO:0034705	potassium channel complex	1	92	0.011	Cellular Component	0.203607	0.398151
GO:0017053	transcriptional repressor complex	1	93	0.011	Cellular Component	0.205581	0.398151
GO:0022625	cytosolic large ribosomal subunit	1	93	0.011	Cellular Component	0.205581	0.398151
GO:0014070	response to organic cyclic compound	5	1045	0.005	Biological Process	0.152957	0.398247
GO:0034121	regulation of toll-like receptor signaling pathway	1	61	0.016	Biological Process	0.153351	0.398247
GO:0051851	modification by host of symbiont morphology or physiology	1	61	0.016	Biological Process	0.153351	0.398247
GO:1903508	positive regulation of nucleic acid-templated transcription	7	1643	0.004	Biological Process	0.154845	0.400608
GO:0006378	mRNA polyadenylation	1	62	0.016	Biological Process	0.155662	0.400608
GO:0019080	viral gene expression	1	62	0.016	Biological Process	0.155662	0.400608
GO:0021879	forebrain neuron differentiation	1	62	0.016	Biological Process	0.155662	0.400608
GO:0030166	proteoglycan biosynthetic process	1	62	0.016	Biological Process	0.155662	0.400608
GO:0035065	regulation of histone acetylation	1	62	0.016	Biological Process	0.155662	0.400608
GO:0042734	presynaptic membrane	1	95	0.011	Cellular Component	0.209514	0.400696
GO:0044853	plasma membrane raft	1	95	0.011	Cellular Component	0.209514	0.400696
GO:0080134	regulation of response to stress	6	1346	0.004	Biological Process	0.156373	0.401834
GO:0035326	enhancer binding	1	116	0.009	Molecular Function	0.261833	0.40222
GO:1902680	positive regulation of RNA biosynthetic process	7	1649	0.004	Biological Process	0.15693	0.402663
GO:0000819	sister chromatid segregation	2	260	0.008	Biological Process	0.157427	0.403333
GO:1901362	organic cyclic compound biosynthetic process	17	4928	0.003	Biological Process	0.158322	0.405021
GO:0010564	regulation of cell cycle process	4	775	0.005	Biological Process	0.158745	0.405497
GO:0005793	endoplasmic reticulum-Golgi intermediate compartment	1	97	0.01	Cellular Component	0.213428	0.405646
GO:0031301	integral component of organelle membrane	2	353	0.006	Cellular Component	0.216023	0.406297
GO:0071944	cell periphery	15	4958	0.003	Cellular Component	0.216426	0.406297
GO:0006810	transport	18	5281	0.003	Biological Process	0.160077	0.406356
GO:0046847	filopodium assembly	1	64	0.016	Biological Process	0.160267	0.406356
GO:0048168	regulation of neuronal synaptic plasticity	1	64	0.016	Biological Process	0.160267	0.406356
GO:0050818	regulation of coagulation	1	64	0.016	Biological Process	0.160267	0.406356
GO:0051702	interaction with symbiont	1	64	0.016	Biological Process	0.160267	0.406356
GO:0017124	SH3 domain binding	1	118	0.008	Molecular Function	0.2657	0.406431
GO:0042470	melanosome	1	100	0.01	Cellular Component	0.219264	0.406635
GO:0048770	pigment granule	1	100	0.01	Cellular Component	0.219264	0.406635
GO:1901566	organonitrogen compound biosynthetic process	10	2603	0.004	Biological Process	0.16067	0.406776
GO:0016779	nucleotidyltransferase activity	2	387	0.005	Molecular Function	0.267214	0.407022
GO:0001085	RNA polymerase II transcription factor binding	1	120	0.008	Molecular Function	0.269547	0.407141
GO:1901618	organic hydroxy compound transmembrane transporter activity	1	120	0.008	Molecular Function	0.269547	0.407141
GO:0051403	stress-activated MAPK cascade	2	264	0.008	Biological Process	0.161248	0.407639
GO:0009536	plastid	1	101	0.01	Cellular Component	0.2212	0.407754
GO:0032602	chemokine production	1	65	0.015	Biological Process	0.16256	0.407946
GO:0042632	cholesterol homeostasis	1	65	0.015	Biological Process	0.16256	0.407946
GO:0051646	mitochondrion localization	1	65	0.015	Biological Process	0.16256	0.407946
GO:0051937	catecholamine transport	1	65	0.015	Biological Process	0.16256	0.407946
GO:2001057	reactive nitrogen species metabolic process	1	65	0.015	Biological Process	0.16256	0.407946
GO:0015605	organophosphate ester transmembrane transporter activity	1	121	0.008	Molecular Function	0.271464	0.408327
GO:0008104	protein localization	11	2940	0.004	Biological Process	0.164291	0.409488
GO:0002690	positive regulation of leukocyte chemotaxis	1	66	0.015	Biological Process	0.164846	0.409488
GO:0006891	intra-Golgi vesicle-mediated transport	1	66	0.015	Biological Process	0.164846	0.409488
GO:0010623	developmental programmed cell death	1	66	0.015	Biological Process	0.164846	0.409488
GO:0030521	androgen receptor signaling pathway	1	66	0.015	Biological Process	0.164846	0.409488
GO:0043486	histone exchange	1	66	0.015	Biological Process	0.164846	0.409488
GO:0055092	sterol homeostasis	1	66	0.015	Biological Process	0.164846	0.409488
GO:0065004	protein-DNA complex assembly	2	268	0.007	Biological Process	0.165087	0.409491
GO:0002684	positive regulation of immune system process	4	791	0.005	Biological Process	0.167123	0.409808
GO:0000381	regulation of alternative mRNA splicing, via spliceosome	1	67	0.015	Biological Process	0.167127	0.409808
GO:0002949	tRNA threonylcarbamoyladenosine modification	1	67	0.015	Biological Process	0.167127	0.409808
GO:0006040	amino sugar metabolic process	1	67	0.015	Biological Process	0.167127	0.409808
GO:0030865	cortical cytoskeleton organization	1	67	0.015	Biological Process	0.167127	0.409808
GO:0043631	RNA polyadenylation	1	67	0.015	Biological Process	0.167127	0.409808
GO:0061077	chaperone-mediated protein folding	1	67	0.015	Biological Process	0.167127	0.409808
GO:0090529	cell septum assembly	1	67	0.015	Biological Process	0.167127	0.409808
GO:0043066	negative regulation of apoptotic process	4	792	0.005	Biological Process	0.167652	0.410508
GO:0008324	cation transmembrane transporter activity	4	1021	0.004	Molecular Function	0.274432	0.410549
GO:0015318	inorganic solute uptake transmembrane transporter activity	3	701	0.004	Molecular Function	0.275216	0.410549
GO:0015563	uptake transmembrane transporter activity	3	704	0.004	Molecular Function	0.277357	0.411216
GO:0008026	ATP-dependent helicase activity	1	125	0.008	Molecular Function	0.27908	0.411216
GO:0070035	purine NTP-dependent helicase activity	1	125	0.008	Molecular Function	0.27908	0.411216
GO:0000123	histone acetyltransferase complex	1	104	0.01	Cellular Component	0.226979	0.413427
GO:0016363	nuclear matrix	1	104	0.01	Cellular Component	0.226979	0.413427
GO:0042100	B cell proliferation	1	68	0.015	Biological Process	0.169402	0.414201
GO:0000982	transcription factor activity, RNA polymerase II core promoter proximal region sequence-specific binding	2	403	0.005	Molecular Function	0.282745	0.414482
GO:0016151	nickel cation binding	1	128	0.008	Molecular Function	0.284741	0.414482
GO:1901677	phosphate transmembrane transporter activity	1	128	0.008	Molecular Function	0.284741	0.414482
GO:0042802	identical protein binding	6	1715	0.003	Molecular Function	0.286165	0.414882
GO:0000976	transcription regulatory region sequence-specific DNA binding	3	718	0.004	Molecular Function	0.287376	0.41497
GO:0005789	endoplasmic reticulum membrane	4	997	0.004	Cellular Component	0.229633	0.415785
GO:0043407	negative regulation of MAP kinase activity	1	69	0.014	Biological Process	0.171671	0.416018
GO:0045143	homologous chromosome segregation	1	69	0.014	Biological Process	0.171671	0.416018
GO:0048747	muscle fiber development	1	69	0.014	Biological Process	0.171671	0.416018
GO:0048806	genitalia development	1	69	0.014	Biological Process	0.171671	0.416018
GO:1901880	negative regulation of protein depolymerization	1	69	0.014	Biological Process	0.171671	0.416018
GO:0007126	meiotic nuclear division	2	275	0.007	Biological Process	0.171844	0.416018
GO:2000241	regulation of reproductive process	2	275	0.007	Biological Process	0.171844	0.416018
GO:0098609	cell-cell adhesion	4	802	0.005	Biological Process	0.172977	0.416172
GO:0036465	synaptic vesicle recycling	1	70	0.014	Biological Process	0.173933	0.416172
GO:0040020	regulation of meiotic nuclear division	1	70	0.014	Biological Process	0.173933	0.416172
GO:0043367	CD4-positive, alpha-beta T cell differentiation	1	70	0.014	Biological Process	0.173933	0.416172
GO:0043618	regulation of transcription from RNA polymerase II promoter in response to stress	1	70	0.014	Biological Process	0.173933	0.416172
GO:0043966	histone H3 acetylation	1	70	0.014	Biological Process	0.173933	0.416172
GO:2000756	regulation of peptidyl-lysine acetylation	1	70	0.014	Biological Process	0.173933	0.416172
GO:0006461	protein complex assembly	7	1697	0.004	Biological Process	0.174093	0.416172
GO:0070271	protein complex biogenesis	7	1697	0.004	Biological Process	0.174093	0.416172
GO:0043069	negative regulation of programmed cell death	4	805	0.005	Biological Process	0.174586	0.41677
GO:0051656	establishment of organelle localization	3	531	0.006	Biological Process	0.175007	0.417194
GO:0055052	ATP-binding cassette (ABC) transporter complex, substrate-binding subunit-containing	1	107	0.009	Cellular Component	0.232717	0.417405
GO:0031300	intrinsic component of organelle membrane	2	373	0.005	Cellular Component	0.234239	0.417405
GO:0031985	Golgi cisterna	1	108	0.009	Cellular Component	0.23462	0.417405
GO:0006383	transcription from RNA polymerase III promoter	1	71	0.014	Biological Process	0.17619	0.418267
GO:0021872	forebrain generation of neurons	1	71	0.014	Biological Process	0.17619	0.418267
GO:0042775	mitochondrial ATP synthesis coupled electron transport	1	71	0.014	Biological Process	0.17619	0.418267
GO:0006281	DNA repair	5	1098	0.005	Biological Process	0.176619	0.418394
GO:0007281	germ cell development	3	535	0.006	Biological Process	0.17771	0.418394
GO:0002456	T cell mediated immunity	1	72	0.014	Biological Process	0.17844	0.418394
GO:0006513	protein monoubiquitination	1	72	0.014	Biological Process	0.17844	0.418394
GO:0019226	transmission of nerve impulse	1	72	0.014	Biological Process	0.17844	0.418394
GO:0051881	regulation of mitochondrial membrane potential	1	72	0.014	Biological Process	0.17844	0.418394
GO:1903426	regulation of reactive oxygen species biosynthetic process	1	72	0.014	Biological Process	0.17844	0.418394
GO:1903902	positive regulation of viral life cycle	1	72	0.014	Biological Process	0.17844	0.418394
GO:2000738	positive regulation of stem cell differentiation	1	72	0.014	Biological Process	0.17844	0.418394
GO:0005267	potassium channel activity	1	132	0.008	Molecular Function	0.292221	0.420286
GO:0006283	transcription-coupled nucleotide-excision repair	1	73	0.014	Biological Process	0.180684	0.420779
GO:0006305	DNA alkylation	1	73	0.014	Biological Process	0.180684	0.420779
GO:0006306	DNA methylation	1	73	0.014	Biological Process	0.180684	0.420779
GO:0014032	neural crest cell development	1	73	0.014	Biological Process	0.180684	0.420779
GO:0030974	thiamine pyrophosphate transport	1	73	0.014	Biological Process	0.180684	0.420779
GO:0006399	tRNA metabolic process	3	541	0.006	Biological Process	0.181787	0.422199
GO:0097190	apoptotic signaling pathway	3	541	0.006	Biological Process	0.181787	0.422199
GO:0033143	regulation of intracellular steroid hormone receptor signaling pathway	1	74	0.014	Biological Process	0.182923	0.423117
GO:0034446	substrate adhesion-dependent cell spreading	1	74	0.014	Biological Process	0.182923	0.423117
GO:0042773	ATP synthesis coupled electron transport	1	74	0.014	Biological Process	0.182923	0.423117
GO:0031252	cell leading edge	2	379	0.005	Cellular Component	0.239726	0.424024
GO:0051234	establishment of localization	18	5387	0.003	Biological Process	0.183831	0.424646
GO:0001676	long-chain fatty acid metabolic process	1	75	0.013	Biological Process	0.185155	0.424841
GO:0010717	regulation of epithelial to mesenchymal transition	1	75	0.013	Biological Process	0.185155	0.424841
GO:0015888	thiamine transport	1	75	0.013	Biological Process	0.185155	0.424841
GO:0043954	cellular component maintenance	1	75	0.013	Biological Process	0.185155	0.424841
GO:0050909	sensory perception of taste	1	75	0.013	Biological Process	0.185155	0.424841
GO:0008238	exopeptidase activity	1	135	0.007	Molecular Function	0.297781	0.426584
GO:0001078	transcriptional repressor activity, RNA polymerase II core promoter proximal region sequence-specific binding	1	136	0.007	Molecular Function	0.299625	0.426658
GO:0001228	transcriptional activator activity, RNA polymerase II transcription regulatory region sequence-specific binding	2	421	0.005	Molecular Function	0.300197	0.426658
GO:0043242	negative regulation of protein complex disassembly	1	76	0.013	Biological Process	0.187382	0.427837
GO:0050764	regulation of phagocytosis	1	76	0.013	Biological Process	0.187382	0.427837
GO:1903312	negative regulation of mRNA metabolic process	1	76	0.013	Biological Process	0.187382	0.427837
GO:0031098	stress-activated protein kinase signaling cascade	2	291	0.007	Biological Process	0.18746	0.427837
GO:0045088	regulation of innate immune response	2	292	0.007	Biological Process	0.188443	0.428557
GO:1902578	single-organism localization	17	5061	0.003	Biological Process	0.188933	0.428557
GO:0001776	leukocyte homeostasis	1	77	0.013	Biological Process	0.189602	0.428557
GO:0042475	odontogenesis of dentin-containing tooth	1	77	0.013	Biological Process	0.189602	0.428557
GO:0048524	positive regulation of viral process	1	77	0.013	Biological Process	0.189602	0.428557
GO:0070525	tRNA threonylcarbamoyladenosine metabolic process	1	77	0.013	Biological Process	0.189602	0.428557
GO:0032501	multicellular organismal process	23	7183	0.003	Biological Process	0.189869	0.428557
GO:0043067	regulation of programmed cell death	6	1430	0.004	Biological Process	0.190208	0.428557
GO:0015850	organic hydroxy compound transport	2	295	0.007	Biological Process	0.191396	0.428557
GO:0000288	nuclear-transcribed mRNA catabolic process, deadenylation-dependent decay	1	78	0.013	Biological Process	0.191817	0.428557
GO:0002286	T cell activation involved in immune response	1	78	0.013	Biological Process	0.191817	0.428557
GO:0003341	cilium movement	1	78	0.013	Biological Process	0.191817	0.428557
GO:0046785	microtubule polymerization	1	78	0.013	Biological Process	0.191817	0.428557
GO:0060021	palate development	1	78	0.013	Biological Process	0.191817	0.428557
GO:0072384	organelle transport along microtubule	1	78	0.013	Biological Process	0.191817	0.428557
GO:1903313	positive regulation of mRNA metabolic process	1	78	0.013	Biological Process	0.191817	0.428557
GO:0002250	adaptive immune response	2	297	0.007	Biological Process	0.193369	0.428557
GO:0006865	amino acid transport	2	297	0.007	Biological Process	0.193369	0.428557
GO:0000380	alternative mRNA splicing, via spliceosome	1	79	0.013	Biological Process	0.194026	0.428557
GO:0006029	proteoglycan metabolic process	1	79	0.013	Biological Process	0.194026	0.428557
GO:0007131	reciprocal meiotic recombination	1	79	0.013	Biological Process	0.194026	0.428557
GO:0010324	membrane invagination	1	79	0.013	Biological Process	0.194026	0.428557
GO:0035825	reciprocal DNA recombination	1	79	0.013	Biological Process	0.194026	0.428557
GO:1901983	regulation of protein acetylation	1	79	0.013	Biological Process	0.194026	0.428557
GO:2000379	positive regulation of reactive oxygen species metabolic process	1	79	0.013	Biological Process	0.194026	0.428557
GO:0016247	channel regulator activity	1	138	0.007	Molecular Function	0.303299	0.429376
GO:0042175	nuclear outer membrane-endoplasmic reticulum membrane network	4	1025	0.004	Cellular Component	0.244685	0.430308
GO:0031248	protein acetyltransferase complex	1	115	0.009	Cellular Component	0.247814	0.430859
GO:1902493	acetyltransferase complex	1	115	0.009	Cellular Component	0.247814	0.430859
GO:0101002	ficolin-1-rich granule	1	116	0.009	Cellular Component	0.249681	0.431652
GO:0007031	peroxisome organization	1	80	0.013	Biological Process	0.196228	0.431985
GO:0015844	monoamine transport	1	80	0.013	Biological Process	0.196228	0.431985
GO:0006898	receptor-mediated endocytosis	2	300	0.007	Biological Process	0.196334	0.431985
GO:0004521	endoribonuclease activity	1	140	0.007	Molecular Function	0.306953	0.432044
GO:0003774	motor activity	1	141	0.007	Molecular Function	0.308774	0.432044
GO:0019843	rRNA binding	1	141	0.007	Molecular Function	0.308774	0.432044
GO:0045944	positive regulation of transcription from RNA polymerase II promoter	5	1141	0.004	Biological Process	0.196821	0.432501
GO:0032269	negative regulation of cellular protein metabolic process	5	1142	0.004	Biological Process	0.197301	0.432698
GO:0007215	glutamate receptor signaling pathway	1	81	0.012	Biological Process	0.198425	0.432698
GO:0035710	CD4-positive, alpha-beta T cell activation	1	81	0.012	Biological Process	0.198425	0.432698
GO:0043044	ATP-dependent chromatin remodeling	1	81	0.012	Biological Process	0.198425	0.432698
GO:0045639	positive regulation of myeloid cell differentiation	1	81	0.012	Biological Process	0.198425	0.432698
GO:0046824	positive regulation of nucleocytoplasmic transport	1	81	0.012	Biological Process	0.198425	0.432698
GO:0043241	protein complex disassembly	2	303	0.007	Biological Process	0.199304	0.433614
GO:0006824	cobalt ion transport	1	82	0.012	Biological Process	0.200616	0.433614
GO:0017145	stem cell division	1	82	0.012	Biological Process	0.200616	0.433614
GO:0030317	sperm motility	1	82	0.012	Biological Process	0.200616	0.433614
GO:0048066	developmental pigmentation	1	82	0.012	Biological Process	0.200616	0.433614
GO:0072332	intrinsic apoptotic signaling pathway by p53 class mediator	1	82	0.012	Biological Process	0.200616	0.433614
GO:2001243	negative regulation of intrinsic apoptotic signaling pathway	1	82	0.012	Biological Process	0.200616	0.433614
GO:0007018	microtubule-based movement	2	305	0.007	Biological Process	0.201288	0.434518
GO:0045786	negative regulation of cell cycle	3	571	0.005	Biological Process	0.202548	0.436137
GO:0010595	positive regulation of endothelial cell migration	1	83	0.012	Biological Process	0.202801	0.436137
GO:1901879	regulation of protein depolymerization	1	83	0.012	Biological Process	0.202801	0.436137
GO:0043405	regulation of MAP kinase activity	2	307	0.007	Biological Process	0.203274	0.436606
GO:0030018	Z disc	1	119	0.008	Cellular Component	0.255254	0.436874
GO:0042995	cell projection	7	2101	0.003	Cellular Component	0.255557	0.436874
GO:0010171	body morphogenesis	1	84	0.012	Biological Process	0.204981	0.439721
GO:0030666	endocytic vesicle membrane	1	121	0.008	Cellular Component	0.258947	0.44021
GO:0031110	regulation of microtubule polymerization or depolymerization	1	85	0.012	Biological Process	0.207154	0.440441
GO:0042737	drug catabolic process	1	85	0.012	Biological Process	0.207154	0.440441
GO:0044033	multi-organism metabolic process	1	85	0.012	Biological Process	0.207154	0.440441
GO:0051952	regulation of amine transport	1	85	0.012	Biological Process	0.207154	0.440441
GO:2001022	positive regulation of response to DNA damage stimulus	1	85	0.012	Biological Process	0.207154	0.440441
GO:0051650	establishment of vesicle localization	2	311	0.006	Biological Process	0.207254	0.440441
GO:0016337	single organismal cell-cell adhesion	3	579	0.005	Biological Process	0.208182	0.440441
GO:0048608	reproductive structure development	3	579	0.005	Biological Process	0.208182	0.440441
GO:0051179	localization	21	6550	0.003	Biological Process	0.208736	0.440441
GO:0009072	aromatic amino acid family metabolic process	1	86	0.012	Biological Process	0.209322	0.440441
GO:0014033	neural crest cell differentiation	1	86	0.012	Biological Process	0.209322	0.440441
GO:0034502	protein localization to chromosome	1	86	0.012	Biological Process	0.209322	0.440441
GO:0006352	DNA-templated transcription, initiation	2	314	0.006	Biological Process	0.210244	0.440441
GO:0009968	negative regulation of signal transduction	5	1169	0.004	Biological Process	0.210412	0.440441
GO:0061458	reproductive system development	3	583	0.005	Biological Process	0.211013	0.440441
GO:0055085	transmembrane transport	7	1794	0.004	Biological Process	0.211217	0.440441
GO:1903046	meiotic cell cycle process	2	315	0.006	Biological Process	0.211242	0.440441
GO:0002688	regulation of leukocyte chemotaxis	1	87	0.011	Biological Process	0.211484	0.440441
GO:0007405	neuroblast proliferation	1	87	0.011	Biological Process	0.211484	0.440441
GO:0019068	virion assembly	1	87	0.011	Biological Process	0.211484	0.440441
GO:0031100	organ regeneration	1	87	0.011	Biological Process	0.211484	0.440441
GO:0060349	bone morphogenesis	1	87	0.011	Biological Process	0.211484	0.440441
GO:0070192	chromosome organization involved in meiotic cell cycle	1	87	0.011	Biological Process	0.211484	0.440441
GO:1903409	reactive oxygen species biosynthetic process	1	87	0.011	Biological Process	0.211484	0.440441
GO:0004866	endopeptidase inhibitor activity	1	145	0.007	Molecular Function	0.316008	0.44046
GO:0005215	transporter activity	6	1782	0.003	Molecular Function	0.317592	0.440965
GO:0031349	positive regulation of defense response	2	316	0.006	Biological Process	0.212241	0.441179
GO:0043065	positive regulation of apoptotic process	3	586	0.005	Biological Process	0.213142	0.441179
GO:0032147	activation of protein kinase activity	2	317	0.006	Biological Process	0.213239	0.441179
GO:0001756	somitogenesis	1	88	0.011	Biological Process	0.21364	0.441179
GO:0015886	heme transport	1	88	0.011	Biological Process	0.21364	0.441179
GO:0034605	cellular response to heat	1	88	0.011	Biological Process	0.21364	0.441179
GO:0060563	neuroepithelial cell differentiation	1	88	0.011	Biological Process	0.21364	0.441179
GO:0000792	heterochromatin	1	123	0.008	Cellular Component	0.262622	0.442138
GO:0005829	cytosol	13	4364	0.003	Cellular Component	0.262971	0.442138
GO:0009987	cellular process	46	16232	0.003	Biological Process	0.214473	0.442366
GO:0044728	DNA methylation or demethylation	1	89	0.011	Biological Process	0.21579	0.444548
GO:0051726	regulation of cell cycle	5	1183	0.004	Biological Process	0.217328	0.446818
GO:0021766	hippocampus development	1	90	0.011	Biological Process	0.217934	0.446818
GO:0032505	reproduction of a single-celled organism	1	90	0.011	Biological Process	0.217934	0.446818
GO:0045117	azole transport	1	90	0.011	Biological Process	0.217934	0.446818
GO:0051648	vesicle localization	2	322	0.006	Biological Process	0.218242	0.446913
GO:0048585	negative regulation of response to stimulus	6	1499	0.004	Biological Process	0.220037	0.448339
GO:0017015	regulation of transforming growth factor beta receptor signaling pathway	1	91	0.011	Biological Process	0.220073	0.448339
GO:0043506	regulation of JUN kinase activity	1	91	0.011	Biological Process	0.220073	0.448339
GO:0045292	mRNA cis splicing, via spliceosome	1	91	0.011	Biological Process	0.220073	0.448339
GO:0007178	transmembrane receptor protein serine/threonine kinase signaling pathway	2	324	0.006	Biological Process	0.220246	0.448339
GO:0044463	cell projection part	5	1416	0.004	Cellular Component	0.268197	0.44846
GO:0051248	negative regulation of protein metabolic process	5	1192	0.004	Biological Process	0.221813	0.450816
GO:0006614	SRP-dependent cotranslational protein targeting to membrane	1	92	0.011	Biological Process	0.222206	0.450816
GO:0052548	regulation of endopeptidase activity	2	326	0.006	Biological Process	0.222252	0.450816
GO:0009055	electron carrier activity	1	151	0.007	Molecular Function	0.326722	0.450895
GO:0008094	DNA-dependent ATPase activity	1	152	0.007	Molecular Function	0.328491	0.450895
GO:0061135	endopeptidase regulator activity	1	152	0.007	Molecular Function	0.328491	0.450895
GO:0030155	regulation of cell adhesion	3	601	0.005	Biological Process	0.22386	0.45183
GO:0060548	negative regulation of cell death	4	893	0.004	Biological Process	0.223982	0.45183
GO:0001707	mesoderm formation	1	93	0.011	Biological Process	0.224334	0.45183
GO:0033108	mitochondrial respiratory chain complex assembly	1	93	0.011	Biological Process	0.224334	0.45183
GO:1901678	iron coordination entity transport	1	93	0.011	Biological Process	0.224334	0.45183
GO:1903844	regulation of cellular response to transforming growth factor beta stimulus	1	93	0.011	Biological Process	0.224334	0.45183
GO:0015114	phosphate ion transmembrane transporter activity	3	778	0.004	Molecular Function	0.330616	0.452093
GO:0098590	plasma membrane region	4	1075	0.004	Cellular Component	0.272129	0.452563
GO:0046632	alpha-beta T cell differentiation	1	94	0.011	Biological Process	0.226455	0.455568
GO:0008083	growth factor activity	1	156	0.006	Molecular Function	0.335524	0.457073
GO:0001503	ossification	2	332	0.006	Biological Process	0.228279	0.458698
GO:1902533	positive regulation of intracellular signal transduction	4	901	0.004	Biological Process	0.228658	0.458922
GO:0016796	exonuclease activity, active with either ribo- or deoxyribonucleic acids and producing 5'-phosphomonoesters	1	158	0.006	Molecular Function	0.339014	0.46009
GO:0000184	nuclear-transcribed mRNA catabolic process, nonsense-mediated decay	1	96	0.01	Biological Process	0.230681	0.460825
GO:0006613	cotranslational protein targeting to membrane	1	96	0.01	Biological Process	0.230681	0.460825
GO:0021536	diencephalon development	1	96	0.01	Biological Process	0.230681	0.460825
GO:1903076	regulation of protein localization to plasma membrane	1	96	0.01	Biological Process	0.230681	0.460825
GO:0034660	ncRNA metabolic process	4	906	0.004	Biological Process	0.231594	0.462109
GO:0033554	cellular response to stress	9	2499	0.004	Biological Process	0.232265	0.46291
GO:0051445	regulation of meiotic cell cycle	1	97	0.01	Biological Process	0.232786	0.463409
GO:0015711	organic anion transport	3	618	0.005	Biological Process	0.236142	0.466285
GO:0000902	cell morphogenesis	6	1535	0.004	Biological Process	0.236237	0.466285
GO:0007399	nervous system development	9	2511	0.004	Biological Process	0.236595	0.466285
GO:0048519	negative regulation of biological process	16	4898	0.003	Biological Process	0.236941	0.466285
GO:0031058	positive regulation of histone modification	1	99	0.01	Biological Process	0.236979	0.466285
GO:0035567	non-canonical Wnt signaling pathway	1	99	0.01	Biological Process	0.236979	0.466285
GO:0048332	mesoderm morphogenesis	1	99	0.01	Biological Process	0.236979	0.466285
GO:0002757	immune response-activating signal transduction	2	341	0.006	Biological Process	0.237343	0.466285
GO:0007009	plasma membrane organization	2	341	0.006	Biological Process	0.237343	0.466285
GO:0016458	gene silencing	2	341	0.006	Biological Process	0.237343	0.466285
GO:0045785	positive regulation of cell adhesion	2	341	0.006	Biological Process	0.237343	0.466285
GO:0032446	protein modification by small protein conjugation	4	916	0.004	Biological Process	0.237495	0.466285
GO:0009719	response to endogenous stimulus	7	1861	0.004	Biological Process	0.238558	0.46674
GO:0002761	regulation of myeloid leukocyte differentiation	1	100	0.01	Biological Process	0.239066	0.46674
GO:0010811	positive regulation of cell-substrate adhesion	1	100	0.01	Biological Process	0.239066	0.46674
GO:0042273	ribosomal large subunit biogenesis	1	100	0.01	Biological Process	0.239066	0.46674
GO:0010948	negative regulation of cell cycle process	2	343	0.006	Biological Process	0.239361	0.46674
GO:0031396	regulation of protein ubiquitination	2	343	0.006	Biological Process	0.239361	0.46674
GO:0010720	positive regulation of cell development	3	623	0.005	Biological Process	0.239779	0.467023
GO:0002687	positive regulation of leukocyte migration	1	101	0.01	Biological Process	0.241149	0.467038
GO:0022904	respiratory electron transport chain	1	101	0.01	Biological Process	0.241149	0.467038
GO:0048002	antigen processing and presentation of peptide antigen	1	101	0.01	Biological Process	0.241149	0.467038
GO:0071156	regulation of cell cycle arrest	1	101	0.01	Biological Process	0.241149	0.467038
GO:1903510	mucopolysaccharide metabolic process	1	101	0.01	Biological Process	0.241149	0.467038
GO:0031674	I band	1	134	0.007	Cellular Component	0.282518	0.467301
GO:0022407	regulation of cell-cell adhesion	2	346	0.006	Biological Process	0.242389	0.468911
GO:0090101	negative regulation of transmembrane receptor protein serine/threonine kinase signaling pathway	1	102	0.01	Biological Process	0.243225	0.469275
GO:1904375	regulation of protein localization to cell periphery	1	102	0.01	Biological Process	0.243225	0.469275
GO:0051098	regulation of binding	2	347	0.006	Biological Process	0.243399	0.469275
GO:0034622	cellular macromolecular complex assembly	5	1237	0.004	Biological Process	0.244677	0.471086
GO:0022604	regulation of cell morphogenesis	3	630	0.005	Biological Process	0.244888	0.471086
GO:0002040	sprouting angiogenesis	1	103	0.01	Biological Process	0.245296	0.471343
GO:0000313	organellar ribosome	1	137	0.007	Cellular Component	0.287853	0.473565
GO:0009062	fatty acid catabolic process	1	104	0.01	Biological Process	0.247362	0.473726
GO:0071347	cellular response to interleukin-1	1	104	0.01	Biological Process	0.247362	0.473726
GO:0009966	regulation of signal transduction	10	2875	0.003	Biological Process	0.247366	0.473726
GO:0030414	peptidase inhibitor activity	1	165	0.006	Molecular Function	0.351086	0.474551
GO:0015103	inorganic anion transmembrane transporter activity	3	808	0.004	Molecular Function	0.352298	0.474551
GO:0010941	regulation of cell death	6	1562	0.004	Biological Process	0.248643	0.475641
GO:1990837	sequence-specific double-stranded DNA binding	3	811	0.004	Molecular Function	0.354465	0.475694
GO:0061041	regulation of wound healing	1	105	0.01	Biological Process	0.249422	0.476147
GO:0032984	macromolecular complex disassembly	2	353	0.006	Biological Process	0.249463	0.476147
GO:0015031	protein transport	8	2216	0.004	Biological Process	0.250002	0.476276
GO:0023051	regulation of signaling	11	3221	0.003	Biological Process	0.250221	0.476276
GO:0046677	response to antibiotic	2	354	0.006	Biological Process	0.250474	0.476276
GO:0015695	organic cation transport	1	106	0.009	Biological Process	0.251476	0.476276
GO:0019634	organic phosphonate metabolic process	1	106	0.009	Biological Process	0.251476	0.476276
GO:1990823	response to leukemia inhibitory factor	1	106	0.009	Biological Process	0.251476	0.476276
GO:1990830	cellular response to leukemia inhibitory factor	1	106	0.009	Biological Process	0.251476	0.476276
GO:0033267	axon part	2	439	0.005	Cellular Component	0.294815	0.477467
GO:0098687	chromosomal region	2	439	0.005	Cellular Component	0.294815	0.477467
GO:0005791	rough endoplasmic reticulum	1	141	0.007	Cellular Component	0.294906	0.477467
GO:0043209	myelin sheath	1	142	0.007	Cellular Component	0.296658	0.477776
GO:0045861	negative regulation of proteolysis	2	357	0.006	Biological Process	0.253509	0.477829
GO:0052547	regulation of peptidase activity	2	357	0.006	Biological Process	0.253509	0.477829
GO:0002706	regulation of lymphocyte mediated immunity	1	107	0.009	Biological Process	0.253525	0.477829
GO:0007569	cell aging	1	107	0.009	Biological Process	0.253525	0.477829
GO:0006935	chemotaxis	3	642	0.005	Biological Process	0.25369	0.477829
GO:0015629	actin cytoskeleton	2	444	0.005	Cellular Component	0.299402	0.479671
GO:0051649	establishment of localization in cell	11	3236	0.003	Biological Process	0.255263	0.480265
GO:0005319	lipid transporter activity	1	170	0.006	Molecular Function	0.359577	0.480768
GO:0009101	glycoprotein biosynthetic process	2	360	0.006	Biological Process	0.256546	0.48162
GO:0051090	regulation of sequence-specific DNA binding transcription factor activity	2	360	0.006	Biological Process	0.256546	0.48162
GO:0045047	protein targeting to ER	1	109	0.009	Biological Process	0.257607	0.482028
GO:1903310	positive regulation of chromatin modification	1	109	0.009	Biological Process	0.257607	0.482028
GO:1903729	regulation of plasma membrane organization	1	109	0.009	Biological Process	0.257607	0.482028
GO:0072594	establishment of protein localization to organelle	3	649	0.005	Biological Process	0.258848	0.483194
GO:0006119	oxidative phosphorylation	1	110	0.009	Biological Process	0.259639	0.483194
GO:0030048	actin filament-based movement	1	110	0.009	Biological Process	0.259639	0.483194
GO:0033692	cellular polysaccharide biosynthetic process	1	110	0.009	Biological Process	0.259639	0.483194
GO:0051180	vitamin transport	1	110	0.009	Biological Process	0.259639	0.483194
GO:0048285	organelle fission	3	652	0.005	Biological Process	0.261063	0.485317
GO:0002764	immune response-regulating signaling pathway	2	366	0.005	Biological Process	0.262621	0.486556
GO:0042330	taxis	3	655	0.005	Biological Process	0.263281	0.486556
GO:0044087	regulation of cellular component biogenesis	4	959	0.004	Biological Process	0.263285	0.486556
GO:0001701	in utero embryonic development	2	367	0.005	Biological Process	0.263634	0.486556
GO:0045132	meiotic chromosome segregation	1	112	0.009	Biological Process	0.263688	0.486556
GO:0071363	cellular response to growth factor stimulus	3	657	0.005	Biological Process	0.264762	0.486556
GO:0010646	regulation of cell communication	11	3265	0.003	Biological Process	0.265124	0.486556
GO:0015980	energy derivation by oxidation of organic compounds	2	369	0.005	Biological Process	0.26566	0.486556
GO:0002822	regulation of adaptive immune response based on somatic recombination of immune receptors built from immunoglobulin superfamily domains	1	113	0.009	Biological Process	0.265704	0.486556
GO:0042476	odontogenesis	1	113	0.009	Biological Process	0.265704	0.486556
GO:0048749	compound eye development	1	113	0.009	Biological Process	0.265704	0.486556
GO:0050680	negative regulation of epithelial cell proliferation	1	113	0.009	Biological Process	0.265704	0.486556
GO:0061053	somite development	1	113	0.009	Biological Process	0.265704	0.486556
GO:0072599	establishment of protein localization to endoplasmic reticulum	1	113	0.009	Biological Process	0.265704	0.486556
GO:1903320	regulation of protein modification by small protein conjugation or removal	2	371	0.005	Biological Process	0.267686	0.487634
GO:0010634	positive regulation of epithelial cell migration	1	114	0.009	Biological Process	0.267715	0.487634
GO:0043244	regulation of protein complex disassembly	1	114	0.009	Biological Process	0.267715	0.487634
GO:0051261	protein depolymerization	1	114	0.009	Biological Process	0.267715	0.487634
GO:1902904	negative regulation of fibril organization	1	114	0.009	Biological Process	0.267715	0.487634
GO:0008028	monocarboxylic acid transmembrane transporter activity	1	174	0.006	Molecular Function	0.366292	0.487938
GO:0033993	response to lipid	4	968	0.004	Biological Process	0.268759	0.489015
GO:0006415	translational termination	1	115	0.009	Biological Process	0.26972	0.489207
GO:0031644	regulation of neurological system process	1	115	0.009	Biological Process	0.26972	0.489207
GO:0072655	establishment of protein localization to mitochondrion	1	115	0.009	Biological Process	0.26972	0.489207
GO:0098802	plasma membrane receptor complex	1	148	0.007	Cellular Component	0.307084	0.489416
GO:0005925	focal adhesion	1	149	0.007	Cellular Component	0.308807	0.489612
GO:0034504	protein localization to nucleus	2	374	0.005	Biological Process	0.270726	0.490511
GO:0050877	neurological system process	5	1288	0.004	Biological Process	0.271361	0.490757
GO:0006334	nucleosome assembly	1	116	0.009	Biological Process	0.27172	0.490757
GO:0031638	zymogen activation	1	116	0.009	Biological Process	0.27172	0.490757
GO:1901564	organonitrogen compound metabolic process	18	5727	0.003	Biological Process	0.272189	0.491068
GO:0016054	organic acid catabolic process	2	376	0.005	Biological Process	0.272752	0.491068
GO:0046395	carboxylic acid catabolic process	2	376	0.005	Biological Process	0.272752	0.491068
GO:0032506	cytokinetic process	1	117	0.009	Biological Process	0.273715	0.491769
GO:0071901	negative regulation of protein serine/threonine kinase activity	1	117	0.009	Biological Process	0.273715	0.491769
GO:0023057	negative regulation of signaling	5	1293	0.004	Biological Process	0.274016	0.491794
GO:0031109	microtubule polymerization or depolymerization	1	118	0.008	Biological Process	0.275705	0.492761
GO:0042752	regulation of circadian rhythm	1	118	0.008	Biological Process	0.275705	0.492761
GO:0070585	protein localization to mitochondrion	1	118	0.008	Biological Process	0.275705	0.492761
GO:0090090	negative regulation of canonical Wnt signaling pathway	1	118	0.008	Biological Process	0.275705	0.492761
GO:0000975	regulatory region DNA binding	3	837	0.004	Molecular Function	0.373212	0.493515
GO:0044212	transcription regulatory region DNA binding	3	837	0.004	Molecular Function	0.373212	0.493515
GO:0001067	regulatory region nucleic acid binding	3	839	0.004	Molecular Function	0.374652	0.49361
GO:0008047	enzyme activator activity	2	501	0.004	Molecular Function	0.37669	0.494491
GO:0030253	protein secretion by the type I secretion system	1	119	0.008	Biological Process	0.277689	0.494989
GO:0051092	positive regulation of NF-kappaB transcription factor activity	1	119	0.008	Biological Process	0.277689	0.494989
GO:0051346	negative regulation of hydrolase activity	2	381	0.005	Biological Process	0.277818	0.494989
GO:0004518	nuclease activity	2	503	0.004	Molecular Function	0.378567	0.495155
GO:0005795	Golgi stack	1	152	0.007	Cellular Component	0.313951	0.495201
GO:0022412	cellular process involved in reproduction in multicellular organism	3	676	0.004	Biological Process	0.27888	0.495708
GO:0000271	polysaccharide biosynthetic process	1	120	0.008	Biological Process	0.279667	0.495708
GO:0006304	DNA modification	1	120	0.008	Biological Process	0.279667	0.495708
GO:0051588	regulation of neurotransmitter transport	1	120	0.008	Biological Process	0.279667	0.495708
GO:1903054	negative regulation of extracellular matrix organization	1	120	0.008	Biological Process	0.279667	0.495708
GO:0034332	adherens junction organization	1	121	0.008	Biological Process	0.281641	0.497149
GO:0046425	regulation of JAK-STAT cascade	1	121	0.008	Biological Process	0.281641	0.497149
GO:0051817	modification of morphology or physiology of other organism involved in symbiotic interaction	1	121	0.008	Biological Process	0.281641	0.497149
GO:1901796	regulation of signal transduction by p53 class mediator	1	121	0.008	Biological Process	0.281641	0.497149
GO:0042391	regulation of membrane potential	2	386	0.005	Biological Process	0.282883	0.498828
GO:0032508	DNA duplex unwinding	1	122	0.008	Biological Process	0.283609	0.499535
GO:0070848	response to growth factor	3	683	0.004	Biological Process	0.284104	0.499535
GO:0010648	negative regulation of cell communication	5	1312	0.004	Biological Process	0.284158	0.499535
GO:0046631	alpha-beta T cell activation	1	123	0.008	Biological Process	0.285572	0.500993
GO:1903828	negative regulation of cellular protein localization	1	123	0.008	Biological Process	0.285572	0.500993
GO:0021761	limbic system development	1	124	0.008	Biological Process	0.287529	0.502883
GO:1902107	positive regulation of leukocyte differentiation	1	124	0.008	Biological Process	0.287529	0.502883
GO:1904892	regulation of STAT cascade	1	124	0.008	Biological Process	0.287529	0.502883
GO:0009628	response to abiotic stimulus	5	1319	0.004	Biological Process	0.287915	0.503045
GO:0030176	integral component of endoplasmic reticulum membrane	1	156	0.006	Cellular Component	0.320752	0.503333
GO:0005924	cell-substrate adherens junction	1	157	0.006	Cellular Component	0.322441	0.503403
GO:0098794	postsynapse	2	471	0.004	Cellular Component	0.324093	0.503414
GO:0098800	inner mitochondrial membrane protein complex	1	159	0.006	Cellular Component	0.325809	0.503522
GO:0001726	ruffle	1	160	0.006	Cellular Component	0.327486	0.503572
GO:0031227	intrinsic component of endoplasmic reticulum membrane	1	161	0.006	Cellular Component	0.32916	0.503614
GO:0008340	determination of adult lifespan	1	125	0.008	Biological Process	0.289481	0.504554
GO:0031145	anaphase-promoting complex-dependent proteasomal ubiquitin-dependent protein catabolic process	1	125	0.008	Biological Process	0.289481	0.504554
GO:0010769	regulation of cell morphogenesis involved in differentiation	2	393	0.005	Biological Process	0.28997	0.504554
GO:0019058	viral life cycle	2	394	0.005	Biological Process	0.290982	0.504554
GO:0031346	positive regulation of cell projection organization	2	394	0.005	Biological Process	0.290982	0.504554
GO:0002819	regulation of adaptive immune response	1	126	0.008	Biological Process	0.291429	0.504554
GO:0034637	cellular carbohydrate biosynthetic process	1	126	0.008	Biological Process	0.291429	0.504554
GO:0043473	pigmentation	1	126	0.008	Biological Process	0.291429	0.504554
GO:0055088	lipid homeostasis	1	126	0.008	Biological Process	0.291429	0.504554
GO:0030055	cell-substrate junction	1	163	0.006	Cellular Component	0.332494	0.506185
GO:0005875	microtubule associated complex	1	164	0.006	Cellular Component	0.334155	0.506196
GO:0006900	membrane budding	1	127	0.008	Biological Process	0.29337	0.506382
GO:0031333	negative regulation of protein complex assembly	1	127	0.008	Biological Process	0.29337	0.506382
GO:0050921	positive regulation of chemotaxis	1	127	0.008	Biological Process	0.29337	0.506382
GO:0045184	establishment of protein localization	8	2326	0.003	Biological Process	0.294581	0.50796
GO:0006928	movement of cell or subcellular component	7	1992	0.004	Biological Process	0.29525	0.508602
GO:0003678	DNA helicase activity	1	189	0.005	Molecular Function	0.390864	0.509393
GO:1902531	regulation of intracellular signal transduction	6	1662	0.004	Biological Process	0.296202	0.509729
GO:0070555	response to interleukin-1	1	129	0.008	Biological Process	0.297239	0.511
GO:0002253	activation of immune response	2	402	0.005	Biological Process	0.299073	0.512998
GO:0032989	cellular component morphogenesis	6	1669	0.004	Biological Process	0.299611	0.512998
GO:0009100	glycoprotein metabolic process	2	403	0.005	Biological Process	0.300084	0.512998
GO:0050808	synapse organization	2	403	0.005	Biological Process	0.300084	0.512998
GO:0001508	action potential	1	131	0.008	Biological Process	0.301086	0.512998
GO:0022408	negative regulation of cell-cell adhesion	1	131	0.008	Biological Process	0.301086	0.512998
GO:0051101	regulation of DNA binding	1	131	0.008	Biological Process	0.301086	0.512998
GO:0070972	protein localization to endoplasmic reticulum	1	131	0.008	Biological Process	0.301086	0.512998
GO:0010469	regulation of receptor activity	2	404	0.005	Biological Process	0.301094	0.512998
GO:0001667	ameboidal-type cell migration	2	405	0.005	Biological Process	0.302105	0.514208
GO:0071310	cellular response to organic substance	8	2346	0.003	Biological Process	0.302925	0.514713
GO:0010594	regulation of endothelial cell migration	1	132	0.008	Biological Process	0.303002	0.514713
GO:0015079	potassium ion transmembrane transporter activity	1	193	0.005	Molecular Function	0.397258	0.515863
GO:0000187	activation of MAPK activity	1	133	0.008	Biological Process	0.304913	0.516288
GO:0030879	mammary gland development	1	133	0.008	Biological Process	0.304913	0.516288
GO:0090288	negative regulation of cellular response to growth factor stimulus	1	133	0.008	Biological Process	0.304913	0.516288
GO:0030335	positive regulation of cell migration	2	408	0.005	Biological Process	0.305134	0.516288
GO:0007268	synaptic transmission	3	712	0.004	Biological Process	0.30584	0.516973
GO:0006520	cellular amino acid metabolic process	3	713	0.004	Biological Process	0.306592	0.517223
GO:0099537	trans-synaptic signaling	3	713	0.004	Biological Process	0.306592	0.517223
GO:0099536	synaptic signaling	3	715	0.004	Biological Process	0.308096	0.519249
GO:0044432	endoplasmic reticulum part	4	1203	0.003	Cellular Component	0.344576	0.519411
GO:0001837	epithelial to mesenchymal transition	1	135	0.007	Biological Process	0.308719	0.519788
GO:0005516	calmodulin binding	1	196	0.005	Molecular Function	0.40201	0.520163
GO:0043679	axon terminus	1	173	0.006	Cellular Component	0.348926	0.520592
GO:0034399	nuclear periphery	1	174	0.006	Cellular Component	0.350547	0.520592
GO:0043197	dendritic spine	1	174	0.006	Cellular Component	0.350547	0.520592
GO:0044309	neuron spine	1	175	0.006	Cellular Component	0.352165	0.520592
GO:0000724	double-strand break repair via homologous recombination	1	136	0.007	Biological Process	0.310614	0.521954
GO:0051592	response to calcium ion	1	136	0.007	Biological Process	0.310614	0.521954
GO:0030674	protein binding, bridging	1	198	0.005	Molecular Function	0.405158	0.522364
GO:0044248	cellular catabolic process	8	2368	0.003	Biological Process	0.312174	0.522744
GO:0030326	embryonic limb morphogenesis	1	137	0.007	Biological Process	0.312505	0.522744
GO:0045807	positive regulation of endocytosis	1	137	0.007	Biological Process	0.312505	0.522744
GO:0051181	cofactor transport	1	137	0.007	Biological Process	0.312505	0.522744
GO:0030029	actin filament-based process	3	721	0.004	Biological Process	0.312609	0.522744
GO:0007568	aging	2	417	0.005	Biological Process	0.31421	0.523678
GO:0042176	regulation of protein catabolic process	2	417	0.005	Biological Process	0.31421	0.523678
GO:0000725	recombinational repair	1	138	0.007	Biological Process	0.31439	0.523678
GO:0016202	regulation of striated muscle tissue development	1	138	0.007	Biological Process	0.31439	0.523678
GO:0046915	transition metal ion transmembrane transporter activity	1	200	0.005	Molecular Function	0.408289	0.524528
GO:0004540	ribonuclease activity	1	201	0.005	Molecular Function	0.409849	0.524665
GO:0034774	secretory granule lumen	1	179	0.006	Cellular Component	0.358595	0.524677
GO:0005856	cytoskeleton	6	1978	0.003	Cellular Component	0.360559	0.524677
GO:0005737	cytoplasm	27	10282	0.003	Cellular Component	0.361391	0.524677
GO:0090575	RNA polymerase II transcription factor complex	1	181	0.006	Cellular Component	0.361787	0.524677
GO:0061134	peptidase regulator activity	1	202	0.005	Molecular Function	0.411405	0.524795
GO:0015238	drug transmembrane transporter activity	1	203	0.005	Molecular Function	0.412956	0.52492
GO:0090484	drug transporter activity	1	204	0.005	Molecular Function	0.414504	0.525039
GO:0051640	organelle localization	3	725	0.004	Biological Process	0.31562	0.525217
GO:0002285	lymphocyte activation involved in immune response	1	139	0.007	Biological Process	0.31627	0.525278
GO:0033045	regulation of sister chromatid segregation	1	139	0.007	Biological Process	0.31627	0.525278
GO:0032838	cell projection cytoplasm	1	183	0.005	Cellular Component	0.364963	0.526786
GO:0009064	glutamine family amino acid metabolic process	1	140	0.007	Biological Process	0.318145	0.527371
GO:1901861	regulation of muscle tissue development	1	140	0.007	Biological Process	0.318145	0.527371
GO:0044092	negative regulation of molecular function	4	1050	0.004	Biological Process	0.319509	0.52863
GO:0010259	multicellular organism aging	1	141	0.007	Biological Process	0.320016	0.52863
GO:0009725	response to hormone	4	1051	0.004	Biological Process	0.320135	0.52863
GO:0045859	regulation of protein kinase activity	3	731	0.004	Biological Process	0.320139	0.52863
GO:0060205	cytoplasmic membrane-bounded vesicle lumen	1	185	0.005	Cellular Component	0.368124	0.528634
GO:0031983	vesicle lumen	1	186	0.005	Cellular Component	0.369698	0.528634
GO:0001933	negative regulation of protein phosphorylation	2	424	0.005	Biological Process	0.321255	0.529074
GO:0006024	glycosaminoglycan biosynthetic process	1	142	0.007	Biological Process	0.321881	0.529074
GO:0048583	regulation of response to stimulus	12	3774	0.003	Biological Process	0.322033	0.529074
GO:0045787	positive regulation of cell cycle	2	425	0.005	Biological Process	0.32226	0.529074
GO:0050804	modulation of synaptic transmission	2	425	0.005	Biological Process	0.32226	0.529074
GO:2000147	positive regulation of cell motility	2	425	0.005	Biological Process	0.32226	0.529074
GO:0007259	JAK-STAT cascade	1	143	0.007	Biological Process	0.323741	0.529983
GO:0035113	embryonic appendage morphogenesis	1	143	0.007	Biological Process	0.323741	0.529983
GO:0048634	regulation of muscle organ development	1	143	0.007	Biological Process	0.323741	0.529983
GO:0010038	response to metal ion	2	428	0.005	Biological Process	0.325273	0.530991
GO:0001704	formation of primary germ layer	1	144	0.007	Biological Process	0.325596	0.530991
GO:0002685	regulation of leukocyte migration	1	144	0.007	Biological Process	0.325596	0.530991
GO:0051494	negative regulation of cytoskeleton organization	1	144	0.007	Biological Process	0.325596	0.530991
GO:0007155	cell adhesion	5	1390	0.004	Biological Process	0.326552	0.53148
GO:0033044	regulation of chromosome organization	2	430	0.005	Biological Process	0.32728	0.53148
GO:0051304	chromosome separation	1	145	0.007	Biological Process	0.327446	0.53148
GO:0097696	STAT cascade	1	145	0.007	Biological Process	0.327446	0.53148
GO:1903900	regulation of viral life cycle	1	145	0.007	Biological Process	0.327446	0.53148
GO:0044306	neuron projection terminus	1	189	0.005	Cellular Component	0.374399	0.532866
GO:0006023	aminoglycan biosynthetic process	1	146	0.007	Biological Process	0.329291	0.532961
GO:0019882	antigen processing and presentation	1	146	0.007	Biological Process	0.329291	0.532961
GO:2001257	regulation of cation channel activity	1	146	0.007	Biological Process	0.329291	0.532961
GO:0007267	cell-cell signaling	5	1396	0.004	Biological Process	0.329853	0.533365
GO:0045727	positive regulation of translation	1	147	0.007	Biological Process	0.331132	0.534929
GO:0048523	negative regulation of cellular process	14	4505	0.003	Biological Process	0.331696	0.535335
GO:0007423	sensory organ development	3	747	0.004	Biological Process	0.332197	0.53564
GO:0010970	establishment of localization by movement along microtubule	1	148	0.007	Biological Process	0.332967	0.536181
GO:0022610	biological adhesion	5	1402	0.004	Biological Process	0.333158	0.536181
GO:0030162	regulation of proteolysis	3	749	0.004	Biological Process	0.333705	0.536557
GO:0035637	multicellular organismal signaling	1	149	0.007	Biological Process	0.334797	0.537809
GO:0042981	regulation of apoptotic process	5	1406	0.004	Biological Process	0.335364	0.538215
GO:0002262	myeloid cell homeostasis	1	150	0.007	Biological Process	0.336623	0.538722
GO:0031397	negative regulation of protein ubiquitination	1	150	0.007	Biological Process	0.336623	0.538722
GO:0048593	camera-type eye morphogenesis	1	150	0.007	Biological Process	0.336623	0.538722
GO:0019752	carboxylic acid metabolic process	5	1409	0.004	Biological Process	0.337019	0.538853
GO:0007179	transforming growth factor beta receptor signaling pathway	1	151	0.007	Biological Process	0.338443	0.53962
GO:0030595	leukocyte chemotaxis	1	151	0.007	Biological Process	0.338443	0.53962
GO:0050792	regulation of viral process	1	151	0.007	Biological Process	0.338443	0.53962
GO:0071456	cellular response to hypoxia	1	152	0.007	Biological Process	0.340259	0.541557
GO:0009056	catabolic process	9	2779	0.003	Biological Process	0.34029	0.541557
GO:0015833	peptide transport	6	1752	0.003	Biological Process	0.340625	0.541588
GO:0002703	regulation of leukocyte mediated immunity	1	153	0.007	Biological Process	0.34207	0.541874
GO:0008037	cell recognition	1	153	0.007	Biological Process	0.34207	0.541874
GO:0030178	negative regulation of Wnt signaling pathway	1	153	0.007	Biological Process	0.34207	0.541874
GO:0046822	regulation of nucleocytoplasmic transport	1	153	0.007	Biological Process	0.34207	0.541874
GO:0044707	single-multicellular organism process	19	6322	0.003	Biological Process	0.342629	0.542259
GO:0003714	transcription corepressor activity	1	214	0.005	Molecular Function	0.429764	0.542464
GO:0032403	protein complex binding	3	919	0.003	Molecular Function	0.431649	0.542945
GO:0022626	cytosolic ribosome	1	196	0.005	Cellular Component	0.385236	0.543235
GO:0030017	sarcomere	1	196	0.005	Cellular Component	0.385236	0.543235
GO:0098589	membrane region	4	1277	0.003	Cellular Component	0.387047	0.543286
GO:0030509	BMP signaling pathway	1	154	0.006	Biological Process	0.343876	0.54373
GO:0001649	osteoblast differentiation	1	155	0.006	Biological Process	0.345677	0.545571
GO:0002181	cytoplasmic translation	1	155	0.006	Biological Process	0.345677	0.545571
GO:0051272	positive regulation of cellular component movement	2	449	0.004	Biological Process	0.346274	0.54601
GO:0016055	Wnt signaling pathway	2	450	0.004	Biological Process	0.347269	0.547076
GO:0051241	negative regulation of multicellular organismal process	4	1096	0.004	Biological Process	0.348427	0.548204
GO:0002831	regulation of response to biotic stimulus	1	157	0.006	Biological Process	0.349264	0.548204
GO:0010212	response to ionizing radiation	1	157	0.006	Biological Process	0.349264	0.548204
GO:2000377	regulation of reactive oxygen species metabolic process	1	157	0.006	Biological Process	0.349264	0.548204
GO:0043900	regulation of multi-organism process	2	453	0.004	Biological Process	0.350253	0.548803
GO:0080135	regulation of cellular response to stress	3	771	0.004	Biological Process	0.350286	0.548803
GO:0043086	negative regulation of catalytic activity	3	772	0.004	Biological Process	0.351039	0.549481
GO:0070647	protein modification by small protein conjugation or removal	4	1102	0.004	Biological Process	0.35221	0.549778
GO:0035108	limb morphogenesis	1	159	0.006	Biological Process	0.352833	0.549778
GO:0043901	negative regulation of multi-organism process	1	159	0.006	Biological Process	0.352833	0.549778
GO:0044264	cellular polysaccharide metabolic process	1	159	0.006	Biological Process	0.352833	0.549778
GO:0050821	protein stabilization	1	159	0.006	Biological Process	0.352833	0.549778
GO:0003690	double-stranded DNA binding	3	931	0.003	Molecular Function	0.440069	0.549886
GO:0004527	exonuclease activity	1	221	0.005	Molecular Function	0.440213	0.549886
GO:0051129	negative regulation of cellular component organization	3	776	0.004	Biological Process	0.354052	0.550046
GO:0006986	response to unfolded protein	1	160	0.006	Biological Process	0.35461	0.550046
GO:0007286	spermatid development	1	160	0.006	Biological Process	0.35461	0.550046
GO:1903035	negative regulation of response to wounding	1	160	0.006	Biological Process	0.35461	0.550046
GO:1903708	positive regulation of hemopoiesis	1	160	0.006	Biological Process	0.35461	0.550046
GO:0031329	regulation of cellular catabolic process	3	778	0.004	Biological Process	0.355558	0.550801
GO:0032879	regulation of localization	8	2470	0.003	Biological Process	0.355875	0.550801
GO:0042326	negative regulation of phosphorylation	2	459	0.004	Biological Process	0.356208	0.550801
GO:0009405	pathogenesis	1	161	0.006	Biological Process	0.356382	0.550801
GO:0042886	amide transport	6	1785	0.003	Biological Process	0.357165	0.551153
GO:0043623	cellular protein complex assembly	3	781	0.004	Biological Process	0.357816	0.551153
GO:0043409	negative regulation of MAPK cascade	1	162	0.006	Biological Process	0.358149	0.551153
GO:1903321	negative regulation of protein modification by small protein conjugation or removal	1	162	0.006	Biological Process	0.358149	0.551153
GO:0050790	regulation of catalytic activity	7	2130	0.003	Biological Process	0.358217	0.551153
GO:0035821	modification of morphology or physiology of other organism	1	163	0.006	Biological Process	0.359912	0.552768
GO:0036294	cellular response to decreased oxygen levels	1	163	0.006	Biological Process	0.359912	0.552768
GO:0009967	positive regulation of signal transduction	5	1451	0.003	Biological Process	0.360283	0.552842
GO:0022890	inorganic cation transmembrane transporter activity	3	938	0.003	Molecular Function	0.444961	0.55341
GO:0001664	G-protein coupled receptor binding	1	225	0.004	Molecular Function	0.4461	0.55341
GO:0022008	neurogenesis	6	1793	0.003	Biological Process	0.361188	0.553735
GO:0045860	positive regulation of protein kinase activity	2	466	0.004	Biological Process	0.363132	0.555176
GO:0071900	regulation of protein serine/threonine kinase activity	2	466	0.004	Biological Process	0.363132	0.555176
GO:0060491	regulation of cell projection assembly	1	165	0.006	Biological Process	0.363423	0.555176
GO:0099504	synaptic vesicle cycle	1	165	0.006	Biological Process	0.363423	0.555176
GO:0048771	tissue remodeling	1	166	0.006	Biological Process	0.365172	0.556118
GO:0071772	response to BMP	1	166	0.006	Biological Process	0.365172	0.556118
GO:0071773	cellular response to BMP stimulus	1	166	0.006	Biological Process	0.365172	0.556118
GO:0043549	regulation of kinase activity	3	791	0.004	Biological Process	0.365338	0.556118
GO:0006812	cation transport	5	1462	0.003	Biological Process	0.366395	0.556543
GO:0007127	meiosis I	1	167	0.006	Biological Process	0.366916	0.556543
GO:0030307	positive regulation of cell growth	1	167	0.006	Biological Process	0.366916	0.556543
GO:0051983	regulation of chromosome segregation	1	167	0.006	Biological Process	0.366916	0.556543
GO:0045471	response to ethanol	1	168	0.006	Biological Process	0.368655	0.557685
GO:0043254	regulation of protein complex assembly	2	472	0.004	Biological Process	0.369047	0.557685
GO:0010810	regulation of cell-substrate adhesion	1	169	0.006	Biological Process	0.370389	0.557685
GO:0022900	electron transport chain	1	169	0.006	Biological Process	0.370389	0.557685
GO:0043542	endothelial cell migration	1	169	0.006	Biological Process	0.370389	0.557685
GO:0048515	spermatid differentiation	1	169	0.006	Biological Process	0.370389	0.557685
GO:1903651	positive regulation of cytoplasmic transport	1	169	0.006	Biological Process	0.370389	0.557685
GO:1903825	organic acid transmembrane transport	1	169	0.006	Biological Process	0.370389	0.557685
GO:0071345	cellular response to cytokine stimulus	3	798	0.004	Biological Process	0.370597	0.557685
GO:0008284	positive regulation of cell proliferation	3	799	0.004	Biological Process	0.371348	0.557836
GO:0030198	extracellular matrix organization	3	799	0.004	Biological Process	0.371348	0.557836
GO:0060090	binding, bridging	1	229	0.004	Molecular Function	0.451927	0.558718
GO:0005741	mitochondrial outer membrane	1	206	0.005	Cellular Component	0.400399	0.559461
GO:0007498	mesoderm development	1	171	0.006	Biological Process	0.373844	0.561086
GO:0048468	cell development	8	2512	0.003	Biological Process	0.374166	0.561086
GO:0016192	vesicle-mediated transport	6	1820	0.003	Biological Process	0.374798	0.561542
GO:0060348	bone development	1	172	0.006	Biological Process	0.375565	0.562199
GO:0031399	regulation of protein modification process	6	1823	0.003	Biological Process	0.376313	0.562827
GO:0003712	transcription cofactor activity	2	589	0.003	Molecular Function	0.456914	0.562955
GO:0006612	protein targeting to membrane	1	173	0.006	Biological Process	0.377281	0.563783
GO:0036464	cytoplasmic ribonucleoprotein granule	1	210	0.005	Cellular Component	0.406361	0.564705
GO:0044798	nuclear transcription factor complex	1	211	0.005	Cellular Component	0.407843	0.564705
GO:0034250	positive regulation of cellular amide metabolic process	1	174	0.006	Biological Process	0.378992	0.565354
GO:0048520	positive regulation of behavior	1	174	0.006	Biological Process	0.378992	0.565354
GO:0015837	amine transport	1	175	0.006	Biological Process	0.380699	0.567406
GO:0007565	female pregnancy	1	176	0.006	Biological Process	0.382401	0.568255
GO:0043903	regulation of symbiosis, encompassing mutualism through parasitism	1	176	0.006	Biological Process	0.382401	0.568255
GO:0071453	cellular response to oxygen levels	1	176	0.006	Biological Process	0.382401	0.568255
GO:0006820	anion transport	3	814	0.004	Biological Process	0.382594	0.568255
GO:0051704	multi-organism process	9	2883	0.003	Biological Process	0.383041	0.568426
GO:0044449	contractile fiber part	1	215	0.005	Cellular Component	0.413733	0.57028
GO:0002366	leukocyte activation involved in immune response	2	489	0.004	Biological Process	0.385696	0.571871
GO:0046328	regulation of JNK cascade	1	179	0.006	Biological Process	0.387479	0.573046
GO:2000736	regulation of stem cell differentiation	1	179	0.006	Biological Process	0.387479	0.573046
GO:0040017	positive regulation of locomotion	2	491	0.004	Biological Process	0.387643	0.573046
GO:0007017	microtubule-based process	3	821	0.004	Biological Process	0.38783	0.573046
GO:0043436	oxoacid metabolic process	5	1502	0.003	Biological Process	0.388659	0.573046
GO:0002573	myeloid leukocyte differentiation	1	180	0.006	Biological Process	0.389163	0.573046
GO:0048754	branching morphogenesis of an epithelial tube	1	180	0.006	Biological Process	0.389163	0.573046
GO:1904950	negative regulation of establishment of protein localization	1	180	0.006	Biological Process	0.389163	0.573046
GO:0002263	cell activation involved in immune response	2	493	0.004	Biological Process	0.389588	0.573179
GO:0055002	striated muscle cell development	1	181	0.006	Biological Process	0.390843	0.574532
GO:0043062	extracellular structure organization	3	827	0.004	Biological Process	0.392312	0.575513
GO:0006342	chromatin silencing	1	182	0.005	Biological Process	0.392517	0.575513
GO:0031398	positive regulation of protein ubiquitination	1	182	0.005	Biological Process	0.392517	0.575513
GO:0017144	drug metabolic process	2	497	0.004	Biological Process	0.393469	0.576416
GO:0004536	deoxyribonuclease activity	1	242	0.004	Molecular Function	0.470452	0.577418
GO:0001227	transcriptional repressor activity, RNA polymerase II transcription regulatory region sequence-specific binding	1	243	0.004	Molecular Function	0.471852	0.577418
GO:0012501	programmed cell death	6	1860	0.003	Biological Process	0.39502	0.577708
GO:0002449	lymphocyte mediated immunity	1	184	0.005	Biological Process	0.395853	0.577708
GO:0009066	aspartate family amino acid metabolic process	1	184	0.005	Biological Process	0.395853	0.577708
GO:0021543	pallium development	1	184	0.005	Biological Process	0.395853	0.577708
GO:0033674	positive regulation of kinase activity	2	500	0.004	Biological Process	0.396374	0.577708
GO:0034762	regulation of transmembrane transport	2	500	0.004	Biological Process	0.396374	0.577708
GO:0010632	regulation of epithelial cell migration	1	185	0.005	Biological Process	0.397515	0.578879
GO:0006082	organic acid metabolic process	5	1520	0.003	Biological Process	0.398682	0.57996
GO:0072089	stem cell proliferation	1	186	0.005	Biological Process	0.399172	0.57996
GO:1903827	regulation of cellular protein localization	2	503	0.004	Biological Process	0.399272	0.57996
GO:0030016	myofibril	1	224	0.004	Cellular Component	0.426777	0.580438
GO:0035770	ribonucleoprotein granule	1	225	0.004	Cellular Component	0.428209	0.580438
GO:0005788	endoplasmic reticulum lumen	1	226	0.004	Cellular Component	0.429637	0.580438
GO:0005765	lysosomal membrane	1	227	0.004	Cellular Component	0.431062	0.580438
GO:0009897	external side of plasma membrane	1	228	0.004	Cellular Component	0.432483	0.580438
GO:0031968	organelle outer membrane	1	228	0.004	Cellular Component	0.432483	0.580438
GO:0002682	regulation of immune system process	4	1180	0.003	Biological Process	0.401399	0.580598
GO:0015748	organophosphate ester transport	1	188	0.005	Biological Process	0.402472	0.580598
GO:0030203	glycosaminoglycan metabolic process	1	188	0.005	Biological Process	0.402472	0.580598
GO:0030902	hindbrain development	1	188	0.005	Biological Process	0.402472	0.580598
GO:0035966	response to topologically incorrect protein	1	188	0.005	Biological Process	0.402472	0.580598
GO:0048489	synaptic vesicle transport	1	188	0.005	Biological Process	0.402472	0.580598
GO:0060173	limb development	1	188	0.005	Biological Process	0.402472	0.580598
GO:0097480	establishment of synaptic vesicle localization	1	188	0.005	Biological Process	0.402472	0.580598
GO:0001817	regulation of cytokine production	2	508	0.004	Biological Process	0.40409	0.580598
GO:0022411	cellular component disassembly	2	508	0.004	Biological Process	0.40409	0.580598
GO:0051604	protein maturation	2	508	0.004	Biological Process	0.40409	0.580598
GO:0050920	regulation of chemotaxis	1	189	0.005	Biological Process	0.404115	0.580598
GO:0061351	neural precursor cell proliferation	1	189	0.005	Biological Process	0.404115	0.580598
GO:0007275	multicellular organism development	16	5443	0.003	Biological Process	0.406815	0.583988
GO:0014031	mesenchymal cell development	1	192	0.005	Biological Process	0.409019	0.58666
GO:0030139	endocytic vesicle	1	233	0.004	Cellular Component	0.439538	0.587331
GO:0006367	transcription initiation from RNA polymerase II promoter	1	193	0.005	Biological Process	0.410645	0.588008
GO:1901606	alpha-amino acid catabolic process	1	193	0.005	Biological Process	0.410645	0.588008
GO:0030182	neuron differentiation	5	1543	0.003	Biological Process	0.411479	0.588223
GO:2001234	negative regulation of apoptotic signaling pathway	1	194	0.005	Biological Process	0.412267	0.588223
GO:0051270	regulation of cellular component movement	3	854	0.004	Biological Process	0.412385	0.588223
GO:0009792	embryo development ending in birth or egg hatching	3	856	0.004	Biological Process	0.413865	0.588223
GO:0042113	B cell activation	1	195	0.005	Biological Process	0.413884	0.588223
GO:0048167	regulation of synaptic plasticity	1	195	0.005	Biological Process	0.413884	0.588223
GO:0048813	dendrite morphogenesis	1	195	0.005	Biological Process	0.413884	0.588223
GO:0071804	cellular potassium ion transport	1	195	0.005	Biological Process	0.413884	0.588223
GO:0071805	potassium ion transmembrane transport	1	195	0.005	Biological Process	0.413884	0.588223
GO:0000086	G2/M transition of mitotic cell cycle	1	196	0.005	Biological Process	0.415496	0.58905
GO:0007249	I-kappaB kinase/NF-kappaB signaling	1	196	0.005	Biological Process	0.415496	0.58905
GO:0097479	synaptic vesicle localization	1	196	0.005	Biological Process	0.415496	0.58905
GO:0044242	cellular lipid catabolic process	1	198	0.005	Biological Process	0.418709	0.592508
GO:1903322	positive regulation of protein modification by small protein conjugation or removal	1	198	0.005	Biological Process	0.418709	0.592508
GO:0034220	ion transmembrane transport	4	1208	0.003	Biological Process	0.418973	0.592508
GO:0009057	macromolecule catabolic process	5	1561	0.003	Biological Process	0.421479	0.594691
GO:0043902	positive regulation of multi-organism process	1	200	0.005	Biological Process	0.421904	0.594691
GO:0055001	muscle cell development	1	200	0.005	Biological Process	0.421904	0.594691
GO:0070507	regulation of microtubule cytoskeleton organization	1	200	0.005	Biological Process	0.421904	0.594691
GO:0042221	response to chemical	13	4410	0.003	Biological Process	0.422836	0.594976
GO:0044089	positive regulation of cellular component biogenesis	2	528	0.004	Biological Process	0.423183	0.594976
GO:0016567	protein ubiquitination	3	869	0.003	Biological Process	0.423461	0.594976
GO:0048864	stem cell development	1	201	0.005	Biological Process	0.423495	0.594976
GO:0009894	regulation of catabolic process	3	870	0.003	Biological Process	0.424197	0.595254
GO:1902532	negative regulation of intracellular signal transduction	2	530	0.004	Biological Process	0.425076	0.595254
GO:0035282	segmentation	1	202	0.005	Biological Process	0.425082	0.595254
GO:2001020	regulation of response to DNA damage stimulus	1	202	0.005	Biological Process	0.425082	0.595254
GO:0006022	aminoglycan metabolic process	1	203	0.005	Biological Process	0.426665	0.595798
GO:0022409	positive regulation of cell-cell adhesion	1	203	0.005	Biological Process	0.426665	0.595798
GO:0021953	central nervous system neuron differentiation	1	204	0.005	Biological Process	0.428243	0.595798
GO:0045637	regulation of myeloid cell differentiation	1	204	0.005	Biological Process	0.428243	0.595798
GO:0048762	mesenchymal cell differentiation	1	204	0.005	Biological Process	0.428243	0.595798
GO:0071560	cellular response to transforming growth factor beta stimulus	1	204	0.005	Biological Process	0.428243	0.595798
GO:0071897	DNA biosynthetic process	1	204	0.005	Biological Process	0.428243	0.595798
GO:0048869	cellular developmental process	13	4425	0.003	Biological Process	0.428251	0.595798
GO:0043292	contractile fiber	1	239	0.004	Cellular Component	0.447891	0.59589
GO:0030246	carbohydrate binding	1	256	0.004	Molecular Function	0.489718	0.596515
GO:0048018	receptor agonist activity	1	257	0.004	Molecular Function	0.491068	0.596515
GO:0015078	hydrogen ion transmembrane transporter activity	1	258	0.004	Molecular Function	0.492414	0.596515
GO:0048568	embryonic organ development	2	535	0.004	Biological Process	0.429795	0.597461
GO:0001654	eye development	2	537	0.004	Biological Process	0.431678	0.599591
GO:0002443	leukocyte mediated immunity	2	538	0.004	Biological Process	0.432618	0.599904
GO:0030154	cell differentiation	12	4078	0.003	Biological Process	0.432876	0.599904
GO:0017148	negative regulation of translation	1	207	0.005	Biological Process	0.432953	0.599904
GO:0061024	membrane organization	4	1232	0.003	Biological Process	0.433962	0.600817
GO:0032412	regulation of ion transmembrane transporter activity	1	208	0.005	Biological Process	0.434514	0.601095
GO:0007162	negative regulation of cell adhesion	1	209	0.005	Biological Process	0.436071	0.602356
GO:0098657	import into cell	2	542	0.004	Biological Process	0.43637	0.602356
GO:0006811	ion transport	6	1943	0.003	Biological Process	0.436997	0.602356
GO:0050778	positive regulation of immune response	2	543	0.004	Biological Process	0.437306	0.602356
GO:0050730	regulation of peptidyl-tyrosine phosphorylation	1	210	0.005	Biological Process	0.437624	0.602356
GO:0010033	response to organic substance	9	3016	0.003	Biological Process	0.438527	0.602356
GO:0034097	response to cytokine	3	890	0.003	Biological Process	0.438859	0.602356
GO:0051216	cartilage development	1	211	0.005	Biological Process	0.439173	0.602356
GO:0061138	morphogenesis of a branching epithelium	1	211	0.005	Biological Process	0.439173	0.602356
GO:2001252	positive regulation of chromosome organization	1	211	0.005	Biological Process	0.439173	0.602356
GO:0007416	synapse assembly	1	212	0.005	Biological Process	0.440718	0.602356
GO:0046651	lymphocyte proliferation	1	212	0.005	Biological Process	0.440718	0.602356
GO:0071559	response to transforming growth factor beta	1	212	0.005	Biological Process	0.440718	0.602356
GO:0072331	signal transduction by p53 class mediator	1	212	0.005	Biological Process	0.440718	0.602356
GO:0044265	cellular macromolecule catabolic process	4	1243	0.003	Biological Process	0.440804	0.602356
GO:0002252	immune effector process	3	893	0.003	Biological Process	0.441048	0.602356
GO:0032880	regulation of protein localization	3	894	0.003	Biological Process	0.441777	0.602871
GO:0043022	ribosome binding	1	265	0.004	Molecular Function	0.50174	0.604594
GO:0016787	hydrolase activity	9	3316	0.003	Molecular Function	0.505292	0.604594
GO:0015077	monovalent inorganic cation transmembrane transporter activity	2	647	0.003	Molecular Function	0.506625	0.604594
GO:0030546	receptor activator activity	1	269	0.004	Molecular Function	0.506994	0.604594
GO:0000989	transcription factor activity, transcription factor binding	2	648	0.003	Molecular Function	0.507457	0.604594
GO:0044839	cell cycle G2/M phase transition	1	214	0.005	Biological Process	0.443794	0.605142
GO:0032943	mononuclear cell proliferation	1	215	0.005	Biological Process	0.445326	0.606748
GO:0030217	T cell differentiation	1	216	0.005	Biological Process	0.446854	0.607382
GO:0032872	regulation of stress-activated MAPK cascade	1	216	0.005	Biological Process	0.446854	0.607382
GO:0090092	regulation of transmembrane receptor protein serine/threonine kinase signaling pathway	1	216	0.005	Biological Process	0.446854	0.607382
GO:0010001	glial cell differentiation	1	217	0.005	Biological Process	0.448378	0.608007
GO:0060828	regulation of canonical Wnt signaling pathway	1	217	0.005	Biological Process	0.448378	0.608007
GO:0070302	regulation of stress-activated protein kinase signaling cascade	1	217	0.005	Biological Process	0.448378	0.608007
GO:0009063	cellular amino acid catabolic process	1	218	0.005	Biological Process	0.449898	0.609104
GO:0030336	negative regulation of cell migration	1	218	0.005	Biological Process	0.449898	0.609104
GO:0032279	asymmetric synapse	1	248	0.004	Cellular Component	0.460193	0.609606
GO:0014069	postsynaptic density	1	250	0.004	Cellular Component	0.46289	0.610536
GO:0072593	reactive oxygen species metabolic process	1	219	0.005	Biological Process	0.451414	0.610674
GO:0072657	protein localization to membrane	2	559	0.004	Biological Process	0.452174	0.61122
GO:0016579	protein deubiquitination	1	220	0.005	Biological Process	0.452926	0.611271
GO:0034249	negative regulation of cellular amide metabolic process	1	220	0.005	Biological Process	0.452926	0.611271
GO:0001077	transcriptional activator activity, RNA polymerase II core promoter proximal region sequence-specific binding	1	275	0.004	Molecular Function	0.514773	0.611293
GO:0099572	postsynaptic specialization	1	252	0.004	Cellular Component	0.465574	0.611441
GO:0006338	chromatin remodeling	1	221	0.005	Biological Process	0.454433	0.61186
GO:0031099	regeneration	1	221	0.005	Biological Process	0.454433	0.61186
GO:0051054	positive regulation of DNA metabolic process	1	221	0.005	Biological Process	0.454433	0.61186
GO:0098852	lytic vacuole membrane	1	254	0.004	Cellular Component	0.468245	0.61232
GO:0044455	mitochondrial membrane part	1	256	0.004	Cellular Component	0.470903	0.613176
GO:0023056	positive regulation of signaling	5	1625	0.003	Biological Process	0.456835	0.614455
GO:0045216	cell-cell junction organization	1	223	0.004	Biological Process	0.457436	0.614455
GO:0070661	leukocyte proliferation	1	223	0.004	Biological Process	0.457436	0.614455
GO:0008017	microtubule binding	1	282	0.004	Molecular Function	0.523697	0.619047
GO:0046873	metal ion transmembrane transporter activity	2	669	0.003	Molecular Function	0.524732	0.619047
GO:1902600	hydrogen ion transmembrane transport	1	226	0.004	Biological Process	0.46191	0.619979
GO:0000988	transcription factor activity, protein binding	2	675	0.003	Molecular Function	0.529596	0.62006
GO:0003735	structural constituent of ribosome	1	289	0.003	Molecular Function	0.532461	0.62006
GO:0015291	secondary active transmembrane transporter activity	1	289	0.003	Molecular Function	0.532461	0.62006
GO:0030545	receptor regulator activity	1	289	0.003	Molecular Function	0.532461	0.62006
GO:0001932	regulation of protein phosphorylation	4	1279	0.003	Biological Process	0.463045	0.620512
GO:0051091	positive regulation of sequence-specific DNA binding transcription factor activity	1	227	0.004	Biological Process	0.463393	0.620512
GO:2000146	negative regulation of cell motility	1	227	0.004	Biological Process	0.463393	0.620512
GO:0007623	circadian rhythm	1	228	0.004	Biological Process	0.464873	0.620736
GO:0065008	regulation of biological quality	11	3802	0.003	Biological Process	0.464903	0.620736
GO:0001816	cytokine production	2	573	0.003	Biological Process	0.465009	0.620736
GO:0051347	positive regulation of transferase activity	2	573	0.003	Biological Process	0.465009	0.620736
GO:0006091	generation of precursor metabolites and energy	2	574	0.003	Biological Process	0.465919	0.620984
GO:0031347	regulation of defense response	2	574	0.003	Biological Process	0.465919	0.620984
GO:0008219	cell death	6	2002	0.003	Biological Process	0.46665	0.621475
GO:0016265	death	6	2003	0.003	Biological Process	0.46715	0.621583
GO:0051338	regulation of transferase activity	3	930	0.003	Biological Process	0.467785	0.621583
GO:0045665	negative regulation of neuron differentiation	1	230	0.004	Biological Process	0.467819	0.621583
GO:0001763	morphogenesis of a branching structure	1	231	0.004	Biological Process	0.469287	0.622101
GO:1902105	regulation of leukocyte differentiation	1	231	0.004	Biological Process	0.469287	0.622101
GO:0010563	negative regulation of phosphorus metabolic process	2	579	0.003	Biological Process	0.470458	0.622101
GO:0045936	negative regulation of phosphate metabolic process	2	579	0.003	Biological Process	0.470458	0.622101
GO:0097435	fibril organization	2	579	0.003	Biological Process	0.470458	0.622101
GO:0051093	negative regulation of developmental process	3	934	0.003	Biological Process	0.470646	0.622101
GO:0043406	positive regulation of MAP kinase activity	1	232	0.004	Biological Process	0.47075	0.622101
GO:0043085	positive regulation of catalytic activity	4	1295	0.003	Biological Process	0.472846	0.624389
GO:1990234	transferase complex	3	1049	0.003	Cellular Component	0.482828	0.62604
GO:0043235	receptor complex	1	267	0.004	Cellular Component	0.485291	0.626578
GO:0044282	small molecule catabolic process	2	584	0.003	Biological Process	0.474974	0.626717
GO:0060076	excitatory synapse	1	270	0.004	Cellular Component	0.489149	0.627912
GO:0005912	adherens junction	1	271	0.004	Cellular Component	0.490428	0.627912
GO:0007584	response to nutrient	1	236	0.004	Biological Process	0.476564	0.628331
GO:0019954	asexual reproduction	1	237	0.004	Biological Process	0.478008	0.629751
GO:0022839	ion gated channel activity	1	298	0.003	Molecular Function	0.543498	0.630877
GO:0030100	regulation of endocytosis	1	238	0.004	Biological Process	0.479448	0.631115
GO:0010647	positive regulation of cell communication	5	1667	0.003	Biological Process	0.47978	0.631115
GO:0070646	protein modification by small protein removal	1	239	0.004	Biological Process	0.480884	0.632082
GO:0098655	cation transmembrane transport	3	953	0.003	Biological Process	0.484143	0.635879
GO:0005102	receptor binding	4	1488	0.003	Molecular Function	0.550292	0.636716
GO:0048705	skeletal system morphogenesis	1	242	0.004	Biological Process	0.485168	0.636737
GO:0045597	positive regulation of cell differentiation	3	957	0.003	Biological Process	0.486966	0.638607
GO:0035107	appendage morphogenesis	1	244	0.004	Biological Process	0.488006	0.639481
GO:0000280	nuclear division	2	599	0.003	Biological Process	0.48839	0.639496
GO:0006469	negative regulation of protein kinase activity	1	245	0.004	Biological Process	0.489418	0.640354
GO:0005509	calcium ion binding	2	709	0.003	Molecular Function	0.556544	0.641892
GO:0033043	regulation of organelle organization	4	1326	0.003	Biological Process	0.491663	0.642436
GO:0000209	protein polyubiquitination	1	247	0.004	Biological Process	0.492233	0.642436
GO:0007601	visual perception	1	247	0.004	Biological Process	0.492233	0.642436
GO:1901575	organic substance catabolic process	7	2419	0.003	Biological Process	0.493118	0.642436
GO:0015992	proton transport	1	248	0.004	Biological Process	0.493634	0.642436
GO:0031647	regulation of protein stability	1	248	0.004	Biological Process	0.493634	0.642436
GO:0051271	negative regulation of cellular component movement	1	248	0.004	Biological Process	0.493634	0.642436
GO:0048699	generation of neurons	5	1696	0.003	Biological Process	0.495464	0.644329
GO:0009636	response to toxic substance	2	608	0.003	Biological Process	0.496341	0.644601
GO:0050953	sensory perception of light stimulus	1	250	0.004	Biological Process	0.496426	0.644601
GO:0003824	catalytic activity	18	6922	0.003	Molecular Function	0.560965	0.644931
GO:0006818	hydrogen transport	1	251	0.004	Biological Process	0.497816	0.645421
GO:0042254	ribosome biogenesis	2	610	0.003	Biological Process	0.498097	0.645421
GO:0000904	cell morphogenesis involved in differentiation	3	973	0.003	Biological Process	0.498187	0.645421
GO:0070161	anchoring junction	1	284	0.004	Cellular Component	0.506779	0.646144
GO:0051049	regulation of transport	5	1703	0.003	Biological Process	0.499228	0.646281
GO:0004519	endonuclease activity	1	316	0.003	Molecular Function	0.564812	0.647293
GO:0007369	gastrulation	1	253	0.004	Biological Process	0.500585	0.647549
GO:0007010	cytoskeleton organization	4	1346	0.003	Biological Process	0.503672	0.651051
GO:0015718	monocarboxylic acid transport	1	256	0.004	Biological Process	0.50471	0.651901
GO:0008285	negative regulation of cell proliferation	2	619	0.003	Biological Process	0.505956	0.652194
GO:0031334	positive regulation of protein complex assembly	1	257	0.004	Biological Process	0.506078	0.652194
GO:0034330	cell junction organization	1	257	0.004	Biological Process	0.506078	0.652194
GO:0000041	transition metal ion transport	1	258	0.004	Biological Process	0.507442	0.652969
GO:0005976	polysaccharide metabolic process	1	258	0.004	Biological Process	0.507442	0.652969
GO:0002065	columnar/cuboidal epithelial cell differentiation	1	259	0.004	Biological Process	0.508802	0.653738
GO:0060541	respiratory system development	1	259	0.004	Biological Process	0.508802	0.653738
GO:0005261	cation channel activity	1	323	0.003	Molecular Function	0.572836	0.65441
GO:0009898	cytoplasmic side of plasma membrane	1	292	0.003	Cellular Component	0.516586	0.655914
GO:0010035	response to inorganic substance	2	626	0.003	Biological Process	0.512016	0.657374
GO:0046914	transition metal ion binding	4	1538	0.003	Molecular Function	0.577383	0.657525
GO:0033673	negative regulation of kinase activity	1	262	0.004	Biological Process	0.512861	0.657967
GO:0021537	telencephalon development	1	263	0.004	Biological Process	0.514207	0.6592
GO:0043588	skin development	1	264	0.004	Biological Process	0.515549	0.659933
GO:0061136	regulation of proteasomal protein catabolic process	1	264	0.004	Biological Process	0.515549	0.659933
GO:0060070	canonical Wnt signaling pathway	1	265	0.004	Biological Process	0.516887	0.66066
GO:0072659	protein localization to plasma membrane	1	265	0.004	Biological Process	0.516887	0.66066
GO:0098798	mitochondrial protein complex	1	302	0.003	Cellular Component	0.528577	0.664603
GO:0031966	mitochondrial membrane	2	713	0.003	Cellular Component	0.529581	0.664603
GO:0045121	membrane raft	1	305	0.003	Cellular Component	0.532117	0.664603
GO:0098857	membrane microdomain	1	305	0.003	Cellular Component	0.532117	0.664603
GO:0048872	homeostasis of number of cells	1	268	0.004	Biological Process	0.520881	0.665268
GO:0040013	negative regulation of locomotion	1	269	0.004	Biological Process	0.522205	0.665472
GO:0090287	regulation of cellular response to growth factor stimulus	1	269	0.004	Biological Process	0.522205	0.665472
GO:1904062	regulation of cation transmembrane transport	1	269	0.004	Biological Process	0.522205	0.665472
GO:0016051	carbohydrate biosynthetic process	1	270	0.004	Biological Process	0.523525	0.666164
GO:0061448	connective tissue development	1	270	0.004	Biological Process	0.523525	0.666164
GO:0022836	gated channel activity	1	336	0.003	Molecular Function	0.587355	0.666777
GO:0042325	regulation of phosphorylation	4	1383	0.003	Biological Process	0.525585	0.668289
GO:0031330	negative regulation of cellular catabolic process	1	272	0.004	Biological Process	0.526155	0.668518
GO:0030036	actin cytoskeleton organization	2	644	0.003	Biological Process	0.527381	0.669579
GO:0015630	microtubule cytoskeleton	3	1138	0.003	Cellular Component	0.538618	0.669989
GO:0006915	apoptotic process	5	1759	0.003	Biological Process	0.528985	0.671117
GO:0043412	macromolecule modification	12	4343	0.003	Biological Process	0.53112	0.671585
GO:0006836	neurotransmitter transport	1	276	0.004	Biological Process	0.531373	0.671585
GO:0048736	appendage development	1	276	0.004	Biological Process	0.531373	0.671585
GO:0060485	mesenchyme development	1	276	0.004	Biological Process	0.531373	0.671585
GO:0006950	response to stress	12	4346	0.003	Biological Process	0.532217	0.671585
GO:0044710	single-organism metabolic process	17	6181	0.003	Biological Process	0.532518	0.671585
GO:0048592	eye morphogenesis	1	277	0.004	Biological Process	0.532669	0.671585
GO:0051783	regulation of nuclear division	1	277	0.004	Biological Process	0.532669	0.671585
GO:0070887	cellular response to chemical stimulus	8	2876	0.003	Biological Process	0.53317	0.671585
GO:0007005	mitochondrion organization	2	651	0.003	Biological Process	0.533272	0.671585
GO:0071806	protein transmembrane transport	1	278	0.004	Biological Process	0.533961	0.671853
GO:0006813	potassium ion transport	1	279	0.004	Biological Process	0.53525	0.671853
GO:1990778	protein localization to cell periphery	1	279	0.004	Biological Process	0.53525	0.671853
GO:0006464	cellular protein modification process	11	3987	0.003	Biological Process	0.535444	0.671853
GO:0036211	protein modification process	11	3987	0.003	Biological Process	0.535444	0.671853
GO:0032102	negative regulation of response to external stimulus	1	281	0.004	Biological Process	0.537816	0.673843
GO:0032388	positive regulation of intracellular transport	1	281	0.004	Biological Process	0.537816	0.673843
GO:0010506	regulation of autophagy	1	283	0.004	Biological Process	0.540369	0.676053
GO:0031589	cell-substrate adhesion	1	283	0.004	Biological Process	0.540369	0.676053
GO:0050678	regulation of epithelial cell proliferation	1	284	0.004	Biological Process	0.54164	0.677149
GO:0006605	protein targeting	2	662	0.003	Biological Process	0.54243	0.677643
GO:0006364	rRNA processing	1	285	0.004	Biological Process	0.542908	0.677746
GO:0043408	regulation of MAPK cascade	2	664	0.003	Biological Process	0.544083	0.677843
GO:0006486	protein glycosylation	1	286	0.003	Biological Process	0.544173	0.677843
GO:0043413	macromolecule glycosylation	1	286	0.003	Biological Process	0.544173	0.677843
GO:0010256	endomembrane system organization	2	665	0.003	Biological Process	0.544908	0.677936
GO:0007596	blood coagulation	1	287	0.003	Biological Process	0.545434	0.677936
GO:0010631	epithelial cell migration	1	287	0.003	Biological Process	0.545434	0.677936
GO:1902580	single-organism cellular localization	4	1419	0.003	Biological Process	0.546493	0.678024
GO:0009593	detection of chemical stimulus	1	288	0.003	Biological Process	0.546691	0.678024
GO:0090132	epithelium migration	1	288	0.003	Biological Process	0.546691	0.678024
GO:1903050	regulation of proteolysis involved in cellular protein catabolic process	1	289	0.003	Biological Process	0.547945	0.679088
GO:0045087	innate immune response	2	670	0.003	Biological Process	0.549016	0.679165
GO:0016358	dendrite development	1	290	0.003	Biological Process	0.549196	0.679165
GO:0050817	coagulation	1	290	0.003	Biological Process	0.549196	0.679165
GO:0007599	hemostasis	1	291	0.003	Biological Process	0.550443	0.679984
GO:0034470	ncRNA processing	2	672	0.003	Biological Process	0.550653	0.679984
GO:0008270	zinc ion binding	3	1179	0.003	Molecular Function	0.601321	0.680492
GO:0042063	gliogenesis	1	292	0.003	Biological Process	0.551687	0.680508
GO:0006468	protein phosphorylation	5	1803	0.003	Biological Process	0.55187	0.680508
GO:0046034	ATP metabolic process	1	293	0.003	Biological Process	0.552928	0.681322
GO:0051301	cell division	3	1055	0.003	Biological Process	0.553781	0.681556
GO:0045596	negative regulation of cell differentiation	2	676	0.003	Biological Process	0.553913	0.681556
GO:0043021	ribonucleoprotein complex binding	1	352	0.003	Molecular Function	0.604564	0.682023
GO:0030111	regulation of Wnt signaling pathway	1	295	0.003	Biological Process	0.555399	0.682834
GO:0060284	regulation of cell development	3	1058	0.003	Biological Process	0.555749	0.682834
GO:0001822	kidney development	1	296	0.003	Biological Process	0.55663	0.682937
GO:0016197	endosomal transport	1	296	0.003	Biological Process	0.55663	0.682937
GO:0031344	regulation of cell projection organization	2	680	0.003	Biological Process	0.557158	0.683097
GO:0050768	negative regulation of neurogenesis	1	298	0.003	Biological Process	0.559081	0.683986
GO:0070085	glycosylation	1	298	0.003	Biological Process	0.559081	0.683986
GO:0090130	tissue migration	1	298	0.003	Biological Process	0.559081	0.683986
GO:0016310	phosphorylation	6	2195	0.003	Biological Process	0.560679	0.685452
GO:0030098	lymphocyte differentiation	1	300	0.003	Biological Process	0.561519	0.685501
GO:0050900	leukocyte migration	1	300	0.003	Biological Process	0.561519	0.685501
GO:0044706	multi-multicellular organism process	1	301	0.003	Biological Process	0.562733	0.685518
GO:0051146	striated muscle cell differentiation	1	301	0.003	Biological Process	0.562733	0.685518
GO:0090150	establishment of protein localization to membrane	1	301	0.003	Biological Process	0.562733	0.685518
GO:0032270	positive regulation of cellular protein metabolic process	4	1449	0.003	Biological Process	0.563577	0.686018
GO:0001666	response to hypoxia	1	302	0.003	Biological Process	0.563944	0.686018
GO:0009986	cell surface	2	748	0.003	Cellular Component	0.555881	0.686378
GO:0044444	cytoplasmic part	21	8503	0.002	Cellular Component	0.55628	0.686378
GO:0005740	mitochondrial envelope	2	752	0.003	Cellular Component	0.558823	0.686747
GO:0006790	sulfur compound metabolic process	2	690	0.003	Biological Process	0.5652	0.686984
GO:0043312	neutrophil degranulation	1	304	0.003	Biological Process	0.566355	0.686984
GO:0042127	regulation of cell proliferation	4	1454	0.003	Biological Process	0.566393	0.686984
GO:0043009	chordate embryonic development	2	692	0.003	Biological Process	0.566796	0.686984
GO:0045664	regulation of neuron differentiation	2	692	0.003	Biological Process	0.566796	0.686984
GO:1902903	regulation of fibril organization	1	305	0.003	Biological Process	0.567556	0.686984
GO:0051345	positive regulation of hydrolase activity	2	694	0.003	Biological Process	0.568388	0.686984
GO:0009895	negative regulation of catabolic process	1	306	0.003	Biological Process	0.568754	0.686984
GO:0044802	single-organism membrane organization	3	1079	0.003	Biological Process	0.569392	0.686984
GO:0035556	intracellular signal transduction	7	2589	0.003	Biological Process	0.56962	0.686984
GO:0002283	neutrophil activation involved in immune response	1	307	0.003	Biological Process	0.569948	0.686984
GO:0010976	positive regulation of neuron projection development	1	307	0.003	Biological Process	0.569948	0.686984
GO:0016042	lipid catabolic process	1	307	0.003	Biological Process	0.569948	0.686984
GO:0045927	positive regulation of growth	1	308	0.003	Biological Process	0.571139	0.687936
GO:0009914	hormone transport	1	309	0.003	Biological Process	0.572327	0.688732
GO:0048858	cell projection morphogenesis	3	1084	0.003	Biological Process	0.572604	0.688732
GO:0043565	sequence-specific DNA binding	3	1198	0.003	Molecular Function	0.612441	0.688758
GO:0005739	mitochondrion	4	1600	0.003	Cellular Component	0.564966	0.68884
GO:0019867	outer membrane	1	334	0.003	Cellular Component	0.565029	0.68884
GO:0031967	organelle envelope	3	1188	0.003	Cellular Component	0.568526	0.690353
GO:0009952	anterior/posterior pattern specification	1	312	0.003	Biological Process	0.575871	0.692176
[truncated: 382 more rows]

## Sheet: cluster7--GO
ID	Descrption	fg_num	bg_num	ratio	class	Pvalue	Qvalue
GO:0005623	cell	1277	14226	0.09	Cellular Component	6.04006e-31	5.83936e-28
GO:0044464	cell part	1275	14199	0.09	Cellular Component	1.03627e-30	5.83936e-28
GO:0048232	male gamete generation	138	583	0.237	Biological Process	2.10885e-31	1.78008e-27
GO:0005622	intracellular	1172	12608	0.093	Cellular Component	1.8001e-28	6.76239e-26
GO:0007283	spermatogenesis	129	548	0.235	Biological Process	3.96727e-29	1.67439e-25
GO:0044424	intracellular part	1160	12449	0.093	Cellular Component	6.13117e-28	1.71134e-25
GO:0005929	cilium	127	561	0.226	Cellular Component	7.59244e-28	1.71134e-25
GO:0006996	organelle organization	531	4367	0.122	Biological Process	8.6896e-27	2.44497e-23
GO:0044782	cilium organization	93	338	0.275	Biological Process	1.69335e-26	3.57339e-23
GO:0007276	gamete generation	177	955	0.185	Biological Process	3.26486e-26	5.51173e-23
GO:1902589	single-organism organelle organization	437	3412	0.128	Biological Process	9.46107e-26	1.33101e-22
GO:0044441	ciliary part	98	398	0.246	Cellular Component	1.50915e-24	2.83468e-22
GO:0060271	cilium morphogenesis	89	324	0.275	Biological Process	2.41383e-25	2.91074e-22
GO:0007017	microtubule-based process	158	821	0.192	Biological Process	3.42646e-25	3.61535e-22
GO:0043226	organelle	1049	11065	0.095	Cellular Component	2.48473e-23	4.00041e-21
GO:0015630	microtubule cytoskeleton	187	1138	0.164	Cellular Component	2.10868e-22	2.97061e-20
GO:0019953	sexual reproduction	192	1150	0.167	Biological Process	9.80067e-23	9.19194e-20
GO:0070925	organelle assembly	150	823	0.182	Biological Process	1.68138e-21	1.41925e-18
GO:0005930	axoneme	45	116	0.388	Cellular Component	2.86904e-20	3.59267e-18
GO:0097014	ciliary plasm	45	117	0.385	Cellular Component	4.3076e-20	4.85466e-18
GO:0048609	multicellular organismal reproductive process	188	1171	0.161	Biological Process	2.68841e-20	2.06299e-17
GO:0044422	organelle part	831	8408	0.099	Cellular Component	3.16317e-19	3.24081e-17
GO:0043229	intracellular organelle	1021	10904	0.094	Cellular Component	4.00934e-19	3.76544e-17
GO:0007059	chromosome segregation	166	990	0.168	Biological Process	7.29751e-20	5.07339e-17
GO:0032504	multicellular organism reproduction	189	1191	0.159	Biological Process	7.81354e-20	5.07339e-17
GO:0044702	single organism reproductive process	250	1758	0.142	Biological Process	1.33632e-19	8.05703e-17
GO:0044430	cytoskeletal part	216	1523	0.142	Cellular Component	8.0348e-18	6.96555e-16
GO:0032838	cell projection cytoplasm	54	183	0.295	Cellular Component	9.42904e-18	7.59038e-16
GO:0007018	microtubule-based movement	75	305	0.246	Biological Process	1.76393e-18	9.92625e-16
GO:0031514	motile cilium	58	209	0.278	Cellular Component	1.39957e-17	1.05155e-15
GO:0005524	ATP binding	299	2234	0.134	Molecular Function	7.55322e-19	1.07567e-15
GO:0032559	adenyl ribonucleotide binding	304	2289	0.133	Molecular Function	1.10609e-18	1.07567e-15
GO:0030554	adenyl nucleotide binding	304	2296	0.132	Molecular Function	1.74306e-18	1.13009e-15
GO:0005488	binding	1178	12677	0.093	Molecular Function	2.32431e-18	1.1302e-15
GO:0043232	intracellular non-membrane-bounded organelle	470	4219	0.111	Cellular Component	4.37383e-17	3.08082e-15
GO:0007049	cell cycle	276	2064	0.134	Biological Process	6.5048e-18	3.43169e-15
GO:0035639	purine ribonucleoside triphosphate binding	319	2473	0.129	Molecular Function	9.90908e-18	3.85463e-15
GO:0043228	non-membrane-bounded organelle	472	4249	0.111	Cellular Component	6.19177e-17	4.10478e-15
GO:0032553	ribonucleotide binding	326	2553	0.128	Molecular Function	1.76399e-17	4.99353e-15
GO:0032555	purine ribonucleotide binding	324	2534	0.128	Molecular Function	1.89151e-17	4.99353e-15
GO:0032550	purine ribonucleoside binding	319	2486	0.128	Molecular Function	2.17595e-17	4.99353e-15
GO:0001883	purine nucleoside binding	319	2487	0.128	Molecular Function	2.31063e-17	4.99353e-15
GO:0032549	ribonucleoside binding	319	2489	0.128	Molecular Function	2.60502e-17	5.06676e-15
GO:0044446	intracellular organelle part	802	8185	0.098	Cellular Component	8.38887e-17	5.25237e-15
GO:0017076	purine nucleotide binding	324	2544	0.127	Molecular Function	3.4242e-17	5.69196e-15
GO:0001882	nucleoside binding	319	2494	0.128	Molecular Function	3.51175e-17	5.69196e-15
GO:0000003	reproduction	280	2125	0.132	Biological Process	2.65021e-17	1.31591e-14
GO:0051321	meiotic cell cycle	88	412	0.214	Biological Process	2.87962e-17	1.35038e-14
GO:0051276	chromosome organization	261	1940	0.135	Biological Process	3.04955e-17	1.3548e-14
GO:0000226	microtubule cytoskeleton organization	112	597	0.188	Biological Process	3.46263e-17	1.4614e-14
GO:0000280	nuclear division	112	599	0.187	Biological Process	4.46541e-17	1.79488e-14
GO:0007126	meiotic nuclear division	68	275	0.247	Biological Process	5.26082e-17	2.01848e-14
GO:0030261	chromosome condensation	120	667	0.18	Biological Process	6.86939e-17	2.52106e-14
GO:0048285	organelle fission	118	652	0.181	Biological Process	7.99646e-17	2.81242e-14
GO:0022414	reproductive process	263	1975	0.133	Biological Process	8.45017e-17	2.85312e-14
GO:0044703	multi-organism reproductive process	199	1364	0.146	Biological Process	9.57317e-17	3.10797e-14
GO:0099568	cytoplasmic region	97	513	0.189	Cellular Component	7.81531e-16	4.63571e-14
GO:0030031	cell projection assembly	100	514	0.195	Biological Process	1.5304e-16	4.78448e-14
GO:1903046	meiotic cell cycle process	73	315	0.232	Biological Process	1.64141e-16	4.94825e-14
GO:0016043	cellular component organization	704	6840	0.103	Biological Process	2.78817e-16	8.11549e-14
GO:0042384	cilium assembly	43	130	0.331	Biological Process	4.33786e-16	1.22053e-13
GO:0022402	cell cycle process	219	1574	0.139	Biological Process	4.86582e-16	1.32492e-13
GO:0005815	microtubule organizing center	114	672	0.17	Cellular Component	7.21982e-15	4.06837e-13
GO:0022412	cellular process involved in reproduction in multicellular organism	117	676	0.173	Biological Process	3.21389e-15	8.47763e-13
GO:0071103	DNA conformation change	153	988	0.155	Biological Process	3.48462e-15	8.91324e-13
GO:0043167	ion binding	674	6504	0.104	Molecular Function	8.14052e-15	1.21795e-12
GO:0042995	cell projection	262	2101	0.125	Cellular Component	2.36743e-14	1.27052e-12
GO:0043168	anion binding	394	3386	0.116	Molecular Function	1.44762e-14	2.01116e-12
GO:0005856	cytoskeleton	249	1978	0.126	Cellular Component	4.27338e-14	2.18914e-12
GO:0000166	nucleotide binding	344	2867	0.12	Molecular Function	2.10833e-14	2.6952e-12
GO:1901265	nucleoside phosphate binding	344	2868	0.12	Molecular Function	2.21713e-14	2.6952e-12
GO:0003341	cilium movement	31	78	0.397	Biological Process	1.73565e-14	4.30902e-12
GO:0071840	cellular component organization or biogenesis	721	7175	0.1	Biological Process	3.77718e-14	9.10948e-12
GO:0005737	cytoplasm	948	10282	0.092	Cellular Component	2.09728e-13	1.02767e-11
GO:0097367	carbohydrate derivative binding	342	2878	0.119	Molecular Function	1.02448e-13	1.17212e-11
GO:0044463	cell projection part	190	1416	0.134	Cellular Component	2.55957e-13	1.20193e-11
GO:0005813	centrosome	88	488	0.18	Cellular Component	3.06365e-13	1.38109e-11
GO:0007127	meiosis I	46	167	0.275	Biological Process	9.24927e-14	2.1687e-11
GO:0006323	DNA packaging	132	840	0.157	Biological Process	1.08186e-13	2.46811e-11
GO:0010927	cellular component assembly involved in morphogenesis	62	280	0.221	Biological Process	2.87773e-13	6.39235e-11
GO:0035082	axoneme assembly	28	71	0.394	Biological Process	4.04742e-13	8.76007e-11
GO:0048858	cell projection morphogenesis	156	1084	0.144	Biological Process	9.68852e-13	2.04452e-10
GO:0032990	cell part morphogenesis	158	1108	0.143	Biological Process	1.44888e-12	2.98292e-10
GO:0005694	chromosome	160	1181	0.135	Cellular Component	1.20837e-11	5.23783e-10
GO:0048515	spermatid differentiation	44	169	0.26	Biological Process	2.678e-12	5.38214e-10
GO:0036094	small molecule binding	370	3264	0.113	Molecular Function	6.00872e-12	6.49275e-10
GO:1901363	heterocyclic compound binding	622	6111	0.102	Molecular Function	1.50966e-11	1.54541e-09
GO:0007281	germ cell development	91	535	0.17	Biological Process	1.18883e-11	2.33371e-09
GO:0097159	organic cyclic compound binding	626	6173	0.101	Molecular Function	2.51825e-11	2.449e-09
GO:0001578	microtubule bundle formation	32	103	0.311	Biological Process	1.66457e-11	3.19333e-09
GO:0007140	male meiosis	27	76	0.355	Biological Process	1.92256e-11	3.6063e-09
GO:0007286	spermatid development	41	160	0.256	Biological Process	2.56367e-11	4.70434e-09
GO:0005875	microtubule associated complex	40	164	0.244	Cellular Component	1.21674e-10	5.07875e-09
GO:0000793	condensed chromosome	54	271	0.199	Cellular Component	3.04782e-10	1.22675e-08
GO:0036064	ciliary basal body	31	110	0.282	Cellular Component	3.19159e-10	1.24032e-08
GO:0070192	chromosome organization involved in meiotic cell cycle	28	87	0.322	Biological Process	1.2063e-10	2.16647e-08
GO:0000794	condensed nuclear chromosome	36	147	0.245	Cellular Component	9.06444e-10	3.40521e-08
GO:0030030	cell projection organization	198	1578	0.125	Biological Process	2.57697e-10	4.53172e-08
GO:0044447	axoneme part	18	44	0.409	Cellular Component	2.27077e-09	8.25533e-08
GO:0030286	dynein complex	19	49	0.388	Cellular Component	2.3992e-09	8.44967e-08
GO:0051704	multi-organism process	321	2883	0.111	Biological Process	6.13719e-10	1.05722e-07
GO:0005634	nucleus	607	6320	0.096	Cellular Component	3.40613e-09	1.16325e-07
GO:0051301	cell division	143	1055	0.136	Biological Process	7.05724e-10	1.1914e-07
GO:0035869	ciliary transition zone	22	66	0.333	Cellular Component	3.78096e-09	1.25328e-07
GO:0032989	cellular component morphogenesis	205	1669	0.123	Biological Process	7.57281e-10	1.25337e-07
GO:0045132	meiotic chromosome segregation	31	112	0.277	Biological Process	8.71692e-10	1.41499e-07
GO:0048869	cellular developmental process	459	4425	0.104	Biological Process	9.5986e-10	1.52871e-07
GO:0044428	nuclear part	425	4184	0.102	Cellular Component	5.31643e-09	1.71189e-07
GO:0043227	membrane-bounded organelle	903	10042	0.09	Cellular Component	6.81154e-09	2.13239e-07
GO:0003774	motor activity	35	141	0.248	Molecular Function	2.47139e-09	2.28897e-07
GO:0044767	single-organism developmental process	623	6341	0.098	Biological Process	1.60263e-09	2.50514e-07
GO:0003824	catalytic activity	676	6922	0.098	Molecular Function	3.50102e-09	3.09522e-07
GO:0044444	cytoplasmic part	780	8503	0.092	Cellular Component	1.36787e-08	4.16647e-07
GO:0098813	nuclear chromosome segregation	64	362	0.177	Biological Process	2.9637e-09	4.54847e-07
GO:0000902	cell morphogenesis	189	1535	0.123	Biological Process	3.23457e-09	4.87553e-07
GO:0005515	protein binding	787	8275	0.095	Molecular Function	6.63278e-09	5.37803e-07
GO:0045503	dynein light chain binding	12	20	0.6	Molecular Function	6.63613e-09	5.37803e-07
GO:0005814	centriole	28	109	0.257	Cellular Component	2.15969e-08	6.40518e-07
GO:0032502	developmental process	626	6416	0.098	Biological Process	4.95948e-09	7.34437e-07
GO:0005874	microtubule	64	390	0.164	Cellular Component	2.604e-08	7.52489e-07
GO:0034587	piRNA metabolic process	12	20	0.6	Biological Process	5.80605e-09	8.4498e-07
GO:0003006	developmental process involved in reproduction	145	1113	0.13	Biological Process	7.81829e-09	1.11855e-06
GO:0022607	cellular component assembly	345	3213	0.107	Biological Process	7.98892e-09	1.12391e-06
GO:0008152	metabolic process	1048	11663	0.09	Biological Process	8.14637e-09	1.12727e-06
GO:0051726	regulation of cell cycle	152	1183	0.128	Biological Process	8.43462e-09	1.14833e-06
GO:0032991	macromolecular complex	553	5771	0.096	Cellular Component	5.40771e-08	1.52362e-06
GO:0097542	ciliary tip	16	42	0.381	Cellular Component	5.92554e-08	1.6288e-06
GO:0044238	primary metabolic process	963	10588	0.091	Biological Process	1.32295e-08	1.77254e-06
GO:0045143	homologous chromosome segregation	22	69	0.319	Biological Process	1.41378e-08	1.86465e-06
GO:0008144	drug binding	178	1447	0.123	Molecular Function	2.44843e-08	1.90488e-06
GO:0044450	microtubule organizing center part	33	150	0.22	Cellular Component	7.49829e-08	2.01204e-06
GO:0042073	intraciliary transport	17	43	0.395	Biological Process	1.61078e-08	2.09179e-06
GO:0003777	microtubule motor activity	27	101	0.267	Molecular Function	3.03234e-08	2.26842e-06
GO:0007010	cytoskeleton organization	167	1346	0.124	Biological Process	1.78155e-08	2.27849e-06
GO:0043231	intracellular membrane-bounded organelle	886	9927	0.089	Cellular Component	9.62792e-08	2.52341e-06
GO:0043170	macromolecule metabolic process	875	9500	0.092	Biological Process	2.23506e-08	2.81584e-06
GO:0010564	regulation of cell cycle process	108	775	0.139	Biological Process	2.29012e-08	2.84278e-06
GO:0005858	axonemal dynein complex	10	17	0.588	Cellular Component	1.21541e-07	3.11311e-06
GO:1902850	microtubule cytoskeleton organization involved in mitosis	35	155	0.226	Biological Process	2.54712e-08	3.11597e-06
GO:0005819	spindle	62	389	0.159	Cellular Component	1.27268e-07	3.18734e-06
GO:0071704	organic substance metabolic process	991	10973	0.09	Biological Process	2.73502e-08	3.25976e-06
GO:0006259	DNA metabolic process	207	1764	0.117	Biological Process	2.74189e-08	3.25976e-06
GO:0060285	cilium-dependent cell motility	15	35	0.429	Biological Process	3.07883e-08	3.60951e-06
GO:0031981	nuclear lumen	373	3695	0.101	Cellular Component	1.60015e-07	3.92036e-06
GO:0007051	spindle organization	40	193	0.207	Biological Process	3.42317e-08	3.95822e-06
GO:0000278	mitotic cell cycle	139	1081	0.129	Biological Process	3.71702e-08	4.23991e-06
GO:0070286	axonemal dynein complex assembly	14	31	0.452	Biological Process	3.9485e-08	4.4439e-06
GO:0032391	photoreceptor connecting cilium	14	35	0.4	Cellular Component	1.95414e-07	4.68579e-06
GO:0044260	cellular macromolecule metabolic process	810	8723	0.093	Biological Process	4.57725e-08	5.08376e-06
GO:0043234	protein complex	460	4718	0.097	Cellular Component	2.16697e-07	5.08787e-06
GO:0071546	pi-body	6	6	1	Cellular Component	2.61658e-07	6.01814e-06
GO:0006807	nitrogen compound metabolic process	889	9721	0.091	Biological Process	7.13302e-08	7.81946e-06
GO:0097223	sperm part	36	183	0.197	Cellular Component	3.79846e-07	8.56174e-06
GO:0044427	chromosomal part	128	1039	0.123	Cellular Component	4.56067e-07	1.00782e-05
GO:0005654	nucleoplasm	318	3105	0.102	Cellular Component	5.11781e-07	1.10919e-05
GO:0007067	mitotic nuclear division	64	397	0.161	Biological Process	1.1148e-07	1.20641e-05
GO:0030496	midbody	33	163	0.202	Cellular Component	5.80933e-07	1.23531e-05
GO:0098840	protein transport along microtubule	17	49	0.347	Biological Process	1.5481e-07	1.65411e-05
GO:0006139	nucleobase-containing compound metabolic process	610	6356	0.096	Biological Process	1.57468e-07	1.66149e-05
GO:0035735	intraciliary transport involved in cilium morphogenesis	14	34	0.412	Biological Process	1.63944e-07	1.70845e-05
GO:0048856	anatomical structure development	578	5984	0.097	Biological Process	1.85388e-07	1.88666e-05
GO:0007129	synapsis	18	55	0.327	Biological Process	1.85514e-07	1.88666e-05
GO:0044237	cellular metabolic process	951	10552	0.09	Biological Process	2.46591e-07	2.47795e-05
GO:0016772	transferase activity, transferring phosphorus-containing groups	179	1513	0.118	Molecular Function	3.45238e-07	2.487e-05
GO:0031513	nonmotile primary cilium	29	139	0.209	Cellular Component	1.45399e-06	2.97936e-05
GO:0072372	primary cilium	29	139	0.209	Cellular Component	1.45399e-06	2.97936e-05
GO:0016301	kinase activity	137	1097	0.125	Molecular Function	5.08563e-07	3.5327e-05
GO:0007368	determination of left/right symmetry	33	157	0.21	Biological Process	3.77183e-07	3.74565e-05
GO:0016740	transferase activity	329	3131	0.105	Molecular Function	6.08894e-07	4.08379e-05
GO:0070727	cellular macromolecule localization	221	1977	0.112	Biological Process	4.24479e-07	4.16631e-05
GO:1903047	mitotic cell cycle process	114	881	0.129	Biological Process	4.923e-07	4.77644e-05
GO:0045910	negative regulation of DNA recombination	15	42	0.357	Biological Process	5.4031e-07	5.18268e-05
GO:0033206	meiotic cytokinesis	14	37	0.378	Biological Process	5.69109e-07	5.39758e-05
GO:0033391	chromatoid body	8	14	0.571	Cellular Component	3.22027e-06	6.48079e-05
GO:0044085	cellular component biogenesis	378	3726	0.101	Biological Process	7.91589e-07	7.42422e-05
GO:0051640	organelle localization	97	725	0.134	Biological Process	8.2101e-07	7.61554e-05
GO:0040024	dauer larval development	14	38	0.368	Biological Process	8.3348e-07	7.64718e-05
GO:0031503	protein complex localization	45	257	0.175	Biological Process	8.57082e-07	7.77917e-05
GO:0008569	ATP-dependent microtubule motor activity, minus-end-directed	10	20	0.5	Molecular Function	1.24634e-06	8.08046e-05
GO:0061512	protein localization to cilium	17	55	0.309	Biological Process	1.0133e-06	9.09924e-05
GO:0072686	mitotic spindle	27	132	0.205	Cellular Component	4.91203e-06	9.71202e-05
GO:0000228	nuclear chromosome	90	703	0.128	Cellular Component	5.4358e-06	0.000105623
GO:0009855	determination of bilateral symmetry	34	173	0.197	Biological Process	1.3029e-06	0.000115766
GO:0034613	cellular protein localization	215	1943	0.111	Biological Process	1.32493e-06	0.000116498
GO:0009799	specification of symmetry	34	174	0.195	Biological Process	1.49427e-06	0.000130033
GO:0006928	movement of cell or subcellular component	219	1992	0.11	Biological Process	1.6604e-06	0.000143014
GO:0030990	intraciliary transport particle	11	29	0.379	Cellular Component	7.49198e-06	0.00014311
GO:0036126	sperm flagellum	20	84	0.238	Cellular Component	7.67726e-06	0.000144204
GO:0090304	nucleic acid metabolic process	543	5663	0.096	Biological Process	1.7543e-06	0.000148108
[truncated: 11,324 more rows]

## Sheet: cluster9--GO
ID	Descrption	fg_num	bg_num	ratio	class	Pvalue	Qvalue
[truncated: 10,369 more rows]

[truncated: 6 more sheets: cluster10--GO, cluster3--KEGG, cluster4--KEGG, cluster7--KEGG, cluster9--KEGG, cluster10--KEGG]
