# Supplementary material for: Transcriptional Profiling of Testis Development in Pre-Sexually-Mature Hezuo Pig
Source: Curr Issues Mol Biol. 2024 Dec 29;47(1):10. doi: 10.3390/cimb47010010 (PMC11763623; doi:10.3390/cimb47010010)
Supplement: Supplementary file 1 [file cimb-47-00010-s001.zip › Supplementary Table/Table S5.xlsx]

## Sheet: cluster0--GO
ID	Descrption	fg_num	bg_num	ratio	class	Pvalue	Qvalue
GO:0005488	binding	899	12677	0.071	Molecular Function	5.08052e-40	8.89598e-37
GO:0005623	cell	949	14226	0.067	Cellular Component	8.36938e-39	5.33675e-36
GO:0044464	cell part	948	14199	0.067	Cellular Component	9.97523e-39	5.33675e-36
GO:0044424	intracellular part	879	12449	0.071	Cellular Component	8.68228e-38	3.09668e-35
GO:0005622	intracellular	885	12608	0.07	Cellular Component	2.12863e-37	5.69408e-35
GO:0005515	protein binding	675	8275	0.082	Molecular Function	5.25568e-37	4.60135e-34
GO:0019222	regulation of metabolic process	562	6687	0.084	Biological Process	3.66263e-31	3.12971e-27
GO:0048518	positive regulation of biological process	493	5618	0.088	Biological Process	3.76168e-30	1.60718e-26
GO:0043229	intracellular organelle	783	10904	0.072	Cellular Component	1.06984e-27	2.28946e-25
GO:0008152	metabolic process	824	11663	0.071	Biological Process	2.49207e-28	7.09825e-25
GO:0044260	cellular macromolecule metabolic process	667	8723	0.076	Biological Process	4.71052e-27	1.00628e-23
GO:0043226	organelle	786	11065	0.071	Cellular Component	6.48681e-26	1.15681e-23
GO:0005829	cytosol	398	4364	0.091	Cellular Component	8.30225e-26	1.26906e-23
GO:0044237	cellular metabolic process	764	10552	0.072	Biological Process	9.87153e-27	1.68704e-23
GO:0048522	positive regulation of cellular process	438	4939	0.089	Biological Process	1.91547e-26	2.72794e-23
GO:0005634	nucleus	519	6320	0.082	Cellular Component	7.93224e-25	1.06094e-22
GO:0044238	primary metabolic process	762	10588	0.072	Biological Process	1.88955e-25	2.3066e-22
GO:0043170	macromolecule metabolic process	702	9500	0.074	Biological Process	1.1061e-24	1.18145e-21
GO:0043231	intracellular membrane-bounded organelle	720	9927	0.073	Cellular Component	1.53701e-23	1.82734e-21
GO:0031323	regulation of cellular metabolic process	493	5923	0.083	Biological Process	3.13729e-24	2.97868e-21
GO:0071704	organic substance metabolic process	777	10973	0.071	Biological Process	6.70168e-24	5.72658e-21
GO:0080090	regulation of primary metabolic process	486	5838	0.083	Biological Process	9.93924e-24	7.63596e-21
GO:0016043	cellular component organization	547	6840	0.08	Biological Process	1.07234e-23	7.63596e-21
GO:0060255	regulation of macromolecule metabolic process	488	5897	0.083	Biological Process	2.98921e-23	1.96483e-20
GO:0043227	membrane-bounded organelle	722	10042	0.072	Cellular Component	2.69794e-22	2.8868e-20
GO:0044767	single-organism developmental process	513	6341	0.081	Biological Process	1.32726e-22	8.10102e-20
GO:0044707	single-multicellular organism process	511	6322	0.081	Biological Process	2.28037e-22	1.29905e-19
GO:0032502	developmental process	516	6416	0.08	Biological Process	3.61632e-22	1.89226e-19
GO:0009893	positive regulation of metabolic process	340	3675	0.093	Biological Process	3.76458e-22	1.89226e-19
GO:0051171	regulation of nitrogen compound metabolic process	460	5519	0.083	Biological Process	5.28143e-22	2.50721e-19
GO:0048856	anatomical structure development	488	5984	0.082	Biological Process	9.68559e-22	4.35597e-19
GO:0007275	multicellular organism development	454	5443	0.083	Biological Process	1.15659e-21	4.94152e-19
GO:0071840	cellular component organization or biogenesis	558	7175	0.078	Biological Process	3.24721e-21	1.3213e-18
GO:0005737	cytoplasm	726	10282	0.071	Cellular Component	9.26095e-20	9.00838e-18
GO:0009653	anatomical structure morphogenesis	293	3115	0.094	Biological Process	1.26232e-19	4.90298e-17
GO:0035556	intracellular signal transduction	255	2589	0.098	Biological Process	2.10097e-19	7.80556e-17
GO:0048731	system development	401	4760	0.084	Biological Process	4.47886e-19	1.59466e-16
GO:0005654	nucleoplasm	288	3105	0.093	Cellular Component	2.26553e-18	2.02009e-16
GO:0051128	regulation of cellular component organization	257	2643	0.097	Biological Process	8.08009e-19	2.76178e-16
GO:0006464	cellular protein modification process	349	3987	0.088	Biological Process	1.11206e-18	3.51946e-16
GO:0036211	protein modification process	349	3987	0.088	Biological Process	1.11206e-18	3.51946e-16
GO:0044428	nuclear part	359	4184	0.086	Cellular Component	6.71435e-18	5.52643e-16
GO:0006807	nitrogen compound metabolic process	692	9721	0.071	Biological Process	1.9386e-18	5.9162e-16
GO:0051173	positive regulation of nitrogen compound metabolic process	269	2883	0.093	Biological Process	2.46561e-17	7.26504e-15
GO:0043412	macromolecule modification	366	4343	0.084	Biological Process	5.52155e-17	1.57272e-14
GO:0031981	nuclear lumen	321	3695	0.087	Cellular Component	2.07284e-16	1.58424e-14
GO:0019219	regulation of nucleobase-containing compound metabolic process	347	4057	0.086	Biological Process	6.51918e-17	1.78641e-14
GO:0048869	cellular developmental process	371	4425	0.084	Biological Process	6.68989e-17	1.78641e-14
GO:0031325	positive regulation of cellular metabolic process	280	3069	0.091	Biological Process	8.65118e-17	2.24013e-14
GO:0016070	RNA metabolic process	401	4920	0.082	Biological Process	1.8567e-16	4.66632e-14
GO:0051252	regulation of RNA metabolic process	326	3769	0.086	Biological Process	2.07611e-16	5.06868e-14
GO:0023051	regulation of signaling	289	3221	0.09	Biological Process	2.15034e-16	5.10408e-14
GO:0032501	multicellular organismal process	539	7183	0.075	Biological Process	2.57308e-16	5.89196e-14
GO:0090304	nucleic acid metabolic process	447	5663	0.079	Biological Process	2.62018e-16	5.89196e-14
GO:0050793	regulation of developmental process	245	2597	0.094	Biological Process	3.22055e-16	7.05631e-14
GO:0044422	organelle part	607	8408	0.072	Cellular Component	1.03216e-15	7.36274e-14
GO:0044446	intracellular organelle part	594	8185	0.073	Cellular Component	1.18993e-15	7.95764e-14
GO:0051130	positive regulation of cellular component organization	148	1306	0.113	Biological Process	5.33286e-16	1.13923e-13
GO:0010604	positive regulation of macromolecule metabolic process	277	3077	0.09	Biological Process	8.14893e-16	1.69836e-13
GO:0043167	ion binding	502	6504	0.077	Molecular Function	3.18881e-16	1.8612e-13
GO:0007399	nervous system development	237	2511	0.094	Biological Process	1.13459e-15	2.30836e-13
GO:0006996	organelle organization	362	4367	0.083	Biological Process	1.35593e-15	2.64585e-13
GO:0010646	regulation of cell communication	289	3265	0.089	Biological Process	1.36241e-15	2.64585e-13
GO:0044267	cellular protein metabolic process	418	5247	0.08	Biological Process	1.39514e-15	2.64922e-13
GO:0044444	cytoplasmic part	609	8503	0.072	Cellular Component	6.23301e-15	3.92313e-13
GO:0009966	regulation of signal transduction	261	2875	0.091	Biological Process	2.96625e-15	5.51013e-13
GO:0040011	locomotion	194	1947	0.1	Biological Process	5.2203e-15	9.49095e-13
GO:0044451	nucleoplasm part	135	1195	0.113	Cellular Component	1.64498e-14	9.7785e-13
GO:0010468	regulation of gene expression	363	4424	0.082	Biological Process	6.01957e-15	1.07161e-12
GO:0007010	cytoskeleton organization	148	1346	0.11	Biological Process	6.97229e-15	1.21588e-12
GO:0048513	animal organ development	305	3545	0.086	Biological Process	7.39215e-15	1.26332e-12
GO:0048583	regulation of response to stimulus	320	3774	0.085	Biological Process	8.35353e-15	1.39963e-12
GO:0048523	negative regulation of cellular process	367	4505	0.081	Biological Process	1.16402e-14	1.9128e-12
GO:0019899	enzyme binding	209	2127	0.098	Molecular Function	4.58541e-15	2.00726e-12
GO:0006139	nucleobase-containing compound metabolic process	482	6356	0.076	Biological Process	1.32321e-14	2.13336e-12
GO:0006725	cellular aromatic compound metabolic process	506	6758	0.075	Biological Process	1.45173e-14	2.28371e-12
GO:1901360	organic cyclic compound metabolic process	516	6926	0.075	Biological Process	1.46991e-14	2.28371e-12
GO:0007264	small GTPase mediated signal transduction	74	487	0.152	Biological Process	1.53009e-14	2.33476e-12
GO:0045935	positive regulation of nucleobase-containing compound metabolic process	190	1917	0.099	Biological Process	1.81866e-14	2.7264e-12
GO:0048519	negative regulation of biological process	390	4898	0.08	Biological Process	3.43561e-14	5.06161e-12
GO:0030154	cell differentiation	337	4078	0.083	Biological Process	4.26918e-14	6.18308e-12
GO:0065007	biological regulation	817	12428	0.066	Biological Process	4.72024e-14	6.72241e-12
GO:0051254	positive regulation of RNA metabolic process	174	1725	0.101	Biological Process	6.32542e-14	8.80714e-12
GO:0030029	actin filament-based process	94	721	0.13	Biological Process	6.3902e-14	8.80714e-12
GO:0006351	transcription, DNA-templated	316	3771	0.084	Biological Process	6.9912e-14	9.48251e-12
GO:0043228	non-membrane-bounded organelle	345	4249	0.081	Cellular Component	2.12636e-13	1.19748e-11
GO:0007166	cell surface receptor signaling pathway	231	2526	0.091	Biological Process	1.01765e-13	1.35872e-11
GO:0097659	nucleic acid-templated transcription	316	3786	0.083	Biological Process	1.19917e-13	1.57645e-11
GO:0032774	RNA biosynthetic process	317	3806	0.083	Biological Process	1.42191e-13	1.84095e-11
GO:0043232	intracellular non-membrane-bounded organelle	342	4219	0.081	Cellular Component	3.71304e-13	1.98647e-11
GO:0097159	organic cyclic compound binding	471	6173	0.076	Molecular Function	8.71337e-14	3.05142e-11
GO:0032991	macromolecular complex	438	5771	0.076	Cellular Component	7.64724e-13	3.89645e-11
GO:0046483	heterocycle metabolic process	496	6697	0.074	Biological Process	3.33212e-13	4.24969e-11
GO:1901363	heterocyclic compound binding	466	6111	0.076	Molecular Function	1.57919e-13	4.60859e-11
GO:0032989	cellular component morphogenesis	167	1669	0.1	Biological Process	4.56708e-13	5.73907e-11
GO:2000112	regulation of cellular macromolecule biosynthetic process	329	4026	0.082	Biological Process	5.00035e-13	6.19246e-11
GO:0031175	neuron projection development	123	1098	0.112	Biological Process	5.09908e-13	6.22453e-11
GO:0009889	regulation of biosynthetic process	348	4326	0.08	Biological Process	6.05499e-13	7.2873e-11
GO:0031974	membrane-enclosed lumen	360	4543	0.079	Cellular Component	1.50053e-12	7.29805e-11
GO:1902531	regulation of intracellular signal transduction	166	1662	0.1	Biological Process	6.35929e-13	7.45615e-11
GO:0048468	cell development	227	2512	0.09	Biological Process	6.36979e-13	7.45615e-11
GO:0070013	intracellular organelle lumen	359	4540	0.079	Cellular Component	2.24384e-12	1.03236e-10
GO:0043233	organelle lumen	359	4541	0.079	Cellular Component	2.31557e-12	1.03236e-10
GO:0051179	localization	485	6550	0.074	Biological Process	9.43791e-13	1.08523e-10
GO:0006355	regulation of transcription, DNA-templated	297	3556	0.084	Biological Process	9.52517e-13	1.08523e-10
GO:0010467	gene expression	434	5716	0.076	Biological Process	1.11295e-12	1.24053e-10
GO:0045893	positive regulation of transcription, DNA-templated	159	1579	0.101	Biological Process	1.11786e-12	1.24053e-10
GO:0016477	cell migration	137	1290	0.106	Biological Process	1.1626e-12	1.27364e-10
GO:0006928	movement of cell or subcellular component	189	1992	0.095	Biological Process	1.3361e-12	1.44518e-10
GO:0031326	regulation of cellular biosynthetic process	342	4265	0.08	Biological Process	1.74258e-12	1.8613e-10
GO:1903506	regulation of nucleic acid-templated transcription	297	3574	0.083	Biological Process	1.78941e-12	1.88772e-10
GO:0045595	regulation of cell differentiation	169	1724	0.098	Biological Process	1.85961e-12	1.93785e-10
GO:1903508	positive regulation of nucleic acid-templated transcription	163	1643	0.099	Biological Process	1.88675e-12	1.94244e-10
GO:0019538	protein metabolic process	454	6062	0.075	Biological Process	1.91789e-12	1.951e-10
GO:2001141	regulation of RNA biosynthetic process	297	3578	0.083	Biological Process	2.05593e-12	2.06682e-10
GO:0010556	regulation of macromolecule biosynthetic process	332	4116	0.081	Biological Process	2.13961e-12	2.12592e-10
GO:0050789	regulation of biological process	785	11935	0.066	Biological Process	2.22767e-12	2.18798e-10
GO:0034654	nucleobase-containing compound biosynthetic process	352	4433	0.079	Biological Process	2.54169e-12	2.44667e-10
GO:1902680	positive regulation of RNA biosynthetic process	163	1649	0.099	Biological Process	2.54831e-12	2.44667e-10
GO:0009891	positive regulation of biosynthetic process	190	2021	0.094	Biological Process	2.6516e-12	2.51755e-10
GO:0006468	protein phosphorylation	174	1803	0.097	Biological Process	3.11514e-12	2.92516e-10
GO:0033036	macromolecule localization	279	3321	0.084	Biological Process	3.46283e-12	3.21629e-10
GO:0016604	nuclear body	86	687	0.125	Cellular Component	7.57323e-12	3.24134e-10
GO:0000902	cell morphogenesis	154	1535	0.1	Biological Process	3.65288e-12	3.35632e-10
GO:0031328	positive regulation of cellular biosynthetic process	187	1993	0.094	Biological Process	4.93997e-12	4.49064e-10
GO:0044093	positive regulation of molecular function	160	1622	0.099	Biological Process	5.0052e-12	4.50204e-10
GO:1902589	single-organism organelle organization	284	3412	0.083	Biological Process	5.98578e-12	5.32797e-10
GO:0051056	regulation of small GTPase mediated signal transduction	51	307	0.166	Biological Process	7.37754e-12	6.49908e-10
GO:0050794	regulation of cellular process	758	11465	0.066	Biological Process	7.69456e-12	6.70918e-10
GO:0016310	phosphorylation	200	2195	0.091	Biological Process	1.11682e-11	9.6396e-10
GO:0031252	cell leading edge	57	379	0.15	Cellular Component	2.74444e-11	1.12944e-09
GO:0022008	neurogenesis	171	1793	0.095	Biological Process	1.34505e-11	1.14934e-09
GO:1901576	organic substance biosynthetic process	497	6848	0.073	Biological Process	1.36266e-11	1.15286e-09
GO:0048870	cell motility	150	1511	0.099	Biological Process	1.64538e-11	1.37841e-09
GO:0010557	positive regulation of macromolecule biosynthetic process	178	1897	0.094	Biological Process	1.84143e-11	1.52767e-09
GO:0051674	localization of cell	150	1514	0.099	Biological Process	1.91124e-11	1.57034e-09
GO:0048812	neuron projection morphogenesis	92	772	0.119	Biological Process	2.09105e-11	1.70172e-09
GO:0034645	cellular macromolecule biosynthetic process	405	5349	0.076	Biological Process	2.18481e-11	1.76124e-09
GO:0030036	actin cytoskeleton organization	81	644	0.126	Biological Process	2.46835e-11	1.97122e-09
GO:0009058	biosynthetic process	502	6957	0.072	Biological Process	2.62368e-11	2.07586e-09
GO:0000904	cell morphogenesis involved in differentiation	108	973	0.111	Biological Process	2.76823e-11	2.17014e-09
GO:0048666	neuron development	132	1283	0.103	Biological Process	2.98001e-11	2.31493e-09
GO:0009887	organ morphogenesis	124	1179	0.105	Biological Process	3.06093e-11	2.35637e-09
GO:0030030	cell projection organization	154	1578	0.098	Biological Process	3.10469e-11	2.36871e-09
GO:0051239	regulation of multicellular organismal process	243	2854	0.085	Biological Process	4.22766e-11	3.19693e-09
GO:0005911	cell-cell junction	60	422	0.142	Cellular Component	8.56381e-11	3.3938e-09
GO:0044249	cellular biosynthetic process	490	6777	0.072	Biological Process	4.61559e-11	3.45967e-09
GO:2000026	regulation of multicellular organismal development	184	2003	0.092	Biological Process	4.75961e-11	3.53659e-09
GO:0051960	regulation of nervous system development	106	959	0.111	Biological Process	5.52965e-11	4.07335e-09
GO:0043085	positive regulation of catalytic activity	132	1295	0.102	Biological Process	5.64222e-11	4.12075e-09
GO:0065008	regulation of biological quality	305	3802	0.08	Biological Process	5.86566e-11	4.24763e-09
GO:0031344	regulation of cell projection organization	83	680	0.122	Biological Process	6.44289e-11	4.62643e-09
GO:0022607	cellular component assembly	266	3213	0.083	Biological Process	7.13709e-11	5.0822e-09
GO:0048589	developmental growth	93	802	0.116	Biological Process	7.25688e-11	5.12479e-09
GO:0018130	heterocycle biosynthetic process	368	4799	0.077	Biological Process	7.57892e-11	5.30835e-09
GO:0030182	neuron differentiation	150	1543	0.097	Biological Process	7.85414e-11	5.45639e-09
GO:0009059	macromolecule biosynthetic process	410	5477	0.075	Biological Process	8.02819e-11	5.53233e-09
GO:0019438	aromatic compound biosynthetic process	364	4738	0.077	Biological Process	8.18694e-11	5.59659e-09
GO:0034641	cellular nitrogen compound metabolic process	519	7291	0.071	Biological Process	8.61777e-11	5.84435e-09
GO:0048699	generation of neurons	161	1696	0.095	Biological Process	8.74239e-11	5.86419e-09
GO:0048667	cell morphogenesis involved in neuron differentiation	86	720	0.119	Biological Process	8.78428e-11	5.86419e-09
GO:0022603	regulation of anatomical structure morphogenesis	119	1134	0.105	Biological Process	9.30379e-11	6.16286e-09
GO:0016358	dendrite development	47	290	0.162	Biological Process	1.18249e-10	7.77261e-09
GO:1901362	organic cyclic compound biosynthetic process	375	4928	0.076	Biological Process	1.22982e-10	7.97203e-09
GO:0009892	negative regulation of metabolic process	246	2929	0.084	Biological Process	1.23149e-10	7.97203e-09
GO:0065009	regulation of molecular function	251	3004	0.084	Biological Process	1.24326e-10	7.9877e-09
GO:0007163	establishment or maintenance of cell polarity	45	271	0.166	Biological Process	1.29923e-10	8.28498e-09
GO:0034613	cellular protein localization	178	1943	0.092	Biological Process	1.34014e-10	8.48256e-09
GO:0006796	phosphate-containing compound metabolic process	265	3219	0.082	Biological Process	1.43996e-10	9.04741e-09
GO:0031324	negative regulation of cellular metabolic process	222	2579	0.086	Biological Process	1.47743e-10	9.21509e-09
GO:0032268	regulation of cellular protein metabolic process	222	2581	0.086	Biological Process	1.58899e-10	9.83905e-09
GO:0006366	transcription from RNA polymerase II promoter	213	2451	0.087	Biological Process	1.68831e-10	1.03788e-08
GO:0006793	phosphorus metabolic process	271	3316	0.082	Biological Process	1.75706e-10	1.06532e-08
GO:0031399	regulation of protein modification process	169	1823	0.093	Biological Process	1.75787e-10	1.06532e-08
GO:0019904	protein domain specific binding	89	738	0.121	Molecular Function	4.28678e-11	1.07231e-08
GO:0032879	regulation of localization	214	2470	0.087	Biological Process	1.988e-10	1.1963e-08
GO:0030554	adenyl nucleotide binding	206	2296	0.09	Molecular Function	5.62615e-11	1.23142e-08
GO:0060284	regulation of cell development	112	1058	0.106	Biological Process	2.10528e-10	1.25802e-08
GO:0032559	adenyl ribonucleotide binding	205	2289	0.09	Molecular Function	7.49998e-11	1.45916e-08
GO:0050790	regulation of catalytic activity	190	2130	0.089	Biological Process	2.61146e-10	1.54965e-08
GO:0051641	cellular localization	301	3789	0.079	Biological Process	2.64162e-10	1.55674e-08
GO:0030054	cell junction	109	1031	0.106	Cellular Component	4.15597e-10	1.58818e-08
GO:0070727	cellular macromolecule localization	179	1977	0.091	Biological Process	3.04018e-10	1.77934e-08
GO:0048471	perinuclear region of cytoplasm	84	720	0.117	Cellular Component	4.85452e-10	1.79115e-08
GO:0043547	positive regulation of GTPase activity	55	382	0.144	Biological Process	3.24918e-10	1.88873e-08
GO:0050767	regulation of neurogenesis	94	839	0.112	Biological Process	3.65334e-10	2.10564e-08
GO:0031401	positive regulation of protein modification process	117	1133	0.103	Biological Process	3.67162e-10	2.10564e-08
GO:0005524	ATP binding	200	2234	0.09	Molecular Function	1.42524e-10	2.49559e-08
GO:0006897	endocytosis	78	647	0.121	Biological Process	4.49692e-10	2.56174e-08
GO:0051246	regulation of protein metabolic process	230	2733	0.084	Biological Process	5.25809e-10	2.97552e-08
GO:0040007	growth	121	1194	0.101	Biological Process	5.71895e-10	3.21503e-08
GO:0010628	positive regulation of gene expression	177	1966	0.09	Biological Process	6.13279e-10	3.42514e-08
GO:0010975	regulation of neuron projection development	67	523	0.128	Biological Process	6.46796e-10	3.58888e-08
GO:0070887	cellular response to chemical stimulus	239	2876	0.083	Biological Process	7.08096e-10	3.90367e-08
GO:0008092	cytoskeletal protein binding	102	924	0.11	Molecular Function	2.6224e-10	4.17439e-08
GO:0009888	tissue development	190	2158	0.088	Biological Process	7.70934e-10	4.22284e-08
GO:0010605	negative regulation of macromolecule metabolic process	226	2685	0.084	Biological Process	7.76844e-10	4.22811e-08
GO:0014069	postsynaptic density	41	250	0.164	Cellular Component	1.28881e-09	4.59674e-08
GO:0008380	RNA splicing	68	539	0.126	Biological Process	9.2494e-10	5.00229e-08
GO:0009790	embryo development	135	1392	0.097	Biological Process	9.55215e-10	5.13353e-08
GO:0007049	cell cycle	183	2064	0.089	Biological Process	9.9447e-10	5.31109e-08
GO:0033043	regulation of organelle organization	130	1326	0.098	Biological Process	1.03191e-09	5.47681e-08
GO:0031346	positive regulation of cell projection organization	55	394	0.14	Biological Process	1.03836e-09	5.47701e-08
GO:0099572	postsynaptic specialization	41	252	0.163	Cellular Component	1.64519e-09	5.67858e-08
GO:0043087	regulation of GTPase activity	60	452	0.133	Biological Process	1.31959e-09	6.91774e-08
GO:0017076	purine nucleotide binding	219	2544	0.086	Molecular Function	5.49098e-10	7.73231e-08
GO:0001883	purine nucleoside binding	215	2487	0.086	Molecular Function	5.74072e-10	7.73231e-08
GO:0032555	purine ribonucleotide binding	218	2534	0.086	Molecular Function	6.46547e-10	8.08646e-08
GO:0001882	nucleoside binding	215	2494	0.086	Molecular Function	7.38071e-10	8.27311e-08
GO:0032553	ribonucleotide binding	219	2553	0.086	Molecular Function	7.55966e-10	8.27311e-08
GO:0032550	purine ribonucleoside binding	214	2486	0.086	Molecular Function	9.32691e-10	9.56198e-08
GO:0035639	purine ribonucleoside triphosphate binding	213	2473	0.086	Molecular Function	9.86002e-10	9.56198e-08
GO:0032549	ribonucleoside binding	214	2489	0.086	Molecular Function	1.03757e-09	9.56198e-08
GO:0043168	anion binding	274	3386	0.081	Molecular Function	1.17961e-09	1.03275e-07
GO:0046907	intracellular transport	188	2158	0.087	Biological Process	2.2731e-09	1.18437e-07
GO:0030027	lamellipodium	33	182	0.181	Cellular Component	4.07992e-09	1.35048e-07
GO:0060076	excitatory synapse	42	270	0.156	Cellular Component	4.16502e-09	1.35048e-07
GO:0015629	actin cytoskeleton	58	444	0.131	Cellular Component	4.64385e-09	1.46145e-07
GO:0006357	regulation of transcription from RNA polymerase II promoter	199	2325	0.086	Biological Process	2.90784e-09	1.50049e-07
GO:0016055	Wnt signaling pathway	59	450	0.131	Biological Process	2.91494e-09	1.50049e-07
GO:0034330	cell junction organization	41	257	0.16	Biological Process	2.94394e-09	1.50634e-07
GO:0007265	Ras protein signal transduction	51	362	0.141	Biological Process	3.08461e-09	1.56893e-07
GO:0005856	cytoskeleton	174	1978	0.088	Cellular Component	5.23952e-09	1.60179e-07
GO:0007167	enzyme linked receptor protein signaling pathway	102	978	0.104	Biological Process	3.27383e-09	1.65532e-07
GO:0097367	carbohydrate derivative binding	239	2878	0.083	Molecular Function	2.09191e-09	1.74425e-07
GO:0032270	positive regulation of cellular protein metabolic process	137	1449	0.095	Biological Process	3.70333e-09	1.86147e-07
GO:0000166	nucleotide binding	238	2867	0.083	Molecular Function	2.37362e-09	1.86666e-07
GO:1901265	nucleoside phosphate binding	238	2868	0.083	Molecular Function	2.45193e-09	1.86666e-07
GO:0045944	positive regulation of transcription from RNA polymerase II promoter	114	1141	0.1	Biological Process	4.32898e-09	2.16219e-07
GO:0045664	regulation of neuron differentiation	79	692	0.114	Biological Process	4.35523e-09	2.16219e-07
GO:0051172	negative regulation of nitrogen compound metabolic process	198	2322	0.085	Biological Process	4.37751e-09	2.16219e-07
GO:0010647	positive regulation of cell communication	152	1667	0.091	Biological Process	5.51734e-09	2.69586e-07
GO:0023056	positive regulation of signaling	149	1625	0.092	Biological Process	5.53773e-09	2.69586e-07
GO:0008104	protein localization	239	2940	0.081	Biological Process	5.55261e-09	2.69586e-07
GO:0000003	reproduction	184	2125	0.087	Biological Process	5.65909e-09	2.73203e-07
GO:0032990	cell part morphogenesis	111	1108	0.1	Biological Process	6.10263e-09	2.9296e-07
GO:0003824	catalytic activity	492	6922	0.071	Molecular Function	4.12606e-09	3.0103e-07
GO:0043933	macromolecular complex subunit organization	249	3096	0.08	Biological Process	6.33884e-09	3.026e-07
GO:0050808	synapse organization	54	403	0.134	Biological Process	6.42653e-09	3.05081e-07
GO:0046872	metal ion binding	312	4015	0.078	Molecular Function	4.3782e-09	3.06649e-07
GO:0032279	asymmetric synapse	39	248	0.157	Cellular Component	1.09382e-08	3.25109e-07
GO:0016740	transferase activity	254	3131	0.081	Molecular Function	5.08121e-09	3.422e-07
GO:0009967	positive regulation of signal transduction	136	1451	0.094	Biological Process	7.39646e-09	3.49187e-07
GO:0005912	adherens junction	41	271	0.151	Cellular Component	1.44576e-08	4.18097e-07
GO:1902494	catalytic complex	167	1906	0.088	Cellular Component	1.52358e-08	4.29009e-07
GO:0022604	regulation of cell morphogenesis	73	630	0.116	Biological Process	9.24731e-09	4.34166e-07
GO:0050803	regulation of synapse structure or activity	52	385	0.135	Biological Process	9.36715e-09	4.37389e-07
GO:0044087	regulation of cellular component biogenesis	99	959	0.103	Biological Process	9.64544e-09	4.47936e-07
GO:0001934	positive regulation of protein phosphorylation	91	856	0.106	Biological Process	9.83263e-09	4.54161e-07
GO:0043234	protein complex	350	4718	0.074	Cellular Component	1.85624e-08	5.09276e-07
GO:0044877	macromolecular complex binding	175	1985	0.088	Molecular Function	8.72771e-09	5.66008e-07
GO:0044271	cellular nitrogen compound biosynthetic process	402	5548	0.072	Biological Process	1.34228e-08	6.14857e-07
GO:0048858	cell projection morphogenesis	108	1084	0.1	Biological Process	1.34556e-08	6.14857e-07
GO:0043169	cation binding	315	4093	0.077	Molecular Function	1.02471e-08	6.40811e-07
GO:0044089	positive regulation of cellular component biogenesis	64	528	0.121	Biological Process	1.41533e-08	6.43298e-07
GO:0003002	regionalization	65	540	0.12	Biological Process	1.42931e-08	6.46214e-07
GO:0016772	transferase activity, transferring phosphorus-containing groups	141	1513	0.093	Molecular Function	1.09039e-08	6.58368e-07
GO:0042327	positive regulation of phosphorylation	94	903	0.104	Biological Process	1.56348e-08	7.03155e-07
GO:0051247	positive regulation of protein metabolic process	140	1529	0.092	Biological Process	1.90005e-08	8.50049e-07
GO:0008283	cell proliferation	164	1875	0.087	Biological Process	2.33984e-08	1.04135e-06
GO:0048813	dendrite morphogenesis	33	195	0.169	Biological Process	2.36501e-08	1.0471e-06
GO:0050684	regulation of mRNA processing	29	158	0.184	Biological Process	2.63652e-08	1.16129e-06
GO:0071310	cellular response to organic substance	196	2346	0.084	Biological Process	2.67698e-08	1.17307e-06
GO:0017048	Rho GTPase binding	29	155	0.187	Molecular Function	2.15828e-08	1.25972e-06
GO:0019220	regulation of phosphate metabolic process	144	1598	0.09	Biological Process	3.17551e-08	1.38443e-06
GO:0051174	regulation of phosphorus metabolic process	144	1599	0.09	Biological Process	3.30294e-08	1.43267e-06
GO:0044085	cellular component biogenesis	286	3726	0.077	Biological Process	3.35239e-08	1.4345e-06
GO:0010562	positive regulation of phosphorus metabolic process	99	983	0.101	Biological Process	3.35751e-08	1.4345e-06
GO:0045937	positive regulation of phosphate metabolic process	99	983	0.101	Biological Process	3.35751e-08	1.4345e-06
GO:0070161	anchoring junction	41	284	0.144	Cellular Component	5.56777e-08	1.48938e-06
GO:0016071	mRNA metabolic process	88	841	0.105	Biological Process	3.65979e-08	1.55045e-06
GO:0061061	muscle structure development	75	676	0.111	Biological Process	3.6652e-08	1.55045e-06
GO:0016773	phosphotransferase activity, alcohol group as acceptor	96	931	0.103	Molecular Function	2.97746e-08	1.68179e-06
GO:0097435	fibril organization	67	579	0.116	Biological Process	4.04641e-08	1.70328e-06
GO:0009894	regulation of catabolic process	90	870	0.103	Biological Process	4.32928e-08	1.81342e-06
GO:0005938	cell cortex	46	341	0.135	Cellular Component	7.09796e-08	1.85239e-06
GO:0003779	actin binding	53	407	0.13	Molecular Function	3.41813e-08	1.85331e-06
GO:0051020	GTPase binding	69	595	0.116	Molecular Function	3.56972e-08	1.85331e-06
GO:0004672	protein kinase activity	79	718	0.11	Molecular Function	3.59867e-08	1.85331e-06
GO:0036094	small molecule binding	258	3264	0.079	Molecular Function	4.22656e-08	2.11449e-06
GO:0048584	positive regulation of response to stimulus	175	2058	0.085	Biological Process	5.37818e-08	2.24178e-06
GO:1903311	regulation of mRNA metabolic process	39	263	0.148	Biological Process	5.57095e-08	2.31086e-06
GO:0051094	positive regulation of developmental process	127	1374	0.092	Biological Process	5.60898e-08	2.3154e-06
GO:0051962	positive regulation of nervous system development	66	572	0.115	Biological Process	5.71626e-08	2.34834e-06
GO:0098794	postsynapse	57	471	0.121	Cellular Component	9.53283e-08	2.4286e-06
GO:0010976	positive regulation of neuron projection development	43	307	0.14	Biological Process	6.3395e-08	2.59192e-06
GO:0045216	cell-cell junction organization	35	223	0.157	Biological Process	6.39282e-08	2.60127e-06
GO:0051234	establishment of localization	388	5387	0.072	Biological Process	6.51552e-08	2.63863e-06
GO:0005096	GTPase activator activity	40	271	0.148	Molecular Function	5.79928e-08	2.77994e-06
GO:0017016	Ras GTPase binding	59	483	0.122	Molecular Function	5.87424e-08	2.77994e-06
GO:0016192	vesicle-mediated transport	158	1820	0.087	Biological Process	7.31641e-08	2.949e-06
GO:0031267	small GTPase binding	61	508	0.12	Molecular Function	6.52021e-08	3.00444e-06
GO:0008144	drug binding	133	1447	0.092	Molecular Function	6.91869e-08	3.10631e-06
GO:0007389	pattern specification process	74	677	0.109	Biological Process	8.33724e-08	3.34468e-06
GO:0007015	actin filament organization	48	366	0.131	Biological Process	8.76491e-08	3.49982e-06
GO:0034332	adherens junction organization	24	121	0.198	Biological Process	9.06097e-08	3.60121e-06
GO:0004674	protein serine/threonine kinase activity	59	488	0.121	Molecular Function	8.45821e-08	3.70258e-06
GO:0016607	nuclear speck	47	363	0.129	Cellular Component	1.78424e-07	4.43985e-06
GO:0030198	extracellular matrix organization	83	799	0.104	Biological Process	1.25124e-07	4.94994e-06
GO:0010033	response to organic substance	237	3016	0.079	Biological Process	1.27243e-07	5.01055e-06
GO:0043062	extracellular structure organization	85	827	0.103	Biological Process	1.39431e-07	5.46532e-06
GO:0042325	regulation of phosphorylation	126	1383	0.091	Biological Process	1.43398e-07	5.59515e-06
GO:0048729	tissue morphogenesis	87	854	0.102	Biological Process	1.46025e-07	5.67174e-06
GO:0009987	cellular process	972	16232	0.06	Biological Process	1.49909e-07	5.79627e-06
GO:0006810	transport	379	5281	0.072	Biological Process	1.64004e-07	6.31269e-06
GO:0006397	mRNA processing	64	564	0.113	Biological Process	1.68201e-07	6.44519e-06
GO:0022414	reproductive process	167	1975	0.085	Biological Process	1.6951e-07	6.46634e-06
GO:0022610	biological adhesion	127	1402	0.091	Biological Process	1.74981e-07	6.6454e-06
GO:0016301	kinase activity	106	1097	0.097	Molecular Function	1.55884e-07	6.6574e-06
GO:0009719	response to endogenous stimulus	159	1861	0.085	Biological Process	1.85503e-07	7.01381e-06
GO:0007155	cell adhesion	126	1390	0.091	Biological Process	1.89608e-07	7.13743e-06
GO:2000145	regulation of cell motility	80	768	0.104	Biological Process	1.90585e-07	7.14277e-06
GO:0051049	regulation of transport	148	1703	0.087	Biological Process	1.92515e-07	7.1836e-06
GO:0001932	regulation of protein phosphorylation	118	1279	0.092	Biological Process	1.94257e-07	7.21005e-06
GO:0030334	regulation of cell migration	76	717	0.106	Biological Process	1.94912e-07	7.21005e-06
GO:0050807	regulation of synapse organization	34	223	0.152	Biological Process	2.00646e-07	7.39019e-06
GO:0010941	regulation of cell death	138	1562	0.088	Biological Process	2.07989e-07	7.62773e-06
GO:0008134	transcription factor binding	77	721	0.107	Molecular Function	1.85461e-07	7.73195e-06
GO:0060429	epithelium development	129	1435	0.09	Biological Process	2.11882e-07	7.73732e-06
GO:0061564	axon development	67	605	0.111	Biological Process	2.14669e-07	7.80573e-06
GO:0051276	chromosome organization	164	1940	0.085	Biological Process	2.28031e-07	8.25645e-06
GO:0042995	cell projection	174	2101	0.083	Cellular Component	3.64781e-07	8.87081e-06
GO:0018193	peptidyl-amino acid modification	111	1189	0.093	Biological Process	2.57932e-07	9.29969e-06
GO:0040012	regulation of locomotion	90	905	0.099	Biological Process	2.59885e-07	9.31032e-06
GO:0051336	regulation of hydrolase activity	108	1148	0.094	Biological Process	2.60406e-07	9.31032e-06
GO:1990234	transferase complex	100	1049	0.095	Cellular Component	4.15593e-07	9.88188e-06
GO:0070615	nucleosome-dependent ATPase activity	12	34	0.353	Molecular Function	2.45138e-07	9.98225e-06
GO:0007097	nuclear migration	13	41	0.317	Biological Process	2.85852e-07	1.01353e-05
GO:0040023	establishment of nucleus localization	13	41	0.317	Biological Process	2.85852e-07	1.01353e-05
GO:0031329	regulation of cellular catabolic process	80	778	0.103	Biological Process	3.25079e-07	1.14785e-05
GO:0045666	positive regulation of neuron differentiation	50	406	0.123	Biological Process	3.40384e-07	1.19695e-05
GO:0010256	endomembrane system organization	71	665	0.107	Biological Process	3.79306e-07	1.32835e-05
GO:0045202	synapse	91	935	0.097	Cellular Component	5.86973e-07	1.33687e-05
GO:0097458	neuron part	138	1590	0.087	Cellular Component	5.87223e-07	1.33687e-05
GO:0007409	axonogenesis	63	565	0.112	Biological Process	3.91707e-07	1.36618e-05
GO:0007267	cell-cell signaling	125	1396	0.09	Biological Process	4.14729e-07	1.44059e-05
GO:0045597	positive regulation of cell differentiation	93	957	0.097	Biological Process	4.59309e-07	1.58549e-05
GO:0051345	positive regulation of hydrolase activity	73	694	0.105	Biological Process	4.60154e-07	1.58549e-05
GO:1901564	organonitrogen compound metabolic process	403	5727	0.07	Biological Process	4.93043e-07	1.69199e-05
GO:0030695	GTPase regulator activity	41	303	0.135	Molecular Function	4.41573e-07	1.75726e-05
GO:0050769	positive regulation of neurogenesis	57	497	0.115	Biological Process	5.68292e-07	1.94242e-05
GO:0007416	synapse assembly	32	212	0.151	Biological Process	5.73098e-07	1.95105e-05
GO:0048024	regulation of mRNA splicing, via spliceosome	21	106	0.198	Biological Process	5.83327e-07	1.97799e-05
GO:0003006	developmental process involved in reproduction	104	1113	0.093	Biological Process	6.10963e-07	2.06351e-05
GO:0008219	cell death	166	2002	0.083	Biological Process	6.56527e-07	2.20867e-05
GO:0016265	death	166	2003	0.083	Biological Process	6.77534e-07	2.2704e-05
GO:0060997	dendritic spine morphogenesis	15	58	0.259	Biological Process	6.83995e-07	2.2831e-05
GO:0008154	actin polymerization or depolymerization	31	204	0.152	Biological Process	7.38889e-07	2.45673e-05
GO:0042221	response to chemical	321	4410	0.073	Biological Process	7.6368e-07	2.52932e-05
GO:0043009	chordate embryonic development	72	692	0.104	Biological Process	8.32683e-07	2.74721e-05
GO:0034329	cell junction assembly	30	195	0.154	Biological Process	8.51418e-07	2.79822e-05
GO:0060996	dendritic spine development	20	100	0.2	Biological Process	9.20282e-07	3.01295e-05
GO:0043484	regulation of RNA splicing	25	146	0.171	Biological Process	9.27958e-07	3.02649e-05
GO:0007169	transmembrane receptor protein tyrosine kinase signaling pathway	71	682	0.104	Biological Process	9.73829e-07	3.16402e-05
GO:0030175	filopodium	19	94	0.202	Cellular Component	1.46224e-06	3.25958e-05
GO:0006325	chromatin organization	83	840	0.099	Biological Process	1.01151e-06	3.27399e-05
GO:0007548	sex differentiation	46	374	0.123	Biological Process	1.0384e-06	3.34836e-05
GO:0051726	regulation of cell cycle	108	1183	0.091	Biological Process	1.11801e-06	3.5915e-05
GO:0009792	embryo development ending in birth or egg hatching	84	856	0.098	Biological Process	1.14964e-06	3.67929e-05
GO:0007266	Rho protein signal transduction	27	168	0.161	Biological Process	1.25336e-06	3.99626e-05
GO:0010720	positive regulation of cell development	66	623	0.106	Biological Process	1.29359e-06	4.1092e-05
GO:0046578	regulation of Ras protein signal transduction	32	220	0.145	Biological Process	1.32023e-06	4.17829e-05
GO:0003677	DNA binding	205	2577	0.08	Molecular Function	1.10344e-06	4.29361e-05
GO:0010638	positive regulation of organelle organization	67	638	0.105	Biological Process	1.46177e-06	4.60915e-05
GO:0061024	membrane organization	111	1232	0.09	Biological Process	1.47752e-06	4.64168e-05
GO:0051493	regulation of cytoskeleton organization	57	513	0.111	Biological Process	1.57604e-06	4.93307e-05
GO:0000785	chromatin	66	633	0.104	Cellular Component	2.28138e-06	4.9818e-05
GO:0035295	tube development	98	1056	0.093	Biological Process	1.79092e-06	5.58517e-05
GO:0009952	anterior/posterior pattern specification	40	312	0.128	Biological Process	1.85044e-06	5.74982e-05
GO:0051270	regulation of cellular component movement	83	854	0.097	Biological Process	1.96035e-06	6.06926e-05
GO:0097061	dendritic spine organization	17	79	0.215	Biological Process	2.0712e-06	6.3893e-05
GO:0099568	cytoplasmic region	56	513	0.109	Cellular Component	3.41208e-06	7.19481e-05
GO:0044456	synapse part	76	772	0.098	Cellular Component	3.4293e-06	7.19481e-05
GO:0002009	morphogenesis of an epithelium	71	699	0.102	Biological Process	2.37952e-06	7.28851e-05
GO:0016568	chromatin modification	67	647	0.104	Biological Process	2.37975e-06	7.28851e-05
GO:0043067	regulation of programmed cell death	124	1430	0.087	Biological Process	2.43983e-06	7.44584e-05
GO:0010629	negative regulation of gene expression	148	1781	0.083	Biological Process	2.63988e-06	8.01996e-05
GO:0051124	synaptic growth at neuromuscular junction	15	64	0.234	Biological Process	2.64673e-06	8.01996e-05
GO:0071944	cell periphery	350	4958	0.071	Cellular Component	3.95411e-06	8.13633e-05
GO:0010558	negative regulation of macromolecule biosynthetic process	135	1592	0.085	Biological Process	2.72628e-06	8.23184e-05
GO:0071495	cellular response to endogenous stimulus	117	1334	0.088	Biological Process	2.81404e-06	8.4669e-05
GO:0009890	negative regulation of biosynthetic process	141	1681	0.084	Biological Process	2.86984e-06	8.5952e-05
GO:0030010	establishment of cell polarity	25	155	0.161	Biological Process	2.8768e-06	8.5952e-05
GO:0003676	nucleic acid binding	277	3717	0.075	Molecular Function	2.36966e-06	9.02015e-05
GO:0031672	A band	13	51	0.255	Cellular Component	4.53622e-06	9.15802e-05
GO:0001654	eye development	58	537	0.108	Biological Process	3.13935e-06	9.34694e-05
GO:0006915	apoptotic process	146	1759	0.083	Biological Process	3.33016e-06	9.88064e-05
GO:0032433	filopodium tip	8	19	0.421	Cellular Component	5.16986e-06	0.000101656
GO:0043296	apical junction complex	23	140	0.164	Cellular Component	5.2253e-06	0.000101656
GO:0051240	positive regulation of multicellular organismal process	134	1585	0.085	Biological Process	3.4958e-06	0.000103362
GO:0001067	regulatory region nucleic acid binding	82	839	0.098	Molecular Function	2.79369e-06	0.00010408
GO:0051647	nucleus localization	13	50	0.26	Biological Process	3.54219e-06	0.000104372
GO:0022402	cell cycle process	133	1574	0.084	Biological Process	3.92694e-06	0.000115292
GO:0051253	negative regulation of RNA metabolic process	119	1372	0.087	Biological Process	3.93977e-06	0.000115292
GO:0045934	negative regulation of nucleobase-containing compound metabolic process	131	1547	0.085	Biological Process	4.20328e-06	0.000122584
GO:1902578	single-organism localization	356	5061	0.07	Biological Process	4.31521e-06	0.00012542
GO:0008013	beta-catenin binding	17	81	0.21	Molecular Function	3.47316e-06	0.000126698
GO:1902580	single-organism cellular localization	122	1419	0.086	Biological Process	4.51533e-06	0.00013037
GO:0051640	organelle localization	72	725	0.099	Biological Process	4.51605e-06	0.00013037
GO:0042981	regulation of apoptotic process	121	1406	0.086	Biological Process	4.73557e-06	0.000136247
GO:0051649	establishment of localization in cell	242	3236	0.075	Biological Process	4.78651e-06	0.000137251
GO:0009896	positive regulation of catabolic process	49	432	0.113	Biological Process	4.80987e-06	0.000137459
GO:0098589	membrane region	111	1277	0.087	Cellular Component	7.95119e-06	0.000151925
GO:0044430	cytoskeletal part	128	1523	0.084	Cellular Component	8.13029e-06	0.000152621
GO:0007507	heart development	62	598	0.104	Biological Process	5.4693e-06	0.000155784
GO:0000975	regulatory region DNA binding	81	837	0.097	Molecular Function	4.69372e-06	0.000164374
GO:0044212	transcription regulatory region DNA binding	81	837	0.097	Molecular Function	4.69372e-06	0.000164374
GO:0005694	chromosome	104	1181	0.088	Cellular Component	9.04602e-06	0.000166883
GO:0072358	cardiovascular system development	95	1044	0.091	Biological Process	5.94342e-06	0.00016797
GO:0072359	circulatory system development	95	1044	0.091	Biological Process	5.94342e-06	0.00016797
GO:0032269	negative regulation of cellular protein metabolic process	102	1142	0.089	Biological Process	5.95609e-06	0.00016797
GO:0007298	border follicle cell migration	12	45	0.267	Biological Process	6.30272e-06	0.00017716
GO:0048814	regulation of dendrite morphogenesis	19	104	0.183	Biological Process	6.98395e-06	0.000195665
GO:0044708	single-organism behavior	60	578	0.104	Biological Process	7.46089e-06	0.000208344
GO:0060589	nucleoside-triphosphatase regulator activity	43	359	0.12	Molecular Function	6.12177e-06	0.000210181
GO:0070848	response to growth factor	68	683	0.1	Biological Process	7.67691e-06	0.000213678
GO:0071363	cellular response to growth factor stimulus	66	657	0.1	Biological Process	7.80937e-06	0.000216659
GO:0051248	negative regulation of protein metabolic process	105	1192	0.088	Biological Process	7.90714e-06	0.000218662
GO:0044702	single organism reproductive process	144	1758	0.082	Biological Process	7.97551e-06	0.000219841
GO:0031331	positive regulation of cellular catabolic process	44	379	0.116	Biological Process	8.08015e-06	0.000221359
GO:0007297	ovarian follicle cell migration	12	46	0.261	Biological Process	8.08239e-06	0.000221359
GO:0006950	response to stress	310	4346	0.071	Biological Process	8.43429e-06	0.000230016
GO:0006886	intracellular protein transport	110	1265	0.087	Biological Process	8.45231e-06	0.000230016
GO:0030041	actin filament polymerization	26	175	0.149	Biological Process	8.6208e-06	0.000233856
GO:0008582	regulation of synaptic growth at neuromuscular junction	13	54	0.241	Biological Process	8.91818e-06	0.000241158
GO:0010769	regulation of cell morphogenesis involved in differentiation	45	393	0.115	Biological Process	9.14527e-06	0.000246518
GO:0000380	alternative mRNA splicing, via spliceosome	16	79	0.203	Biological Process	9.41005e-06	0.000252858
GO:0010648	negative regulation of cell communication	113	1312	0.086	Biological Process	9.72891e-06	0.000260607
GO:0044427	chromosomal part	93	1039	0.09	Cellular Component	1.47206e-05	0.000266966
GO:0016323	basolateral plasma membrane	30	224	0.134	Cellular Component	1.5159e-05	0.000270335
GO:0007417	central nervous system development	94	1044	0.09	Biological Process	1.02461e-05	0.000273602
GO:0003690	double-stranded DNA binding	87	931	0.093	Molecular Function	8.23897e-06	0.000277432
GO:0060070	canonical Wnt signaling pathway	34	265	0.128	Biological Process	1.06115e-05	0.000282118
GO:0040008	regulation of growth	76	797	0.095	Biological Process	1.0631e-05	0.000282118
GO:0012501	programmed cell death	150	1860	0.081	Biological Process	1.16207e-05	0.000307427
GO:0061351	neural precursor cell proliferation	27	189	0.143	Biological Process	1.21892e-05	0.000321446
GO:0031327	negative regulation of cellular biosynthetic process	136	1654	0.082	Biological Process	1.22258e-05	0.000321446
GO:0005057	receptor signaling protein activity	22	134	0.164	Molecular Function	9.94621e-06	0.0003286
GO:0016567	protein ubiquitination	81	869	0.093	Biological Process	1.2569e-05	0.000329455
GO:2000113	negative regulation of cellular macromolecule biosynthetic process	127	1523	0.083	Biological Process	1.26831e-05	0.000331427
GO:0007528	neuromuscular junction development	20	118	0.169	Biological Process	1.30463e-05	0.00033988
GO:0007044	cell-substrate junction assembly	17	90	0.189	Biological Process	1.32861e-05	0.000345076
GO:0051963	regulation of synapse assembly	22	138	0.159	Biological Process	1.35062e-05	0.000349729
GO:0051015	actin filament binding	25	165	0.152	Molecular Function	1.09136e-05	0.000353885
GO:0071559	response to transforming growth factor beta	29	212	0.137	Biological Process	1.3777e-05	0.000355663
GO:0000987	core promoter proximal region sequence-specific DNA binding	51	466	0.109	Molecular Function	1.15684e-05	0.000356014
GO:0001159	core promoter proximal region DNA binding	51	466	0.109	Molecular Function	1.15684e-05	0.000356014
GO:0071558	histone demethylase activity (H3-K27 specific)	4	4	1	Molecular Function	1.15893e-05	0.000356014
GO:0000278	mitotic cell cycle	96	1081	0.089	Biological Process	1.43542e-05	0.000369223
GO:0061001	regulation of dendritic spine morphogenesis	11	41	0.268	Biological Process	1.43887e-05	0.000369223
GO:0044248	cellular catabolic process	183	2368	0.077	Biological Process	1.47718e-05	0.000377919
GO:0043549	regulation of kinase activity	75	791	0.095	Biological Process	1.48165e-05	0.000377931
GO:0048585	negative regulation of response to stimulus	125	1499	0.083	Biological Process	1.49562e-05	0.00038036
GO:0007420	brain development	75	792	0.095	Biological Process	1.54765e-05	0.000392424
GO:0048608	reproductive structure development	59	579	0.102	Biological Process	1.55318e-05	0.00039266
GO:0000209	protein polyubiquitination	32	247	0.13	Biological Process	1.56797e-05	0.000395231
GO:1903053	regulation of extracellular matrix organization	39	329	0.119	Biological Process	1.61722e-05	0.000406444
GO:0006396	RNA processing	112	1313	0.085	Biological Process	1.63859e-05	0.000410607
GO:0098657	import into cell	56	542	0.103	Biological Process	1.71665e-05	0.000428049
GO:0048609	multicellular organismal reproductive process	102	1171	0.087	Biological Process	1.71821e-05	0.000428049
GO:0005089	Rho guanyl-nucleotide exchange factor activity	15	72	0.208	Molecular Function	1.42005e-05	0.00042871
GO:1902582	single-organism intracellular transport	150	1874	0.08	Biological Process	1.72713e-05	0.00042902
GO:0005635	nuclear envelope	48	446	0.108	Cellular Component	2.45237e-05	0.00043017
GO:0001012	RNA polymerase II regulatory region DNA binding	66	663	0.1	Molecular Function	1.49614e-05	0.000444023
GO:0071560	cellular response to transforming growth factor beta stimulus	28	204	0.137	Biological Process	1.80974e-05	0.000448239
GO:0048598	embryonic morphogenesis	72	755	0.095	Biological Process	1.81705e-05	0.000448747
GO:0009056	catabolic process	209	2779	0.075	Biological Process	1.86446e-05	0.000459131
GO:1990837	sequence-specific double-stranded DNA binding	77	811	0.095	Molecular Function	1.5987e-05	0.000466553
GO:0061458	reproductive system development	59	583	0.101	Biological Process	1.90528e-05	0.000467074
GO:0048646	anatomical structure formation involved in morphogenesis	115	1361	0.084	Biological Process	1.90765e-05	0.000467074
GO:0010656	negative regulation of muscle cell apoptotic process	10	35	0.286	Biological Process	1.92867e-05	0.000470872
GO:1904396	regulation of neuromuscular junction development	13	58	0.224	Biological Process	2.04798e-05	0.000498576
GO:1902679	negative regulation of RNA biosynthetic process	110	1291	0.085	Biological Process	2.05911e-05	0.000499862
GO:0043005	neuron projection	109	1287	0.085	Cellular Component	2.96166e-05	0.000511125
GO:0035023	regulation of Rho protein signal transduction	20	122	0.164	Biological Process	2.16541e-05	0.000524177
GO:0023057	negative regulation of signaling	110	1293	0.085	Biological Process	2.20048e-05	0.000531161
GO:0003007	heart morphogenesis	33	263	0.125	Biological Process	2.26189e-05	0.000542982
GO:0009725	response to hormone	93	1051	0.088	Biological Process	2.26216e-05	0.000542982
GO:1903507	negative regulation of nucleic acid-templated transcription	109	1280	0.085	Biological Process	2.30769e-05	0.000551306
GO:0007423	sensory organ development	71	747	0.095	Biological Process	2.3189e-05	0.000551306
GO:0010942	positive regulation of cell death	64	653	0.098	Biological Process	2.3204e-05	0.000551306
GO:0000381	regulation of alternative mRNA splicing, via spliceosome	14	67	0.209	Biological Process	2.32265e-05	0.000551306
GO:0098609	cell-cell adhesion	75	802	0.094	Biological Process	2.37583e-05	0.000562368
GO:0030155	regulation of cell adhesion	60	601	0.1	Biological Process	2.43079e-05	0.000573624
GO:0048638	regulation of developmental growth	46	421	0.109	Biological Process	2.43681e-05	0.000573624
GO:0070603	SWI/SNF superfamily-type complex	15	78	0.192	Cellular Component	3.41778e-05	0.00058048
GO:0036477	somatodendritic compartment	80	880	0.091	Cellular Component	3.50079e-05	0.000585288
GO:0003170	heart valve development	12	51	0.235	Biological Process	2.52343e-05	0.000592383
GO:0033554	cellular response to stress	190	2499	0.076	Biological Process	2.62404e-05	0.000614312
GO:0050773	regulation of dendrite development	24	165	0.145	Biological Process	2.70376e-05	0.000631246
GO:0048339	paraxial mesoderm development	8	23	0.348	Biological Process	2.71207e-05	0.000631462
GO:0032446	protein modification by small protein conjugation	83	916	0.091	Biological Process	2.75183e-05	0.000638977
GO:0002064	epithelial cell development	39	337	0.116	Biological Process	2.80099e-05	0.000648629
GO:0009410	response to xenobiotic stimulus	37	313	0.118	Biological Process	2.8133e-05	0.000649721
GO:0030016	myofibril	29	224	0.129	Cellular Component	3.95699e-05	0.000651382
GO:0050804	modulation of synaptic transmission	46	425	0.108	Biological Process	3.08754e-05	0.000711134
GO:0042592	homeostatic process	137	1701	0.081	Biological Process	3.13758e-05	0.000720716
GO:0000398	mRNA splicing, via spliceosome	41	364	0.113	Biological Process	3.31959e-05	0.000760479
GO:0032403	protein complex binding	84	919	0.091	Molecular Function	2.67401e-05	0.000767571
GO:0044449	contractile fiber part	28	215	0.13	Cellular Component	4.80337e-05	0.000778728
GO:0032504	multicellular organism reproduction	102	1191	0.086	Biological Process	3.42478e-05	0.00078248
GO:0045892	negative regulation of transcription, DNA-templated	106	1249	0.085	Biological Process	3.46611e-05	0.00078981
GO:1901700	response to oxygen-containing compound	129	1587	0.081	Biological Process	3.60824e-05	0.000820011
GO:0031982	vesicle	156	2005	0.078	Cellular Component	5.19354e-05	0.000829416
GO:1990752	microtubule end	8	25	0.32	Cellular Component	5.41976e-05	0.000852815
GO:0000976	transcription regulatory region sequence-specific DNA binding	69	718	0.096	Molecular Function	3.02329e-05	0.000853836
GO:0005886	plasma membrane	327	4722	0.069	Cellular Component	5.5878e-05	0.000866513
GO:0045807	positive regulation of endocytosis	21	137	0.153	Biological Process	3.84991e-05	0.000872613
GO:0030425	dendrite	60	619	0.097	Cellular Component	5.808e-05	0.000887794
GO:0001701	in utero embryonic development	41	367	0.112	Biological Process	4.01114e-05	0.000906751
GO:0043068	positive regulation of programmed cell death	59	599	0.098	Biological Process	4.1852e-05	0.000943603
GO:0000122	negative regulation of transcription from RNA polymerase II promoter	74	802	0.092	Biological Process	4.19918e-05	0.000944264
GO:0030111	regulation of Wnt signaling pathway	35	295	0.119	Biological Process	4.25365e-05	0.000954001
GO:0030496	midbody	23	163	0.141	Cellular Component	6.45939e-05	0.000961421
GO:0030017	sarcomere	26	196	0.133	Cellular Component	6.46937e-05	0.000961421
GO:0015630	microtubule cytoskeleton	97	1138	0.085	Cellular Component	6.56256e-05	0.000961909
GO:0023014	signal transduction by protein phosphorylation	74	803	0.092	Biological Process	4.37389e-05	0.0009784
GO:0009798	axis specification	27	203	0.133	Biological Process	4.45448e-05	0.000991237
GO:0045444	fat cell differentiation	27	203	0.133	Biological Process	4.45448e-05	0.000991237
GO:0045296	cadherin binding	9	30	0.3	Molecular Function	3.58644e-05	0.000996802
GO:0044265	cellular macromolecule catabolic process	105	1243	0.084	Biological Process	4.56846e-05	0.00101396
GO:0048568	embryonic organ development	54	535	0.101	Biological Process	4.58743e-05	0.00101553
GO:0031410	cytoplasmic vesicle	149	1911	0.078	Cellular Component	7.0995e-05	0.00102369
GO:0070160	occluding junction	19	122	0.156	Cellular Component	7.17539e-05	0.00102369
GO:0051338	regulation of transferase activity	83	930	0.089	Biological Process	4.70282e-05	0.00103839
GO:0030100	regulation of endocytosis	30	238	0.126	Biological Process	4.81784e-05	0.00106104
GO:0008064	regulation of actin polymerization or depolymerization	24	171	0.14	Biological Process	4.88437e-05	0.00107293
GO:0030335	positive regulation of cell migration	44	408	0.108	Biological Process	4.97619e-05	0.0010903
GO:0070647	protein modification by small protein conjugation or removal	95	1102	0.086	Biological Process	5.04028e-05	0.00110106
GO:0045184	establishment of protein localization	177	2326	0.076	Biological Process	5.05109e-05	0.00110106
GO:0016569	covalent chromatin modification	52	511	0.102	Biological Process	5.10479e-05	0.00110994
GO:1901701	cellular response to oxygen-containing compound	89	1017	0.088	Biological Process	5.12583e-05	0.00111148
GO:0006470	protein dephosphorylation	41	371	0.111	Biological Process	5.1379e-05	0.00111148
GO:0031965	nuclear membrane	34	292	0.116	Cellular Component	8.02126e-05	0.00112931
GO:0010606	positive regulation of cytoplasmic mRNA processing body assembly	4	5	0.8	Biological Process	5.28185e-05	0.00113973
GO:0002244	hematopoietic progenitor cell differentiation	26	194	0.134	Biological Process	5.37683e-05	0.0011573
GO:0003171	atrioventricular valve development	8	25	0.32	Biological Process	5.39425e-05	0.00115814
GO:0044765	single-organism transport	334	4836	0.069	Biological Process	5.42053e-05	0.00116086
GO:0051093	negative regulation of developmental process	83	934	0.089	Biological Process	5.45987e-05	0.00116378
GO:0000377	RNA splicing, via transesterification reactions with bulged adenosine as nucleophile	41	372	0.11	Biological Process	5.46139e-05	0.00116378
GO:0042127	regulation of cell proliferation	119	1454	0.082	Biological Process	5.56916e-05	0.00118379
GO:0007179	transforming growth factor beta receptor signaling pathway	22	151	0.146	Biological Process	5.62196e-05	0.00119205
GO:0032386	regulation of intracellular transport	52	513	0.101	Biological Process	5.65445e-05	0.00119448
GO:0033674	positive regulation of kinase activity	51	500	0.102	Biological Process	5.66136e-05	0.00119448
GO:0030832	regulation of actin filament length	24	173	0.139	Biological Process	5.9033e-05	0.00124245
GO:0060322	head development	76	839	0.091	Biological Process	6.09205e-05	0.0012773
GO:0032970	regulation of actin filament-based process	39	349	0.112	Biological Process	6.09876e-05	0.0012773
GO:0007346	regulation of mitotic cell cycle	65	688	0.094	Biological Process	6.14362e-05	0.00128064
GO:0009057	macromolecule catabolic process	126	1561	0.081	Biological Process	6.14469e-05	0.00128064
GO:1901698	response to nitrogen compound	94	1094	0.086	Biological Process	6.25147e-05	0.00129973
GO:0005768	endosome	75	836	0.09	Cellular Component	9.43317e-05	0.00131084
GO:2000147	positive regulation of cell motility	45	425	0.106	Biological Process	6.37422e-05	0.00132203
GO:0045596	negative regulation of cell differentiation	64	676	0.095	Biological Process	6.57567e-05	0.00136051
GO:0005815	microtubule organizing center	63	672	0.094	Cellular Component	0.000100806	0.00138285
GO:0030833	regulation of actin filament polymerization	22	153	0.144	Biological Process	6.87876e-05	0.00141978
GO:0044463	cell projection part	115	1416	0.081	Cellular Component	0.000105044	0.00142275
GO:0009968	negative regulation of signal transduction	99	1169	0.085	Biological Process	6.91985e-05	0.00142482
GO:0071702	organic substance transport	226	3108	0.073	Biological Process	7.22937e-05	0.00148497
GO:1901575	organic substance catabolic process	182	2419	0.075	Biological Process	7.29546e-05	0.00149496
GO:0000375	RNA splicing, via transesterification reactions	41	377	0.109	Biological Process	7.37496e-05	0.00150697
GO:0051050	positive regulation of transport	79	886	0.089	Biological Process	7.40267e-05	0.00150697
GO:0031098	stress-activated protein kinase signaling cascade	34	291	0.117	Biological Process	7.40699e-05	0.00150697
GO:0007517	muscle organ development	44	415	0.106	Biological Process	7.42562e-05	0.00150717
GO:0042692	muscle cell differentiation	45	428	0.105	Biological Process	7.53106e-05	0.00152495
GO:0030424	axon	63	675	0.093	Cellular Component	0.000114412	0.00152709
GO:0005923	bicellular tight junction	18	116	0.155	Cellular Component	0.000115602	0.00152709
GO:0000165	MAPK cascade	72	789	0.091	Biological Process	7.56145e-05	0.00152748
GO:1902533	positive regulation of intracellular signal transduction	80	901	0.089	Biological Process	7.67124e-05	0.00154601
GO:0003143	embryonic heart tube morphogenesis	16	93	0.172	Biological Process	7.77011e-05	0.00156225
GO:0071782	endoplasmic reticulum tubular network	7	21	0.333	Cellular Component	0.000119947	0.00156517
GO:0043065	positive regulation of apoptotic process	57	586	0.097	Biological Process	7.93929e-05	0.00159252
GO:0060537	muscle tissue development	42	391	0.107	Biological Process	8.01444e-05	0.00160383
GO:0051347	positive regulation of transferase activity	56	573	0.098	Biological Process	8.0633e-05	0.00160983
GO:0031430	M band	9	35	0.257	Cellular Component	0.000125287	0.00161515
GO:0043292	contractile fiber	29	239	0.121	Cellular Component	0.000127911	0.00162935
GO:0042176	regulation of protein catabolic process	44	417	0.106	Biological Process	8.30393e-05	0.00165401
GO:0016570	histone modification	50	495	0.101	Biological Process	8.53426e-05	0.00169594
GO:0005700	polytene chromosome	14	78	0.179	Cellular Component	0.000135271	0.00170282
GO:0001667	ameboidal-type cell migration	43	405	0.106	Biological Process	8.64928e-05	0.0017148
GO:0045599	negative regulation of fat cell differentiation	11	49	0.224	Biological Process	8.67564e-05	0.00171605
GO:0042641	actomyosin	13	69	0.188	Cellular Component	0.000139951	0.00174125
GO:0007017	microtubule-based process	74	821	0.09	Biological Process	8.91755e-05	0.00175983
GO:0098805	whole membrane	172	2293	0.075	Cellular Component	0.000143429	0.00176401
GO:0012505	endomembrane system	274	3913	0.07	Cellular Component	0.000147137	0.00178906
GO:0035050	embryonic heart tube development	18	114	0.158	Biological Process	9.11306e-05	0.00179426
GO:0003712	transcription cofactor activity	58	589	0.098	Molecular Function	6.6513e-05	0.00181975
GO:0044710	single-organism metabolic process	413	6181	0.067	Biological Process	9.26717e-05	0.00182041
GO:0051258	protein polymerization	36	319	0.113	Biological Process	9.45517e-05	0.00185308
GO:0007268	synaptic transmission	66	712	0.093	Biological Process	9.51585e-05	0.00186071
GO:0044802	single-organism membrane organization	92	1079	0.085	Biological Process	9.90281e-05	0.00193017
GO:0099537	trans-synaptic signaling	66	713	0.093	Biological Process	9.91625e-05	0.00193017
GO:0043254	regulation of protein complex assembly	48	472	0.102	Biological Process	9.98638e-05	0.0019394
GO:0005088	Ras guanyl-nucleotide exchange factor activity	28	218	0.128	Molecular Function	7.39847e-05	0.00196629
GO:0000977	RNA polymerase II regulatory region sequence-specific DNA binding	63	658	0.096	Molecular Function	7.44708e-05	0.00196629
GO:0005085	guanyl-nucleotide exchange factor activity	35	300	0.117	Molecular Function	7.52379e-05	0.00196629
GO:0030324	lung development	24	179	0.134	Biological Process	0.000101986	0.00197613
GO:0001764	neuron migration	23	168	0.137	Biological Process	0.000102487	0.00198134
GO:0008047	enzyme activator activity	51	501	0.102	Molecular Function	7.90276e-05	0.00202145
GO:0031625	ubiquitin protein ligase binding	33	277	0.119	Molecular Function	7.96808e-05	0.00202145
GO:0000978	RNA polymerase II core promoter proximal region sequence-specific DNA binding	47	450	0.104	Molecular Function	8.08117e-05	0.00202145
GO:0019900	kinase binding	66	701	0.094	Molecular Function	8.32726e-05	0.00205367
GO:0003179	heart valve morphogenesis	10	42	0.238	Biological Process	0.000106883	0.00206165
GO:0099536	synaptic signaling	66	715	0.092	Biological Process	0.000107637	0.00207153
GO:0098858	actin-based cell projection	24	185	0.13	Cellular Component	0.00017245	0.00207328
GO:0005794	Golgi apparatus	112	1390	0.081	Cellular Component	0.000177623	0.00211174
GO:0097447	dendritic tree	57	604	0.094	Cellular Component	0.000180189	0.00211871
GO:0010243	response to organonitrogen compound	85	982	0.087	Biological Process	0.000110502	0.00212189
GO:0048738	cardiac muscle tissue development	27	214	0.126	Biological Process	0.000111147	0.00212948
GO:0032922	circadian regulation of gene expression	12	59	0.203	Biological Process	0.000116104	0.00221949
GO:0045859	regulation of protein kinase activity	67	731	0.092	Biological Process	0.000117796	0.0022468
GO:0003181	atrioventricular valve morphogenesis	7	21	0.333	Biological Process	0.000119445	0.00227318
GO:0060562	epithelial tube morphogenesis	49	489	0.1	Biological Process	0.000121779	0.00231245
GO:0009791	post-embryonic development	48	476	0.101	Biological Process	0.000122391	0.00231892
GO:0040029	regulation of gene expression, epigenetic	41	386	0.106	Biological Process	0.000124132	0.00234671
GO:0022027	interkinetic nuclear migration	5	10	0.5	Biological Process	0.000125725	0.00237156
GO:0044703	multi-organism reproductive process	111	1364	0.081	Biological Process	0.000126649	0.00238374
GO:0048511	rhythmic process	38	349	0.109	Biological Process	0.000130309	0.00244722
GO:0031440	regulation of mRNA 3'-end processing	10	43	0.233	Biological Process	0.000132134	0.00247607
GO:0007623	circadian rhythm	28	228	0.123	Biological Process	0.00013375	0.00250087
GO:0055037	recycling endosome	21	154	0.136	Cellular Component	0.000215124	0.00250199
GO:0032271	regulation of protein polymerization	26	205	0.127	Biological Process	0.00013566	0.00252389
GO:0007610	behavior	85	988	0.086	Biological Process	0.000135735	0.00252389
GO:0016311	dephosphorylation	47	465	0.101	Biological Process	0.000135868	0.00252389
GO:0043565	sequence-specific DNA binding	101	1198	0.084	Molecular Function	0.000105758	0.00257198
GO:0016482	cytoplasmic transport	108	1323	0.082	Biological Process	0.000139242	0.00258097
GO:0098590	plasma membrane region	90	1075	0.084	Cellular Component	0.000225176	0.00258612
GO:0031941	filamentous actin	7	23	0.304	Cellular Component	0.00022841	0.00258612
GO:0030426	growth cone	25	200	0.125	Cellular Component	0.000229609	0.00258612
GO:0060828	regulation of canonical Wnt signaling pathway	27	217	0.124	Biological Process	0.000140592	0.00260035
GO:0030323	respiratory tube development	24	183	0.131	Biological Process	0.000144337	0.00266384
GO:0043434	response to peptide hormone	44	428	0.103	Biological Process	0.000150575	0.00276023
GO:0003186	tricuspid valve morphogenesis	4	6	0.667	Biological Process	0.000151175	0.00276023
GO:0021942	radial glia guided migration of Purkinje cell	4	6	0.667	Biological Process	0.000151175	0.00276023
GO:0071557	histone H3-K27 demethylation	4	6	0.667	Biological Process	0.000151175	0.00276023
GO:1904781	positive regulation of protein localization to centrosome	4	6	0.667	Biological Process	0.000151175	0.00276023
GO:0003682	chromatin binding	57	588	0.097	Molecular Function	0.000117131	0.00280954
GO:0032956	regulation of actin cytoskeleton organization	35	315	0.111	Biological Process	0.00015979	0.00291131
GO:0035567	non-canonical Wnt signaling pathway	16	99	0.162	Biological Process	0.000166686	0.0030305
GO:0030163	protein catabolic process	84	980	0.086	Biological Process	0.000168033	0.00304779
GO:0008406	gonad development	32	279	0.115	Biological Process	0.000168351	0.00304779
GO:0007009	plasma membrane organization	37	341	0.109	Biological Process	0.000170511	0.00308038
GO:0051704	multi-organism process	209	2883	0.072	Biological Process	0.000176037	0.0031735
GO:0060627	regulation of vesicle-mediated transport	50	510	0.098	Biological Process	0.000177688	0.00319652
GO:0005913	cell-cell adherens junction	13	74	0.176	Cellular Component	0.000290002	0.00323231
GO:0097191	extrinsic apoptotic signaling pathway	24	186	0.129	Biological Process	0.000185688	0.00333342
GO:1901652	response to peptide	48	485	0.099	Biological Process	0.000190824	0.00341365
GO:0048260	positive regulation of receptor-mediated endocytosis	12	62	0.194	Biological Process	0.000190957	0.00341365
GO:0097051	establishment of protein localization to endoplasmic reticulum membrane	3	3	1	Biological Process	0.000192234	0.00342932
GO:0032870	cellular response to hormone stimulus	64	702	0.091	Biological Process	0.000193523	0.00344511
GO:0040013	negative regulation of locomotion	31	269	0.115	Biological Process	0.000194138	0.00344887
GO:0061014	positive regulation of mRNA catabolic process	10	45	0.222	Biological Process	0.000197915	0.00350869
GO:0034333	adherens junction assembly	14	81	0.173	Biological Process	0.000203677	0.00360336
GO:0000988	transcription factor activity, protein binding	63	675	0.093	Molecular Function	0.000153823	0.00360815
GO:0000989	transcription factor activity, transcription factor binding	61	648	0.094	Molecular Function	0.000154546	0.00360815
GO:0044389	ubiquitin-like protein ligase binding	33	287	0.115	Molecular Function	0.00015747	0.00362803
GO:0014070	response to organic cyclic compound	88	1045	0.084	Biological Process	0.000214315	0.00378373
GO:0030427	site of polarized growth	27	229	0.118	Cellular Component	0.000343471	0.0037888
GO:0060998	regulation of dendritic spine development	13	72	0.181	Biological Process	0.000217281	0.00382817
GO:0003183	mitral valve morphogenesis	5	11	0.455	Biological Process	0.00021953	0.00385192
GO:0021932	hindbrain radial glia guided cell migration	5	11	0.455	Biological Process	0.00021953	0.00385192
GO:0043632	modification-dependent macromolecule catabolic process	68	761	0.089	Biological Process	0.000220282	0.00385719
GO:0035257	nuclear hormone receptor binding	21	150	0.14	Molecular Function	0.000171439	0.00389856
GO:0060541	respiratory system development	30	259	0.116	Biological Process	0.000223692	0.00390889
GO:0051272	positive regulation of cellular component movement	45	449	0.1	Biological Process	0.00022645	0.00394902
GO:0030318	melanocyte differentiation	7	23	0.304	Biological Process	0.000227468	0.00395868
GO:0046660	female sex differentiation	19	133	0.143	Biological Process	0.000229002	0.00397727
GO:0034622	cellular macromolecular complex assembly	101	1237	0.082	Biological Process	0.000229593	0.00397945
GO:0001726	ruffle	21	160	0.131	Cellular Component	0.000365675	0.00399258
GO:0044431	Golgi apparatus part	77	903	0.085	Cellular Component	0.000372334	0.00402422
GO:0045137	development of primary sexual characteristics	32	284	0.113	Biological Process	0.000233069	0.00403153
GO:0000226	microtubule cytoskeleton organization	56	597	0.094	Biological Process	0.00023563	0.00406759
GO:0048259	regulation of receptor-mediated endocytosis	16	102	0.157	Biological Process	0.000237775	0.00409635
GO:1903827	regulation of cellular protein localization	49	503	0.097	Biological Process	0.000238866	0.00410036
GO:0035335	peptidyl-tyrosine dephosphorylation	15	92	0.163	Biological Process	0.000238968	0.00410036
GO:0007411	axon guidance	35	322	0.109	Biological Process	0.000244429	0.00418408
GO:0006511	ubiquitin-dependent protein catabolic process	64	708	0.09	Biological Process	0.000244826	0.00418408
GO:0050890	cognition	36	335	0.107	Biological Process	0.000250641	0.0042749
GO:0048639	positive regulation of developmental growth	26	213	0.122	Biological Process	0.000252031	0.00429005
GO:1901699	cellular response to nitrogen compound	59	640	0.092	Biological Process	0.000255761	0.00434489
GO:0030234	enzyme regulator activity	89	1045	0.085	Molecular Function	0.000195787	0.0043665
GO:0048763	calcium-induced calcium release activity	3	3	1	Molecular Function	0.000198913	0.0043665
GO:0019901	protein kinase binding	59	627	0.094	Molecular Function	0.000199497	0.0043665
GO:0071786	endoplasmic reticulum tubular network organization	6	17	0.353	Biological Process	0.000261012	0.00441673
GO:0046847	filopodium assembly	12	64	0.188	Biological Process	0.000261024	0.00441673
GO:0060548	negative regulation of cell death	77	893	0.086	Biological Process	0.000261782	0.00442081
GO:0072657	protein localization to membrane	53	559	0.095	Biological Process	0.000264818	0.00446325
GO:0015833	peptide transport	135	1752	0.077	Biological Process	0.000266019	0.00446689
GO:0032535	regulation of cellular component size	42	413	0.102	Biological Process	0.00026608	0.00446689
GO:0051427	hormone receptor binding	22	163	0.135	Molecular Function	0.000207692	0.00448974
GO:0033365	protein localization to organelle	83	980	0.085	Biological Process	0.000270255	0.00452809
GO:0014706	striated muscle tissue development	39	375	0.104	Biological Process	0.000277312	0.00463724
GO:0008270	zinc ion binding	98	1179	0.083	Molecular Function	0.000224299	0.00477064
GO:0003713	transcription coactivator activity	34	305	0.111	Molecular Function	0.00022817	0.00477064
GO:0045295	gamma-catenin binding	5	11	0.455	Molecular Function	0.000231584	0.00477064
GO:0070410	co-SMAD binding	5	11	0.455	Molecular Function	0.000231584	0.00477064
GO:0051489	regulation of filopodium assembly	10	47	0.213	Biological Process	0.000289221	0.00482694
GO:0051019	mitogen-activated protein kinase binding	8	30	0.267	Molecular Function	0.000243713	0.00491346
GO:0042393	histone binding	23	176	0.131	Molecular Function	0.00024413	0.00491346
GO:0035264	multicellular organism growth	24	192	0.125	Biological Process	0.000300966	0.00501316
GO:0048644	muscle organ morphogenesis	14	84	0.167	Biological Process	0.000301807	0.0050174
GO:0000118	histone deacetylase complex	12	68	0.176	Cellular Component	0.00047072	0.00503671
GO:0007276	gamete generation	81	955	0.085	Biological Process	0.000305955	0.00507648
GO:0065003	macromolecular complex assembly	157	2096	0.075	Biological Process	0.000308417	0.00509839
GO:0019941	modification-dependent protein catabolic process	66	742	0.089	Biological Process	0.00030848	0.00509839
GO:0097485	neuron projection guidance	35	326	0.107	Biological Process	0.000309066	0.00509839
GO:0098602	single organism cell adhesion	58	631	0.092	Biological Process	0.000310215	0.00510749
GO:0030097	hemopoiesis	71	813	0.087	Biological Process	0.000314671	0.0051709
GO:0080135	regulation of cellular response to stress	68	771	0.088	Biological Process	0.000318852	0.00522954
GO:0018209	peptidyl-serine modification	31	277	0.112	Biological Process	0.000326487	0.0053445
GO:0004842	ubiquitin-protein transferase activity	48	487	0.099	Molecular Function	0.000271398	0.0054002
GO:0003175	tricuspid valve development	4	7	0.571	Biological Process	0.000336565	0.00547799
GO:0034091	regulation of maintenance of sister chromatid cohesion	4	7	0.571	Biological Process	0.000336565	0.00547799
GO:0034182	regulation of maintenance of mitotic sister chromatid cohesion	4	7	0.571	Biological Process	0.000336565	0.00547799
GO:0002429	immune response-activating cell surface receptor signaling pathway	26	217	0.12	Biological Process	0.000338196	0.00549408
GO:0001944	vasculature development	59	647	0.091	Biological Process	0.000338917	0.00549534
GO:0002768	immune response-regulating cell surface receptor signaling pathway	28	241	0.116	Biological Process	0.000339708	0.00549774
GO:0046332	SMAD binding	13	73	0.178	Molecular Function	0.000279731	0.00550347
GO:0071417	cellular response to organonitrogen compound	51	538	0.095	Biological Process	0.000345005	0.0055729
GO:0007045	cell-substrate adherens junction assembly	12	66	0.182	Biological Process	0.000351809	0.0056614
GO:0048041	focal adhesion assembly	12	66	0.182	Biological Process	0.000351809	0.0056614
GO:0002520	immune system development	77	902	0.085	Biological Process	0.000354571	0.00569513
GO:0003174	mitral valve development	5	12	0.417	Biological Process	0.00035846	0.00571463
GO:0010603	regulation of cytoplasmic mRNA processing body assembly	5	12	0.417	Biological Process	0.00035846	0.00571463
GO:0034086	maintenance of sister chromatid cohesion	5	12	0.417	Biological Process	0.00035846	0.00571463
GO:0034088	maintenance of mitotic sister chromatid cohesion	5	12	0.417	Biological Process	0.00035846	0.00571463
GO:0001158	enhancer sequence-specific DNA binding	16	103	0.155	Molecular Function	0.000302629	0.00582312
GO:0004725	protein tyrosine phosphatase activity	16	103	0.155	Molecular Function	0.000302629	0.00582312
GO:0019827	stem cell population maintenance	23	183	0.126	Biological Process	0.000368202	0.00585107
GO:0010564	regulation of cell cycle process	68	775	0.088	Biological Process	0.000368388	0.00585107
GO:2000649	regulation of sodium ion transmembrane transporter activity	9	40	0.225	Biological Process	0.000372105	0.00589914
GO:0090630	activation of GTPase activity	13	76	0.171	Biological Process	0.000377953	0.00598076
GO:0007292	female gamete generation	41	407	0.101	Biological Process	0.000380863	0.00601567
GO:0043408	regulation of MAPK cascade	60	664	0.09	Biological Process	0.000383387	0.00604435
GO:0031532	actin cytoskeleton reorganization	15	96	0.156	Biological Process	0.000384692	0.00605377
GO:0001745	compound eye morphogenesis	14	86	0.163	Biological Process	0.000387685	0.00608966
GO:0051603	proteolysis involved in cellular protein catabolic process	70	805	0.087	Biological Process	0.000391073	0.0061316
GO:0008360	regulation of cell shape	21	161	0.13	Biological Process	0.000394877	0.0061799
GO:0021543	pallium development	23	184	0.125	Biological Process	0.000398358	0.00622298
GO:0033962	cytoplasmic mRNA processing body assembly	7	25	0.28	Biological Process	0.000402946	0.00627172
GO:0036315	cellular response to sterol	7	25	0.28	Biological Process	0.000402946	0.00627172
GO:0005547	phosphatidylinositol-3,4,5-trisphosphate binding	9	39	0.231	Molecular Function	0.00033038	0.006288
GO:0007612	learning	22	173	0.127	Biological Process	0.000415392	0.00644756
GO:0010770	positive regulation of cell morphogenesis involved in differentiation	25	208	0.12	Biological Process	0.000415906	0.00644756
GO:0048477	oogenesis	36	344	0.105	Biological Process	0.000416507	0.00644756
GO:0030705	cytoskeleton-dependent intracellular transport	21	162	0.13	Biological Process	0.000429573	0.00663779
GO:0098727	maintenance of cell number	23	185	0.124	Biological Process	0.000430656	0.00664252
GO:0032880	regulation of protein localization	76	894	0.085	Biological Process	0.000437443	0.00673505
GO:0061695	transferase complex, transferring phosphorus-containing groups	40	404	0.099	Cellular Component	0.000636194	0.00673987
GO:0007254	JNK cascade	25	209	0.12	Biological Process	0.000447157	0.00687222
GO:1903055	positive regulation of extracellular matrix organization	22	174	0.126	Biological Process	0.000450198	0.00690654
GO:0090162	establishment of epithelial cell polarity	8	33	0.242	Biological Process	0.000458426	0.00700811
GO:0035239	tube morphogenesis	67	767	0.087	Biological Process	0.000458459	0.00700811
GO:0040017	positive regulation of locomotion	47	491	0.096	Biological Process	0.000469207	0.00715959
GO:0045927	positive regulation of growth	33	308	0.107	Biological Process	0.000470079	0.00716012
GO:0000242	pericentriolar material	6	20	0.3	Cellular Component	0.000706506	0.00729675
GO:0035371	microtubule plus-end	6	20	0.3	Cellular Component	0.000706506	0.00729675
GO:0031674	I band	18	134	0.134	Cellular Component	0.000709217	0.00729675
GO:0007492	endoderm development	15	98	0.153	Biological Process	0.000482501	0.00733625
GO:0000790	nuclear chromatin	43	447	0.096	Cellular Component	0.000735696	0.00744172
GO:0035061	interchromatin granule	3	4	0.75	Cellular Component	0.000737218	0.00744172
GO:1903313	positive regulation of mRNA metabolic process	13	78	0.167	Biological Process	0.000490441	0.00744373
GO:0001568	blood vessel development	56	615	0.091	Biological Process	0.000493249	0.00746531
GO:0001756	somitogenesis	14	88	0.159	Biological Process	0.00049361	0.00746531
GO:0002065	columnar/cuboidal epithelial cell differentiation	29	259	0.112	Biological Process	0.000497199	0.00750427
GO:0007611	learning or memory	33	309	0.107	Biological Process	0.000497943	0.00750427
GO:0035326	enhancer binding	17	116	0.147	Molecular Function	0.000402974	0.00758718
GO:0042597	periplasmic space	19	146	0.13	Cellular Component	0.00075885	0.0075885
GO:0090575	RNA polymerase II transcription factor complex	22	181	0.122	Cellular Component	0.000779683	0.00765319
GO:0016605	PML body	14	92	0.152	Cellular Component	0.000785503	0.00765319
GO:0005769	early endosome	33	317	0.104	Cellular Component	0.000786777	0.00765319
GO:0045860	positive regulation of protein kinase activity	45	466	0.097	Biological Process	0.000509777	0.00766909
GO:0050839	cell adhesion molecule binding	24	194	0.124	Molecular Function	0.000413493	0.00770241
GO:0071822	protein complex subunit organization	161	2182	0.074	Biological Process	0.000516202	0.00775077
GO:0021535	cell migration in hindbrain	6	19	0.316	Biological Process	0.000517928	0.00775077
GO:0045887	positive regulation of synaptic growth at neuromuscular junction	6	19	0.316	Biological Process	0.000517928	0.00775077
GO:0019787	ubiquitin-like protein transferase activity	49	510	0.096	Molecular Function	0.000424134	0.00781745
GO:0048025	negative regulation of mRNA splicing, via spliceosome	7	26	0.269	Biological Process	0.00052414	0.00783003
GO:0001738	morphogenesis of a polarized epithelium	17	120	0.142	Biological Process	0.000529458	0.00789567
GO:0071565	nBAF complex	5	14	0.357	Cellular Component	0.000824802	0.00795079
GO:0048806	genitalia development	12	69	0.174	Biological Process	0.000537219	0.00799745
GO:0030313	cell envelope	24	206	0.117	Cellular Component	0.000848056	0.00810196
GO:0015031	protein transport	163	2216	0.074	Biological Process	0.000547238	0.00813243
GO:0019902	phosphatase binding	24	195	0.123	Molecular Function	0.000446064	0.00813601
GO:0019953	sexual reproduction	93	1150	0.081	Biological Process	0.000560069	0.00830866
GO:0019903	protein phosphatase binding	20	150	0.133	Molecular Function	0.000465242	0.00839834
GO:0098772	molecular function regulator	127	1636	0.078	Molecular Function	0.000475808	0.00850142
GO:0044257	cellular protein catabolic process	72	845	0.085	Biological Process	0.000577581	0.00855361
GO:0042886	amide transport	135	1785	0.076	Biological Process	0.000579477	0.00856684
GO:2000027	regulation of organ morphogenesis	27	237	0.114	Biological Process	0.000585292	0.00863785
GO:0048534	hematopoietic or lymphoid organ development	73	860	0.085	Biological Process	0.000589866	0.00869036
GO:0098791	Golgi subcompartment	64	744	0.086	Cellular Component	0.000918746	0.00869963
GO:0017124	SH3 domain binding	17	118	0.144	Molecular Function	0.000493702	0.00873203
GO:0005102	receptor binding	117	1488	0.079	Molecular Function	0.000500495	0.00876367
GO:0010631	epithelial cell migration	31	287	0.108	Biological Process	0.00060069	0.00883459
GO:0033044	regulation of chromosome organization	42	430	0.098	Biological Process	0.000614295	0.00901917
GO:0046661	male sex differentiation	23	190	0.121	Biological Process	0.000628902	0.00921779
GO:0090132	epithelium migration	31	288	0.108	Biological Process	0.000636966	0.00931999
GO:0008017	microtubule binding	31	282	0.11	Molecular Function	0.000537604	0.00932025
GO:0004721	phosphoprotein phosphatase activity	23	186	0.124	Molecular Function	0.000543787	0.00933502
GO:0045876	positive regulation of sister chromatid cohesion	4	8	0.5	Biological Process	0.000642323	0.0093663
GO:1904779	regulation of protein localization to centrosome	4	8	0.5	Biological Process	0.000642323	0.0093663
GO:0061659	ubiquitin-like protein ligase activity	38	371	0.102	Molecular Function	0.000551289	0.00937192
GO:0044291	cell-cell contact zone	11	64	0.172	Cellular Component	0.00100804	0.00946142
GO:0008105	asymmetric protein localization	9	43	0.209	Biological Process	0.000656703	0.00955967
GO:0060485	mesenchyme development	30	276	0.109	Biological Process	0.000658534	0.00957002
GO:0055008	cardiac muscle tissue morphogenesis	11	61	0.18	Biological Process	0.000660211	0.0095781
GO:0003012	muscle system process	38	379	0.1	Biological Process	0.000670649	0.00969661
GO:0018205	peptidyl-lysine modification	38	379	0.1	Biological Process	0.000670649	0.00969661
GO:1904645	response to beta-amyloid	7	27	0.259	Biological Process	0.000672641	0.00970898
GO:2000146	negative regulation of cell motility	26	227	0.115	Biological Process	0.000676196	0.00974384
GO:0043506	regulation of JUN kinase activity	14	91	0.154	Biological Process	0.000698142	0.0100431
GO:1900271	regulation of long-term synaptic potentiation	8	35	0.229	Biological Process	0.000701255	0.010071
GO:0016028	rhabdomere	4	9	0.444	Cellular Component	0.00110622	0.010086
GO:0016342	catenin complex	4	9	0.444	Cellular Component	0.00110622	0.010086
GO:0036464	cytoplasmic ribonucleoprotein granule	24	210	0.114	Cellular Component	0.0011109	0.010086
GO:0043197	dendritic spine	21	174	0.121	Cellular Component	0.00111229	0.010086
GO:0071709	membrane assembly	6	20	0.3	Biological Process	0.000703986	0.0100932
GO:0021987	cerebral cortex development	17	123	0.138	Biological Process	0.000706161	0.0101074
GO:0051301	cell division	86	1055	0.082	Biological Process	0.000707865	0.0101149
GO:1901653	cellular response to peptide	36	354	0.102	Biological Process	0.000709465	0.0101208
GO:2001237	negative regulation of extrinsic apoptotic signaling pathway	13	81	0.16	Biological Process	0.000711572	0.010134
GO:0050806	positive regulation of synaptic transmission	22	180	0.122	Biological Process	0.000717439	0.0102005
GO:0072659	protein localization to plasma membrane	29	265	0.109	Biological Process	0.000720916	0.0102329
GO:0016514	SWI/SNF complex	5	15	0.333	Cellular Component	0.00117866	0.010598
GO:0061733	peptide-lysine-N-acetyltransferase activity	10	51	0.196	Molecular Function	0.000632236	0.0106447
GO:0044309	neuron spine	21	175	0.12	Cellular Component	0.00119693	0.0106726
GO:0016049	cell growth	51	557	0.092	Biological Process	0.00076517	0.0108431
GO:0048749	compound eye development	16	113	0.142	Biological Process	0.000767594	0.0108594
GO:0097038	perinuclear endoplasmic reticulum	6	22	0.273	Cellular Component	0.00123136	0.0108889
GO:0008287	protein serine/threonine phosphatase complex	10	56	0.179	Cellular Component	0.00124804	0.010946
GO:0002164	larval development	23	193	0.119	Biological Process	0.000782566	0.0110334
GO:0030855	epithelial cell differentiation	65	754	0.086	Biological Process	0.000783664	0.0110334
GO:0042330	taxis	58	655	0.089	Biological Process	0.000783768	0.0110334
GO:1990778	protein localization to cell periphery	30	279	0.108	Biological Process	0.00078607	0.0110477
GO:0071936	coreceptor activity involved in Wnt signaling pathway	4	8	0.5	Molecular Function	0.000670766	0.0111858
GO:0051656	establishment of organelle localization	49	531	0.092	Biological Process	0.000813103	0.0113967
GO:1902903	regulation of fibril organization	32	305	0.105	Biological Process	0.000813994	0.0113967
GO:0043410	positive regulation of MAPK cascade	44	463	0.095	Biological Process	0.000814911	0.0113967
GO:0060341	regulation of cellular localization	99	1253	0.079	Biological Process	0.000816325	0.0113979
GO:0071375	cellular response to peptide hormone stimulus	33	318	0.104	Biological Process	0.000822172	0.0114608
GO:0042578	phosphoric ester hydrolase activity	48	508	0.094	Molecular Function	0.000698049	0.011531
GO:0051495	positive regulation of cytoskeleton organization	25	218	0.115	Biological Process	0.000834649	0.0116158
GO:0031256	leading edge membrane	19	153	0.124	Cellular Component	0.00133944	0.011652
GO:0046875	ephrin receptor binding	7	27	0.259	Molecular Function	0.000719765	0.0116695
GO:0071889	14-3-3 protein binding	7	27	0.259	Molecular Function	0.000719765	0.0116695
GO:0051592	response to calcium ion	18	136	0.132	Biological Process	0.000840079	0.0116723
GO:0010586	miRNA metabolic process	7	28	0.25	Biological Process	0.000852601	0.0118079
GO:0033119	negative regulation of RNA splicing	7	28	0.25	Biological Process	0.000852601	0.0118079
GO:0000289	nuclear-transcribed mRNA poly(A) tail shortening	8	36	0.222	Biological Process	0.000856537	0.0118241
GO:0036314	response to sterol	8	36	0.222	Biological Process	0.000856537	0.0118241
GO:0016791	phosphatase activity	41	416	0.099	Molecular Function	0.000739012	0.0118716
GO:0048872	homeostasis of number of cells	29	268	0.108	Biological Process	0.000862726	0.0118903
GO:0048863	stem cell differentiation	36	358	0.101	Biological Process	0.000870136	0.0119731
GO:0090175	regulation of establishment of planar polarity	11	63	0.175	Biological Process	0.000875179	0.0120232
GO:0016887	ATPase activity	64	731	0.088	Molecular Function	0.000767488	0.012217
GO:1902275	regulation of chromatin organization	25	219	0.114	Biological Process	0.00089191	0.0122333
GO:0009953	dorsal/ventral pattern formation	22	183	0.12	Biological Process	0.000896343	0.0122744
GO:0045165	cell fate commitment	41	425	0.096	Biological Process	0.000904648	0.0123683
GO:1903293	phosphatase complex	10	57	0.175	Cellular Component	0.0014366	0.0123965
GO:0008344	adult locomotory behavior	15	104	0.144	Biological Process	0.000912778	0.0124596
GO:0018210	peptidyl-threonine modification	17	126	0.135	Biological Process	0.000931072	0.012689
GO:0061003	positive regulation of dendritic spine morphogenesis	6	21	0.286	Biological Process	0.000937802	0.0127604
GO:0031334	positive regulation of protein complex assembly	28	257	0.109	Biological Process	0.000945549	0.0128453
GO:0043900	regulation of multi-organism process	43	453	0.095	Biological Process	0.000950844	0.0128968
GO:0014704	intercalated disc	9	48	0.188	Cellular Component	0.00151453	0.0129644
GO:0002119	nematode larval development	19	149	0.128	Biological Process	0.000966376	0.0130848
GO:0050770	regulation of axonogenesis	23	196	0.117	Biological Process	0.000967773	0.0130848
GO:0002020	protease binding	15	102	0.147	Molecular Function	0.00083395	0.0131554
GO:0031258	lamellipodium membrane	6	23	0.261	Cellular Component	0.00158534	0.0134628
GO:0001725	stress fiber	10	58	0.172	Cellular Component	0.00164766	0.0137734
GO:0097517	contractile actin filament bundle	10	58	0.172	Cellular Component	0.00164766	0.0137734
GO:0003231	cardiac ventricle development	16	116	0.138	Biological Process	0.0010237	0.0138192
GO:0060421	positive regulation of heart growth	8	37	0.216	Biological Process	0.00103823	0.0139932
GO:0033267	axon part	41	439	0.093	Cellular Component	0.00169544	0.014063
GO:0014068	positive regulation of phosphatidylinositol 3-kinase signaling	10	55	0.182	Biological Process	0.00107473	0.0144427
GO:0006913	nucleocytoplasmic transport	45	483	0.093	Biological Process	0.00107497	0.0144427
GO:0048286	lung alveolus development	9	46	0.196	Biological Process	0.00109827	0.0147326
GO:0090130	tissue migration	31	298	0.104	Biological Process	0.00111988	0.0149991
GO:0034212	peptide N-acetyltransferase activity	11	63	0.175	Molecular Function	0.00096033	0.0150137
GO:0007178	transmembrane receptor protein serine/threonine kinase signaling pathway	33	324	0.102	Biological Process	0.00113011	0.0151123
GO:0007229	integrin-mediated signaling pathway	13	85	0.153	Biological Process	0.00113193	0.015113
GO:0007626	locomotory behavior	29	273	0.106	Biological Process	0.0011535	0.015377
GO:0043954	cellular component maintenance	12	75	0.16	Biological Process	0.00115859	0.0154208
GO:0051271	negative regulation of cellular component movement	27	248	0.109	Biological Process	0.00116792	0.0155208
GO:0048340	paraxial mesoderm morphogenesis	5	15	0.333	Biological Process	0.00117505	0.0155885
GO:2001252	positive regulation of chromosome organization	24	211	0.114	Biological Process	0.00117666	0.0155885
GO:0008286	insulin receptor signaling pathway	18	140	0.129	Biological Process	0.00118072	0.0156181
GO:0061371	determination of heart left/right asymmetry	14	96	0.146	Biological Process	0.00119718	0.0158112
GO:0097190	apoptotic signaling pathway	49	541	0.091	Biological Process	0.00121388	0.0160071
GO:0010667	negative regulation of cardiac muscle cell apoptotic process	6	22	0.273	Biological Process	0.00122704	0.0160239
GO:0031000	response to caffeine	6	22	0.273	Biological Process	0.00122704	0.0160239
GO:0035262	gonad morphogenesis	6	22	0.273	Biological Process	0.00122704	0.0160239
GO:0036270	response to diuretic	6	22	0.273	Biological Process	0.00122704	0.0160239
GO:1900273	positive regulation of long-term synaptic potentiation	6	22	0.273	Biological Process	0.00122704	0.0160239
GO:1904398	positive regulation of neuromuscular junction development	6	22	0.273	Biological Process	0.00122704	0.0160239
GO:0008585	female gonad development	15	107	0.14	Biological Process	0.00122828	0.0160239
GO:0031124	mRNA 3'-end processing	16	118	0.136	Biological Process	0.00123193	0.0160268
GO:0006909	phagocytosis	25	224	0.112	Biological Process	0.00123225	0.0160268
GO:0048562	embryonic organ morphogenesis	35	352	0.099	Biological Process	0.00124077	0.0161131
GO:0050931	pigment cell differentiation	8	38	0.211	Biological Process	0.00124945	0.0162012
GO:1903362	regulation of cellular protein catabolic process	32	313	0.102	Biological Process	0.00125288	0.0162211
GO:0051716	cellular response to stimulus	549	8694	0.063	Biological Process	0.00126459	0.0163479
GO:0002682	regulation of immune system process	93	1180	0.079	Biological Process	0.00126694	0.0163534
GO:0051169	nuclear transport	45	487	0.092	Biological Process	0.00126982	0.016366
GO:0016050	vesicle organization	37	379	0.098	Biological Process	0.00127358	0.0163897
GO:0019954	asexual reproduction	26	237	0.11	Biological Process	0.00127844	0.0164275
GO:0046982	protein heterodimerization activity	48	518	0.093	Molecular Function	0.00106024	0.0164291
GO:0014855	striated muscle cell proliferation	11	66	0.167	Biological Process	0.0013037	0.0167121
GO:0031400	negative regulation of protein modification process	61	712	0.086	Biological Process	0.00130638	0.0167121
GO:0071103	DNA conformation change	80	988	0.081	Biological Process	0.00130646	0.0167121
GO:0010876	lipid localization	42	447	0.094	Biological Process	0.00132016	0.0168621
GO:0021846	cell proliferation in forebrain	7	30	0.233	Biological Process	0.00132504	0.0168658
GO:0046716	muscle cell cellular homeostasis	7	30	0.233	Biological Process	0.00132504	0.0168658
GO:0050852	T cell receptor signaling pathway	14	97	0.144	Biological Process	0.00132637	0.0168658
GO:0043025	neuronal cell body	53	611	0.087	Cellular Component	0.0020559	0.0168706
GO:0044448	cell cortex part	22	195	0.113	Cellular Component	0.00206547	0.0168706
GO:0046822	regulation of nucleocytoplasmic transport	19	153	0.124	Biological Process	0.00132959	0.0168816
GO:0008284	positive regulation of cell proliferation	67	799	0.084	Biological Process	0.00133961	0.0169836
GO:0006979	response to oxidative stress	43	461	0.093	Biological Process	0.00134259	0.0169962
GO:0001841	neural tube formation	16	119	0.134	Biological Process	0.00134878	0.0170493
GO:0006935	chemotaxis	56	642	0.087	Biological Process	0.00135587	0.0171136
GO:0051705	multi-organism behavior	20	165	0.121	Biological Process	0.00135873	0.0171244
GO:0048736	appendage development	29	276	0.105	Biological Process	0.00136607	0.0171916
GO:0005516	calmodulin binding	23	196	0.117	Molecular Function	0.00112425	0.0172681
GO:0042974	retinoic acid receptor binding	7	29	0.241	Molecular Function	0.00114201	0.0173884
GO:0090068	positive regulation of cell cycle process	32	315	0.102	Biological Process	0.00139048	0.017473
GO:0030288	outer membrane-bounded periplasmic space	17	136	0.125	Cellular Component	0.00218412	0.0176059
GO:0031527	filopodium membrane	5	17	0.294	Cellular Component	0.00220485	0.0176059
GO:0043034	costamere	5	17	0.294	Cellular Component	0.00220485	0.0176059
GO:1901532	regulation of hematopoietic progenitor cell differentiation	13	87	0.149	Biological Process	0.00140967	0.0176881
GO:0051403	stress-activated MAPK cascade	28	264	0.106	Biological Process	0.0014238	0.0178392
GO:0060071	Wnt signaling pathway, planar cell polarity pathway	10	57	0.175	Biological Process	0.00142949	0.0178843
GO:2001236	regulation of extrinsic apoptotic signaling pathway	17	131	0.13	Biological Process	0.00144115	0.017988
GO:0048592	eye morphogenesis	29	277	0.105	Biological Process	0.00144409	0.017988
GO:0060560	developmental growth involved in morphogenesis	29	277	0.105	Biological Process	0.00144409	0.017988
GO:0035282	segmentation	23	202	0.114	Biological Process	0.00145403	0.0180855
GO:0009880	embryonic pattern specification	20	166	0.12	Biological Process	0.00146317	0.0181727
GO:0051241	negative regulation of multicellular organismal process	87	1096	0.079	Biological Process	0.00146877	0.0182157
GO:0071705	nitrogen compound transport	160	2219	0.072	Biological Process	0.00147846	0.0183094
GO:0005813	centrosome	44	488	0.09	Cellular Component	0.00232168	0.0184015
GO:0044763	single-organism cellular process	856	14222	0.06	Biological Process	0.00150503	0.0186114
GO:0007635	chemosensory behavior	9	48	0.188	Biological Process	0.00150755	0.0186156
GO:0044454	nuclear chromosome part	56	658	0.085	Cellular Component	0.00237516	0.0186869
GO:0032868	response to insulin	29	278	0.104	Biological Process	0.00152594	0.0188155
GO:0099512	supramolecular fiber	67	818	0.082	Cellular Component	0.00242777	0.0189614
GO:0006403	RNA localization	31	304	0.102	Biological Process	0.0015423	0.0189626
GO:1903829	positive regulation of cellular protein localization	31	304	0.102	Biological Process	0.0015423	0.0189626
GO:0001672	regulation of chromatin assembly or disassembly	6	23	0.261	Biological Process	0.00157983	0.0193225
GO:1904646	cellular response to beta-amyloid	6	23	0.261	Biological Process	0.00157983	0.0193225
GO:0032409	regulation of transporter activity	25	228	0.11	Biological Process	0.00158015	0.0193225
GO:0046328	regulation of JNK cascade	21	179	0.117	Biological Process	0.00158063	0.0193225
GO:0015631	tubulin binding	37	375	0.099	Molecular Function	0.00128447	0.0193368
GO:0061630	ubiquitin protein ligase activity	36	362	0.099	Molecular Function	0.00129206	0.0193368
GO:0034968	histone lysine methylation	16	121	0.132	Biological Process	0.00161064	0.0196614
GO:1903649	regulation of cytoplasmic transport	32	318	0.101	Biological Process	0.00162145	0.0197519
GO:0038084	vascular endothelial growth factor signaling pathway	7	31	0.226	Biological Process	0.00162731	0.0197519
GO:0051491	positive regulation of filopodium assembly	7	31	0.226	Biological Process	0.00162731	0.0197519
GO:1904358	positive regulation of telomere maintenance via telomere lengthening	7	31	0.226	Biological Process	0.00162731	0.0197519
GO:0007281	germ cell development	48	535	0.09	Biological Process	0.00164736	0.019967
GO:0071900	regulation of protein serine/threonine kinase activity	43	466	0.092	Biological Process	0.00165381	0.0200167
GO:0044798	nuclear transcription factor complex	23	211	0.109	Cellular Component	0.00258921	0.0200758
GO:0019898	extrinsic component of membrane	29	288	0.101	Cellular Component	0.00261393	0.0201216
GO:0007062	sister chromatid cohesion	11	68	0.162	Biological Process	0.00167525	0.0202476
GO:0051235	maintenance of location	34	345	0.099	Biological Process	0.00167845	0.0202575
GO:0043934	sporulation	22	192	0.115	Biological Process	0.00168184	0.0202698
GO:0032947	protein complex scaffold	13	86	0.151	Molecular Function	0.00140041	0.0207544
GO:0035091	phosphatidylinositol binding	26	236	0.11	Molecular Function	0.00141049	0.0207544
GO:0007520	myoblast fusion	9	49	0.184	Biological Process	0.00175375	0.0208885
GO:0060999	positive regulation of dendritic spine development	9	49	0.184	Biological Process	0.00175375	0.0208885
GO:0010587	miRNA catabolic process	4	10	0.4	Biological Process	0.00175514	0.0208885
GO:0016199	axon midline choice point recognition	4	10	0.4	Biological Process	0.00175514	0.0208885
GO:0060232	delamination	4	10	0.4	Biological Process	0.00175514	0.0208885
GO:0070544	histone H3-K36 demethylation	4	10	0.4	Biological Process	0.00175514	0.0208885
GO:0034093	positive regulation of maintenance of sister chromatid cohesion	3	5	0.6	Biological Process	0.00176006	0.0208885
GO:0034184	positive regulation of maintenance of mitotic sister chromatid cohesion	3	5	0.6	Biological Process	0.00176006	0.0208885
GO:0045175	basal protein localization	3	5	0.6	Biological Process	0.00176006	0.0208885
GO:0061026	cardiac muscle tissue regeneration	3	5	0.6	Biological Process	0.00176006	0.0208885
GO:1903898	negative regulation of PERK-mediated unfolded protein response	3	5	0.6	Biological Process	0.00176006	0.0208885
GO:1903047	mitotic cell cycle process	72	881	0.082	Biological Process	0.00177335	0.021017
GO:0051961	negative regulation of nervous system development	33	333	0.099	Biological Process	0.0017798	0.0210642
GO:0043405	regulation of MAP kinase activity	31	307	0.101	Biological Process	0.00180099	0.0212856
GO:0030055	cell-substrate junction	19	163	0.117	Cellular Component	0.00279521	0.0213627
GO:0035770	ribonucleoprotein granule	24	225	0.107	Cellular Component	0.00281509	0.0213627
GO:0010810	regulation of cell-substrate adhesion	20	169	0.118	Biological Process	0.00181844	0.0214621
GO:0005790	smooth endoplasmic reticulum	7	34	0.206	Cellular Component	0.00287333	0.0216512
GO:0030336	negative regulation of cell migration	24	218	0.11	Biological Process	0.00183747	0.0216568
GO:0018022	peptidyl-lysine methylation	17	134	0.127	Biological Process	0.00184791	0.0217499
GO:0002433	immune response-regulating cell surface receptor signaling pathway involved in phagocytosis	10	59	0.169	Biological Process	0.00187393	0.0219956
GO:0038096	Fc-gamma receptor signaling pathway involved in phagocytosis	10	59	0.169	Biological Process	0.00187393	0.0219956
GO:0015914	phospholipid transport	11	69	0.159	Biological Process	0.00189109	0.0221361
GO:0060411	cardiac septum morphogenesis	11	69	0.159	Biological Process	0.00189109	0.0221361
GO:0048017	inositol lipid-mediated signaling	18	146	0.123	Biological Process	0.00190805	0.0223041
GO:2001234	negative regulation of apoptotic signaling pathway	22	194	0.113	Biological Process	0.00191994	0.0224124
GO:0000932	cytoplasmic mRNA processing body	11	73	0.151	Cellular Component	0.00300731	0.0225022
GO:0050658	RNA transport	26	244	0.107	Biological Process	0.00193656	0.0225756
GO:0010008	endosome membrane	38	412	0.092	Cellular Component	0.00304381	0.0226172
GO:0046545	development of primary female sexual characteristics	15	112	0.134	Biological Process	0.00195621	0.0227736
GO:0061448	connective tissue development	28	270	0.104	Biological Process	0.00198769	0.0231086
GO:0010506	regulation of autophagy	29	283	0.102	Biological Process	0.00199805	0.023166
GO:0031589	cell-substrate adhesion	29	283	0.102	Biological Process	0.00199805	0.023166
GO:0010664	negative regulation of striated muscle cell apoptotic process	6	24	0.25	Biological Process	0.0020047	0.0231697
GO:0006473	protein acetylation	23	207	0.111	Biological Process	0.00200656	0.0231697
GO:0017148	negative regulation of translation	23	207	0.111	Biological Process	0.00200656	0.0231697
GO:0046777	protein autophosphorylation	25	232	0.108	Biological Process	0.00200922	0.0231697
GO:0002376	immune system process	173	2442	0.071	Biological Process	0.00202995	0.0233277
GO:0021795	cerebral cortex cell migration	9	50	0.18	Biological Process	0.0020311	0.0233277
GO:1902305	regulation of sodium ion transmembrane transport	9	50	0.18	Biological Process	0.0020311	0.0233277
GO:0071407	cellular response to organic cyclic compound	52	597	0.087	Biological Process	0.00204249	0.0234269
GO:0051236	establishment of RNA localization	26	245	0.106	Biological Process	0.00205093	0.0234922
GO:0000980	RNA polymerase II distal enhancer sequence-specific DNA binding	12	77	0.156	Molecular Function	0.00161405	0.0235517
GO:2000058	regulation of protein ubiquitination involved in ubiquitin-dependent protein catabolic process	18	147	0.122	Biological Process	0.00205999	0.0235644
GO:0034249	negative regulation of cellular amide metabolic process	24	220	0.109	Biological Process	0.00207645	0.023721
GO:0031213	RSF complex	2	2	1	Cellular Component	0.00333863	0.0238156
GO:0034684	integrin alphav-beta5 complex	2	2	1	Cellular Component	0.00333863	0.0238156
GO:0045170	spectrosome	2	2	1	Cellular Component	0.00333863	0.0238156
GO:0071144	SMAD2-SMAD3 protein complex	2	2	1	Cellular Component	0.00333863	0.0238156
GO:0071148	TEAD-1-YAP complex	2	2	1	Cellular Component	0.00333863	0.0238156
GO:0071561	nucleus-vacuole junction	2	2	1	Cellular Component	0.00333863	0.0238156
GO:0010035	response to inorganic substance	54	626	0.086	Biological Process	0.00208774	0.0238181
GO:0002090	regulation of receptor internalization	8	41	0.195	Biological Process	0.00209415	0.0238593
GO:0008091	spectrin	3	6	0.5	Cellular Component	0.00337562	0.02392
GO:0018108	peptidyl-tyrosine phosphorylation	34	350	0.097	Biological Process	0.00212909	0.0241992
GO:0001952	regulation of cell-matrix adhesion	13	91	0.143	Biological Process	0.00213603	0.0241992
GO:0006892	post-Golgi vesicle-mediated transport	15	113	0.133	Biological Process	0.00213814	0.0241992
GO:0045598	regulation of fat cell differentiation	15	113	0.133	Biological Process	0.00213814	0.0241992
GO:0061053	somite development	15	113	0.133	Biological Process	0.00213814	0.0241992
GO:0032452	histone demethylase activity	6	23	0.261	Molecular Function	0.00167479	0.024236
GO:0001228	transcriptional activator activity, RNA polymerase II transcription regulatory region sequence-specific binding	40	421	0.095	Molecular Function	0.00169848	0.0243773
GO:0050657	nucleic acid transport	26	246	0.106	Biological Process	0.00217103	0.0245389
GO:1900746	regulation of vascular endothelial growth factor signaling pathway	5	17	0.294	Biological Process	0.00219824	0.0248137
GO:0030436	asexual sporulation	18	148	0.122	Biological Process	0.00222196	0.0250154
GO:0042787	protein ubiquitination involved in ubiquitin-dependent protein catabolic process	18	148	0.122	Biological Process	0.00222196	0.0250154
GO:0042623	ATPase activity, coupled	50	559	0.089	Molecular Function	0.00179576	0.0254435
GO:0035591	signaling adaptor activity	12	78	0.154	Molecular Function	0.00180828	0.0254435
GO:0004386	helicase activity	30	291	0.103	Molecular Function	0.00182505	0.0254435
GO:0051864	histone demethylase activity (H3-K36 specific)	4	10	0.4	Molecular Function	0.00183088	0.0254435
GO:1903308	regulation of chromatin modification	23	209	0.11	Biological Process	0.00227296	0.0255558
GO:0032941	secretion by tissue	12	81	0.148	Biological Process	0.00228473	0.0256545
GO:0016787	hydrolase activity	230	3316	0.069	Molecular Function	0.001866	0.0257273
GO:0004402	histone acetyltransferase activity	9	49	0.184	Molecular Function	0.00189613	0.0259384
GO:0044764	multi-organism cellular process	71	876	0.081	Biological Process	0.00234713	0.0263205
GO:0016507	mitochondrial fatty acid beta-oxidation multienzyme complex	4	12	0.333	Cellular Component	0.0037791	0.026429
GO:0036125	fatty acid beta-oxidation multienzyme complex	4	12	0.333	Cellular Component	0.0037791	0.026429
GO:0090543	Flemming body	6	27	0.222	Cellular Component	0.00381457	0.0265038
GO:0060416	response to growth hormone	7	33	0.212	Biological Process	0.00239039	0.0267389
GO:0060415	muscle tissue morphogenesis	11	71	0.155	Biological Process	0.0023907	0.0267389
GO:0006869	lipid transport	37	393	0.094	Biological Process	0.00240045	0.0267779
GO:0048193	Golgi vesicle transport	37	393	0.094	Biological Process	0.00240045	0.0267779
GO:0010660	regulation of muscle cell apoptotic process	10	61	0.164	Biological Process	0.00242373	0.0270023
GO:0006898	receptor-mediated endocytosis	30	300	0.1	Biological Process	0.00245106	0.0272346
GO:0006508	proteolysis	144	1994	0.072	Biological Process	0.00245429	0.0272346
GO:0043473	pigmentation	16	126	0.127	Biological Process	0.0024573	0.0272346
GO:0043010	camera-type eye development	36	380	0.095	Biological Process	0.00245733	0.0272346
GO:0030903	notochord development	6	25	0.24	Biological Process	0.00251052	0.0276726
GO:0032026	response to magnesium ion	6	25	0.24	Biological Process	0.00251052	0.0276726
GO:0032482	Rab protein signal transduction	6	25	0.24	Biological Process	0.00251052	0.0276726
GO:0060045	positive regulation of cardiac muscle cell proliferation	6	25	0.24	Biological Process	0.00251052	0.0276726
GO:0043069	negative regulation of programmed cell death	66	805	0.082	Biological Process	0.00251304	0.0276726
GO:1901981	phosphatidylinositol phosphate binding	19	157	0.121	Molecular Function	0.00204906	0.0278132
GO:0032869	cellular response to insulin stimulus	25	236	0.106	Biological Process	0.00253411	0.0278686
GO:0030707	ovarian follicle cell development	15	115	0.13	Biological Process	0.00254429	0.0279447
GO:0018105	peptidyl-serine phosphorylation	27	262	0.103	Biological Process	0.00258768	0.0283848
GO:0002757	immune response-activating signal transduction	33	341	0.097	Biological Process	0.00260702	0.0285603
GO:0080134	regulation of response to stress	102	1346	0.076	Biological Process	0.00262612	0.0286572
GO:0000916	actomyosin contractile ring contraction	4	11	0.364	Biological Process	0.00263264	0.0286572
GO:0003190	atrioventricular valve formation	4	11	0.364	Biological Process	0.00263264	0.0286572
GO:0036213	contractile ring contraction	4	11	0.364	Biological Process	0.00263264	0.0286572
GO:0048617	embryonic foregut morphogenesis	4	11	0.364	Biological Process	0.00263264	0.0286572
GO:0043066	negative regulation of apoptotic process	65	792	0.082	Biological Process	0.0026366	0.0286638
GO:0014909	smooth muscle cell migration	11	72	0.153	Biological Process	0.00267779	0.0290746
GO:0048008	platelet-derived growth factor receptor signaling pathway	9	52	0.173	Biological Process	0.00269026	0.029136
GO:0060038	cardiac muscle cell proliferation	9	52	0.173	Biological Process	0.00269026	0.029136
GO:0030162	regulation of proteolysis	62	749	0.083	Biological Process	0.00269556	0.0291564
GO:0005924	cell-substrate adherens junction	18	157	0.115	Cellular Component	0.00424933	0.0293341
GO:1903050	regulation of proteolysis involved in cellular protein catabolic process	29	289	0.1	Biological Process	0.00272557	0.0294437
GO:0021537	telencephalon development	27	263	0.103	Biological Process	0.00272988	0.0294531
GO:0042181	ketone biosynthetic process	28	276	0.101	Biological Process	0.00273343	0.0294542
GO:0003281	ventricular septum development	10	62	0.161	Biological Process	0.00274341	0.0295245
GO:0038127	ERBB signaling pathway	18	151	0.119	Biological Process	0.0027733	0.0298086
GO:0005319	lipid transporter activity	20	170	0.118	Molecular Function	0.00222627	0.0299862
GO:0032432	actin filament bundle	10	66	0.152	Cellular Component	0.00439443	0.0301413
GO:0001947	heart looping	12	83	0.145	Biological Process	0.00281572	0.0301887
GO:0014812	muscle cell migration	12	83	0.145	Biological Process	0.00281572	0.0301887
GO:0038093	Fc receptor signaling pathway	14	105	0.133	Biological Process	0.00284111	0.0303845
GO:0044705	multi-organism reproductive behavior	14	105	0.133	Biological Process	0.00284111	0.0303845
GO:0031396	regulation of protein ubiquitination	33	343	0.096	Biological Process	0.00285917	0.0304607
GO:0008206	bile acid metabolic process	7	34	0.206	Biological Process	0.00286248	0.0304607
GO:0034698	response to gonadotropin	7	34	0.206	Biological Process	0.00286248	0.0304607
GO:0055023	positive regulation of cardiac muscle tissue growth	7	34	0.206	Biological Process	0.00286248	0.0304607
GO:0034599	cellular response to oxidative stress	28	277	0.101	Biological Process	0.00287842	0.0305921
GO:0032273	positive regulation of protein polymerization	16	128	0.125	Biological Process	0.00288641	0.030639
GO:0003215	cardiac right ventricle morphogenesis	5	18	0.278	Biological Process	0.00290046	0.0307119
GO:1902547	regulation of cellular response to vascular endothelial growth factor stimulus	5	18	0.278	Biological Process	0.00290046	0.0307119
GO:0004012	phospholipid-translocating ATPase activity	5	17	0.294	Molecular Function	0.00231118	0.0308922
GO:0016337	single organismal cell-cell adhesion	50	579	0.086	Biological Process	0.00293393	0.0310044
GO:0043623	cellular protein complex assembly	64	781	0.082	Biological Process	0.00293535	0.0310044
GO:0008080	N-acetyltransferase activity	13	91	0.143	Molecular Function	0.00235861	0.0312873
GO:0090066	regulation of anatomical structure size	48	551	0.087	Biological Process	0.00297025	0.0313343
GO:1902905	positive regulation of fibril organization	19	164	0.116	Biological Process	0.00297397	0.0313349
GO:0048732	gland development	45	509	0.088	Biological Process	0.00299804	0.0315495
GO:0032506	cytokinetic process	15	117	0.128	Biological Process	0.00301224	0.03166
GO:0031122	cytoplasmic microtubule organization	10	63	0.159	Biological Process	0.0030959	0.0324505
GO:0019098	reproductive behavior	14	106	0.132	Biological Process	0.00310389	0.0324505
GO:0007176	regulation of epidermal growth factor-activated receptor activity	6	26	0.231	Biological Process	0.00310644	0.0324505
GO:0007614	short-term memory	6	26	0.231	Biological Process	0.00310644	0.0324505
GO:0036120	cellular response to platelet-derived growth factor stimulus	6	26	0.231	Biological Process	0.00310644	0.0324505
GO:0051965	positive regulation of synapse assembly	12	84	0.143	Biological Process	0.00311648	0.032476
GO:0061097	regulation of protein tyrosine kinase activity	12	84	0.143	Biological Process	0.00311648	0.032476
GO:0001843	neural tube closure	13	95	0.137	Biological Process	0.00314542	0.0327376
GO:0000982	transcription factor activity, RNA polymerase II core promoter proximal region sequence-specific binding	38	403	0.094	Molecular Function	0.00249611	0.0328623
GO:0006629	lipid metabolic process	109	1462	0.075	Biological Process	0.00317657	0.0330203
GO:0031123	RNA 3'-end processing	19	165	0.115	Biological Process	0.00318417	0.0330203
GO:0060491	regulation of cell projection assembly	19	165	0.115	Biological Process	0.00318417	0.0330203
GO:0042594	response to starvation	27	266	0.102	Biological Process	0.00319701	0.0331133
GO:0018212	peptidyl-tyrosine modification	34	359	0.095	Biological Process	0.00320598	0.033166
GO:0032451	demethylase activity	7	33	0.212	Molecular Function	0.00254903	0.0333086
GO:0060249	anatomical structure homeostasis	38	414	0.092	Biological Process	0.00327078	0.0333728
GO:0060218	hematopoietic stem cell differentiation	8	44	0.182	Biological Process	0.00333356	0.0333728
GO:0001178	regulation of transcriptional start site selection at RNA polymerase II promoter	2	2	1	Biological Process	0.00333399	0.0333728
GO:0003220	left ventricular cardiac muscle tissue morphogenesis	2	2	1	Biological Process	0.00333399	0.0333728
GO:0021577	hindbrain structural organization	2	2	1	Biological Process	0.00333399	0.0333728
GO:0032120	ascospore-type prospore membrane assembly	2	2	1	Biological Process	0.00333399	0.0333728
GO:0035574	histone H4-K20 demethylation	2	2	1	Biological Process	0.00333399	0.0333728
GO:0042062	long-term strengthening of neuromuscular junction	2	2	1	Biological Process	0.00333399	0.0333728
GO:0044337	canonical Wnt signaling pathway involved in positive regulation of apoptotic process	2	2	1	Biological Process	0.00333399	0.0333728
GO:0046086	adenosine biosynthetic process	2	2	1	Biological Process	0.00333399	0.0333728
GO:0048338	mesoderm structural organization	2	2	1	Biological Process	0.00333399	0.0333728
GO:0051563	smooth endoplasmic reticulum calcium ion homeostasis	2	2	1	Biological Process	0.00333399	0.0333728
GO:0061554	ganglion formation	2	2	1	Biological Process	0.00333399	0.0333728
GO:0061556	trigeminal ganglion morphogenesis	2	2	1	Biological Process	0.00333399	0.0333728
GO:0061559	cranial ganglion morphogenesis	2	2	1	Biological Process	0.00333399	0.0333728
GO:0061560	cranial ganglion formation	2	2	1	Biological Process	0.00333399	0.0333728
GO:0061561	trigeminal ganglion formation	2	2	1	Biological Process	0.00333399	0.0333728
GO:0061646	positive regulation of glutamate neurotransmitter secretion in response to membrane depolarization	2	2	1	Biological Process	0.00333399	0.0333728
GO:1902633	1-phosphatidyl-1D-myo-inositol 4,5-bisphosphate metabolic process	2	2	1	Biological Process	0.00333399	0.0333728
GO:1902794	heterochromatin island assembly	2	2	1	Biological Process	0.00333399	0.0333728
GO:1902801	regulation of heterochromatin island assembly	2	2	1	Biological Process	0.00333399	0.0333728
GO:1903233	regulation of calcium ion-dependent exocytosis of neurotransmitter	2	2	1	Biological Process	0.00333399	0.0333728
GO:1904412	regulation of cardiac ventricle development	2	2	1	Biological Process	0.00333399	0.0333728
GO:1990428	miRNA transport	2	2	1	Biological Process	0.00333399	0.0333728
GO:1990683	DNA double-strand break attachment to nuclear envelope	2	2	1	Biological Process	0.00333399	0.0333728
GO:2000055	positive regulation of Wnt signaling pathway involved in dorsal/ventral axis specification	2	2	1	Biological Process	0.00333399	0.0333728
GO:2001045	negative regulation of integrin-mediated signaling pathway	2	2	1	Biological Process	0.00333399	0.0333728
GO:0043507	positive regulation of JUN kinase activity	11	74	0.149	Biological Process	0.00333533	0.0333728
GO:0006461	protein complex assembly	124	1697	0.073	Biological Process	0.00334593	0.0334007
GO:0070271	protein complex biogenesis	124	1697	0.073	Biological Process	0.00334593	0.0334007
GO:0044304	main axon	10	67	0.149	Cellular Component	0.00490437	0.0334247
GO:0007185	transmembrane receptor protein tyrosine phosphatase signaling pathway	3	6	0.5	Biological Process	0.00336895	0.0334352
GO:0010040	response to iron(II) ion	3	6	0.5	Biological Process	0.00336895	0.0334352
GO:0040035	hermaphrodite genitalia development	3	6	0.5	Biological Process	0.00336895	0.0334352
GO:0045467	R7 cell development	3	6	0.5	Biological Process	0.00336895	0.0334352
GO:0090400	stress-induced premature senescence	3	6	0.5	Biological Process	0.00336895	0.0334352
GO:0009605	response to external stimulus	171	2440	0.07	Biological Process	0.00339811	0.0336854
GO:0042051	compound eye photoreceptor development	7	35	0.2	Biological Process	0.00340279	0.0336928
GO:0048015	phosphatidylinositol-mediated signaling	17	142	0.12	Biological Process	0.00342685	0.0338917
GO:0030838	positive regulation of actin filament polymerization	13	96	0.135	Biological Process	0.00345056	0.0340868
GO:0031984	organelle subcompartment	104	1406	0.074	Cellular Component	0.00504979	0.034198
GO:0002431	Fc receptor mediated stimulatory signaling pathway	10	64	0.156	Biological Process	0.00348354	0.0343332
GO:0008625	extrinsic apoptotic signaling pathway via death domain receptors	10	64	0.156	Biological Process	0.00348354	0.0343332
GO:0009743	response to carbohydrate	25	242	0.103	Biological Process	0.00353739	0.0348237
GO:0044297	cell body	56	683	0.082	Cellular Component	0.00520889	0.0348507
GO:0031010	ISWI-type complex	4	13	0.308	Cellular Component	0.00521132	0.0348507
GO:0018107	peptidyl-threonine phosphorylation	15	119	0.126	Biological Process	0.00354882	0.0348961
GO:1904949	ATPase complex	27	276	0.098	Cellular Component	0.0053154	0.0353259
GO:0030031	cell projection assembly	45	514	0.088	Biological Process	0.00359778	0.0353368
GO:0008935	1,4-dihydroxy-2-naphthoyl-CoA synthase activity	4	11	0.364	Molecular Function	0.00274477	0.0356006
GO:0042802	identical protein binding	127	1715	0.074	Molecular Function	0.0027661	0.0356136
GO:0048013	ephrin receptor signaling pathway	11	75	0.147	Biological Process	0.00370945	0.0363918
GO:0035327	transcriptionally active chromatin	6	29	0.207	Cellular Component	0.00554722	0.036639
GO:0005925	focal adhesion	17	149	0.114	Cellular Component	0.00563553	0.036667
GO:0016589	NURF complex	3	7	0.429	Cellular Component	0.00565425	0.036667
GO:0030915	Smc5-Smc6 complex	3	7	0.429	Cellular Component	0.00565425	0.036667
GO:0005667	transcription factor complex	36	400	0.09	Cellular Component	0.00569087	0.0366821
GO:0034063	stress granule assembly	5	19	0.263	Biological Process	0.00375137	0.0367187
GO:0043984	histone H4-K16 acetylation	5	19	0.263	Biological Process	0.00375137	0.0367187
GO:0007440	foregut morphogenesis	4	12	0.333	Biological Process	0.00376973	0.0368562
GO:0060606	tube closure	13	97	0.134	Biological Process	0.00377931	0.0368745
GO:0007589	body fluid secretion	12	86	0.14	Biological Process	0.00379594	0.0368745
GO:0014033	neural crest cell differentiation	12	86	0.14	Biological Process	0.00379594	0.0368745
GO:0006699	bile acid biosynthetic process	6	27	0.222	Biological Process	0.00380181	0.0368745
GO:0036119	response to platelet-derived growth factor	6	27	0.222	Biological Process	0.00380181	0.0368745
GO:0046662	regulation of oviposition	6	27	0.222	Biological Process	0.00380181	0.0368745
GO:0071539	protein localization to centrosome	6	27	0.222	Biological Process	0.00380181	0.0368745
GO:2001233	regulation of apoptotic signaling pathway	34	363	0.094	Biological Process	0.00381706	0.0369805
GO:0005548	phospholipid transporter activity	9	52	0.173	Molecular Function	0.00290357	0.0371106
GO:0055025	positive regulation of cardiac muscle tissue development	8	45	0.178	Biological Process	0.00385317	0.0372881
GO:0045121	membrane raft	29	305	0.095	Cellular Component	0.00589779	0.0375633
GO:0098857	membrane microdomain	29	305	0.095	Cellular Component	0.00589779	0.0375633
GO:0014910	regulation of smooth muscle cell migration	10	65	0.154	Biological Process	0.00390873	0.0377829
GO:0090544	BAF-type complex	5	21	0.238	Cellular Component	0.00598103	0.037868
GO:0030177	positive regulation of Wnt signaling pathway	16	132	0.121	Biological Process	0.00393145	0.0379352
GO:0006367	transcription initiation from RNA polymerase II promoter	21	193	0.109	Biological Process	0.0039378	0.0379352
GO:0021915	neural tube development	21	193	0.109	Biological Process	0.0039378	0.0379352
GO:0000139	Golgi membrane	56	688	0.081	Cellular Component	0.00603532	0.037987
GO:0010883	regulation of lipid storage	9	55	0.164	Biological Process	0.00398421	0.0383391
GO:0008022	protein C-terminus binding	24	224	0.107	Molecular Function	0.00304312	0.0384301
GO:0070717	poly-purine tract binding	7	34	0.206	Molecular Function	0.00305071	0.0384301
GO:0016407	acetyltransferase activity	17	139	0.122	Molecular Function	0.00307551	0.0384658
GO:0006402	mRNA catabolic process	32	337	0.095	Biological Process	0.00400361	0.0384824
GO:0010498	proteasomal protein catabolic process	52	617	0.084	Biological Process	0.0040168	0.0385283
GO:0009083	branched-chain amino acid catabolic process	7	36	0.194	Biological Process	0.00401741	0.0385283
GO:0018394	peptidyl-lysine acetylation	20	181	0.11	Biological Process	0.00405608	0.0388556
GO:0008356	asymmetric cell division	11	76	0.145	Biological Process	0.00411637	0.0393449
GO:0031060	regulation of histone methylation	11	76	0.145	Biological Process	0.00411637	0.0393449
GO:0035195	gene silencing by miRNA	13	98	0.133	Biological Process	0.00413295	0.0394593
GO:0043406	positive regulation of MAP kinase activity	24	232	0.103	Biological Process	0.00413761	0.0394597
GO:0002066	columnar/cuboidal epithelial cell development	19	169	0.112	Biological Process	0.00415283	0.0395607
GO:0003206	cardiac chamber morphogenesis	15	121	0.124	Biological Process	0.0041613	0.0395889
GO:0022412	cellular process involved in reproduction in multicellular organism	56	676	0.083	Biological Process	0.00416506	0.0395889
GO:0010959	regulation of metal ion transport	32	338	0.095	Biological Process	0.00418546	0.0397386
GO:0009925	basal plasma membrane	7	39	0.179	Cellular Component	0.00639289	0.0400023
GO:0004222	metalloendopeptidase activity	24	225	0.107	Molecular Function	0.00322352	0.040031
GO:0046330	positive regulation of JNK cascade	16	133	0.12	Biological Process	0.00423623	0.0401314
GO:0050851	antigen receptor-mediated signaling pathway	16	133	0.12	Biological Process	0.00423623	0.0401314
GO:0002764	immune response-regulating signaling pathway	34	366	0.093	Biological Process	0.004338	0.0410501
GO:0033157	regulation of intracellular protein transport	24	233	0.103	Biological Process	0.00436805	0.0411167
GO:0003208	cardiac ventricle morphogenesis	10	66	0.152	Biological Process	0.00437391	0.0411167
GO:0010657	muscle cell apoptotic process	10	66	0.152	Biological Process	0.00437391	0.0411167
GO:0038094	Fc-gamma receptor signaling pathway	10	66	0.152	Biological Process	0.00437391	0.0411167
GO:0045844	positive regulation of striated muscle tissue development	10	66	0.152	Biological Process	0.00437391	0.0411167
GO:0051568	histone H3-K4 methylation	10	66	0.152	Biological Process	0.00437391	0.0411167
GO:0044440	endosomal part	39	446	0.087	Cellular Component	0.00661571	0.0411559
GO:0048167	regulation of synaptic plasticity	21	195	0.108	Biological Process	0.00444022	0.0416941
GO:0071902	positive regulation of protein serine/threonine kinase activity	31	326	0.095	Biological Process	0.00447445	0.0419694
GO:0035575	histone demethylase activity (H4-K20 specific)	2	2	1	Molecular Function	0.00341081	0.0420587
GO:1904929	coreceptor activity involved in Wnt signaling pathway, planar cell polarity pathway	3	6	0.5	Molecular Function	0.00348065	0.0426197
GO:0015918	sterol transport	11	77	0.143	Biological Process	0.00455805	0.0426418
GO:0043620	regulation of DNA-templated transcription in response to stress	11	77	0.143	Biological Process	0.00455805	0.0426418
GO:0050896	response to stimulus	637	10343	0.062	Biological Process	0.0045611	0.0426418
GO:0030534	adult behavior	20	183	0.109	Biological Process	0.00459138	0.042878
GO:0045732	positive regulation of protein catabolic process	24	234	0.103	Biological Process	0.00460912	0.0429967
GO:0007064	mitotic sister chromatid cohesion	7	37	0.189	Biological Process	0.00471255	0.043818
GO:0050686	negative regulation of mRNA processing	7	37	0.189	Biological Process	0.00471255	0.043818
GO:0060612	adipose tissue development	7	37	0.189	Biological Process	0.00471255	0.043818
GO:0007498	mesoderm development	19	171	0.111	Biological Process	0.00472174	0.0438558
GO:0043161	proteasome-mediated ubiquitin-dependent protein catabolic process	46	536	0.086	Biological Process	0.00473338	0.0439161
GO:0010563	negative regulation of phosphorus metabolic process	49	579	0.085	Biological Process	0.00474656	0.043943
GO:0045936	negative regulation of phosphate metabolic process	49	579	0.085	Biological Process	0.00474656	0.043943
GO:0031581	hemidesmosome assembly	5	20	0.25	Biological Process	0.00476716	0.0440383
GO:0032469	endoplasmic reticulum calcium ion homeostasis	5	20	0.25	Biological Process	0.00476716	0.0440383
GO:0016458	gene silencing	32	341	0.094	Biological Process	0.00477351	0.0440493
GO:0001784	phosphotyrosine binding	7	35	0.2	Molecular Function	0.00362448	0.0440726
GO:0017053	transcriptional repressor complex	12	93	0.129	Cellular Component	0.00719821	0.0445207
GO:0031647	regulation of protein stability	25	248	0.101	Biological Process	0.0048562	0.044764
GO:0051146	striated muscle cell differentiation	29	301	0.096	Biological Process	0.00487274	0.044805
GO:0000245	spliceosomal complex assembly	10	67	0.149	Biological Process	0.00488162	0.044805
GO:0048636	positive regulation of muscle organ development	10	67	0.149	Biological Process	0.00488162	0.044805
GO:1901863	positive regulation of muscle tissue development	10	67	0.149	Biological Process	0.00488162	0.044805
GO:0090568	nuclear transcriptional repressor complex	7	40	0.175	Cellular Component	0.00737109	0.045328
GO:0035258	steroid hormone receptor binding	12	85	0.141	Molecular Function	0.00377168	0.0455463
GO:0060419	heart growth	12	89	0.135	Biological Process	0.00503358	0.0461276
GO:0000288	nuclear-transcribed mRNA catabolic process, deadenylation-dependent decay	11	78	0.141	Biological Process	0.00503652	0.0461276
GO:0045787	positive regulation of cell cycle	38	425	0.089	Biological Process	0.00505334	0.0462322
GO:0050730	regulation of peptidyl-tyrosine phosphorylation	22	210	0.105	Biological Process	0.00507047	0.0463392
GO:0010124	phenylacetate catabolic process	8	47	0.17	Biological Process	0.00507793	0.04634
GO:0034243	regulation of transcription elongation from RNA polymerase II promoter	9	57	0.158	Biological Process	0.00508682	0.04634
GO:0035088	establishment or maintenance of apical/basal cell polarity	9	57	0.158	Biological Process	0.00508682	0.04634
GO:0004165	dodecenoyl-CoA delta-isomerase activity	4	12	0.333	Molecular Function	0.00392819	0.0464747
GO:0008692	3-hydroxybutyryl-CoA epimerase activity	4	12	0.333	Molecular Function	0.00392819	0.0464747
GO:0034185	apolipoprotein binding	4	12	0.333	Molecular Function	0.00392819	0.0464747
GO:0001675	acrosome assembly	4	13	0.308	Biological Process	0.00519855	0.047007
GO:0006166	purine ribonucleoside salvage	4	13	0.308	Biological Process	0.00519855	0.047007
GO:0009629	response to gravity	4	13	0.308	Biological Process	0.00519855	0.047007
GO:0016198	axon choice point recognition	4	13	0.308	Biological Process	0.00519855	0.047007
GO:0048382	mesendoderm development	4	13	0.308	Biological Process	0.00519855	0.047007
GO:0060396	growth hormone receptor signaling pathway	4	13	0.308	Biological Process	0.00519855	0.047007
GO:1900452	regulation of long term synaptic depression	4	13	0.308	Biological Process	0.00519855	0.047007
GO:0010970	establishment of localization by movement along microtubule	17	148	0.115	Biological Process	0.00523417	0.0472791
GO:0003279	cardiac septum development	13	101	0.129	Biological Process	0.00535683	0.0482849
GO:0014020	primary neural tube formation	13	101	0.129	Biological Process	0.00535683	0.0482849
GO:0005905	coated pit	9	61	0.148	Cellular Component	0.00802185	0.0487692
GO:0043198	dendritic shaft	9	61	0.148	Cellular Component	0.00802185	0.0487692
GO:0031901	early endosome membrane	14	118	0.119	Cellular Component	0.00815187	0.0492797
GO:0060412	ventricular septum morphogenesis	7	38	0.184	Biological Process	0.00549453	0.049474
GO:0016577	histone demethylation	6	29	0.207	Biological Process	0.005529	0.0496275
GO:0032212	positive regulation of telomere maintenance via telomerase	6	29	0.207	Biological Process	0.005529	0.0496275
GO:0070328	triglyceride homeostasis	6	29	0.207	Biological Process	0.005529	0.0496275
GO:0055024	regulation of cardiac muscle tissue development	11	79	0.139	Biological Process	0.00555386	0.049746
GO:0097581	lamellipodium organization	11	79	0.139	Biological Process	0.00555386	0.049746
GO:0060041	retina development in camera-type eye	21	199	0.106	Biological Process	0.00560525	0.0500895
GO:0032056	positive regulation of translation in response to stress	3	7	0.429	Biological Process	0.00564324	0.0500895
GO:0032241	positive regulation of nucleobase-containing compound transport	3	7	0.429	Biological Process	0.00564324	0.0500895
GO:0036491	regulation of translation initiation in response to endoplasmic reticulum stress	3	7	0.429	Biological Process	0.00564324	0.0500895
GO:0036492	eiF2alpha phosphorylation in response to endoplasmic reticulum stress	3	7	0.429	Biological Process	0.00564324	0.0500895
GO:1900748	positive regulation of vascular endothelial growth factor signaling pathway	3	7	0.429	Biological Process	0.00564324	0.0500895
GO:1903961	positive regulation of anion transmembrane transport	3	7	0.429	Biological Process	0.00564324	0.0500895
GO:2000301	negative regulation of synaptic vesicle exocytosis	3	7	0.429	Biological Process	0.00564324	0.0500895
GO:0019748	secondary metabolic process	15	125	0.12	Biological Process	0.00564496	0.0500895
GO:0048365	Rac GTPase binding	9	55	0.164	Molecular Function	0.00429264	0.0504457
GO:1902115	regulation of organelle assembly	19	174	0.109	Biological Process	0.00569424	0.0504744
GO:0007274	neuromuscular synaptic transmission	9	58	0.155	Biological Process	0.00572	0.0506501
GO:0032206	positive regulation of telomere maintenance	8	48	0.167	Biological Process	0.00579201	0.0512347
GO:0042306	regulation of protein import into nucleus	13	102	0.127	Biological Process	0.00582377	0.0514624
GO:0046914	transition metal ion binding	114	1538	0.074	Molecular Function	0.00441824	0.0515756
GO:0005641	nuclear envelope lumen	3	8	0.375	Cellular Component	0.0086604	0.0517689
GO:0032593	insulin-responsive compartment	3	8	0.375	Cellular Component	0.0086604	0.0517689
GO:0030018	Z disc	14	119	0.118	Cellular Component	0.00876272	0.0520895
GO:0044700	single organism signaling	469	7447	0.063	Biological Process	0.00593423	0.0523843
GO:0034762	regulation of transmembrane transport	43	500	0.086	Biological Process	0.00596058	0.0525371
GO:0009113	purine nucleobase biosynthetic process	5	21	0.238	Biological Process	0.00596384	0.0525371
GO:0007050	cell cycle arrest	22	213	0.103	Biological Process	0.00598561	0.0526746
GO:0014902	myotube differentiation	14	114	0.123	Biological Process	0.00600331	0.0527761
GO:0051149	positive regulation of muscle cell differentiation	12	91	0.132	Biological Process	0.0060236	0.0528914
GO:0034504	protein localization to nucleus	34	374	0.091	Biological Process	0.00602984	0.0528914
GO:1902117	positive regulation of organelle assembly	10	69	0.145	Biological Process	0.00603501	0.0528914
GO:0002253	activation of immune response	36	402	0.09	Biological Process	0.00609157	0.0533324
GO:0030900	forebrain development	37	416	0.089	Biological Process	0.00610287	0.0533767
GO:0044057	regulation of system process	44	515	0.085	Biological Process	0.00611353	0.0534153
GO:0005915	zonula adherens	4	15	0.267	Cellular Component	0.00907039	0.0536205
GO:0050776	regulation of immune response	57	704	0.081	Biological Process	0.00619636	0.0540837
GO:0000228	nuclear chromosome	56	703	0.08	Cellular Component	0.00921447	0.054173
GO:0023052	signaling	470	7469	0.063	Biological Process	0.00625299	0.0545039
GO:1902532	negative regulation of intracellular signal transduction	45	530	0.085	Biological Process	0.00625726	0.0545039
GO:0042326	negative regulation of phosphorylation	40	459	0.087	Biological Process	0.00629306	0.0547599
GO:0000578	embryonic axis specification	13	103	0.126	Biological Process	0.00632263	0.0549612
GO:0061245	establishment or maintenance of bipolar cell polarity	9	59	0.153	Biological Process	0.00641229	0.0556839
GO:0022406	membrane docking	19	176	0.108	Biological Process	0.00642936	0.0557755
GO:0032444	activin responsive factor complex	2	3	0.667	Cellular Component	0.00963063	0.0563103
GO:1901361	organic cyclic compound catabolic process	60	750	0.08	Biological Process	0.00650891	0.0563953
GO:0006805	xenobiotic metabolic process	15	127	0.118	Biological Process	0.00653256	0.0563953
GO:0061008	hepaticobiliary system development	20	189	0.106	Biological Process	0.00655799	0.0563953
GO:0014066	regulation of phosphatidylinositol 3-kinase signaling	12	92	0.13	Biological Process	0.00657328	0.0563953
GO:0050772	positive regulation of axonogenesis	12	92	0.13	Biological Process	0.00657328	0.0563953
GO:0007059	chromosome segregation	76	990	0.077	Biological Process	0.00657763	0.0563953
GO:0035904	aorta development	8	49	0.163	Biological Process	0.00657996	0.0563953
GO:0045197	establishment or maintenance of epithelial cell apical/basal polarity	8	49	0.163	Biological Process	0.00657996	0.0563953
GO:0061647	histone H3-K9 modification	8	49	0.163	Biological Process	0.00657996	0.0563953
GO:0006482	protein demethylation	6	30	0.2	Biological Process	0.00658	0.0563953
GO:0008214	protein dealkylation	6	30	0.2	Biological Process	0.00658	0.0563953
GO:0055090	acylglycerol homeostasis	6	30	0.2	Biological Process	0.00658	0.0563953
GO:0019897	extrinsic component of plasma membrane	16	145	0.11	Cellular Component	0.00969807	0.0563964
GO:0046983	protein dimerization activity	102	1359	0.075	Molecular Function	0.00488295	0.0566229
GO:0043543	protein acylation	24	241	0.1	Biological Process	0.00662626	0.0567349
GO:0043618	regulation of transcription from RNA polymerase II promoter in response to stress	10	70	0.143	Biological Process	0.006686	0.0571777
GO:0019216	regulation of lipid metabolic process	32	349	0.092	Biological Process	0.00669136	0.0571777
GO:0048278	vesicle docking	11	81	0.136	Biological Process	0.00671363	0.0572535
GO:0055017	cardiac muscle tissue growth	11	81	0.136	Biological Process	0.00671363	0.0572535
GO:0001221	transcription cofactor binding	7	37	0.189	Molecular Function	0.00501386	0.0577583
GO:0007160	cell-matrix adhesion	19	177	0.107	Biological Process	0.00682492	0.0581445
GO:0031445	regulation of heterochromatin assembly	4	14	0.286	Biological Process	0.00694907	0.0587919
GO:0032239	regulation of nucleobase-containing compound transport	4	14	0.286	Biological Process	0.00694907	0.0587919
GO:0043501	skeletal muscle adaptation	4	14	0.286	Biological Process	0.00694907	0.0587919
GO:0045722	positive regulation of gluconeogenesis	4	14	0.286	Biological Process	0.00694907	0.0587919
GO:0051775	response to redox state	4	14	0.286	Biological Process	0.00694907	0.0587919
GO:0071378	cellular response to growth hormone stimulus	4	14	0.286	Biological Process	0.00694907	0.0587919
GO:0071871	response to epinephrine	4	14	0.286	Biological Process	0.00694907	0.0587919
GO:0032872	regulation of stress-activated MAPK cascade	22	216	0.102	Biological Process	0.00703267	0.0594403
GO:0006401	RNA catabolic process	34	378	0.09	Biological Process	0.00706465	0.0596516
GO:0047485	protein N-terminus binding	14	111	0.126	Molecular Function	0.00522361	0.0597813
GO:0005543	phospholipid binding	36	394	0.091	Molecular Function	0.00529714	0.0602291
GO:1903844	regulation of cellular response to transforming growth factor beta stimulus	12	93	0.129	Biological Process	0.00716178	0.0604121
GO:0003860	3-hydroxyisobutyryl-CoA hydrolase activity	4	13	0.308	Molecular Function	0.00541419	0.0607708
GO:0004300	enoyl-CoA hydratase activity	4	13	0.308	Molecular Function	0.00541419	0.0607708
GO:1900180	regulation of protein localization to nucleus	17	153	0.111	Biological Process	0.00727636	0.0613181
GO:0031669	cellular response to nutrient levels	27	283	0.095	Biological Process	0.0073127	0.0615635
GO:0045332	phospholipid translocation	5	22	0.227	Biological Process	0.00735702	0.0617827
GO:0099558	maintenance of synapse structure	5	22	0.227	Biological Process	0.00735702	0.0617827
GO:0042246	tissue regeneration	11	82	0.134	Biological Process	0.00736042	0.0617827
GO:0048514	blood vessel morphogenesis	45	535	0.084	Biological Process	0.00737149	0.0618149
GO:0090257	regulation of muscle system process	21	204	0.103	Biological Process	0.00740427	0.0620289
GO:0070302	regulation of stress-activated protein kinase signaling cascade	22	217	0.101	Biological Process	0.00741332	0.0620439
GO:0001838	embryonic epithelial tube formation	16	141	0.113	Biological Process	0.00743584	0.0621715
GO:0009948	anterior/posterior axis specification	15	129	0.116	Biological Process	0.00752885	0.0628876
GO:0045178	basal part of cell	9	64	0.141	Cellular Component	0.010928	0.0632054
GO:0044772	mitotic cell cycle phase transition	45	536	0.084	Biological Process	0.00761327	0.0635307
GO:0003723	RNA binding	98	1306	0.075	Molecular Function	0.0057959	0.0639289
GO:1990247	N6-methyladenosine-containing RNA binding	3	7	0.429	Molecular Function	0.00582739	0.0639289
GO:0016405	CoA-ligase activity	6	29	0.207	Molecular Function	0.00584159	0.0639289
GO:0030507	spectrin binding	6	29	0.207	Molecular Function	0.00584159	0.0639289
GO:2000736	regulation of stem cell differentiation	19	179	0.106	Biological Process	0.00767543	0.0639869
GO:0035107	appendage morphogenesis	24	244	0.098	Biological Process	0.00768956	0.0640422
GO:0044091	membrane biogenesis	6	31	0.194	Biological Process	0.00776864	0.0645749
GO:1902036	regulation of hematopoietic stem cell differentiation	6	31	0.194	Biological Process	0.00776864	0.0645749
GO:0033057	multicellular organism reproductive behavior	12	94	0.128	Biological Process	0.00779093	0.0646345
GO:0043500	muscle adaptation	12	94	0.128	Biological Process	0.00779093	0.0646345
GO:0050768	negative regulation of neurogenesis	28	298	0.094	Biological Process	0.00781307	0.0647553
GO:0031102	neuron projection regeneration	9	61	0.148	Biological Process	0.00798815	0.0661422
GO:1904589	regulation of protein import	13	106	0.123	Biological Process	0.00802566	0.0662602
GO:1990823	response to leukemia inhibitory factor	13	106	0.123	Biological Process	0.00802566	0.0662602
GO:1990830	cellular response to leukemia inhibitory factor	13	106	0.123	Biological Process	0.00802566	0.0662602
GO:0051052	regulation of DNA metabolic process	40	466	0.086	Biological Process	0.0080448	0.0663081
GO:0019915	lipid storage	11	83	0.133	Biological Process	0.00805474	0.0663081
GO:0046928	regulation of neurotransmitter secretion	11	83	0.133	Biological Process	0.00805474	0.0663081
GO:0070971	endoplasmic reticulum exit site	4	16	0.25	Cellular Component	0.0115494	0.06644
GO:2000243	positive regulation of reproductive process	14	118	0.119	Biological Process	0.00810706	0.0666745
GO:2000738	positive regulation of stem cell differentiation	10	72	0.139	Biological Process	0.00815021	0.066965
GO:0044283	small molecule biosynthetic process	91	1229	0.074	Biological Process	0.00816736	0.0670414
GO:0001933	negative regulation of protein phosphorylation	37	424	0.087	Biological Process	0.00820138	0.067256
GO:0035265	organ growth	20	193	0.104	Biological Process	0.00821628	0.0673136
GO:0005070	SH3/SH2 adaptor activity	8	48	0.167	Molecular Function	0.00619437	0.0673686
GO:0070412	R-SMAD binding	5	21	0.238	Molecular Function	0.00625646	0.0674762
GO:0016462	pyrophosphatase activity	90	1188	0.076	Molecular Function	0.00628134	0.0674762
GO:0031975	envelope	99	1371	0.072	Cellular Component	0.0117987	0.0675114
GO:0031047	gene silencing by RNA	17	155	0.11	Biological Process	0.00825465	0.0675632
GO:0090398	cellular senescence	8	51	0.157	Biological Process	0.008396	0.0686544
GO:0060043	regulation of cardiac muscle cell proliferation	7	41	0.171	Biological Process	0.00842564	0.0688308
GO:0045785	positive regulation of cell adhesion	31	341	0.091	Biological Process	0.00846665	0.0690998
GO:0005884	actin filament	11	88	0.125	Cellular Component	0.0123759	0.069676
GO:0005916	fascia adherens	3	9	0.333	Cellular Component	0.0124375	0.069676
GO:0030056	hemidesmosome	3	9	0.333	Cellular Component	0.0124375	0.069676
GO:0044327	dendritic spine head	3	9	0.333	Cellular Component	0.0124375	0.069676
GO:0003383	apical constriction	3	8	0.375	Biological Process	0.0086438	0.0700771
GO:0061551	trigeminal ganglion development	3	8	0.375	Biological Process	0.0086438	0.0700771
GO:0071286	cellular response to magnesium ion	3	8	0.375	Biological Process	0.0086438	0.0700771
GO:0071475	cellular hyperosmotic salinity response	3	8	0.375	Biological Process	0.0086438	0.0700771
GO:1900272	negative regulation of long-term synaptic potentiation	3	8	0.375	Biological Process	0.0086438	0.0700771
GO:2000109	regulation of macrophage apoptotic process	3	8	0.375	Biological Process	0.0086438	0.0700771
GO:2000270	negative regulation of fibroblast apoptotic process	3	8	0.375	Biological Process	0.0086438	0.0700771
GO:0014065	phosphatidylinositol 3-kinase signaling	14	119	0.118	Biological Process	0.00871483	0.070586
GO:0003382	epithelial cell morphogenesis	9	62	0.145	Biological Process	0.00887876	0.0715591
GO:0032835	glomerulus development	9	62	0.145	Biological Process	0.00887876	0.0715591
GO:0045747	positive regulation of Notch signaling pathway	9	62	0.145	Biological Process	0.00887876	0.0715591
GO:0010721	negative regulation of cell development	33	370	0.089	Biological Process	0.00888576	0.0715591
GO:0043270	positive regulation of ion transport	24	247	0.097	Biological Process	0.00888882	0.0715591
GO:0007063	regulation of sister chromatid cohesion	5	23	0.217	Biological Process	0.00896179	0.0715591
GO:0021801	cerebral cortex radial glia guided migration	5	23	0.217	Biological Process	0.00896179	0.0715591
GO:0022030	telencephalon glial cell migration	5	23	0.217	Biological Process	0.00896179	0.0715591
GO:0030859	polarized epithelial cell differentiation	5	23	0.217	Biological Process	0.00896179	0.0715591
GO:0034204	lipid translocation	5	23	0.217	Biological Process	0.00896179	0.0715591
GO:0048190	wing disc dorsal/ventral pattern formation	5	23	0.217	Biological Process	0.00896179	0.0715591
GO:0060039	pericardium development	5	23	0.217	Biological Process	0.00896179	0.0715591
GO:0061162	establishment of monopolar cell polarity	5	23	0.217	Biological Process	0.00896179	0.0715591
GO:0061437	renal system vasculature development	5	23	0.217	Biological Process	0.00896179	0.0715591
GO:0061440	kidney vasculature development	5	23	0.217	Biological Process	0.00896179	0.0715591
GO:0048546	digestive tract morphogenesis	10	73	0.137	Biological Process	0.00896897	0.0715591
GO:0036293	response to decreased oxygen levels	29	315	0.092	Biological Process	0.00901716	0.0718599
GO:0019323	pentose catabolic process	4	15	0.267	Biological Process	0.00904872	0.0718599
GO:0032793	positive regulation of CREB transcription factor activity	4	15	0.267	Biological Process	0.00904872	0.0718599
GO:0045167	asymmetric protein localization involved in cell fate determination	4	15	0.267	Biological Process	0.00904872	0.0718599
GO:2001044	regulation of integrin-mediated signaling pathway	4	15	0.267	Biological Process	0.00904872	0.0718599
GO:0004654	polyribonucleotide nucleotidyltransferase activity	7	39	0.179	Molecular Function	0.00676938	0.0720198
GO:0017111	nucleoside-triphosphatase activity	87	1146	0.076	Molecular Function	0.00678656	0.0720198
GO:0021799	cerebral cortex radially oriented cell migration	6	32	0.188	Biological Process	0.00910435	0.0721291
GO:0006338	chromatin remodeling	22	221	0.1	Biological Process	0.00910793	0.0721291
GO:0031099	regeneration	22	221	0.1	Biological Process	0.00910793	0.0721291
GO:0016331	morphogenesis of embryonic epithelium	20	195	0.103	Biological Process	0.00916444	0.0725094
GO:0045786	negative regulation of cell cycle	47	571	0.082	Biological Process	0.00918964	0.0726415
GO:0035064	methylated histone binding	9	59	0.153	Molecular Function	0.00689277	0.0727062
GO:0000910	cytokinesis	32	357	0.09	Biological Process	0.00921308	0.0727393
GO:1903320	regulation of protein modification by small protein conjugation or removal	33	371	0.089	Biological Process	0.00923195	0.0727393
GO:0007173	epidermal growth factor receptor signaling pathway	15	132	0.114	Biological Process	0.00924687	0.0727393
GO:0001666	response to hypoxia	28	302	0.093	Biological Process	0.00928522	0.0727393
GO:0003205	cardiac chamber development	17	157	0.108	Biological Process	0.00933569	0.0727393
GO:0007368	determination of left/right symmetry	17	157	0.108	Biological Process	0.00933569	0.0727393
GO:0042178	xenobiotic catabolic process	8	52	0.154	Biological Process	0.00943341	0.0727393
GO:0050775	positive regulation of dendrite morphogenesis	8	52	0.154	Biological Process	0.00943341	0.0727393
GO:0072698	protein localization to microtubule cytoskeleton	8	52	0.154	Biological Process	0.00943341	0.0727393
GO:0090596	sensory organ morphogenesis	34	386	0.088	Biological Process	0.00958131	0.0727393
GO:2001023	regulation of response to drug	11	85	0.129	Biological Process	0.00959505	0.0727393
GO:0002265	astrocyte activation involved in immune response	2	3	0.667	Biological Process	0.0096175	0.0727393
GO:0003221	right ventricular cardiac muscle tissue morphogenesis	2	3	0.667	Biological Process	0.0096175	0.0727393
GO:0003249	cell proliferation involved in heart valve morphogenesis	2	3	0.667	Biological Process	0.0096175	0.0727393
GO:0003250	regulation of cell proliferation involved in heart valve morphogenesis	2	3	0.667	Biological Process	0.0096175	0.0727393
GO:0019800	peptide cross-linking via chondroitin 4-sulfate glycosaminoglycan	2	3	0.667	Biological Process	0.0096175	0.0727393
GO:0033591	response to L-ascorbic acid	2	3	0.667	Biological Process	0.0096175	0.0727393
GO:0035261	external genitalia morphogenesis	2	3	0.667	Biological Process	0.0096175	0.0727393
GO:0036251	positive regulation of transcription from RNA polymerase II promoter in response to salt stress	2	3	0.667	Biological Process	0.0096175	0.0727393
GO:0036493	positive regulation of translation in response to endoplasmic reticulum stress	2	3	0.667	Biological Process	0.0096175	0.0727393
GO:0045200	establishment of neuroblast polarity	2	3	0.667	Biological Process	0.0096175	0.0727393
GO:0045634	regulation of melanocyte differentiation	2	3	0.667	Biological Process	0.0096175	0.0727393
GO:0045636	positive regulation of melanocyte differentiation	2	3	0.667	Biological Process	0.0096175	0.0727393
GO:0046671	negative regulation of retinal cell programmed cell death	2	3	0.667	Biological Process	0.0096175	0.0727393
GO:0048219	inter-Golgi cisterna vesicle-mediated transport	2	3	0.667	Biological Process	0.0096175	0.0727393
GO:0061392	regulation of transcription from RNA polymerase II promoter in response to osmotic stress	2	3	0.667	Biological Process	0.0096175	0.0727393
GO:0061393	positive regulation of transcription from RNA polymerase II promoter in response to osmotic stress	2	3	0.667	Biological Process	0.0096175	0.0727393
GO:0061404	positive regulation of transcription from RNA polymerase II promoter in response to increased salt	2	3	0.667	Biological Process	0.0096175	0.0727393
GO:0061416	regulation of transcription from RNA polymerase II promoter in response to salt stress	2	3	0.667	Biological Process	0.0096175	0.0727393
GO:0071596	ubiquitin-dependent protein catabolic process via the N-end rule pathway	2	3	0.667	Biological Process	0.0096175	0.0727393
GO:0072019	proximal convoluted tubule development	2	3	0.667	Biological Process	0.0096175	0.0727393
GO:0072385	minus-end-directed organelle transport along microtubule	2	3	0.667	Biological Process	0.0096175	0.0727393
GO:0090403	oxidative stress-induced premature senescence	2	3	0.667	Biological Process	0.0096175	0.0727393
GO:1900453	negative regulation of long term synaptic depression	2	3	0.667	Biological Process	0.0096175	0.0727393
GO:1902037	negative regulation of hematopoietic stem cell differentiation	2	3	0.667	Biological Process	0.0096175	0.0727393
GO:1902477	regulation of defense response to bacterium, incompatible interaction	2	3	0.667	Biological Process	0.0096175	0.0727393
GO:1902731	negative regulation of chondrocyte proliferation	2	3	0.667	Biological Process	0.0096175	0.0727393
GO:1903294	regulation of glutamate secretion, neurotransmission	2	3	0.667	Biological Process	0.0096175	0.0727393
GO:1903296	positive regulation of glutamate secretion, neurotransmission	2	3	0.667	Biological Process	0.0096175	0.0727393
GO:1903373	positive regulation of endoplasmic reticulum tubular network organization	2	3	0.667	Biological Process	0.0096175	0.0727393
GO:1903677	regulation of cap-independent translational initiation	2	3	0.667	Biological Process	0.0096175	0.0727393
GO:1903679	positive regulation of cap-independent translational initiation	2	3	0.667	Biological Process	0.0096175	0.0727393
GO:1904684	negative regulation of metalloendopeptidase activity	2	3	0.667	Biological Process	0.0096175	0.0727393
GO:1990418	response to insulin-like growth factor stimulus	2	3	0.667	Biological Process	0.0096175	0.0727393
GO:1990441	negative regulation of transcription from RNA polymerase II promoter in response to endoplasmic reticulum stress	2	3	0.667	Biological Process	0.0096175	0.0727393
GO:2000111	positive regulation of macrophage apoptotic process	2	3	0.667	Biological Process	0.0096175	0.0727393
GO:2000312	regulation of kainate selective glutamate receptor activity	2	3	0.667	Biological Process	0.0096175	0.0727393
GO:2000625	regulation of miRNA catabolic process	2	3	0.667	Biological Process	0.0096175	0.0727393
GO:0006111	regulation of gluconeogenesis	7	42	0.167	Biological Process	0.00961912	0.0727393
GO:0034655	nucleobase-containing compound catabolic process	46	558	0.082	Biological Process	0.00963679	0.0727779
GO:1903533	regulation of protein targeting	16	145	0.11	Biological Process	0.00964126	0.0727779
GO:0006323	DNA packaging	65	840	0.077	Biological Process	0.00972065	0.0733124
GO:0044325	ion channel binding	14	115	0.122	Molecular Function	0.00713795	0.0736386
GO:0004197	cysteine-type endopeptidase activity	12	92	0.13	Molecular Function	0.00717186	0.0736386
GO:0008093	cytoskeletal adaptor activity	4	14	0.286	Molecular Function	0.00723349	0.0736386
GO:0016856	racemase and epimerase activity, acting on hydroxy acids and derivatives	4	14	0.286	Molecular Function	0.00723349	0.0736386
GO:0030228	lipoprotein particle receptor activity	4	14	0.286	Molecular Function	0.00723349	0.0736386
GO:0051010	microtubule plus-end binding	4	14	0.286	Molecular Function	0.00723349	0.0736386
GO:0016763	transferase activity, transferring pentosyl groups	11	81	0.136	Molecular Function	0.0072891	0.0737758
GO:0042180	cellular ketone metabolic process	37	429	0.086	Biological Process	0.0097952	0.0738095
GO:0022029	telencephalon cell migration	9	63	0.143	Biological Process	0.00984257	0.0739557
GO:0007029	endoplasmic reticulum organization	10	74	0.135	Biological Process	0.00984922	0.0739557
GO:0034446	substrate adhesion-dependent cell spreading	10	74	0.135	Biological Process	0.00984922	0.0739557
GO:0044550	secondary metabolite biosynthetic process	10	74	0.135	Biological Process	0.00984922	0.0739557
GO:0006997	nucleus organization	17	158	0.108	Biological Process	0.00991702	0.0743994
GO:0001736	establishment of planar polarity	12	97	0.124	Biological Process	0.00994082	0.0745126
GO:0006260	DNA replication	50	618	0.081	Biological Process	0.0100718	0.0754283
GO:0018393	internal peptidyl-lysine acetylation	18	171	0.105	Biological Process	0.0100917	0.0755112
GO:0071466	cellular response to xenobiotic stimulus	19	184	0.103	Biological Process	0.0101811	0.0761132
GO:1901663	quinone biosynthetic process	24	250	0.096	Biological Process	0.0102363	0.0764588
GO:0022602	ovulation cycle process	11	86	0.128	Biological Process	0.0104456	0.0779542
GO:0061136	regulation of proteasomal protein catabolic process	25	264	0.095	Biological Process	0.0104873	0.0781971
GO:0009628	response to abiotic stimulus	96	1319	0.073	Biological Process	0.0105199	0.078372
GO:0005901	caveola	10	78	0.128	Cellular Component	0.0141024	0.0785913
GO:1903391	regulation of adherens junction organization	8	53	0.151	Biological Process	0.0105633	0.0786266
GO:0010665	regulation of cardiac muscle cell apoptotic process	6	33	0.182	Biological Process	0.0105963	0.0787354
GO:0014888	striated muscle adaptation	6	33	0.182	Biological Process	0.0105963	0.0787354
GO:0009267	cellular response to starvation	21	211	0.1	Biological Process	0.0106871	0.079238
GO:0071496	cellular response to external stimulus	34	389	0.087	Biological Process	0.010698	0.079238
GO:0007164	establishment of tissue polarity	12	98	0.122	Biological Process	0.0107512	0.079238
GO:0001889	liver development	19	185	0.103	Biological Process	0.0107531	0.079238
GO:0002092	positive regulation of receptor internalization	5	24	0.208	Biological Process	0.0107926	0.079238
GO:0003148	outflow tract septum morphogenesis	5	24	0.208	Biological Process	0.0107926	0.079238
GO:0033032	regulation of myeloid cell apoptotic process	5	24	0.208	Biological Process	0.0107926	0.079238
GO:0044837	actomyosin contractile ring organization	5	24	0.208	Biological Process	0.0107926	0.079238
GO:0048859	formation of anatomical boundary	5	24	0.208	Biological Process	0.0107926	0.079238
GO:0061339	establishment or maintenance of monopolar cell polarity	5	24	0.208	Biological Process	0.0107926	0.079238
GO:0097150	neuronal stem cell population maintenance	5	24	0.208	Biological Process	0.0107926	0.079238
GO:0001676	long-chain fatty acid metabolic process	10	75	0.133	Biological Process	0.0107938	0.079238
GO:0051289	protein homotetramerization	10	75	0.133	Biological Process	0.0107938	0.079238
GO:1903725	regulation of phospholipid metabolic process	10	75	0.133	Biological Process	0.0107938	0.079238
GO:0030048	actin filament-based movement	13	110	0.118	Biological Process	0.0108361	0.07948
GO:0016571	histone methylation	16	147	0.109	Biological Process	0.0109234	0.079837
GO:0032886	regulation of microtubule-based process	23	238	0.097	Biological Process	0.0109282	0.079837
GO:0043277	apoptotic cell clearance	7	43	0.163	Biological Process	0.0109315	0.079837
GO:0090503	RNA phosphodiester bond hydrolysis, exonucleolytic	7	43	0.163	Biological Process	0.0109315	0.079837
GO:2001222	regulation of neuron migration	7	43	0.163	Biological Process	0.0109315	0.079837
GO:0009895	negative regulation of catabolic process	28	306	0.092	Biological Process	0.0109772	0.0801029
GO:0009855	determination of bilateral symmetry	18	173	0.104	Biological Process	0.0113024	0.0824053
GO:0034764	positive regulation of transmembrane transport	20	199	0.101	Biological Process	0.011325	0.0824996
GO:0006094	gluconeogenesis	11	87	0.126	Biological Process	0.0113528	0.0826316
GO:0015931	nucleobase-containing compound transport	28	307	0.091	Biological Process	0.0114372	0.0831755
GO:0030261	chromosome condensation	53	667	0.079	Biological Process	0.0114837	0.0832966
GO:0003188	heart valve formation	4	16	0.25	Biological Process	0.0115221	0.0832966
GO:0043981	histone H4-K5 acetylation	4	16	0.25	Biological Process	0.0115221	0.0832966
GO:0043982	histone H4-K8 acetylation	4	16	0.25	Biological Process	0.0115221	0.0832966
GO:0060123	regulation of growth hormone secretion	4	16	0.25	Biological Process	0.0115221	0.0832966
GO:0060413	atrial septum morphogenesis	4	16	0.25	Biological Process	0.0115221	0.0832966
GO:0070102	interleukin-6-mediated signaling pathway	4	16	0.25	Biological Process	0.0115221	0.0832966
GO:0016410	N-acyltransferase activity	14	117	0.12	Molecular Function	0.00828495	0.0833732
GO:0030510	regulation of BMP signaling pathway	12	99	0.121	Biological Process	0.0116117	0.0838731
GO:0007369	gastrulation	24	253	0.095	Biological Process	0.0117446	0.0847614
GO:0099518	vesicle cytoskeletal trafficking	8	54	0.148	Biological Process	0.0117903	0.0850193
GO:0032784	regulation of DNA-templated transcription, elongation	10	76	0.132	Biological Process	0.0118055	0.0850576
GO:0031248	protein acetyltransferase complex	13	115	0.113	Cellular Component	0.0154379	0.0851471
GO:1902493	acetyltransferase complex	13	115	0.113	Cellular Component	0.0154379	0.0851471
GO:0070507	regulation of microtubule cytoskeleton organization	20	200	0.1	Biological Process	0.0119241	0.085799
GO:0019439	aromatic compound catabolic process	58	743	0.078	Biological Process	0.0119285	0.085799
GO:0009799	specification of symmetry	18	174	0.103	Biological Process	0.0119495	0.0858054
GO:0033002	muscle cell proliferation	18	174	0.103	Biological Process	0.0119495	0.0858054
GO:0030278	regulation of ossification	19	187	0.102	Biological Process	0.0119738	0.0859081
GO:0000768	syncytium formation by plasma membrane fusion	9	65	0.138	Biological Process	0.012004	0.0860524
GO:0007154	cell communication	473	7584	0.062	Biological Process	0.0120502	0.0863111
GO:0003401	axis elongation	6	34	0.176	Biological Process	0.0122536	0.0875951
GO:0032844	regulation of homeostatic process	35	407	0.086	Biological Process	0.0122621	0.0875951
GO:0060563	neuroepithelial cell differentiation	11	88	0.125	Biological Process	0.0123189	0.0875951
GO:0000160	phosphorelay signal transduction system	7	44	0.159	Biological Process	0.0123689	0.0875951
GO:0061062	regulation of nematode larval development	7	44	0.159	Biological Process	0.0123689	0.0875951
GO:0022898	regulation of transmembrane transporter activity	21	214	0.098	Biological Process	0.0124115	0.0875951
GO:0014733	regulation of skeletal muscle adaptation	3	9	0.333	Biological Process	0.012414	0.0875951
GO:0035999	tetrahydrofolate interconversion	3	9	0.333	Biological Process	0.012414	0.0875951
GO:0036490	regulation of translation in response to endoplasmic reticulum stress	3	9	0.333	Biological Process	0.012414	0.0875951
GO:0060192	negative regulation of lipase activity	3	9	0.333	Biological Process	0.012414	0.0875951
GO:0061550	cranial ganglion development	3	9	0.333	Biological Process	0.012414	0.0875951
GO:0071390	cellular response to ecdysone	3	9	0.333	Biological Process	0.012414	0.0875951
GO:0072014	proximal tubule development	3	9	0.333	Biological Process	0.012414	0.0875951
GO:0072124	regulation of glomerular mesangial cell proliferation	3	9	0.333	Biological Process	0.012414	0.0875951
GO:0097240	chromosome attachment to the nuclear envelope	3	9	0.333	Biological Process	0.012414	0.0875951
GO:1900073	regulation of neuromuscular synaptic transmission	3	9	0.333	Biological Process	0.012414	0.0875951
GO:1901046	positive regulation of oviposition	3	9	0.333	Biological Process	0.012414	0.0875951
GO:1903897	regulation of PERK-mediated unfolded protein response	3	9	0.333	Biological Process	0.012414	0.0875951
GO:0070997	neuron death	31	351	0.088	Biological Process	0.0124968	0.0881069
GO:0019725	cellular homeostasis	68	896	0.076	Biological Process	0.0125254	0.0882355
GO:0003008	system process	135	1945	0.069	Biological Process	0.0125795	0.0885433
GO:0060173	limb development	19	188	0.101	Biological Process	0.0126242	0.0887216
GO:1903364	positive regulation of cellular protein catabolic process	18	175	0.103	Biological Process	0.0126256	0.0887216
GO:0004422	hypoxanthine phosphoribosyltransferase activity	3	8	0.375	Molecular Function	0.00892136	0.0887574
GO:0034046	poly(G) binding	3	8	0.375	Molecular Function	0.00892136	0.0887574
GO:0008584	male gonad development	15	137	0.109	Biological Process	0.0127848	0.0896933
GO:0046546	development of primary male sexual characteristics	15	137	0.109	Biological Process	0.0127848	0.0896933
GO:0001822	kidney development	27	296	0.091	Biological Process	0.0128221	0.0897268
GO:0007450	dorsal/ventral pattern formation, imaginal disc	5	25	0.2	Biological Process	0.0128631	0.0897268
GO:0030325	adrenal gland development	5	25	0.2	Biological Process	0.0128631	0.0897268
GO:0035722	interleukin-12-mediated signaling pathway	5	25	0.2	Biological Process	0.0128631	0.0897268
GO:0048753	pigment granule organization	5	25	0.2	Biological Process	0.0128631	0.0897268
GO:0061157	mRNA destabilization	5	25	0.2	Biological Process	0.0128631	0.0897268
GO:0071349	cellular response to interleukin-12	5	25	0.2	Biological Process	0.0128631	0.0897268
GO:0002028	regulation of sodium ion transport	10	77	0.13	Biological Process	0.0128872	0.0898218
GO:0017137	Rab GTPase binding	19	180	0.106	Molecular Function	0.00911483	0.0901699
GO:0030522	intracellular receptor signaling pathway	25	269	0.093	Biological Process	0.0130665	0.090844
GO:0090287	regulation of cellular response to growth factor stimulus	25	269	0.093	Biological Process	0.0130665	0.090844
GO:1904062	regulation of cation transmembrane transport	25	269	0.093	Biological Process	0.0130665	0.090844
GO:0031397	negative regulation of protein ubiquitination	16	150	0.107	Biological Process	0.0130946	0.090844
GO:0001751	compound eye photoreceptor cell differentiation	8	55	0.145	Biological Process	0.013119	0.090844
GO:0009950	dorsal/ventral axis specification	8	55	0.145	Biological Process	0.013119	0.090844
GO:0046622	positive regulation of organ growth	8	55	0.145	Biological Process	0.013119	0.090844
GO:0070059	intrinsic apoptotic signaling pathway in response to endoplasmic reticulum stress	8	55	0.145	Biological Process	0.013119	0.090844
GO:0002011	morphogenesis of an epithelial sheet	9	66	0.136	Biological Process	0.0132088	0.0910969
GO:0006949	syncytium formation	9	66	0.136	Biological Process	0.0132088	0.0910969
GO:0021885	forebrain cell migration	9	66	0.136	Biological Process	0.0132088	0.0910969
GO:0035418	protein localization to synapse	9	66	0.136	Biological Process	0.0132088	0.0910969
GO:0060420	regulation of heart growth	9	66	0.136	Biological Process	0.0132088	0.0910969
GO:0007613	memory	17	163	0.104	Biological Process	0.013269	0.0914382
GO:0006475	internal protein amino acid acetylation	18	176	0.102	Biological Process	0.0133315	0.0917494
GO:0019319	hexose biosynthetic process	11	89	0.124	Biological Process	0.0133463	0.0917494
GO:0090279	regulation of calcium ion import	11	89	0.124	Biological Process	0.0133463	0.0917494
GO:0000123	histone acetyltransferase complex	12	104	0.115	Cellular Component	0.0168119	0.0919429
GO:0000151	ubiquitin ligase complex	34	402	0.085	Cellular Component	0.0169791	0.0919429
GO:0030289	protein phosphatase 4 complex	3	10	0.3	Cellular Component	0.0170137	0.0919429
GO:0071141	SMAD protein complex	3	10	0.3	Cellular Component	0.0170137	0.0919429
GO:0015248	sterol transporter activity	5	23	0.217	Molecular Function	0.0093913	0.0920877
GO:0008187	poly-pyrimidine tract binding	6	32	0.188	Molecular Function	0.00960308	0.0920877
GO:0004077	biotin-[acetyl-CoA-carboxylase] ligase activity	2	3	0.667	Molecular Function	0.00983461	0.0920877
GO:0004470	malic enzyme activity	2	3	0.667	Molecular Function	0.00983461	0.0920877
GO:0004471	malate dehydrogenase (decarboxylating) (NAD+) activity	2	3	0.667	Molecular Function	0.00983461	0.0920877
GO:0004473	malate dehydrogenase (decarboxylating) (NADP+) activity	2	3	0.667	Molecular Function	0.00983461	0.0920877
GO:0018271	biotin-protein ligase activity	2	3	0.667	Molecular Function	0.00983461	0.0920877
GO:0031871	proteinase activated receptor binding	2	3	0.667	Molecular Function	0.00983461	0.0920877
GO:0038132	neuregulin binding	2	3	0.667	Molecular Function	0.00983461	0.0920877
GO:0043398	HLH domain binding	2	3	0.667	Molecular Function	0.00983461	0.0920877
GO:0000302	response to reactive oxygen species	22	229	0.096	Biological Process	0.0134367	0.092296
GO:0050878	regulation of body fluid levels	36	424	0.085	Biological Process	0.0134602	0.0923833
GO:0090263	positive regulation of canonical Wnt signaling pathway	12	101	0.119	Biological Process	0.0134905	0.0925173
GO:1901990	regulation of mitotic cell cycle phase transition	35	410	0.085	Biological Process	0.0135995	0.0931494
GO:0016202	regulation of striated muscle tissue development	15	138	0.109	Biological Process	0.0136045	0.0931494
GO:0090092	regulation of transmembrane receptor protein serine/threonine kinase signaling pathway	21	216	0.097	Biological Process	0.0136795	0.0935876
GO:0030099	myeloid cell differentiation	33	382	0.086	Biological Process	0.0138275	0.0945246
GO:0030331	estrogen receptor binding	7	42	0.167	Molecular Function	0.0102054	0.0945485
GO:0032934	sterol binding	7	42	0.167	Molecular Function	0.0102054	0.0945485
GO:0016818	hydrolase activity, acting on acid anhydrides, in phosphorus-containing anhydrides	90	1211	0.074	Molecular Function	0.0102691	0.094638
GO:0016581	NuRD complex	4	18	0.222	Cellular Component	0.0177148	0.094774
GO:0090545	CHD-type complex	4	18	0.222	Cellular Component	0.0177148	0.094774
GO:0016032	viral process	57	734	0.078	Biological Process	0.0138918	0.0948887
GO:0019184	nonribosomal peptide biosynthetic process	7	45	0.156	Biological Process	0.0139376	0.0951251
GO:0048010	vascular endothelial growth factor receptor signaling pathway	10	78	0.128	Biological Process	0.0140418	0.0955954
GO:0072384	organelle transport along microtubule	10	78	0.128	Biological Process	0.0140418	0.0955954
GO:0010662	regulation of striated muscle cell apoptotic process	6	35	0.171	Biological Process	0.0140848	0.0955954
GO:0042048	olfactory behavior	6	35	0.171	Biological Process	0.0140848	0.0955954
GO:0045475	locomotor rhythm	6	35	0.171	Biological Process	0.0140848	0.0955954
GO:0051567	histone H3-K9 methylation	6	35	0.171	Biological Process	0.0140848	0.0955954
GO:2000036	regulation of stem cell population maintenance	6	35	0.171	Biological Process	0.0140848	0.0955954
GO:0010529	negative regulation of transposition	4	17	0.235	Biological Process	0.014391	0.0970571
GO:0010847	regulation of chromatin assembly	4	17	0.235	Biological Process	0.014391	0.0970571
GO:0036499	PERK-mediated unfolded protein response	4	17	0.235	Biological Process	0.014391	0.0970571
GO:0045198	establishment of epithelial cell apical/basal polarity	4	17	0.235	Biological Process	0.014391	0.0970571
GO:0051481	negative regulation of cytosolic calcium ion concentration	4	17	0.235	Biological Process	0.014391	0.0970571
GO:0051645	Golgi localization	4	17	0.235	Biological Process	0.014391	0.0970571
GO:1904738	vascular associated smooth muscle cell migration	4	17	0.235	Biological Process	0.014391	0.0970571
GO:1904752	regulation of vascular associated smooth muscle cell migration	4	17	0.235	Biological Process	0.014391	0.0970571
GO:0005704	polytene chromosome band	2	4	0.5	Cellular Component	0.018524	0.0971604
GO:0031265	CD95 death-inducing signaling complex	2	4	0.5	Cellular Component	0.018524	0.0971604
GO:0031673	H zone	2	4	0.5	Cellular Component	0.018524	0.0971604
GO:0032783	ELL-EAF complex	2	4	0.5	Cellular Component	0.018524	0.0971604
GO:0043631	RNA polyadenylation	9	67	0.134	Biological Process	0.0145009	0.0975397
GO:0090529	cell septum assembly	9	67	0.134	Biological Process	0.0145009	0.0975397
GO:0030330	DNA damage response, signal transduction by p53 class mediator	12	102	0.118	Biological Process	0.0145128	0.0975397
GO:1904375	regulation of protein localization to cell periphery	12	102	0.118	Biological Process	0.0145128	0.0975397
GO:0001541	ovarian follicle development	8	56	0.143	Biological Process	0.0145539	0.0975397
GO:0001885	endothelial cell development	8	56	0.143	Biological Process	0.0145539	0.0975397
GO:0009081	branched-chain amino acid metabolic process	8	56	0.143	Biological Process	0.0145539	0.0975397
GO:0070988	demethylation	8	56	0.143	Biological Process	0.0145539	0.0975397
GO:0045637	regulation of myeloid cell differentiation	20	204	0.098	Biological Process	0.0145774	0.0976207
GO:0031667	response to nutrient levels	54	691	0.078	Biological Process	0.0146115	0.097772
GO:0042060	wound healing	41	499	0.082	Biological Process	0.0146901	0.098221
GO:0001077	transcriptional activator activity, RNA polymerase II core promoter proximal region sequence-specific binding	26	275	0.095	Molecular Function	0.0107303	0.09837
GO:0050778	positive regulation of immune response	44	543	0.081	Biological Process	0.0147394	0.0984737
GO:0044459	plasma membrane part	178	2668	0.067	Cellular Component	0.0191034	0.0995126
GO:0009898	cytoplasmic side of plasma membrane	26	292	0.089	Cellular Component	0.0191585	0.0995126
GO:0042770	signal transduction in response to DNA damage	14	127	0.11	Biological Process	0.0149677	0.0999209
GO:0006469	negative regulation of protein kinase activity	23	245	0.094	Biological Process	0.0150537	0.100417
GO:0031668	cellular response to extracellular stimulus	29	328	0.088	Biological Process	0.0151185	0.10077
GO:0001782	B cell homeostasis	5	26	0.192	Biological Process	0.0151861	0.100906
GO:0019321	pentose metabolic process	5	26	0.192	Biological Process	0.0151861	0.100906
GO:0070076	histone lysine demethylation	5	26	0.192	Biological Process	0.0151861	0.100906
GO:0072576	liver morphogenesis	5	26	0.192	Biological Process	0.0151861	0.100906
GO:0010324	membrane invagination	10	79	0.127	Biological Process	0.0152719	0.101319
GO:0043502	regulation of muscle adaptation	10	79	0.127	Biological Process	0.0152719	0.101319
GO:0016817	hydrolase activity, acting on acid anhydrides	90	1215	0.074	Molecular Function	0.0111456	0.101346
GO:0016878	acid-thiol ligase activity	6	33	0.182	Molecular Function	0.0111706	0.101346
GO:1901861	regulation of muscle tissue development	15	140	0.107	Biological Process	0.0153657	0.101828
GO:0010038	response to metal ion	36	428	0.084	Biological Process	0.0153725	0.101828
GO:0097305	response to alcohol	40	486	0.082	Biological Process	0.0154114	0.102006
GO:0004535	poly(A)-specific ribonuclease activity	5	24	0.208	Molecular Function	0.0113037	0.102025
GO:0017015	regulation of transforming growth factor beta receptor signaling pathway	11	91	0.121	Biological Process	0.0155942	0.103064
GO:0051781	positive regulation of cell division	18	179	0.101	Biological Process	0.0156368	0.103064
GO:0014911	positive regulation of smooth muscle cell migration	7	46	0.152	Biological Process	0.0156435	0.103064
GO:0031062	positive regulation of histone methylation	7	46	0.152	Biological Process	0.0156435	0.103064
GO:0035924	cellular response to vascular endothelial growth factor stimulus	7	46	0.152	Biological Process	0.0156435	0.103064
GO:0072132	mesenchyme morphogenesis	7	46	0.152	Biological Process	0.0156435	0.103064
GO:0070482	response to oxygen levels	30	343	0.087	Biological Process	0.0156569	0.103072
GO:0046626	regulation of insulin receptor signaling pathway	9	68	0.132	Biological Process	0.015884	0.104406
GO:0048512	circadian behavior	9	68	0.132	Biological Process	0.015884	0.104406
GO:0042391	regulation of membrane potential	33	386	0.085	Biological Process	0.0159001	0.104432
GO:0043200	response to amino acid	14	128	0.109	Biological Process	0.0159441	0.104506
GO:0051262	protein tetramerization	14	128	0.109	Biological Process	0.0159441	0.104506
GO:0033993	response to lipid	72	968	0.074	Biological Process	0.015948	0.104506
GO:0006509	membrane protein ectodomain proteolysis	6	36	0.167	Biological Process	0.0160983	0.105248
GO:0007223	Wnt signaling pathway, calcium modulating pathway	6	36	0.167	Biological Process	0.0160983	0.105248
GO:0051973	positive regulation of telomerase activity	6	36	0.167	Biological Process	0.0160983	0.105248
GO:0006275	regulation of DNA replication	22	233	0.094	Biological Process	0.016144	0.105467
GO:0097431	mitotic spindle pole	5	28	0.179	Cellular Component	0.020691	0.106953
GO:0005161	platelet-derived growth factor receptor binding	4	16	0.25	Molecular Function	0.0119811	0.107035
GO:0035259	glucocorticoid receptor binding	4	16	0.25	Molecular Function	0.0119811	0.107035
GO:0042110	T cell activation	33	387	0.085	Biological Process	0.0164555	0.107338
GO:0070489	T cell aggregation	33	387	0.085	Biological Process	0.0164555	0.107338
GO:0019722	calcium-mediated signaling	18	180	0.1	Biological Process	0.0164707	0.107355
GO:0030509	BMP signaling pathway	16	154	0.104	Biological Process	0.0164979	0.10745
GO:0051983	regulation of chromosome segregation	17	167	0.102	Biological Process	0.0165422	0.107657
GO:0003300	cardiac muscle hypertrophy	10	80	0.125	Biological Process	0.0165804	0.107741
GO:0006493	protein O-linked glycosylation	10	80	0.125	Biological Process	0.0165804	0.107741
GO:0006631	fatty acid metabolic process	35	416	0.084	Biological Process	0.0166299	0.10798
GO:0048545	response to steroid hormone	45	562	0.08	Biological Process	0.0166566	0.108072
GO:0007165	signal transduction	437	7000	0.062	Biological Process	0.0166728	0.108095
GO:0044853	plasma membrane raft	11	95	0.116	Cellular Component	0.0210184	0.108124
GO:0008306	associative learning	12	104	0.115	Biological Process	0.0167325	0.108304
GO:0040014	regulation of multicellular organism growth	12	104	0.115	Biological Process	0.0167325	0.108304
GO:0044255	cellular lipid metabolic process	84	1156	0.073	Biological Process	0.0167431	0.108304
GO:0032147	activation of protein kinase activity	28	317	0.088	Biological Process	0.0169531	0.108617
GO:1901214	regulation of neuron death	28	317	0.088	Biological Process	0.0169531	0.108617
GO:0001542	ovulation from ovarian follicle	3	10	0.3	Biological Process	0.0169821	0.108617
GO:0007256	activation of JNKK activity	3	10	0.3	Biological Process	0.0169821	0.108617
GO:0007354	zygotic determination of anterior/posterior axis, embryo	3	10	0.3	Biological Process	0.0169821	0.108617
GO:0019568	arabinose catabolic process	3	10	0.3	Biological Process	0.0169821	0.108617
GO:0035138	pectoral fin morphogenesis	3	10	0.3	Biological Process	0.0169821	0.108617
GO:0036302	atrioventricular canal development	3	10	0.3	Biological Process	0.0169821	0.108617
GO:0042711	maternal behavior	3	10	0.3	Biological Process	0.0169821	0.108617
GO:0060746	parental behavior	3	10	0.3	Biological Process	0.0169821	0.108617
GO:0071888	macrophage apoptotic process	3	10	0.3	Biological Process	0.0169821	0.108617
GO:0072110	glomerular mesangial cell proliferation	3	10	0.3	Biological Process	0.0169821	0.108617
GO:1900102	negative regulation of endoplasmic reticulum unfolded protein response	3	10	0.3	Biological Process	0.0169821	0.108617
GO:1901201	regulation of extracellular matrix assembly	3	10	0.3	Biological Process	0.0169821	0.108617
GO:2000628	regulation of miRNA metabolic process	3	10	0.3	Biological Process	0.0169821	0.108617
GO:0071593	lymphocyte aggregation	33	388	0.085	Biological Process	0.0170264	0.108819
GO:0048569	post-embryonic organ development	19	194	0.098	Biological Process	0.0171343	0.109426
GO:0097386	glial cell projection	4	19	0.211	Cellular Component	0.0214354	0.109741
GO:0051147	regulation of muscle cell differentiation	18	181	0.099	Biological Process	0.0173387	0.110419
GO:0003151	outflow tract morphogenesis	9	69	0.13	Biological Process	0.0173613	0.110419
GO:0034508	centromere complex assembly	9	69	0.13	Biological Process	0.0173613	0.110419
GO:1903793	positive regulation of anion transport	9	69	0.13	Biological Process	0.0173613	0.110419
GO:2000573	positive regulation of DNA biosynthetic process	9	69	0.13	Biological Process	0.0173613	0.110419
GO:0033673	negative regulation of kinase activity	24	262	0.092	Biological Process	0.0173672	0.110419
GO:0016573	histone acetylation	17	168	0.101	Biological Process	0.0174508	0.110868
GO:0006911	phagocytosis, engulfment	7	47	0.149	Biological Process	0.0174925	0.110968
GO:0007157	heterophilic cell-cell adhesion via plasma membrane cell adhesion molecules	7	47	0.149	Biological Process	0.0174925	0.110968
GO:0048878	chemical homeostasis	77	1050	0.073	Biological Process	0.0176544	0.111672
GO:0006925	inflammatory cell apoptotic process	4	18	0.222	Biological Process	0.017674	0.111672
GO:0045466	R7 cell differentiation	4	18	0.222	Biological Process	0.017674	0.111672
GO:0046929	negative regulation of neurotransmitter secretion	4	18	0.222	Biological Process	0.017674	0.111672
GO:0032412	regulation of ion transmembrane transporter activity	20	208	0.096	Biological Process	0.0176756	0.111672
GO:0044380	protein localization to cytoskeleton	8	58	0.138	Biological Process	0.0177603	0.111672
GO:0009237	siderophore metabolic process	5	27	0.185	Biological Process	0.0177735	0.111672
GO:0019290	siderophore biosynthetic process	5	27	0.185	Biological Process	0.0177735	0.111672
GO:0019350	teichoic acid biosynthetic process	5	27	0.185	Biological Process	0.0177735	0.111672
GO:0038128	ERBB2 signaling pathway	5	27	0.185	Biological Process	0.0177735	0.111672
GO:0046374	teichoic acid metabolic process	5	27	0.185	Biological Process	0.0177735	0.111672
GO:0050779	RNA destabilization	5	27	0.185	Biological Process	0.0177735	0.111672
GO:0070671	response to interleukin-12	5	27	0.185	Biological Process	0.0177735	0.111672
GO:0005041	low-density lipoprotein receptor activity	3	9	0.333	Molecular Function	0.0128062	0.112119
GO:0005072	transforming growth factor beta receptor, cytoplasmic mediator activity	3	9	0.333	Molecular Function	0.0128062	0.112119
GO:0045294	alpha-catenin binding	3	9	0.333	Molecular Function	0.0128062	0.112119
GO:0046972	histone acetyltransferase activity (H4-K16 specific)	3	9	0.333	Molecular Function	0.0128062	0.112119
GO:0005802	trans-Golgi network	20	213	0.094	Cellular Component	0.0223813	0.112398
GO:0045169	fusome	3	11	0.273	Cellular Component	0.0224042	0.112398
GO:0070852	cell body fiber	3	11	0.273	Cellular Component	0.0224042	0.112398
GO:0071564	npBAF complex	3	11	0.273	Cellular Component	0.0224042	0.112398
GO:0031594	neuromuscular junction	9	72	0.125	Cellular Component	0.0224795	0.112398
GO:0042698	ovulation cycle	12	105	0.114	Biological Process	0.0179339	0.112494
GO:0007215	glutamate receptor signaling pathway	10	81	0.123	Biological Process	0.0179701	0.112494
GO:0014896	muscle hypertrophy	10	81	0.123	Biological Process	0.0179701	0.112494
GO:0014897	striated muscle hypertrophy	10	81	0.123	Biological Process	0.0179701	0.112494
GO:0022600	digestive system process	10	81	0.123	Biological Process	0.0179701	0.112494
GO:0032846	positive regulation of homeostatic process	19	195	0.097	Biological Process	0.0179947	0.112565
GO:0001558	regulation of cell growth	36	433	0.083	Biological Process	0.0180657	0.112927
GO:0032434	regulation of proteasomal ubiquitin-dependent protein catabolic process	21	222	0.095	Biological Process	0.0181079	0.113108
GO:0030880	RNA polymerase complex	21	227	0.093	Cellular Component	0.0227352	0.113147
GO:0031398	positive regulation of protein ubiquitination	18	182	0.099	Biological Process	0.0182419	0.113398
GO:0010659	cardiac muscle cell apoptotic process	6	37	0.162	Biological Process	0.018302	0.113398
GO:0048634	regulation of muscle organ development	15	143	0.105	Biological Process	0.0183309	0.113398
GO:0032874	positive regulation of stress-activated MAPK cascade	16	156	0.103	Biological Process	0.018437	0.113398
GO:0072175	epithelial tube formation	16	156	0.103	Biological Process	0.018437	0.113398
GO:0003195	tricuspid valve formation	2	4	0.5	Biological Process	0.0184993	0.113398
GO:0003289	atrial septum primum morphogenesis	2	4	0.5	Biological Process	0.0184993	0.113398
GO:0009816	defense response to bacterium, incompatible interaction	2	4	0.5	Biological Process	0.0184993	0.113398
GO:0014883	transition between fast and slow fiber	2	4	0.5	Biological Process	0.0184993	0.113398
GO:0018076	N-terminal peptidyl-lysine acetylation	2	4	0.5	Biological Process	0.0184993	0.113398
GO:0032911	negative regulation of transforming growth factor beta1 production	2	4	0.5	Biological Process	0.0184993	0.113398
GO:0042271	susceptibility to natural killer cell mediated cytotoxicity	2	4	0.5	Biological Process	0.0184993	0.113398
GO:0045478	fusome organization	2	4	0.5	Biological Process	0.0184993	0.113398
GO:0048613	embryonic ectodermal digestive tract morphogenesis	2	4	0.5	Biological Process	0.0184993	0.113398
GO:0051138	positive regulation of NK T cell differentiation	2	4	0.5	Biological Process	0.0184993	0.113398
GO:0061552	ganglion morphogenesis	2	4	0.5	Biological Process	0.0184993	0.113398
GO:0070213	protein auto-ADP-ribosylation	2	4	0.5	Biological Process	0.0184993	0.113398
GO:0097118	neuroligin clustering involved in postsynaptic membrane assembly	2	4	0.5	Biological Process	0.0184993	0.113398
GO:1902913	positive regulation of neuroepithelial cell differentiation	2	4	0.5	Biological Process	0.0184993	0.113398
GO:1903061	positive regulation of protein lipidation	2	4	0.5	Biological Process	0.0184993	0.113398
GO:1903356	positive regulation of distal tip cell migration	2	4	0.5	Biological Process	0.0184993	0.113398
GO:1903371	regulation of endoplasmic reticulum tubular network organization	2	4	0.5	Biological Process	0.0184993	0.113398
GO:1904177	regulation of adipose tissue development	2	4	0.5	Biological Process	0.0184993	0.113398
GO:1904683	regulation of metalloendopeptidase activity	2	4	0.5	Biological Process	0.0184993	0.113398
GO:1904690	positive regulation of cytoplasmic translational initiation	2	4	0.5	Biological Process	0.0184993	0.113398
GO:1904885	beta-catenin destruction complex assembly	2	4	0.5	Biological Process	0.0184993	0.113398
GO:1901661	quinone metabolic process	24	264	0.091	Biological Process	0.0188663	0.115565
GO:0045814	negative regulation of gene expression, epigenetic	19	196	0.097	Biological Process	0.0188882	0.115616
GO:0007622	rhythmic behavior	9	70	0.129	Biological Process	0.0189363	0.115828
GO:0045335	phagocytic vesicle	12	109	0.11	Cellular Component	0.0235006	0.116167
GO:0005801	cis-Golgi network	8	61	0.131	Cellular Component	0.0235592	0.116167
GO:0042063	gliogenesis	26	292	0.089	Biological Process	0.0190208	0.116261
GO:0061013	regulation of mRNA catabolic process	14	131	0.107	Biological Process	0.0191672	0.117072
GO:0032845	negative regulation of homeostatic process	18	183	0.098	Biological Process	0.019181	0.117072
GO:0030159	receptor signaling complex scaffold activity	5	25	0.2	Molecular Function	0.0134651	0.1173
GO:0015030	Cajal body	7	50	0.14	Cellular Component	0.0240315	0.117414
GO:1904115	axon cytoplasm	7	50	0.14	Cellular Component	0.0240315	0.117414
GO:0010522	regulation of calcium ion transport into cytosol	10	82	0.122	Biological Process	0.0194437	0.118452
GO:0002831	regulation of response to biotic stimulus	16	157	0.102	Biological Process	0.0194698	0.118452
GO:0070304	positive regulation of stress-activated protein kinase signaling cascade	16	157	0.102	Biological Process	0.0194698	0.118452
GO:0070486	leukocyte aggregation	33	392	0.084	Biological Process	0.0194704	0.118452
GO:1900006	positive regulation of dendrite development	11	94	0.117	Biological Process	0.0194831	0.118452
GO:0010799	regulation of peptidyl-threonine phosphorylation	7	48	0.146	Biological Process	0.0194901	0.118452
GO:0043297	apical junction assembly	8	59	0.136	Biological Process	0.0195403	0.118504
GO:0055021	regulation of cardiac muscle tissue growth	8	59	0.136	Biological Process	0.0195403	0.118504
GO:1990090	cellular response to nerve growth factor stimulus	8	59	0.136	Biological Process	0.0195403	0.118504
GO:0035097	histone methyltransferase complex	9	73	0.123	Cellular Component	0.0243738	0.118545
GO:0009991	response to extracellular stimulus	56	733	0.076	Biological Process	0.0196283	0.118953
GO:0016042	lipid catabolic process	27	307	0.088	Biological Process	0.0197476	0.119591
GO:0097306	cellular response to alcohol	19	197	0.096	Biological Process	0.0198157	0.119919
GO:0016441	posttranscriptional gene silencing	14	132	0.106	Biological Process	0.0203442	0.12303
GO:0031056	regulation of histone modification	16	158	0.101	Biological Process	0.0205462	0.124004
GO:1901888	regulation of cell junction assembly	9	71	0.127	Biological Process	0.0206124	0.124004
GO:0006582	melanin metabolic process	5	28	0.179	Biological Process	0.020636	0.124004
GO:0006658	phosphatidylserine metabolic process	5	28	0.179	Biological Process	0.020636	0.124004
GO:0033028	myeloid cell apoptotic process	5	28	0.179	Biological Process	0.020636	0.124004
GO:0051589	negative regulation of neurotransmitter transport	5	28	0.179	Biological Process	0.020636	0.124004
GO:1900424	regulation of defense response to bacterium	5	28	0.179	Biological Process	0.020636	0.124004
GO:1903749	positive regulation of establishment of protein localization to mitochondrion	5	28	0.179	Biological Process	0.020636	0.124004
GO:1904353	regulation of telomere capping	5	28	0.179	Biological Process	0.020636	0.124004
GO:0006144	purine nucleobase metabolic process	6	38	0.158	Biological Process	0.0207034	0.12425
GO:0003015	heart process	21	225	0.093	Biological Process	0.0207059	0.12425
GO:0031032	actomyosin structure organization	19	198	0.096	Biological Process	0.020778	0.124508
GO:0044242	cellular lipid catabolic process	19	198	0.096	Biological Process	0.020778	0.124508
GO:0007159	leukocyte cell-cell adhesion	35	423	0.083	Biological Process	0.0208277	0.124718
GO:0051028	mRNA transport	18	185	0.097	Biological Process	0.0211704	0.126682
GO:0051588	regulation of neurotransmitter transport	13	120	0.108	Biological Process	0.0212007	0.126774
GO:0006936	muscle contraction	26	295	0.088	Biological Process	0.0213396	0.12691
GO:0032787	monocarboxylic acid metabolic process	62	828	0.075	Biological Process	0.0213461	0.12691
GO:0032388	positive regulation of intracellular transport	25	281	0.089	Biological Process	0.0213513	0.12691
GO:0006388	tRNA splicing, via endonucleolytic cleavage and ligation	4	19	0.211	Biological Process	0.0213868	0.12691
GO:0035459	cargo loading into vesicle	4	19	0.211	Biological Process	0.0213868	0.12691
GO:0035728	response to hepatocyte growth factor	4	19	0.211	Biological Process	0.0213868	0.12691
GO:0043970	histone H3-K9 acetylation	4	19	0.211	Biological Process	0.0213868	0.12691
GO:0070723	response to cholesterol	4	19	0.211	Biological Process	0.0213868	0.12691
GO:0071371	cellular response to gonadotropin stimulus	4	19	0.211	Biological Process	0.0213868	0.12691
GO:0072234	metanephric nephron tubule development	4	19	0.211	Biological Process	0.0213868	0.12691
GO:1904355	positive regulation of telomere capping	4	19	0.211	Biological Process	0.0213868	0.12691
GO:0044088	regulation of vacuole organization	8	60	0.133	Biological Process	0.0214439	0.127072
GO:0071277	cellular response to calcium ion	8	60	0.133	Biological Process	0.0214439	0.127072
GO:0031103	axon regeneration	7	49	0.143	Biological Process	0.0216418	0.127864
GO:0045661	regulation of myoblast differentiation	7	49	0.143	Biological Process	0.0216418	0.127864
GO:0051893	regulation of focal adhesion assembly	7	49	0.143	Biological Process	0.0216418	0.127864
GO:0090109	regulation of cell-substrate junction assembly	7	49	0.143	Biological Process	0.0216418	0.127864
GO:0043279	response to alkaloid	16	159	0.101	Biological Process	0.0216672	0.127864
GO:1903052	positive regulation of proteolysis involved in cellular protein catabolic process	16	159	0.101	Biological Process	0.0216672	0.127864
GO:0000175	3'-5'-exoribonuclease activity	7	45	0.156	Molecular Function	0.0147624	0.127965
GO:0016034	maleylacetoacetate isomerase activity	4	17	0.235	Molecular Function	0.0149565	0.128376
GO:0070577	lysine-acetylated histone binding	4	17	0.235	Molecular Function	0.0149565	0.128376
GO:0006605	protein targeting	51	662	0.077	Biological Process	0.0219222	0.129279
GO:0001501	skeletal system development	40	498	0.08	Biological Process	0.0219922	0.129602
GO:0045321	leukocyte activation	68	922	0.074	Biological Process	0.0221872	0.130256
GO:0043627	response to estrogen	20	213	0.094	Biological Process	0.022244	0.130256
GO:0008407	chaeta morphogenesis	3	11	0.273	Biological Process	0.0223631	0.130256
GO:0033169	histone H3-K9 demethylation	3	11	0.273	Biological Process	0.0223631	0.130256
GO:0035635	entry of bacterium into host cell	3	11	0.273	Biological Process	0.0223631	0.130256
GO:0046085	adenosine metabolic process	3	11	0.273	Biological Process	0.0223631	0.130256
GO:0050746	regulation of lipoprotein metabolic process	3	11	0.273	Biological Process	0.0223631	0.130256
GO:0060539	diaphragm development	3	11	0.273	Biological Process	0.0223631	0.130256
GO:0071872	cellular response to epinephrine stimulus	3	11	0.273	Biological Process	0.0223631	0.130256
GO:0072364	regulation of cellular ketone metabolic process by regulation of transcription from RNA polymerase II promoter	3	11	0.273	Biological Process	0.0223631	0.130256
GO:0072393	microtubule anchoring at microtubule organizing center	3	11	0.273	Biological Process	0.0223631	0.130256
GO:0097201	negative regulation of transcription from RNA polymerase II promoter in response to stress	3	11	0.273	Biological Process	0.0223631	0.130256
GO:0099515	actin filament-based transport	3	11	0.273	Biological Process	0.0223631	0.130256
GO:1902459	positive regulation of stem cell population maintenance	3	11	0.273	Biological Process	0.0223631	0.130256
GO:2000425	regulation of apoptotic cell clearance	3	11	0.273	Biological Process	0.0223631	0.130256
GO:2001223	negative regulation of neuron migration	3	11	0.273	Biological Process	0.0223631	0.130256
GO:0008088	axo-dendritic transport	9	72	0.125	Biological Process	0.0223927	0.130256
GO:0042537	benzene-containing compound metabolic process	9	72	0.125	Biological Process	0.0223927	0.130256
GO:0090559	regulation of membrane permeability	9	72	0.125	Biological Process	0.0223927	0.130256
GO:1903076	regulation of protein localization to plasma membrane	11	96	0.115	Biological Process	0.0224465	0.13048
GO:0070201	regulation of establishment of protein localization	48	618	0.078	Biological Process	0.0225508	0.130997
GO:0042383	sarcolemma	13	124	0.105	Cellular Component	0.0270829	0.131125
GO:0008610	lipid biosynthetic process	63	846	0.074	Biological Process	0.0226366	0.131406
GO:0043902	positive regulation of multi-organism process	19	200	0.095	Biological Process	0.02281	0.132323
GO:0033613	activating transcription factor binding	9	67	0.134	Molecular Function	0.0155167	0.132535
GO:0000981	RNA polymerase II transcription factor activity, sequence-specific DNA binding	90	1232	0.073	Molecular Function	0.015606	0.132651
GO:0008668	(2,3-dihydroxybenzoyl)adenylate synthase activity	5	26	0.192	Molecular Function	0.0158883	0.133752
GO:0008756	o-succinylbenzoate-CoA ligase activity	5	26	0.192	Molecular Function	0.0158883	0.133752
GO:0072594	establishment of protein localization to organelle	50	649	0.077	Biological Process	0.0230764	0.133777
GO:0006984	ER-nucleus signaling pathway	6	39	0.154	Biological Process	0.0233095	0.134581
GO:0007447	imaginal disc pattern formation	6	39	0.154	Biological Process	0.0233095	0.134581
GO:0010658	striated muscle cell apoptotic process	6	39	0.154	Biological Process	0.0233095	0.134581
GO:0030513	positive regulation of BMP signaling pathway	6	39	0.154	Biological Process	0.0233095	0.134581
GO:0043268	positive regulation of potassium ion transport	6	39	0.154	Biological Process	0.0233095	0.134581
GO:0060026	convergent extension	6	39	0.154	Biological Process	0.0233095	0.134581
GO:0033135	regulation of peptidyl-serine phosphorylation	12	109	0.11	Biological Process	0.0233933	0.134882
GO:1903729	regulation of plasma membrane organization	12	109	0.11	Biological Process	0.0233933	0.134882
GO:0030032	lamellipodium assembly	8	61	0.131	Biological Process	0.023475	0.135196
GO:0044403	symbiosis, encompassing mutualism through parasitism	61	817	0.075	Biological Process	0.0234794	0.135196
GO:0046649	lymphocyte activation	43	545	0.079	Biological Process	0.0236052	0.135829
GO:0008234	cysteine-type peptidase activity	20	204	0.098	Molecular Function	0.0162906	0.136483
GO:0046949	fatty-acyl-CoA biosynthetic process	5	29	0.172	Biological Process	0.0237832	0.136578
GO:0051654	establishment of mitochondrion localization	5	29	0.172	Biological Process	0.0237832	0.136578
GO:0085029	extracellular matrix assembly	5	29	0.172	Biological Process	0.0237832	0.136578
GO:0003229	ventricular cardiac muscle tissue development	7	50	0.14	Biological Process	0.0239527	0.137202
GO:0045652	regulation of megakaryocyte differentiation	7	50	0.14	Biological Process	0.0239527	0.137202
GO:0048538	thymus development	7	50	0.14	Biological Process	0.0239527	0.137202
GO:0051170	nuclear import	25	284	0.088	Biological Process	0.0239561	0.137202
GO:0046364	monosaccharide biosynthetic process	11	97	0.113	Biological Process	0.0240461	0.13745
GO:0001708	cell fate specification	16	161	0.099	Biological Process	0.0240477	0.13745
GO:1904018	positive regulation of vasculature development	16	161	0.099	Biological Process	0.0240477	0.13745
GO:0042583	chromaffin granule	3	12	0.25	Cellular Component	0.0286125	0.137907
GO:0045177	apical part of cell	32	390	0.082	Cellular Component	0.0292601	0.138159
GO:0031988	membrane-bounded vesicle	93	1328	0.07	Cellular Component	0.0294609	0.138159
GO:0032437	cuticular plate	2	5	0.4	Cellular Component	0.0296977	0.138159
GO:0036449	microtubule minus-end	2	5	0.4	Cellular Component	0.0296977	0.138159
GO:0042382	paraspeckles	2	5	0.4	Cellular Component	0.0296977	0.138159
GO:0044326	dendritic spine neck	2	5	0.4	Cellular Component	0.0296977	0.138159
GO:1990712	HFE-transferrin receptor complex	2	5	0.4	Cellular Component	0.0296977	0.138159
GO:1990816	vacuole-mitochondrion membrane contact site	2	5	0.4	Cellular Component	0.0296977	0.138159
GO:1901800	positive regulation of proteasomal protein catabolic process	15	148	0.101	Biological Process	0.0242174	0.138327
GO:0009612	response to mechanical stimulus	20	215	0.093	Biological Process	0.0243063	0.138743
GO:0001570	vasculogenesis	10	85	0.118	Biological Process	0.0243942	0.139112
GO:0072001	renal system development	28	327	0.086	Biological Process	0.0244035	0.139112
GO:0001650	fibrillar center	12	113	0.106	Cellular Component	0.0301209	0.139521
GO:0035148	tube formation	17	175	0.097	Biological Process	0.0249309	0.142023
GO:0043269	regulation of ion transport	46	592	0.078	Biological Process	0.0249856	0.14224
GO:0004702	receptor signaling protein serine/threonine kinase activity	8	57	0.14	Molecular Function	0.0171308	0.142838
GO:0017119	Golgi transport complex	5	31	0.161	Cellular Component	0.031045	0.143182
GO:0032454	histone demethylase activity (H3-K9 specific)	3	10	0.3	Molecular Function	0.0175099	0.143271
GO:0043995	histone acetyltransferase activity (H4-K5 specific)	3	10	0.3	Molecular Function	0.0175099	0.143271
GO:0043996	histone acetyltransferase activity (H4-K8 specific)	3	10	0.3	Molecular Function	0.0175099	0.143271
GO:0070016	armadillo repeat domain binding	3	10	0.3	Molecular Function	0.0175099	0.143271
GO:0072341	modified amino acid binding	10	80	0.125	Molecular Function	0.0178104	0.143327
GO:0003729	mRNA binding	27	301	0.09	Molecular Function	0.0178804	0.143327
GO:0044822	poly(A) RNA binding	27	301	0.09	Molecular Function	0.0178804	0.143327
GO:0016788	hydrolase activity, acting on ester bonds	90	1240	0.073	Molecular Function	0.0181693	0.143327
GO:0008191	metalloendopeptidase inhibitor activity	4	18	0.222	Molecular Function	0.018359	0.143327
GO:0010576	metalloenzyme regulator activity	4	18	0.222	Molecular Function	0.018359	0.143327
GO:0048551	metalloenzyme inhibitor activity	4	18	0.222	Molecular Function	0.018359	0.143327
GO:0045309	protein phosphorylated amino acid binding	7	47	0.149	Molecular Function	0.0185072	0.143327
GO:0002039	p53 binding	9	69	0.13	Molecular Function	0.0185565	0.143327
GO:0008266	poly(U) RNA binding	5	27	0.185	Molecular Function	0.0185854	0.143327
GO:0035198	miRNA binding	5	27	0.185	Molecular Function	0.0185854	0.143327
GO:0047473	D-alanine-poly(phosphoribitol) ligase activity	5	27	0.185	Molecular Function	0.0185854	0.143327
GO:0004477	methenyltetrahydrofolate cyclohydrolase activity	2	4	0.5	Molecular Function	0.0189083	0.143327
GO:0070137	ubiquitin-like protein-specific endopeptidase activity	2	4	0.5	Molecular Function	0.0189083	0.143327
GO:0070139	SUMO-specific endopeptidase activity	2	4	0.5	Molecular Function	0.0189083	0.143327
GO:0070728	leucine binding	2	4	0.5	Molecular Function	0.0189083	0.143327
GO:0071074	eukaryotic initiation factor eIF2 binding	2	4	0.5	Molecular Function	0.0189083	0.143327
GO:1903321	negative regulation of protein modification by small protein conjugation or removal	16	162	0.099	Biological Process	0.0253092	0.143986
GO:0006368	transcription elongation from RNA polymerase II promoter	13	123	0.106	Biological Process	0.0254201	0.144521
GO:0045861	negative regulation of proteolysis	30	357	0.084	Biological Process	0.0255363	0.144634
GO:0003283	atrial septum development	4	20	0.2	Biological Process	0.0255416	0.144634
GO:0033333	fin development	4	20	0.2	Biological Process	0.0255416	0.144634
GO:0035089	establishment of apical/basal cell polarity	4	20	0.2	Biological Process	0.0255416	0.144634
GO:0035561	regulation of chromatin binding	4	20	0.2	Biological Process	0.0255416	0.144634
GO:0045822	negative regulation of heart contraction	4	20	0.2	Biological Process	0.0255416	0.144634
GO:0060538	skeletal muscle organ development	18	189	0.095	Biological Process	0.0256191	0.144793
GO:0044770	cell cycle phase transition	45	578	0.078	Biological Process	0.0256339	0.144793
GO:0006378	mRNA polyadenylation	8	62	0.129	Biological Process	0.0256374	0.144793
GO:1990089	response to nerve growth factor	8	62	0.129	Biological Process	0.0256374	0.144793
GO:0045665	negative regulation of neuron differentiation	21	230	0.091	Biological Process	0.0256661	0.144859
GO:0015485	cholesterol binding	6	37	0.162	Molecular Function	0.0192518	0.145301
GO:0010948	negative regulation of cell cycle process	29	343	0.085	Biological Process	0.025864	0.14588
GO:0031330	negative regulation of cellular catabolic process	24	272	0.088	Biological Process	0.025901	0.145992
GO:0002684	positive regulation of immune system process	59	791	0.075	Biological Process	0.0260073	0.146495
GO:0003197	endocardial cushion development	6	40	0.15	Biological Process	0.0261268	0.146877
GO:0071364	cellular response to epidermal growth factor stimulus	6	40	0.15	Biological Process	0.0261268	0.146877
GO:2001025	positive regulation of response to drug	6	40	0.15	Biological Process	0.0261268	0.146877
GO:0051099	positive regulation of binding	17	176	0.097	Biological Process	0.0261711	0.146933
GO:0071453	cellular response to oxygen levels	17	176	0.097	Biological Process	0.0261711	0.146933
GO:0042462	eye photoreceptor cell development	9	74	0.122	Biological Process	0.0262786	0.14744
GO:0008347	glial cell migration	7	51	0.137	Biological Process	0.0264276	0.147887
GO:0032786	positive regulation of DNA-templated transcription, elongation	7	51	0.137	Biological Process	0.0264276	0.147887
GO:0050766	positive regulation of phagocytosis	7	51	0.137	Biological Process	0.0264276	0.147887
GO:0060395	SMAD protein signal transduction	7	51	0.137	Biological Process	0.0264276	0.147887
GO:0036294	cellular response to decreased oxygen levels	16	163	0.098	Biological Process	0.0266197	0.148865
GO:0030258	lipid modification	22	245	0.09	Biological Process	0.026897	0.150317
GO:0035194	posttranscriptional gene silencing by RNA	13	124	0.105	Biological Process	0.0269553	0.150544
GO:0060401	cytosolic calcium ion transport	14	137	0.102	Biological Process	0.0270613	0.151038
GO:0003209	cardiac atrium morphogenesis	5	30	0.167	Biological Process	0.0272239	0.151352
GO:0043552	positive regulation of phosphatidylinositol 3-kinase activity	5	30	0.167	Biological Process	0.0272239	0.151352
GO:0046112	nucleobase biosynthetic process	5	30	0.167	Biological Process	0.0272239	0.151352
GO:0048009	insulin-like growth factor receptor signaling pathway	5	30	0.167	Biological Process	0.0272239	0.151352
[truncated: 9,367 more rows]

## Sheet: cluster6--GO
ID	Descrption	fg_num	bg_num	ratio	class	Pvalue	Qvalue
GO:0044464	cell part	1454	14199	0.102	Cellular Component	2.45806e-43	2.42163e-40
GO:0005623	cell	1455	14226	0.102	Cellular Component	5.42905e-43	2.42163e-40
GO:0005622	intracellular	1349	12608	0.107	Cellular Component	5.60996e-43	2.42163e-40
GO:0044424	intracellular part	1332	12449	0.107	Cellular Component	1.27378e-40	4.12387e-38
GO:0005488	binding	1325	12677	0.105	Molecular Function	1.38842e-36	3.15865e-33
GO:0005737	cytoplasm	1149	10282	0.112	Cellular Component	2.95498e-35	7.65339e-33
GO:0005515	protein binding	960	8275	0.116	Molecular Function	1.5062e-32	1.7133e-29
GO:0005829	cytosol	590	4364	0.135	Cellular Component	6.03009e-31	1.30149e-28
GO:0044444	cytoplasmic part	982	8503	0.115	Cellular Component	8.5341e-31	1.57881e-28
GO:0043229	intracellular organelle	1182	10904	0.108	Cellular Component	7.27594e-30	1.17779e-27
GO:0043226	organelle	1191	11065	0.108	Cellular Component	1.09634e-28	1.57751e-26
GO:0043231	intracellular membrane-bounded organelle	1091	9927	0.11	Cellular Component	4.85479e-27	6.28695e-25
GO:0043227	membrane-bounded organelle	1100	10042	0.11	Cellular Component	7.45928e-27	8.7816e-25
GO:0008152	metabolic process	1234	11663	0.106	Biological Process	2.08244e-28	2.07057e-24
GO:0044237	cellular metabolic process	1140	10552	0.108	Biological Process	3.33813e-27	1.65955e-23
GO:0016043	cellular component organization	811	6840	0.119	Biological Process	2.0253e-26	6.71253e-23
GO:0071840	cellular component organization or biogenesis	841	7175	0.117	Biological Process	3.5162e-26	8.7404e-23
GO:0048518	positive regulation of biological process	692	5618	0.123	Biological Process	1.30447e-25	2.59407e-22
GO:0019222	regulation of metabolic process	787	6687	0.118	Biological Process	4.63213e-24	7.12192e-21
GO:0051128	regulation of cellular component organization	382	2643	0.145	Biological Process	5.01392e-24	7.12192e-21
GO:0019899	enzyme binding	321	2127	0.151	Molecular Function	3.48924e-23	2.64601e-20
GO:0043167	ion binding	762	6504	0.117	Molecular Function	6.41028e-23	3.64585e-20
GO:0051179	localization	765	6550	0.117	Biological Process	6.1333e-22	7.62292e-19
GO:0044238	primary metabolic process	1121	10588	0.106	Biological Process	1.31979e-21	1.45808e-18
GO:0071704	organic substance metabolic process	1152	10973	0.105	Biological Process	2.27372e-21	2.26076e-18
GO:0033036	macromolecule localization	444	3321	0.134	Biological Process	3.38156e-21	3.05662e-18
GO:0048522	positive regulation of cellular process	605	4939	0.122	Biological Process	1.25161e-20	1.03707e-17
GO:0009893	positive regulation of metabolic process	478	3675	0.13	Biological Process	1.53345e-20	1.17285e-17
GO:0044422	organelle part	927	8408	0.11	Cellular Component	1.69094e-19	1.82481e-17
GO:0032502	developmental process	745	6416	0.116	Biological Process	2.70507e-20	1.92118e-17
GO:0044446	intracellular organelle part	905	8185	0.111	Cellular Component	4.51905e-19	4.50167e-17
GO:0003824	catalytic activity	786	6922	0.114	Molecular Function	1.20585e-19	5.4866e-17
GO:0044767	single-organism developmental process	735	6341	0.116	Biological Process	1.16944e-19	7.75182e-17
GO:0043412	macromolecule modification	541	4343	0.125	Biological Process	1.7921e-19	1.11368e-16
GO:0006464	cellular protein modification process	503	3987	0.126	Biological Process	5.99571e-19	3.31196e-16
GO:0036211	protein modification process	503	3987	0.126	Biological Process	5.99571e-19	3.31196e-16
GO:0007399	nervous system development	349	2511	0.139	Biological Process	7.44374e-19	3.89542e-16
GO:0035556	intracellular signal transduction	357	2589	0.138	Biological Process	9.4482e-19	4.69717e-16
GO:0044267	cellular protein metabolic process	626	5247	0.119	Biological Process	1.19303e-18	5.64872e-16
GO:0048583	regulation of response to stimulus	480	3774	0.127	Biological Process	1.28526e-18	5.80881e-16
GO:0043168	anion binding	438	3386	0.129	Molecular Function	2.20762e-18	8.37056e-16
GO:0051234	establishment of localization	638	5387	0.118	Biological Process	2.49079e-18	1.07678e-15
GO:0010646	regulation of cell communication	426	3265	0.13	Biological Process	3.39074e-18	1.40476e-15
GO:0007275	multicellular organism development	642	5443	0.118	Biological Process	4.85608e-18	1.93136e-15
GO:0006996	organelle organization	536	4367	0.123	Biological Process	7.84566e-18	3.00036e-15
GO:0044707	single-multicellular organism process	724	6322	0.115	Biological Process	9.53868e-18	3.51271e-15
GO:0048856	anatomical structure development	691	5984	0.115	Biological Process	1.63427e-17	5.80343e-15
GO:0023051	regulation of signaling	418	3221	0.13	Biological Process	2.19421e-17	7.52311e-15
GO:0044093	positive regulation of molecular function	245	1622	0.151	Biological Process	2.44324e-17	8.09772e-15
GO:0044260	cellular macromolecule metabolic process	940	8723	0.108	Biological Process	3.28498e-17	1.02813e-14
GO:0008104	protein localization	388	2940	0.132	Biological Process	3.30888e-17	1.02813e-14
GO:0031323	regulation of cellular metabolic process	683	5923	0.115	Biological Process	4.56838e-17	1.37647e-14
GO:0006810	transport	621	5281	0.118	Biological Process	6.27958e-17	1.83641e-14
GO:0007264	small GTPase mediated signal transduction	103	487	0.211	Biological Process	7.79159e-17	2.21348e-14
GO:0009966	regulation of signal transduction	379	2875	0.132	Biological Process	1.09746e-16	3.03111e-14
GO:0000166	nucleotide binding	377	2867	0.131	Molecular Function	1.16921e-16	3.52036e-14
GO:1901265	nucleoside phosphate binding	377	2868	0.131	Molecular Function	1.23793e-16	3.52036e-14
GO:0051641	cellular localization	472	3789	0.125	Biological Process	1.72036e-16	4.62311e-14
GO:0036094	small molecule binding	416	3264	0.127	Molecular Function	3.45497e-16	8.7334e-14
GO:0080090	regulation of primary metabolic process	670	5838	0.115	Biological Process	4.2815e-16	1.12029e-13
GO:0048468	cell development	337	2512	0.134	Biological Process	8.34384e-16	2.09071e-13
GO:0050793	regulation of developmental process	346	2597	0.133	Biological Process	8.41078e-16	2.09071e-13
GO:0001882	nucleoside binding	334	2494	0.134	Molecular Function	9.32086e-16	2.12049e-13
GO:0065008	regulation of biological quality	470	3802	0.124	Biological Process	8.77166e-16	2.12724e-13
GO:0001883	purine nucleoside binding	333	2487	0.134	Molecular Function	1.07603e-15	2.22543e-13
GO:0035639	purine ribonucleoside triphosphate binding	331	2473	0.134	Molecular Function	1.4333e-15	2.71729e-13
GO:0032550	purine ribonucleoside binding	332	2486	0.134	Molecular Function	1.76642e-15	3.09124e-13
GO:1902578	single-organism localization	593	5061	0.117	Biological Process	1.39658e-15	3.30623e-13
GO:0031175	neuron projection development	178	1098	0.162	Biological Process	1.46431e-15	3.38595e-13
GO:0032549	ribonucleoside binding	332	2489	0.133	Molecular Function	2.10468e-15	3.42011e-13
GO:0051056	regulation of small GTPase mediated signal transduction	74	307	0.241	Biological Process	1.57109e-15	3.5503e-13
GO:0032555	purine ribonucleotide binding	336	2534	0.133	Molecular Function	3.18073e-15	4.3843e-13
GO:0032553	ribonucleotide binding	338	2553	0.132	Molecular Function	3.1857e-15	4.3843e-13
GO:0017076	purine nucleotide binding	337	2544	0.132	Molecular Function	3.27618e-15	4.3843e-13
GO:0006807	nitrogen compound metabolic process	1018	9721	0.105	Biological Process	2.16531e-15	4.78438e-13
GO:0016192	vesicle-mediated transport	260	1820	0.143	Biological Process	2.63464e-15	5.57974e-13
GO:0046907	intracellular transport	297	2158	0.138	Biological Process	2.63751e-15	5.57974e-13
GO:0071702	organic substance transport	397	3108	0.128	Biological Process	2.8775e-15	5.96061e-13
GO:0048731	system development	562	4760	0.118	Biological Process	3.14141e-15	6.37451e-13
GO:0097367	carbohydrate derivative binding	371	2878	0.129	Molecular Function	5.25636e-15	6.64345e-13
GO:0048869	cellular developmental process	529	4425	0.12	Biological Process	3.4754e-15	6.91117e-13
GO:0005524	ATP binding	303	2234	0.136	Molecular Function	5.90482e-15	7.07024e-13
GO:0022008	neurogenesis	256	1793	0.143	Biological Process	4.871e-15	9.41225e-13
GO:0060255	regulation of macromolecule metabolic process	670	5897	0.114	Biological Process	4.92243e-15	9.41225e-13
GO:0005634	nucleus	711	6320	0.113	Cellular Component	1.11932e-14	1.03537e-12
GO:0032559	adenyl ribonucleotide binding	308	2289	0.135	Molecular Function	9.64608e-15	1.09724e-12
GO:0009653	anatomical structure morphogenesis	396	3115	0.127	Biological Process	6.85558e-15	1.28613e-12
GO:1901564	organonitrogen compound metabolic process	653	5727	0.114	Biological Process	7.25702e-15	1.33623e-12
GO:0030554	adenyl nucleotide binding	308	2296	0.134	Molecular Function	1.45655e-14	1.57793e-12
GO:0043085	positive regulation of catalytic activity	198	1295	0.153	Biological Process	1.40642e-14	2.54255e-12
GO:0007166	cell surface receptor signaling pathway	333	2526	0.132	Biological Process	1.63016e-14	2.8944e-12
GO:0043170	macromolecule metabolic process	994	9500	0.105	Biological Process	1.6876e-14	2.94382e-12
GO:0048699	generation of neurons	243	1696	0.143	Biological Process	1.89288e-14	3.23083e-12
GO:0030154	cell differentiation	491	4078	0.12	Biological Process	1.91712e-14	3.23083e-12
GO:0031325	positive regulation of cellular metabolic process	389	3069	0.127	Biological Process	2.12391e-14	3.51967e-12
GO:0016740	transferase activity	393	3131	0.126	Molecular Function	3.94498e-14	4.07947e-12
GO:0045184	establishment of protein localization	311	2326	0.134	Biological Process	2.50605e-14	4.08487e-12
GO:1902589	single-organism organelle organization	423	3412	0.124	Biological Process	3.45079e-14	5.53406e-12
GO:0006897	endocytosis	118	647	0.182	Biological Process	4.03116e-14	6.3622e-12
GO:0048666	neuron development	195	1283	0.152	Biological Process	4.16237e-14	6.46663e-12
GO:0019538	protein metabolic process	680	6062	0.112	Biological Process	5.06651e-14	7.75019e-12
GO:1901576	organic substance biosynthetic process	753	6848	0.11	Biological Process	5.54032e-14	8.34657e-12
GO:0006793	phosphorus metabolic process	412	3316	0.124	Biological Process	6.28048e-14	9.32042e-12
GO:0051171	regulation of nitrogen compound metabolic process	628	5519	0.114	Biological Process	6.62141e-14	9.68187e-12
GO:0044765	single-organism transport	562	4836	0.116	Biological Process	7.98451e-14	1.15058e-11
GO:0051173	positive regulation of nitrogen compound metabolic process	367	2883	0.127	Biological Process	8.61598e-14	1.22384e-11
GO:0034613	cellular protein localization	267	1943	0.137	Biological Process	1.1902e-13	1.66678e-11
GO:0051130	positive regulation of cellular component organization	196	1306	0.15	Biological Process	1.23595e-13	1.70682e-11
GO:0031982	vesicle	274	2005	0.137	Cellular Component	2.00406e-13	1.73017e-11
GO:0044249	cellular biosynthetic process	744	6777	0.11	Biological Process	1.47617e-13	2.01063e-11
GO:0006796	phosphate-containing compound metabolic process	400	3219	0.124	Biological Process	1.72729e-13	2.31637e-11
GO:0070727	cellular macromolecule localization	270	1977	0.137	Biological Process	1.74724e-13	2.31637e-11
GO:0031410	cytoplasmic vesicle	263	1911	0.138	Cellular Component	3.08361e-13	2.49579e-11
GO:0010604	positive regulation of macromolecule metabolic process	385	3077	0.125	Biological Process	2.20529e-13	2.88515e-11
GO:0012505	endomembrane system	470	3913	0.12	Cellular Component	3.99587e-13	3.04391e-11
GO:0031344	regulation of cell projection organization	120	680	0.176	Biological Process	2.66078e-13	3.43586e-11
GO:0009058	biosynthetic process	759	6957	0.109	Biological Process	2.79034e-13	3.55696e-11
GO:0005768	endosome	139	836	0.166	Cellular Component	5.59191e-13	4.02307e-11
GO:0044087	regulation of cellular component biogenesis	154	959	0.161	Biological Process	3.25826e-13	4.10088e-11
GO:0030030	cell projection organization	225	1578	0.143	Biological Process	3.58437e-13	4.45493e-11
GO:0042327	positive regulation of phosphorylation	147	903	0.163	Biological Process	3.98422e-13	4.86138e-11
GO:0048812	neuron projection morphogenesis	131	772	0.17	Biological Process	4.00918e-13	4.86138e-11
GO:0007265	Ras protein signal transduction	77	362	0.213	Biological Process	5.04477e-13	6.04339e-11
GO:0014069	postsynaptic density	60	250	0.24	Cellular Component	1.2012e-12	8.1871e-11
GO:0030182	neuron differentiation	220	1543	0.143	Biological Process	6.93353e-13	8.20716e-11
GO:0008092	cytoskeletal protein binding	148	924	0.16	Molecular Function	9.68428e-13	9.57902e-11
GO:0016358	dendrite development	66	290	0.228	Biological Process	9.4974e-13	1.10142e-10
GO:0016477	cell migration	191	1290	0.148	Biological Process	9.52651e-13	1.10142e-10
GO:0099572	postsynaptic specialization	60	252	0.238	Cellular Component	1.73062e-12	1.12058e-10
GO:0032989	cellular component morphogenesis	233	1669	0.14	Biological Process	1.19968e-12	1.37108e-10
GO:1902531	regulation of intracellular signal transduction	232	1662	0.14	Biological Process	1.36908e-12	1.5469e-10
GO:0032279	asymmetric synapse	59	248	0.238	Cellular Component	2.75041e-12	1.69609e-10
GO:0098657	import into cell	100	542	0.185	Biological Process	1.89296e-12	2.11479e-10
GO:0015833	peptide transport	241	1752	0.138	Biological Process	2.21683e-12	2.42657e-10
GO:0001934	positive regulation of protein phosphorylation	139	856	0.162	Biological Process	2.22083e-12	2.42657e-10
GO:0040011	locomotion	262	1947	0.135	Biological Process	2.35464e-12	2.5448e-10
GO:0000902	cell morphogenesis	217	1535	0.141	Biological Process	2.41193e-12	2.57869e-10
GO:0032879	regulation of localization	317	2470	0.128	Biological Process	2.84966e-12	3.01427e-10
GO:0048667	cell morphogenesis involved in neuron differentiation	122	720	0.169	Biological Process	3.00043e-12	3.14035e-10
GO:0015031	protein transport	290	2216	0.131	Biological Process	3.34681e-12	3.46639e-10
GO:0031401	positive regulation of protein modification process	171	1133	0.151	Biological Process	3.44545e-12	3.53176e-10
GO:0006928	movement of cell or subcellular component	266	1992	0.134	Biological Process	3.65636e-12	3.70971e-10
GO:0051649	establishment of localization in cell	395	3236	0.122	Biological Process	3.76314e-12	3.77949e-10
GO:0000904	cell morphogenesis involved in differentiation	152	973	0.156	Biological Process	4.34306e-12	4.31831e-10
GO:0048523	negative regulation of cellular process	520	4505	0.115	Biological Process	4.82995e-12	4.75488e-10
GO:0071944	cell periphery	565	4958	0.114	Cellular Component	8.33655e-12	4.90719e-10
GO:0042886	amide transport	243	1785	0.136	Biological Process	5.31605e-12	5.18211e-10
GO:0022604	regulation of cell morphogenesis	110	630	0.175	Biological Process	5.52752e-12	5.33594e-10
GO:0060076	excitatory synapse	61	270	0.226	Cellular Component	1.23398e-11	6.94785e-10
GO:1902582	single-organism intracellular transport	252	1874	0.134	Biological Process	7.39832e-12	7.07322e-10
GO:0097159	organic cyclic compound binding	675	6173	0.109	Molecular Function	8.69451e-12	8.24168e-10
GO:0050807	regulation of synapse organization	54	223	0.242	Biological Process	8.86388e-12	8.39367e-10
GO:0010562	positive regulation of phosphorus metabolic process	152	983	0.155	Biological Process	9.69949e-12	9.01328e-10
GO:0045937	positive regulation of phosphate metabolic process	152	983	0.155	Biological Process	9.69949e-12	9.01328e-10
GO:0098805	whole membrane	296	2293	0.129	Cellular Component	1.86747e-11	1.00766e-09
GO:0016310	phosphorylation	285	2195	0.13	Biological Process	1.35294e-11	1.24444e-09
GO:0007010	cytoskeleton organization	193	1346	0.143	Biological Process	1.36422e-11	1.24444e-09
GO:0050790	regulation of catalytic activity	278	2130	0.131	Biological Process	1.4499e-11	1.31058e-09
GO:0098794	postsynapse	88	471	0.187	Cellular Component	2.87169e-11	1.48753e-09
GO:0010975	regulation of neuron projection development	95	523	0.182	Biological Process	1.72248e-11	1.54294e-09
GO:0051020	GTPase binding	104	595	0.175	Molecular Function	1.71517e-11	1.5608e-09
GO:1901363	heterocyclic compound binding	667	6111	0.109	Molecular Function	2.00096e-11	1.75084e-09
GO:0050808	synapse organization	79	403	0.196	Biological Process	2.00139e-11	1.77677e-09
GO:0032501	multicellular organismal process	768	7183	0.107	Biological Process	2.3219e-11	2.04307e-09
GO:0022603	regulation of anatomical structure morphogenesis	168	1134	0.148	Biological Process	2.53723e-11	2.21296e-09
GO:0032991	macromolecular complex	638	5771	0.111	Cellular Component	4.7084e-11	2.34515e-09
GO:0070887	cellular response to chemical stimulus	354	2876	0.123	Biological Process	2.75393e-11	2.38108e-09
GO:0071705	nitrogen compound transport	286	2219	0.129	Biological Process	2.86188e-11	2.45308e-09
GO:0031252	cell leading edge	75	379	0.198	Cellular Component	5.38663e-11	2.58359e-09
GO:0032270	positive regulation of cellular protein metabolic process	203	1449	0.14	Biological Process	3.19734e-11	2.71719e-09
GO:0030029	actin filament-based process	119	721	0.165	Biological Process	3.27138e-11	2.73671e-09
GO:0051246	regulation of protein metabolic process	339	2733	0.124	Biological Process	3.27535e-11	2.73671e-09
GO:0031267	small GTPase binding	92	508	0.181	Molecular Function	3.71476e-11	3.1089e-09
GO:0008144	drug binding	202	1447	0.14	Molecular Function	3.82634e-11	3.1089e-09
GO:0032268	regulation of cellular protein metabolic process	323	2581	0.125	Biological Process	3.89146e-11	3.2244e-09
GO:0016772	transferase activity, transferring phosphorus-containing groups	209	1513	0.138	Molecular Function	4.4023e-11	3.45353e-09
GO:0006468	protein phosphorylation	241	1803	0.134	Biological Process	4.34561e-11	3.57094e-09
GO:0044428	nuclear part	484	4184	0.116	Cellular Component	7.80699e-11	3.61074e-09
GO:0007167	enzyme linked receptor protein signaling pathway	149	978	0.152	Biological Process	4.87041e-11	3.96939e-09
GO:0061024	membrane organization	178	1232	0.144	Biological Process	5.05914e-11	4.08968e-09
GO:0010647	positive regulation of cell communication	226	1667	0.136	Biological Process	5.14561e-11	4.12603e-09
GO:0044710	single-organism metabolic process	673	6181	0.109	Biological Process	5.47281e-11	4.35329e-09
GO:0046578	regulation of Ras protein signal transduction	52	220	0.236	Biological Process	5.63983e-11	4.45054e-09
GO:0031984	organelle subcompartment	197	1406	0.14	Cellular Component	1.07026e-10	4.77925e-09
GO:0023056	positive regulation of signaling	221	1625	0.136	Biological Process	6.51798e-11	5.10302e-09
GO:0048813	dendrite morphogenesis	48	195	0.246	Biological Process	6.86286e-11	5.33105e-09
GO:0051960	regulation of nervous system development	146	959	0.152	Biological Process	8.1864e-11	6.30987e-09
GO:0051247	positive regulation of protein metabolic process	210	1529	0.137	Biological Process	8.71177e-11	6.66316e-09
GO:0044248	cellular catabolic process	299	2368	0.126	Biological Process	9.63627e-11	7.31401e-09
GO:0048519	negative regulation of biological process	550	4898	0.112	Biological Process	1.02495e-10	7.72054e-09
GO:0031399	regulation of protein modification process	241	1823	0.132	Biological Process	1.30808e-10	9.7791e-09
GO:0051239	regulation of multicellular organismal process	348	2854	0.122	Biological Process	1.43083e-10	1.0617e-08
GO:0048870	cell motility	207	1511	0.137	Biological Process	1.52898e-10	1.12612e-08
GO:0043547	positive regulation of GTPase activity	74	382	0.194	Biological Process	1.54925e-10	1.13266e-08
GO:1901360	organic cyclic compound metabolic process	739	6926	0.107	Biological Process	1.56833e-10	1.13824e-08
GO:0045595	regulation of cell differentiation	230	1724	0.133	Biological Process	1.5951e-10	1.14928e-08
GO:0051674	localization of cell	207	1514	0.137	Biological Process	1.82583e-10	1.30606e-08
GO:0009967	positive regulation of signal transduction	200	1451	0.138	Biological Process	1.93514e-10	1.36762e-08
GO:0043087	regulation of GTPase activity	83	452	0.184	Biological Process	1.9394e-10	1.36762e-08
GO:0003779	actin binding	77	407	0.189	Molecular Function	1.86354e-10	1.41318e-08
GO:0009894	regulation of catabolic process	134	870	0.154	Biological Process	2.37286e-10	1.6615e-08
GO:0040012	regulation of locomotion	138	905	0.152	Biological Process	2.52025e-10	1.74626e-08
GO:1902580	single-organism cellular localization	196	1419	0.138	Biological Process	2.52903e-10	1.74626e-08
GO:0031346	positive regulation of cell projection organization	75	394	0.19	Biological Process	2.70651e-10	1.85592e-08
GO:0044877	macromolecular complex binding	256	1985	0.129	Molecular Function	2.85299e-10	2.09373e-08
GO:0045202	synapse	141	935	0.151	Cellular Component	5.13262e-10	2.21558e-08
GO:0044085	cellular component biogenesis	433	3726	0.116	Biological Process	3.43636e-10	2.34026e-08
GO:2000026	regulation of multicellular organismal development	258	2003	0.129	Biological Process	3.67181e-10	2.48359e-08
GO:0017016	Ras GTPase binding	86	483	0.178	Molecular Function	3.97523e-10	2.78608e-08
GO:0016773	phosphotransferase activity, alcohol group as acceptor	140	931	0.15	Molecular Function	4.04135e-10	2.78608e-08
GO:0045664	regulation of neuron differentiation	112	692	0.162	Biological Process	4.23316e-10	2.84394e-08
GO:0030036	actin cytoskeleton organization	106	644	0.165	Biological Process	4.80875e-10	3.20896e-08
GO:0007528	neuromuscular junction development	34	118	0.288	Biological Process	4.88682e-10	3.23931e-08
GO:0005886	plasma membrane	530	4722	0.112	Cellular Component	8.03171e-10	3.35518e-08
GO:0006725	cellular aromatic compound metabolic process	720	6758	0.107	Biological Process	5.23285e-10	3.44571e-08
GO:0048584	positive regulation of response to stimulus	263	2058	0.128	Biological Process	5.3152e-10	3.47691e-08
GO:0018193	peptidyl-amino acid modification	169	1189	0.142	Biological Process	5.92626e-10	3.8513e-08
GO:0009056	catabolic process	337	2779	0.121	Biological Process	6.05534e-10	3.90963e-08
GO:0097458	neuron part	213	1590	0.134	Cellular Component	9.9156e-10	4.01272e-08
GO:0060284	regulation of cell development	154	1058	0.146	Biological Process	6.84338e-10	4.38992e-08
GO:0065009	regulation of molecular function	359	3004	0.12	Biological Process	8.15998e-10	5.20094e-08
GO:0046483	heterocycle metabolic process	713	6697	0.106	Biological Process	8.29087e-10	5.25071e-08
GO:0044802	single-organism membrane organization	156	1079	0.145	Biological Process	8.58759e-10	5.4042e-08
GO:0006139	nucleobase-containing compound metabolic process	681	6356	0.107	Biological Process	9.63027e-10	6.02225e-08
GO:0032990	cell part morphogenesis	159	1108	0.144	Biological Process	1.00828e-09	6.26584e-08
GO:0050767	regulation of neurogenesis	128	839	0.153	Biological Process	1.14035e-09	7.04254e-08
GO:0048513	animal organ development	412	3545	0.116	Biological Process	1.15681e-09	7.1001e-08
GO:0033674	positive regulation of kinase activity	87	500	0.174	Biological Process	1.17116e-09	7.14406e-08
GO:0048858	cell projection morphogenesis	156	1084	0.144	Biological Process	1.20046e-09	7.27817e-08
GO:0006886	intracellular protein transport	176	1265	0.139	Biological Process	1.3472e-09	8.11831e-08
GO:0040007	growth	168	1194	0.141	Biological Process	1.44534e-09	8.65722e-08
GO:0010256	endomembrane system organization	107	665	0.161	Biological Process	1.4818e-09	8.82249e-08
GO:0019220	regulation of phosphate metabolic process	212	1598	0.133	Biological Process	1.5498e-09	9.17239e-08
GO:0051174	regulation of phosphorus metabolic process	212	1599	0.133	Biological Process	1.636e-09	9.62532e-08
GO:0030334	regulation of cell migration	113	717	0.158	Biological Process	1.73622e-09	1.01549e-07
GO:0022607	cellular component assembly	378	3213	0.118	Biological Process	1.75158e-09	1.01848e-07
GO:0098588	bounding membrane of organelle	305	2485	0.123	Cellular Component	2.66904e-09	1.0474e-07
GO:0010008	endosome membrane	75	412	0.182	Cellular Component	2.84106e-09	1.08211e-07
GO:1904396	regulation of neuromuscular junction development	22	58	0.379	Biological Process	1.90125e-09	1.09907e-07
GO:0005654	nucleoplasm	367	3105	0.118	Cellular Component	3.80953e-09	1.40953e-07
GO:0051124	synaptic growth at neuromuscular junction	23	64	0.359	Biological Process	2.81383e-09	1.61722e-07
GO:0031981	nuclear lumen	425	3695	0.115	Cellular Component	4.79705e-09	1.72561e-07
GO:0001932	regulation of protein phosphorylation	176	1279	0.138	Biological Process	3.13547e-09	1.79172e-07
GO:2000145	regulation of cell motility	118	768	0.154	Biological Process	3.47169e-09	1.97251e-07
GO:0061001	regulation of dendritic spine morphogenesis	18	41	0.439	Biological Process	3.52845e-09	1.99337e-07
GO:0031974	membrane-enclosed lumen	507	4543	0.112	Cellular Component	5.95495e-09	2.08423e-07
GO:0045935	positive regulation of nucleobase-containing compound metabolic process	244	1917	0.127	Biological Process	3.77269e-09	2.11006e-07
GO:0009790	embryo development	188	1392	0.135	Biological Process	3.77745e-09	2.11006e-07
GO:0031329	regulation of cellular catabolic process	119	778	0.153	Biological Process	3.887e-09	2.15913e-07
GO:0043933	macromolecular complex subunit organization	364	3096	0.118	Biological Process	4.34018e-09	2.39747e-07
GO:0034641	cellular nitrogen compound metabolic process	762	7291	0.105	Biological Process	4.90533e-09	2.69468e-07
GO:0007417	central nervous system development	149	1044	0.143	Biological Process	5.17029e-09	2.82463e-07
GO:0044440	endosomal part	78	446	0.175	Cellular Component	8.79522e-09	2.8589e-07
GO:0031090	organelle membrane	375	3207	0.117	Cellular Component	8.80218e-09	2.8589e-07
GO:0005794	Golgi apparatus	187	1390	0.135	Cellular Component	8.83058e-09	2.8589e-07
GO:0009889	regulation of biosynthetic process	484	4326	0.112	Biological Process	5.29888e-09	2.87906e-07
GO:0018209	peptidyl-serine modification	56	277	0.202	Biological Process	5.45816e-09	2.94949e-07
GO:0009891	positive regulation of biosynthetic process	254	2021	0.126	Biological Process	5.59264e-09	3.00582e-07
GO:0046872	metal ion binding	453	4015	0.113	Molecular Function	4.59528e-09	3.07478e-07
GO:0030027	lamellipodium	42	182	0.231	Cellular Component	9.93878e-09	3.13863e-07
GO:0043228	non-membrane-bounded organelle	477	4249	0.112	Cellular Component	1.01793e-08	3.13863e-07
GO:0070013	intracellular organelle lumen	505	4540	0.111	Cellular Component	1.06304e-08	3.20149e-07
GO:0043233	organelle lumen	505	4541	0.111	Cellular Component	1.098e-08	3.23162e-07
GO:0007169	transmembrane receptor protein tyrosine kinase signaling pathway	107	682	0.157	Biological Process	6.14273e-09	3.28372e-07
GO:0048471	perinuclear region of cytoplasm	111	720	0.154	Cellular Component	1.17862e-08	3.3918e-07
GO:0042325	regulation of phosphorylation	186	1383	0.134	Biological Process	6.41429e-09	3.41055e-07
GO:0007163	establishment or maintenance of cell polarity	55	271	0.203	Biological Process	6.46333e-09	3.41834e-07
GO:0048589	developmental growth	121	802	0.151	Biological Process	6.51598e-09	3.42796e-07
GO:0043169	cation binding	460	4093	0.112	Molecular Function	5.57811e-09	3.62577e-07
GO:0005096	GTPase activator activity	55	271	0.203	Molecular Function	5.90823e-09	3.73367e-07
GO:0004672	protein kinase activity	111	718	0.155	Molecular Function	6.3064e-09	3.87758e-07
GO:0060996	dendritic spine development	29	100	0.29	Biological Process	7.73681e-09	4.04879e-07
GO:0000003	reproduction	264	2125	0.124	Biological Process	7.9316e-09	4.129e-07
GO:0016301	kinase activity	154	1097	0.14	Molecular Function	7.26942e-09	4.35209e-07
GO:0004674	protein serine/threonine kinase activity	83	488	0.17	Molecular Function	7.48532e-09	4.36644e-07
GO:0051254	positive regulation of RNA metabolic process	222	1725	0.129	Biological Process	8.64177e-09	4.47527e-07
GO:0005911	cell-cell junction	74	422	0.175	Cellular Component	1.88976e-08	5.32007e-07
GO:0098791	Golgi subcompartment	113	744	0.152	Cellular Component	2.00414e-08	5.52204e-07
GO:0060997	dendritic spine morphogenesis	21	58	0.362	Biological Process	1.17463e-08	6.00537e-07
GO:0051347	positive regulation of transferase activity	93	573	0.162	Biological Process	1.1747e-08	6.00537e-07
GO:0097061	dendritic spine organization	25	79	0.316	Biological Process	1.17776e-08	6.00537e-07
GO:0010468	regulation of gene expression	491	4424	0.111	Biological Process	1.21808e-08	6.17925e-07
GO:0051336	regulation of hydrolase activity	159	1148	0.139	Biological Process	1.26026e-08	6.36081e-07
GO:0007416	synapse assembly	46	212	0.217	Biological Process	1.30395e-08	6.54804e-07
GO:0010033	response to organic substance	353	3016	0.117	Biological Process	1.37722e-08	6.88127e-07
GO:0031328	positive regulation of cellular biosynthetic process	249	1993	0.125	Biological Process	1.40867e-08	6.97206e-07
GO:0010557	positive regulation of macromolecule biosynthetic process	239	1897	0.126	Biological Process	1.40942e-08	6.97206e-07
GO:0009719	response to endogenous stimulus	235	1861	0.126	Biological Process	1.56765e-08	7.7164e-07
GO:0043232	intracellular non-membrane-bounded organelle	471	4219	0.112	Cellular Component	2.8927e-08	7.80426e-07
GO:0043234	protein complex	519	4718	0.11	Cellular Component	2.95319e-08	7.80487e-07
GO:0071310	cellular response to organic substance	285	2346	0.121	Biological Process	1.63399e-08	8.00335e-07
GO:0008582	regulation of synaptic growth at neuromuscular junction	20	54	0.37	Biological Process	1.66756e-08	8.12771e-07
GO:0009059	macromolecule biosynthetic process	590	5477	0.108	Biological Process	1.72362e-08	8.35995e-07
GO:0045893	positive regulation of transcription, DNA-templated	205	1579	0.13	Biological Process	1.77075e-08	8.54686e-07
GO:0010556	regulation of macromolecule biosynthetic process	460	4116	0.112	Biological Process	1.89956e-08	9.1243e-07
GO:0044281	small molecule metabolic process	320	2696	0.119	Biological Process	1.97934e-08	9.46184e-07
GO:0090304	nucleic acid metabolic process	607	5663	0.107	Biological Process	1.99215e-08	9.47747e-07
GO:2000112	regulation of cellular macromolecule biosynthetic process	451	4026	0.112	Biological Process	2.09701e-08	9.92882e-07
GO:0042221	response to chemical	488	4410	0.111	Biological Process	2.11856e-08	9.98332e-07
GO:0031326	regulation of cellular biosynthetic process	474	4265	0.111	Biological Process	2.15792e-08	1.01209e-06
GO:0045860	positive regulation of protein kinase activity	79	466	0.17	Biological Process	2.24199e-08	1.04658e-06
GO:0034645	cellular macromolecule biosynthetic process	577	5349	0.108	Biological Process	2.32853e-08	1.08189e-06
GO:0009792	embryo development ending in birth or egg hatching	125	856	0.146	Biological Process	2.57302e-08	1.18993e-06
GO:0019752	carboxylic acid metabolic process	186	1409	0.132	Biological Process	2.63821e-08	1.21443e-06
GO:0033043	regulation of organelle organization	177	1326	0.133	Biological Process	2.70345e-08	1.23873e-06
GO:0017048	Rho GTPase binding	37	155	0.239	Molecular Function	2.31188e-08	1.31488e-06
GO:0007015	actin filament organization	66	366	0.18	Biological Process	2.95609e-08	1.34828e-06
GO:0051345	positive regulation of hydrolase activity	106	694	0.153	Biological Process	3.08229e-08	1.39942e-06
GO:1902680	positive regulation of RNA biosynthetic process	211	1649	0.128	Biological Process	3.43481e-08	1.55238e-06
GO:0043062	extracellular structure organization	121	827	0.146	Biological Process	3.89815e-08	1.75381e-06
GO:0044271	cellular nitrogen compound biosynthetic process	594	5548	0.107	Biological Process	3.96763e-08	1.77703e-06
GO:0006892	post-Golgi vesicle-mediated transport	30	113	0.265	Biological Process	4.02266e-08	1.7936e-06
GO:1903508	positive regulation of nucleic acid-templated transcription	210	1643	0.128	Biological Process	4.06434e-08	1.8041e-06
GO:0051270	regulation of cellular component movement	124	854	0.145	Biological Process	4.08278e-08	1.80422e-06
GO:0019219	regulation of nucleobase-containing compound metabolic process	452	4057	0.111	Biological Process	4.11231e-08	1.80923e-06
GO:0051252	regulation of RNA metabolic process	424	3769	0.112	Biological Process	4.21364e-08	1.84565e-06
GO:0050803	regulation of synapse structure or activity	68	385	0.177	Biological Process	4.25208e-08	1.85432e-06
GO:0048193	Golgi vesicle transport	69	393	0.176	Biological Process	4.315e-08	1.87354e-06
GO:0033554	cellular response to stress	298	2499	0.119	Biological Process	4.5268e-08	1.95696e-06
GO:0051094	positive regulation of developmental process	181	1374	0.132	Biological Process	4.84388e-08	2.08497e-06
GO:0044283	small molecule biosynthetic process	165	1229	0.134	Biological Process	5.72305e-08	2.45277e-06
GO:0019900	kinase binding	106	701	0.151	Molecular Function	4.56008e-08	2.53029e-06
GO:0043005	neuron projection	171	1287	0.133	Cellular Component	9.80543e-08	2.53961e-06
GO:0034654	nucleobase-containing compound biosynthetic process	487	4433	0.11	Biological Process	6.03256e-08	2.57433e-06
GO:0019438	aromatic compound biosynthetic process	516	4738	0.109	Biological Process	6.26535e-08	2.66224e-06
GO:0030198	extracellular matrix organization	117	799	0.146	Biological Process	6.31594e-08	2.67232e-06
GO:0071495	cellular response to endogenous stimulus	176	1334	0.132	Biological Process	6.82066e-08	2.87364e-06
GO:0030695	GTPase regulator activity	57	303	0.188	Molecular Function	5.30884e-08	2.87562e-06
GO:0016070	RNA metabolic process	533	4920	0.108	Biological Process	6.86096e-08	2.87842e-06
GO:0007420	brain development	116	792	0.146	Biological Process	7.1241e-08	2.97626e-06
GO:0044089	positive regulation of cellular component biogenesis	85	528	0.161	Biological Process	7.32658e-08	3.04804e-06
GO:0007266	Rho protein signal transduction	38	168	0.226	Biological Process	7.45594e-08	3.08893e-06
GO:0005057	receptor signaling protein activity	33	134	0.246	Molecular Function	5.89593e-08	3.11936e-06
GO:0018130	heterocycle biosynthetic process	521	4799	0.109	Biological Process	8.05246e-08	3.32222e-06
GO:0048814	regulation of dendrite morphogenesis	28	104	0.269	Biological Process	8.17307e-08	3.35805e-06
GO:0042995	cell projection	256	2101	0.122	Cellular Component	1.34668e-07	3.4195e-06
GO:1901362	organic cyclic compound biosynthetic process	533	4928	0.108	Biological Process	8.67915e-08	3.55131e-06
GO:0009896	positive regulation of catabolic process	73	432	0.169	Biological Process	8.77956e-08	3.57767e-06
GO:0044456	synapse part	113	772	0.146	Cellular Component	1.48422e-07	3.69629e-06
GO:0010976	positive regulation of neuron projection development	57	307	0.186	Biological Process	9.25662e-08	3.75668e-06
GO:0018105	peptidyl-serine phosphorylation	51	262	0.195	Biological Process	9.35199e-08	3.77995e-06
GO:0010769	regulation of cell morphogenesis involved in differentiation	68	393	0.173	Biological Process	9.64848e-08	3.884e-06
GO:0005938	cell cortex	61	341	0.179	Cellular Component	1.62613e-07	3.97329e-06
GO:0016482	cytoplasmic transport	174	1323	0.132	Biological Process	1.01594e-07	4.07317e-06
GO:0051049	regulation of transport	214	1703	0.126	Biological Process	1.13931e-07	4.54945e-06
GO:0043549	regulation of kinase activity	115	791	0.145	Biological Process	1.21085e-07	4.81581e-06
GO:0034330	cell junction organization	50	257	0.195	Biological Process	1.2686e-07	5.02536e-06
GO:0019904	protein domain specific binding	109	738	0.148	Molecular Function	1.01692e-07	5.25796e-06
GO:0008134	transcription factor binding	107	721	0.148	Molecular Function	1.04611e-07	5.28868e-06
GO:0051240	positive regulation of multicellular organismal process	201	1585	0.127	Biological Process	1.50165e-07	5.92497e-06
GO:0098589	membrane region	168	1277	0.132	Cellular Component	2.48336e-07	5.95546e-06
GO:0060322	head development	120	839	0.143	Biological Process	1.56851e-07	6.1643e-06
GO:0051640	organelle localization	107	725	0.148	Biological Process	1.58641e-07	6.21009e-06
GO:0006082	organic acid metabolic process	194	1520	0.128	Biological Process	1.60609e-07	6.2625e-06
GO:0030054	cell junction	141	1031	0.137	Cellular Component	2.72388e-07	6.41349e-06
GO:0032403	protein complex binding	129	919	0.14	Molecular Function	1.33281e-07	6.5916e-06
GO:0060998	regulation of dendritic spine development	22	72	0.306	Biological Process	1.76767e-07	6.86561e-06
GO:0045216	cell-cell junction organization	45	223	0.202	Biological Process	1.79571e-07	6.94735e-06
GO:0044433	cytoplasmic vesicle part	151	1128	0.134	Cellular Component	3.75661e-07	8.68716e-06
GO:0051704	multi-organism process	332	2883	0.115	Biological Process	2.3488e-07	9.05197e-06
GO:0044431	Golgi apparatus part	126	903	0.14	Cellular Component	4.15673e-07	9.4438e-06
GO:0035023	regulation of Rho protein signal transduction	30	122	0.246	Biological Process	2.5435e-07	9.76448e-06
GO:0031331	positive regulation of cellular catabolic process	65	379	0.172	Biological Process	2.57154e-07	9.83416e-06
GO:0043436	oxoacid metabolic process	191	1502	0.127	Biological Process	2.63655e-07	1.00441e-05
GO:0060627	regulation of vesicle-mediated transport	81	510	0.159	Biological Process	2.65761e-07	1.00857e-05
GO:0048008	platelet-derived growth factor receptor signaling pathway	18	52	0.346	Biological Process	2.85137e-07	1.07799e-05
GO:0008047	enzyme activator activity	80	501	0.16	Molecular Function	2.25743e-07	1.09269e-05
GO:0097435	fibril organization	89	579	0.154	Biological Process	3.03648e-07	1.14363e-05
GO:0006355	regulation of transcription, DNA-templated	397	3556	0.112	Biological Process	3.38743e-07	1.27099e-05
GO:0044711	single-organism biosynthetic process	294	2513	0.117	Biological Process	3.48353e-07	1.30213e-05
GO:0016265	death	242	2003	0.121	Biological Process	3.99655e-07	1.4883e-05
GO:0050773	regulation of dendrite development	36	165	0.218	Biological Process	4.18647e-07	1.55321e-05
GO:0032787	monocarboxylic acid metabolic process	117	828	0.141	Biological Process	4.26933e-07	1.57807e-05
GO:0051963	regulation of synapse assembly	32	138	0.232	Biological Process	4.31818e-07	1.59021e-05
GO:0010628	positive regulation of gene expression	238	1966	0.121	Biological Process	4.34585e-07	1.59449e-05
GO:0006351	transcription, DNA-templated	417	3771	0.111	Biological Process	4.44793e-07	1.62595e-05
GO:0055037	recycling endosome	34	154	0.221	Cellular Component	7.4607e-07	1.66579e-05
GO:0010506	regulation of autophagy	52	283	0.184	Biological Process	4.69672e-07	1.71061e-05
GO:0005769	early endosome	56	317	0.177	Cellular Component	7.86671e-07	1.72668e-05
GO:2001141	regulation of RNA biosynthetic process	398	3578	0.111	Biological Process	4.88432e-07	1.77244e-05
GO:0032774	RNA biosynthetic process	420	3806	0.11	Biological Process	5.01595e-07	1.81359e-05
GO:0006914	autophagy	74	460	0.161	Biological Process	5.2836e-07	1.90343e-05
GO:0031667	response to nutrient levels	101	691	0.146	Biological Process	5.65114e-07	2.0285e-05
GO:0008219	cell death	241	2002	0.12	Biological Process	5.68487e-07	2.03326e-05
GO:1903506	regulation of nucleic acid-templated transcription	397	3574	0.111	Biological Process	5.93303e-07	2.1059e-05
GO:0061564	axon development	91	605	0.15	Biological Process	5.93971e-07	2.1059e-05
GO:0080135	regulation of cellular response to stress	110	771	0.143	Biological Process	5.95151e-07	2.1059e-05
GO:0060429	epithelium development	182	1435	0.127	Biological Process	6.24702e-07	2.20263e-05
GO:0048638	regulation of developmental growth	69	421	0.164	Biological Process	6.37168e-07	2.23864e-05
GO:0016053	organic acid biosynthetic process	106	737	0.144	Biological Process	6.50474e-07	2.27734e-05
GO:0051962	positive regulation of nervous system development	87	572	0.152	Biological Process	6.53241e-07	2.27901e-05
GO:0097659	nucleic acid-templated transcription	417	3786	0.11	Biological Process	6.993e-07	2.43117e-05
GO:0045859	regulation of protein kinase activity	105	731	0.144	Biological Process	7.82919e-07	2.71239e-05
GO:0009888	tissue development	256	2158	0.119	Biological Process	7.92173e-07	2.73492e-05
GO:0003006	developmental process involved in reproduction	147	1113	0.132	Biological Process	8.5248e-07	2.93294e-05
GO:0045597	positive regulation of cell differentiation	130	957	0.136	Biological Process	8.62733e-07	2.95798e-05
GO:1902494	catalytic complex	230	1906	0.121	Cellular Component	1.3982e-06	3.01778e-05
GO:0044764	multi-organism cellular process	121	876	0.138	Biological Process	8.94567e-07	3.05659e-05
GO:0010467	gene expression	599	5716	0.105	Biological Process	8.99597e-07	3.06325e-05
GO:0009605	response to external stimulus	284	2440	0.116	Biological Process	9.1644e-07	3.10995e-05
GO:0022414	reproductive process	237	1975	0.12	Biological Process	9.20773e-07	3.11403e-05
GO:0016055	Wnt signaling pathway	72	450	0.16	Biological Process	9.24576e-07	3.11629e-05
GO:0007049	cell cycle	246	2064	0.119	Biological Process	9.43069e-07	3.16788e-05
GO:0002009	morphogenesis of an epithelium	101	699	0.144	Biological Process	9.69624e-07	3.24612e-05
GO:0040008	regulation of growth	112	797	0.141	Biological Process	9.99299e-07	3.33424e-05
GO:0097581	lamellipodium organization	22	79	0.278	Biological Process	1.04832e-06	3.48611e-05
GO:0019901	protein kinase binding	93	627	0.148	Molecular Function	7.46288e-07	3.53709e-05
GO:1901701	cellular response to oxygen-containing compound	136	1017	0.134	Biological Process	1.14326e-06	3.78914e-05
GO:0016050	vesicle organization	63	379	0.166	Biological Process	1.19072e-06	3.93335e-05
GO:0008610	lipid biosynthetic process	117	846	0.138	Biological Process	1.28298e-06	4.22405e-05
GO:0006629	lipid metabolic process	183	1462	0.125	Biological Process	1.38885e-06	4.55753e-05
GO:1901700	response to oxygen-containing compound	196	1587	0.124	Biological Process	1.40966e-06	4.6106e-05
GO:0016049	cell growth	84	557	0.151	Biological Process	1.44924e-06	4.72454e-05
GO:0046777	protein autophosphorylation	44	232	0.19	Biological Process	1.46251e-06	4.75222e-05
GO:0045666	positive regulation of neuron differentiation	66	406	0.163	Biological Process	1.49082e-06	4.81567e-05
GO:0012501	programmed cell death	224	1860	0.12	Biological Process	1.49173e-06	4.81567e-05
GO:0048609	multicellular organismal reproductive process	152	1171	0.13	Biological Process	1.53163e-06	4.92848e-05
GO:0005856	cytoskeleton	236	1978	0.119	Cellular Component	2.34726e-06	4.98311e-05
GO:0036477	somatodendritic compartment	120	880	0.136	Cellular Component	2.55432e-06	5.33524e-05
GO:0009267	cellular response to starvation	41	211	0.194	Biological Process	1.73718e-06	5.57187e-05
GO:0044703	multi-organism reproductive process	172	1364	0.126	Biological Process	1.88975e-06	6.04172e-05
GO:0006915	apoptotic process	213	1759	0.121	Biological Process	1.91802e-06	6.11247e-05
GO:0016236	macroautophagy	49	274	0.179	Biological Process	2.24015e-06	7.11623e-05
GO:0051338	regulation of transferase activity	125	930	0.134	Biological Process	2.44466e-06	7.74115e-05
GO:1901575	organic substance catabolic process	279	2419	0.115	Biological Process	2.52842e-06	7.98097e-05
GO:0031669	cellular response to nutrient levels	50	283	0.177	Biological Process	2.54311e-06	8.00194e-05
GO:0032504	multicellular organism reproduction	153	1191	0.128	Biological Process	2.57829e-06	8.08705e-05
GO:0007409	axonogenesis	84	565	0.149	Biological Process	2.59003e-06	8.0879e-05
GO:0009725	response to hormone	138	1051	0.131	Biological Process	2.59483e-06	8.0879e-05
GO:0050769	positive regulation of neurogenesis	76	497	0.153	Biological Process	2.71215e-06	8.42716e-05
GO:0009991	response to extracellular stimulus	103	733	0.141	Biological Process	2.75488e-06	8.53325e-05
GO:1990752	microtubule end	11	25	0.44	Cellular Component	4.25504e-06	8.74646e-05
GO:0007610	behavior	131	988	0.133	Biological Process	2.84814e-06	8.79474e-05
GO:0044255	cellular lipid metabolic process	149	1156	0.129	Biological Process	2.91875e-06	8.98488e-05
GO:0030100	regulation of endocytosis	44	238	0.185	Biological Process	2.96451e-06	9.09757e-05
GO:0030424	axon	96	675	0.142	Cellular Component	4.61866e-06	9.34556e-05
GO:0007009	plasma membrane organization	57	341	0.167	Biological Process	3.18041e-06	9.73009e-05
GO:0032147	activation of protein kinase activity	54	317	0.17	Biological Process	3.21858e-06	9.81666e-05
GO:0070647	protein modification by small protein conjugation or removal	143	1102	0.13	Biological Process	3.24704e-06	9.87318e-05
GO:0006909	phagocytosis	42	224	0.188	Biological Process	3.40732e-06	0.00010329
GO:0009887	organ morphogenesis	151	1179	0.128	Biological Process	3.57536e-06	0.000108054
GO:0017111	nucleoside-triphosphatase activity	148	1146	0.129	Molecular Function	2.43694e-06	0.000113144
GO:0034329	cell junction assembly	38	195	0.195	Biological Process	3.82113e-06	0.000115132
GO:0010720	positive regulation of cell development	90	623	0.144	Biological Process	3.83392e-06	0.000115168
GO:0099568	cytoplasmic region	77	513	0.15	Cellular Component	5.866e-06	0.000116869
GO:0046394	carboxylic acid biosynthetic process	102	730	0.14	Biological Process	3.96735e-06	0.000118817
GO:0043296	apical junction complex	30	140	0.214	Cellular Component	6.22097e-06	0.000122063
GO:0002768	immune response-regulating cell surface receptor signaling pathway	44	241	0.183	Biological Process	4.16676e-06	0.000124415
GO:0023014	signal transduction by protein phosphorylation	110	803	0.137	Biological Process	4.20029e-06	0.00012504
GO:0016462	pyrophosphatase activity	152	1188	0.128	Molecular Function	3.01296e-06	0.00013709
GO:0061003	positive regulation of dendritic spine morphogenesis	10	21	0.476	Biological Process	4.62249e-06	0.000137198
GO:0008154	actin polymerization or depolymerization	39	204	0.191	Biological Process	4.64402e-06	0.000137211
GO:0002064	epithelial cell development	56	337	0.166	Biological Process	4.65051e-06	0.000137211
GO:0071822	protein complex subunit organization	253	2182	0.116	Biological Process	5.57868e-06	0.000163838
GO:0010941	regulation of cell death	190	1562	0.122	Biological Process	5.58802e-06	0.000163838
GO:0001667	ameboidal-type cell migration	64	405	0.158	Biological Process	5.60243e-06	0.000163838
GO:0048729	tissue morphogenesis	115	854	0.135	Biological Process	5.73213e-06	0.000167007
GO:0072657	protein localization to membrane	82	559	0.147	Biological Process	5.7444e-06	0.000167007
GO:0030705	cytoskeleton-dependent intracellular transport	33	162	0.204	Biological Process	6.10167e-06	0.000176877
GO:0030010	establishment of cell polarity	32	155	0.206	Biological Process	6.2575e-06	0.000180867
GO:0031324	negative regulation of cellular metabolic process	292	2579	0.113	Biological Process	6.61135e-06	0.000190541
GO:0034332	adherens junction organization	27	121	0.223	Biological Process	7.26558e-06	0.000208791
GO:0007033	vacuole organization	37	193	0.192	Biological Process	7.55155e-06	0.000216384
GO:1904398	positive regulation of neuromuscular junction development	10	22	0.455	Biological Process	7.79249e-06	0.000222646
GO:0030425	dendrite	88	619	0.142	Cellular Component	1.16976e-05	0.000226095
GO:0016787	hydrolase activity	364	3316	0.11	Molecular Function	5.12088e-06	0.000228431
GO:0005635	nuclear envelope	68	446	0.152	Cellular Component	1.20902e-05	0.000230248
GO:1990234	transferase complex	135	1049	0.129	Cellular Component	1.27047e-05	0.000238443
GO:0016818	hydrolase activity, acting on acid anhydrides, in phosphorus-containing anhydrides	153	1211	0.126	Molecular Function	5.69131e-06	0.000248995
GO:0000165	MAPK cascade	107	789	0.136	Biological Process	8.92665e-06	0.000253781
GO:0031647	regulation of protein stability	44	248	0.177	Biological Process	8.93324e-06	0.000253781
GO:0042592	homeostatic process	203	1701	0.119	Biological Process	9.07175e-06	0.000256981
GO:0051656	establishment of organelle localization	78	531	0.147	Biological Process	9.19652e-06	0.000259776
GO:1903053	regulation of extracellular matrix organization	54	329	0.164	Biological Process	9.87302e-06	0.000278095
GO:1902533	positive regulation of intracellular signal transduction	119	901	0.132	Biological Process	9.926e-06	0.000278797
GO:0043254	regulation of protein complex assembly	71	472	0.15	Biological Process	1.02196e-05	0.000286234
GO:0007626	locomotory behavior	47	273	0.172	Biological Process	1.02718e-05	0.00028689
GO:0016817	hydrolase activity, acting on acid anhydrides	153	1215	0.126	Molecular Function	6.83587e-06	0.000293426
GO:0032535	regulation of cellular component size	64	413	0.155	Biological Process	1.06744e-05	0.000297299
GO:0030427	site of polarized growth	41	229	0.179	Cellular Component	1.64094e-05	0.000303573
GO:0042594	response to starvation	46	266	0.173	Biological Process	1.12796e-05	0.000313276
GO:0060341	regulation of cellular localization	156	1253	0.125	Biological Process	1.20356e-05	0.000333343
GO:0071475	cellular hyperosmotic salinity response	6	8	0.75	Biological Process	1.2391e-05	0.000342232
GO:0030163	protein catabolic process	127	980	0.13	Biological Process	1.26024e-05	0.000346148
GO:0033365	protein localization to organelle	127	980	0.13	Biological Process	1.26024e-05	0.000346148
GO:0005543	phospholipid binding	62	394	0.157	Molecular Function	8.26997e-06	0.000348411
GO:0010648	negative regulation of cell communication	162	1312	0.123	Biological Process	1.2868e-05	0.00035247
GO:0002020	protease binding	24	102	0.235	Molecular Function	8.52385e-06	0.000352577
GO:0001952	regulation of cell-matrix adhesion	22	91	0.242	Biological Process	1.31152e-05	0.000358253
GO:0044763	single-organism cellular process	1336	14222	0.094	Biological Process	1.31861e-05	0.000359204
GO:0006898	receptor-mediated endocytosis	50	300	0.167	Biological Process	1.36185e-05	0.000369968
GO:0043067	regulation of programmed cell death	174	1430	0.122	Biological Process	1.41849e-05	0.000384306
GO:0007034	vacuolar transport	32	161	0.199	Biological Process	1.42437e-05	0.000384851
GO:0044705	multi-organism reproductive behavior	24	105	0.229	Biological Process	1.4999e-05	0.000404161
GO:0060999	positive regulation of dendritic spine development	15	49	0.306	Biological Process	1.54683e-05	0.000415678
GO:0044463	cell projection part	172	1416	0.121	Cellular Component	2.44856e-05	0.000446604
GO:0030175	filopodium	22	94	0.234	Cellular Component	2.48783e-05	0.000447465
GO:0003002	regionalization	78	540	0.144	Biological Process	1.69314e-05	0.000453769
GO:0043009	chordate embryonic development	95	692	0.137	Biological Process	1.75031e-05	0.000467652
GO:0010970	establishment of localization by movement along microtubule	30	148	0.203	Biological Process	1.75434e-05	0.000467652
GO:0019098	reproductive behavior	24	106	0.226	Biological Process	1.77611e-05	0.000472188
GO:0006950	response to stress	459	4346	0.106	Biological Process	1.83e-05	0.000485217
GO:1990778	protein localization to cell periphery	47	279	0.168	Biological Process	1.84112e-05	0.000486869
GO:0051050	positive regulation of transport	116	886	0.131	Biological Process	1.91468e-05	0.000504977
GO:0007389	pattern specification process	93	677	0.137	Biological Process	2.0907e-05	0.000549943
GO:0003015	heart process	40	225	0.178	Biological Process	2.13876e-05	0.000561099
GO:0046949	fatty-acyl-CoA biosynthetic process	11	29	0.379	Biological Process	2.22141e-05	0.000581251
GO:0060589	nucleoside-triphosphatase regulator activity	57	359	0.159	Molecular Function	1.44749e-05	0.000588041
GO:0034333	adherens junction assembly	20	81	0.247	Biological Process	2.29974e-05	0.000600165
GO:0007276	gamete generation	123	955	0.129	Biological Process	2.30766e-05	0.000600657
GO:0065007	biological regulation	1184	12428	0.095	Biological Process	2.33223e-05	0.000605466
GO:0080134	regulation of response to stress	164	1346	0.122	Biological Process	2.37362e-05	0.000614607
GO:0034086	maintenance of sister chromatid cohesion	7	12	0.583	Biological Process	2.44983e-05	0.000631054
GO:0034088	maintenance of mitotic sister chromatid cohesion	7	12	0.583	Biological Process	2.44983e-05	0.000631054
GO:0043954	cellular component maintenance	19	75	0.253	Biological Process	2.48059e-05	0.000637326
GO:0015629	actin cytoskeleton	66	444	0.149	Cellular Component	3.64348e-05	0.000641471
GO:0044291	cell-cell contact zone	17	64	0.266	Cellular Component	3.66555e-05	0.000641471
GO:0042981	regulation of apoptotic process	170	1406	0.121	Biological Process	2.5615e-05	0.000656417
GO:0031098	stress-activated protein kinase signaling cascade	48	291	0.165	Biological Process	2.64727e-05	0.000676654
GO:0044265	cellular macromolecule catabolic process	153	1243	0.123	Biological Process	2.68275e-05	0.000683964
GO:0051427	hormone receptor binding	32	163	0.196	Molecular Function	1.76203e-05	0.000703268
GO:0042176	regulation of protein catabolic process	63	417	0.151	Biological Process	2.77693e-05	0.000706165
GO:0097447	dendritic tree	84	604	0.139	Cellular Component	4.12773e-05	0.000707485
GO:0098590	plasma membrane region	135	1075	0.126	Cellular Component	4.19422e-05	0.000707485
GO:0071782	endoplasmic reticulum tubular network	9	21	0.429	Cellular Component	4.20667e-05	0.000707485
GO:0030155	regulation of cell adhesion	84	601	0.14	Biological Process	2.78949e-05	0.000707549
GO:0045807	positive regulation of endocytosis	28	137	0.204	Biological Process	2.82029e-05	0.000713541
GO:0032880	regulation of protein localization	116	894	0.13	Biological Process	2.85855e-05	0.000721384
GO:0031901	early endosome membrane	25	118	0.212	Cellular Component	4.38415e-05	0.000727881
GO:0032870	cellular response to hormone stimulus	95	702	0.135	Biological Process	3.09278e-05	0.000778519
GO:0000139	Golgi membrane	93	688	0.135	Cellular Component	4.87908e-05	0.000799799
GO:0070615	nucleosome-dependent ATPase activity	12	34	0.353	Molecular Function	2.1578e-05	0.000846378
GO:0035257	nuclear hormone receptor binding	30	150	0.2	Molecular Function	2.19683e-05	0.000847084
GO:0043410	positive regulation of MAPK cascade	68	463	0.147	Biological Process	3.41415e-05	0.000857244
GO:0051015	actin filament binding	32	165	0.194	Molecular Function	2.27696e-05	0.000863348
GO:0044451	nucleoplasm part	147	1195	0.123	Cellular Component	5.36114e-05	0.000867835
GO:0030139	endocytic vesicle	40	233	0.172	Cellular Component	5.55518e-05	0.000888143
GO:0009057	macromolecule catabolic process	185	1561	0.119	Biological Process	3.55925e-05	0.000891426
GO:0007044	cell-substrate junction assembly	21	90	0.233	Biological Process	3.62577e-05	0.000905805
GO:0032104	regulation of response to extracellular stimulus	36	199	0.181	Biological Process	3.69818e-05	0.000919274
GO:0032107	regulation of response to nutrient levels	36	199	0.181	Biological Process	3.69818e-05	0.000919274
GO:0031668	cellular response to extracellular stimulus	52	328	0.159	Biological Process	3.76823e-05	0.000934351
GO:0043632	modification-dependent macromolecule catabolic process	101	761	0.133	Biological Process	3.8639e-05	0.00095569
GO:0051276	chromosome organization	223	1940	0.115	Biological Process	3.90404e-05	0.000963223
GO:0030234	enzyme regulator activity	132	1045	0.126	Molecular Function	2.61231e-05	0.000974263
GO:0035264	multicellular organism growth	35	192	0.182	Biological Process	4.00078e-05	0.000984646
GO:0044448	cell cortex part	35	195	0.179	Cellular Component	6.29013e-05	0.000993381
GO:0016197	endosomal transport	48	296	0.162	Biological Process	4.13573e-05	0.00101535
GO:0097038	perinuclear endoplasmic reticulum	9	22	0.409	Cellular Component	6.5496e-05	0.00102189
GO:0035091	phosphatidylinositol binding	41	236	0.174	Molecular Function	2.80257e-05	0.00102836
GO:0010770	positive regulation of cell morphogenesis involved in differentiation	37	208	0.178	Biological Process	4.23068e-05	0.0010361
GO:0006893	Golgi to plasma membrane transport	16	59	0.271	Biological Process	4.35378e-05	0.00106363
GO:0019953	sexual reproduction	142	1150	0.123	Biological Process	4.54408e-05	0.0011074
GO:1901566	organonitrogen compound biosynthetic process	288	2603	0.111	Biological Process	4.6747e-05	0.00113644
GO:0002429	immune response-activating cell surface receptor signaling pathway	38	217	0.175	Biological Process	4.78226e-05	0.00115976
GO:0072659	protein localization to plasma membrane	44	265	0.166	Biological Process	4.80165e-05	0.00116027
GO:0071474	cellular hyperosmotic response	8	17	0.471	Biological Process	4.80772e-05	0.00116027
GO:0006631	fatty acid metabolic process	62	416	0.149	Biological Process	4.83422e-05	0.00116384
GO:0006325	chromatin organization	109	840	0.13	Biological Process	4.97429e-05	0.00119227
GO:0044702	single organism reproductive process	204	1758	0.116	Biological Process	4.97628e-05	0.00119227
GO:0016568	chromatin modification	88	647	0.136	Biological Process	5.01342e-05	0.00119828
GO:0070160	occluding junction	25	122	0.205	Cellular Component	7.81002e-05	0.00120404
GO:0043197	dendritic spine	32	174	0.184	Cellular Component	7.90443e-05	0.00120426
GO:0030335	positive regulation of cell migration	61	408	0.15	Biological Process	5.05182e-05	0.00120456
GO:0007548	sex differentiation	57	374	0.152	Biological Process	5.13784e-05	0.00122214
GO:0007045	cell-substrate adherens junction assembly	17	66	0.258	Biological Process	5.20962e-05	0.00123331
GO:0048041	focal adhesion assembly	17	66	0.258	Biological Process	5.20962e-05	0.00123331
GO:0071363	cellular response to growth factor stimulus	89	657	0.135	Biological Process	5.27978e-05	0.00124696
GO:0044309	neuron spine	32	175	0.183	Cellular Component	8.85151e-05	0.00133287
GO:0005102	receptor binding	177	1488	0.119	Molecular Function	3.74729e-05	0.00135319
GO:0017124	SH3 domain binding	25	118	0.212	Molecular Function	3.81468e-05	0.001356
GO:0005923	bicellular tight junction	24	116	0.207	Cellular Component	9.1905e-05	0.00136287
GO:0045335	phagocytic vesicle	23	109	0.211	Cellular Component	9.31316e-05	0.00136287
GO:0099738	cell cortex region	15	56	0.268	Cellular Component	9.36644e-05	0.00136287
GO:0009892	negative regulation of metabolic process	319	2929	0.109	Biological Process	5.78799e-05	0.00136374
GO:0019941	modification-dependent protein catabolic process	98	742	0.132	Biological Process	6.07308e-05	0.00142753
GO:0008022	protein C-terminus binding	39	224	0.174	Molecular Function	4.13788e-05	0.00144826
GO:0007155	cell adhesion	166	1390	0.119	Biological Process	6.21747e-05	0.00145803
GO:0023057	negative regulation of signaling	156	1293	0.121	Biological Process	6.29341e-05	0.00147236
GO:0071902	positive regulation of protein serine/threonine kinase activity	51	326	0.156	Biological Process	6.34513e-05	0.00147956
GO:0044257	cellular protein catabolic process	109	845	0.129	Biological Process	6.35396e-05	0.00147956
GO:0022610	biological adhesion	167	1402	0.119	Biological Process	6.76242e-05	0.00157028
GO:0030032	lamellipodium assembly	16	61	0.262	Biological Process	6.77514e-05	0.00157028
GO:0038127	ERBB signaling pathway	29	151	0.192	Biological Process	6.79288e-05	0.00157073
GO:0040017	positive regulation of locomotion	70	491	0.143	Biological Process	6.86977e-05	0.00158483
GO:0048477	oogenesis	53	344	0.154	Biological Process	6.95484e-05	0.00159834
GO:0045944	positive regulation of transcription from RNA polymerase II promoter	140	1141	0.123	Biological Process	6.9605e-05	0.00159834
GO:1901615	organic hydroxy compound metabolic process	88	653	0.135	Biological Process	7.01035e-05	0.00160359
GO:0051301	cell division	131	1055	0.124	Biological Process	7.01562e-05	0.00160359
GO:0005089	Rho guanyl-nucleotide exchange factor activity	18	72	0.25	Molecular Function	4.7188e-05	0.0016047
GO:0070577	lysine-acetylated histone binding	8	17	0.471	Molecular Function	4.72592e-05	0.0016047
GO:0006511	ubiquitin-dependent protein catabolic process	94	708	0.133	Biological Process	7.0411e-05	0.00160573
GO:0051172	negative regulation of nitrogen compound metabolic process	259	2322	0.112	Biological Process	7.11305e-05	0.00161842
GO:0030258	lipid modification	41	245	0.167	Biological Process	7.1501e-05	0.0016201
GO:0030148	sphingolipid biosynthetic process	21	94	0.223	Biological Process	7.1693e-05	0.0016201
GO:0033057	multicellular organism reproductive behavior	21	94	0.223	Biological Process	7.1693e-05	0.0016201
GO:0098858	actin-based cell projection	33	185	0.178	Cellular Component	0.000113782	0.00163719
GO:0032868	response to insulin	45	278	0.162	Biological Process	7.41033e-05	0.00167077
GO:0030111	regulation of Wnt signaling pathway	47	295	0.159	Biological Process	7.71761e-05	0.00173611
GO:0035384	thioester biosynthetic process	19	81	0.235	Biological Process	7.77968e-05	0.00174219
GO:0071616	acyl-CoA biosynthetic process	19	81	0.235	Biological Process	7.77968e-05	0.00174219
GO:0030041	actin filament polymerization	32	175	0.183	Biological Process	7.9074e-05	0.00176681
GO:0071417	cellular response to organonitrogen compound	75	538	0.139	Biological Process	8.05811e-05	0.00179279
GO:0070848	response to growth factor	91	683	0.133	Biological Process	8.05972e-05	0.00179279
GO:0071496	cellular response to external stimulus	58	389	0.149	Biological Process	8.2713e-05	0.00183575
GO:0010605	negative regulation of macromolecule metabolic process	294	2685	0.109	Biological Process	8.30061e-05	0.00183815
GO:0017137	Rab GTPase binding	33	180	0.183	Molecular Function	5.56948e-05	0.00186332
GO:0033135	regulation of peptidyl-serine phosphorylation	23	109	0.211	Biological Process	8.50296e-05	0.00187878
GO:0001764	neuron migration	31	168	0.185	Biological Process	8.52325e-05	0.00187908
GO:0032433	filopodium tip	8	19	0.421	Cellular Component	0.000132423	0.00188449
GO:0065003	macromolecular complex assembly	236	2096	0.113	Biological Process	8.75045e-05	0.0019249
GO:0051603	proteolysis involved in cellular protein catabolic process	104	805	0.129	Biological Process	8.7923e-05	0.00192984
GO:0031965	nuclear membrane	46	292	0.158	Cellular Component	0.000138098	0.00194388
GO:0051493	regulation of cytoskeleton organization	72	513	0.14	Biological Process	8.98299e-05	0.00196735
GO:2000147	positive regulation of cell motility	62	425	0.146	Biological Process	9.08134e-05	0.00198452
GO:0043934	sporulation	34	192	0.177	Biological Process	9.32039e-05	0.0020323
GO:0010810	regulation of cell-substrate adhesion	31	169	0.183	Biological Process	9.55726e-05	0.00207938
GO:0043406	positive regulation of MAP kinase activity	39	232	0.168	Biological Process	9.60723e-05	0.00208569
GO:0031988	membrane-bounded vesicle	158	1328	0.119	Cellular Component	0.000151637	0.0021115
GO:0071558	histone demethylase activity (H3-K27 specific)	4	4	1	Molecular Function	6.41301e-05	0.00211444
GO:0046875	ephrin receptor binding	10	27	0.37	Molecular Function	6.55547e-05	0.00213053
GO:0009968	negative regulation of signal transduction	142	1169	0.121	Biological Process	9.93046e-05	0.00215117
GO:0007173	epidermal growth factor receptor signaling pathway	26	132	0.197	Biological Process	0.000102603	0.00221779
GO:0016514	SWI/SNF complex	7	15	0.467	Cellular Component	0.000162293	0.00223584
GO:0008356	asymmetric cell division	18	76	0.237	Biological Process	0.000104204	0.0022397
GO:0006935	chemotaxis	86	642	0.134	Biological Process	0.000104262	0.0022397
GO:0007300	ovarian nurse cell to oocyte transport	5	7	0.714	Biological Process	0.000104293	0.0022397
GO:0043025	neuronal cell body	82	611	0.134	Cellular Component	0.000171061	0.00233184
GO:0030674	protein binding, bridging	35	198	0.177	Molecular Function	7.31753e-05	0.0023447
GO:0031589	cell-substrate adhesion	45	283	0.159	Biological Process	0.000113731	0.00243713
GO:0044459	plasma membrane part	291	2668	0.109	Cellular Component	0.000182051	0.00245579
GO:0002065	columnar/cuboidal epithelial cell differentiation	42	259	0.162	Biological Process	0.000121716	0.00260263
GO:0009987	cellular process	1489	16232	0.092	Biological Process	0.000123145	0.00262752
GO:0016241	regulation of macroautophagy	29	156	0.186	Biological Process	0.000124198	0.00264432
GO:0032446	protein modification by small protein conjugation	115	916	0.126	Biological Process	0.000124915	0.00265391
GO:0043408	regulation of MAPK cascade	88	664	0.133	Biological Process	0.000126793	0.00268464
GO:0045887	positive regulation of synaptic growth at neuromuscular junction	8	19	0.421	Biological Process	0.000126901	0.00268464
GO:0042330	taxis	87	655	0.133	Biological Process	0.000128065	0.00270351
GO:0035371	microtubule plus-end	8	20	0.4	Cellular Component	0.000203286	0.00271397
GO:0048585	negative regulation of response to stimulus	175	1499	0.117	Biological Process	0.000131308	0.0027661
GO:0007274	neuromuscular synaptic transmission	15	58	0.259	Biological Process	0.000134941	0.00283661
GO:0016023	cytoplasmic, membrane-bounded vesicle	151	1270	0.119	Cellular Component	0.000220118	0.00290871
GO:1902745	positive regulation of lamellipodium organization	9	24	0.375	Biological Process	0.000139143	0.00291877
GO:0008289	lipid binding	93	706	0.132	Molecular Function	9.36052e-05	0.00295766
GO:0051235	maintenance of location	52	345	0.151	Biological Process	0.000143287	0.00299937
GO:0060491	regulation of cell projection assembly	30	165	0.182	Biological Process	0.000144869	0.00302461
GO:1903827	regulation of cellular protein localization	70	503	0.139	Biological Process	0.000145101	0.00302461
GO:1901653	cellular response to peptide	53	354	0.15	Biological Process	0.000147826	0.00307498
GO:0008017	microtubule binding	45	282	0.16	Molecular Function	9.87226e-05	0.00307663
GO:0030426	growth cone	34	200	0.17	Cellular Component	0.000235246	0.00307721
GO:0014704	intercalated disc	13	48	0.271	Cellular Component	0.000240382	0.00311294
GO:0035295	tube development	129	1056	0.122	Biological Process	0.000163238	0.00338847
GO:0005905	coated pit	15	61	0.246	Cellular Component	0.000264288	0.00338864
GO:0008088	axo-dendritic transport	17	72	0.236	Biological Process	0.000167363	0.00346686
GO:0006979	response to oxidative stress	65	461	0.141	Biological Process	0.000169989	0.00351393
GO:0070161	anchoring junction	44	284	0.155	Cellular Component	0.000278317	0.00353354
GO:1901605	alpha-amino acid metabolic process	75	551	0.136	Biological Process	0.000172795	0.00356453
GO:0051648	vesicle localization	49	322	0.152	Biological Process	0.000174268	0.00358746
GO:1903391	regulation of adherens junction organization	14	53	0.264	Biological Process	0.00017555	0.00360246
GO:0007097	nuclear migration	12	41	0.293	Biological Process	0.000176083	0.00360246
GO:0040023	establishment of nucleus localization	12	41	0.293	Biological Process	0.000176083	0.00360246
GO:0006461	protein complex assembly	194	1697	0.114	Biological Process	0.000178694	0.00364088
GO:0070271	protein complex biogenesis	194	1697	0.114	Biological Process	0.000178694	0.00364088
GO:0051489	regulation of filopodium assembly	13	47	0.277	Biological Process	0.000179748	0.00365487
GO:0001745	compound eye morphogenesis	19	86	0.221	Biological Process	0.000181927	0.00369164
GO:0006605	protein targeting	87	662	0.131	Biological Process	0.000184467	0.00373556
GO:0030496	midbody	29	163	0.178	Cellular Component	0.000300993	0.00378433
GO:0019827	stem cell population maintenance	32	183	0.175	Biological Process	0.000187934	0.00379803
GO:0016567	protein ubiquitination	109	869	0.125	Biological Process	0.000193743	0.00390748
GO:0007281	germ cell development	73	535	0.136	Biological Process	0.000194785	0.00392054
GO:0016887	ATPase activity	95	731	0.13	Molecular Function	0.000129995	0.0039618
GO:0031625	ubiquitin protein ligase binding	44	277	0.159	Molecular Function	0.000130609	0.0039618
GO:0042692	muscle cell differentiation	61	428	0.143	Biological Process	0.000198232	0.00398186
GO:0002376	immune system process	267	2442	0.109	Biological Process	0.000208821	0.00418388
GO:0007031	peroxisome organization	18	80	0.225	Biological Process	0.000209131	0.00418388
GO:0032456	endocytic recycling	14	54	0.259	Biological Process	0.000217637	0.00434532
GO:0060090	binding, bridging	38	229	0.166	Molecular Function	0.000147142	0.00440457
GO:0002066	columnar/cuboidal epithelial cell development	30	169	0.178	Biological Process	0.000224406	0.00447149
GO:0060047	heart contraction	36	217	0.166	Biological Process	0.000228731	0.00454854
GO:0098727	maintenance of cell number	32	185	0.173	Biological Process	0.000230643	0.00457742
GO:0006520	cellular amino acid metabolic process	92	713	0.129	Biological Process	0.000232005	0.00459527
GO:0097485	neuron projection guidance	49	326	0.15	Biological Process	0.000235047	0.00464626
GO:0051272	positive regulation of cellular component movement	63	449	0.14	Biological Process	0.000243597	0.00479981
GO:0048259	regulation of receptor-mediated endocytosis	21	102	0.206	Biological Process	0.00024378	0.00479981
GO:0006357	regulation of transcription from RNA polymerase II promoter	255	2325	0.11	Biological Process	0.000245017	0.00481462
GO:0048278	vesicle docking	18	81	0.222	Biological Process	0.000246655	0.00482774
GO:2001237	negative regulation of extrinsic apoptotic signaling pathway	18	81	0.222	Biological Process	0.000246655	0.00482774
GO:1901699	cellular response to nitrogen compound	84	640	0.131	Biological Process	0.000247177	0.00482845
GO:0042538	hyperosmotic salinity response	7	16	0.438	Biological Process	0.000256224	0.00498558
GO:0072673	lamellipodium morphogenesis	7	16	0.438	Biological Process	0.000256224	0.00498558
GO:0044297	cell body	88	683	0.129	Cellular Component	0.000400978	0.00499295
GO:0003013	circulatory system process	62	441	0.141	Biological Process	0.000257557	0.00500174
GO:0042398	cellular modified amino acid biosynthetic process	23	117	0.197	Biological Process	0.000259206	0.00502394
GO:0032386	regulation of intracellular transport	70	513	0.136	Biological Process	0.000261246	0.00505365
GO:0030177	positive regulation of Wnt signaling pathway	25	132	0.189	Biological Process	0.000262444	0.00506695
GO:0051258	protein polymerization	48	319	0.15	Biological Process	0.000263912	0.00508542
GO:0070059	intrinsic apoptotic signaling pathway in response to endoplasmic reticulum stress	14	55	0.255	Biological Process	0.000268123	0.00515656
GO:0051650	establishment of vesicle localization	47	311	0.151	Biological Process	0.000275045	0.00527949
GO:0008286	insulin receptor signaling pathway	26	140	0.186	Biological Process	0.000276224	0.00529191
GO:0008064	regulation of actin polymerization or depolymerization	30	171	0.175	Biological Process	0.000277188	0.00530016
GO:0009890	negative regulation of biosynthetic process	191	1681	0.114	Biological Process	0.000278411	0.00531332
GO:0048311	mitochondrion distribution	9	26	0.346	Biological Process	0.00028191	0.00535328
GO:0007292	female gamete generation	58	407	0.143	Biological Process	0.000282216	0.00535328
GO:0048013	ephrin receptor signaling pathway	17	75	0.227	Biological Process	0.000282918	0.00535328
GO:0051893	regulation of focal adhesion assembly	13	49	0.265	Biological Process	0.000283197	0.00535328
GO:0090109	regulation of cell-substrate junction assembly	13	49	0.265	Biological Process	0.000283197	0.00535328
GO:0010558	negative regulation of macromolecule biosynthetic process	182	1592	0.114	Biological Process	0.000287349	0.00540899
GO:0030436	asexual sporulation	27	148	0.182	Biological Process	0.000287496	0.00540899
GO:0007041	lysosomal transport	20	96	0.208	Biological Process	0.000287776	0.00540899
GO:0032869	cellular response to insulin stimulus	38	236	0.161	Biological Process	0.000289659	0.00543412
GO:0033267	axon part	61	439	0.139	Cellular Component	0.000458904	0.00561415
GO:0031672	A band	13	51	0.255	Cellular Component	0.000459537	0.00561415
GO:0007295	growth of a germarium-derived egg chamber	4	5	0.8	Biological Process	0.000300486	0.00562661
GO:0005158	insulin receptor binding	8	20	0.4	Molecular Function	0.000191709	0.00566413
GO:0071559	response to transforming growth factor beta	35	212	0.165	Biological Process	0.000305049	0.00570132
GO:0030159	receptor signaling complex scaffold activity	9	25	0.36	Molecular Function	0.000196584	0.00573371
GO:0061695	transferase complex, transferring phosphorus-containing groups	57	404	0.141	Cellular Component	0.000474633	0.00574439
GO:0071560	cellular response to transforming growth factor beta stimulus	34	204	0.167	Biological Process	0.000308287	0.00575103
GO:0010631	epithelial cell migration	44	287	0.153	Biological Process	0.000309126	0.00575587
GO:0050770	regulation of axonogenesis	33	196	0.168	Biological Process	0.000310325	0.0057674
GO:0016604	nuclear body	88	687	0.128	Cellular Component	0.000484715	0.00581209
GO:0070603	SWI/SNF superfamily-type complex	17	78	0.218	Cellular Component	0.000495311	0.00585307
GO:0001726	ruffle	28	160	0.175	Cellular Component	0.000499711	0.00585307
GO:0098827	endoplasmic reticulum subcompartment	105	848	0.124	Cellular Component	0.000501691	0.00585307
GO:0019954	asexual reproduction	38	237	0.16	Biological Process	0.00031578	0.00585784
GO:0072358	cardiovascular system development	126	1044	0.121	Biological Process	0.000320851	0.00592979
GO:0072359	circulatory system development	126	1044	0.121	Biological Process	0.000320851	0.00592979
GO:0016874	ligase activity	49	325	0.151	Molecular Function	0.000205956	0.00593103
GO:0012506	vesicle membrane	84	651	0.129	Cellular Component	0.000514562	0.00594962
GO:0005783	endoplasmic reticulum	190	1682	0.113	Cellular Component	0.000526794	0.00603715
GO:0007411	axon guidance	48	322	0.149	Biological Process	0.000328663	0.00606289
GO:0032269	negative regulation of cellular protein metabolic process	136	1142	0.119	Biological Process	0.000331521	0.00610428
GO:0005085	guanyl-nucleotide exchange factor activity	46	300	0.153	Molecular Function	0.000215303	0.00612267
GO:0090132	epithelium migration	44	288	0.153	Biological Process	0.000333906	0.00613095
GO:0048639	positive regulation of developmental growth	35	213	0.164	Biological Process	0.000334202	0.00613095
GO:0051705	multi-organism behavior	29	165	0.176	Biological Process	0.000336695	0.0061653
GO:0032271	regulation of protein polymerization	34	205	0.166	Biological Process	0.000338394	0.00618503
GO:0014812	muscle cell migration	18	83	0.217	Biological Process	0.000339618	0.00619192
GO:1901698	response to nitrogen compound	131	1094	0.12	Biological Process	0.000340017	0.00619192
GO:0030832	regulation of actin filament length	30	173	0.173	Biological Process	0.00034072	0.00619339
GO:0002764	immune response-regulating signaling pathway	53	366	0.145	Biological Process	0.000342562	0.0062155
GO:0031094	platelet dense tubular network	5	9	0.556	Cellular Component	0.000551745	0.00626763
GO:0043434	response to peptide hormone	60	428	0.14	Biological Process	0.000346752	0.00628006
GO:0032970	regulation of actin filament-based process	51	349	0.146	Biological Process	0.000353315	0.00638729
GO:0019637	organophosphate metabolic process	159	1370	0.116	Biological Process	0.000356677	0.00643637
GO:0030971	receptor tyrosine kinase binding	17	74	0.23	Molecular Function	0.000231724	0.00650829
GO:0035337	fatty-acyl-CoA metabolic process	11	38	0.289	Biological Process	0.000362721	0.00653359
GO:0000160	phosphorelay signal transduction system	12	44	0.273	Biological Process	0.000365093	0.00655256
GO:0006972	hyperosmotic response	12	44	0.273	Biological Process	0.000365093	0.00655256
GO:0032956	regulation of actin cytoskeleton organization	47	315	0.149	Biological Process	0.000369255	0.00661052
GO:0038093	Fc receptor signaling pathway	21	105	0.2	Biological Process	0.000369652	0.00661052
GO:0010876	lipid localization	62	447	0.139	Biological Process	0.000371526	0.0066226
GO:0051403	stress-activated MAPK cascade	41	264	0.155	Biological Process	0.00037166	0.0066226
GO:0090130	tissue migration	45	298	0.151	Biological Process	0.000373481	0.00664314
GO:0018108	peptidyl-tyrosine phosphorylation	51	350	0.146	Biological Process	0.0003784	0.00671862
GO:0001738	morphogenesis of a polarized epithelium	23	120	0.192	Biological Process	0.000380194	0.00673844
GO:0030117	membrane coat	27	154	0.175	Cellular Component	0.000605593	0.00674096
GO:0048475	coated membrane	27	154	0.175	Cellular Component	0.000605593	0.00674096
GO:0005790	smooth endoplasmic reticulum	10	34	0.294	Cellular Component	0.000609029	0.00674096
GO:0031941	filamentous actin	8	23	0.348	Cellular Component	0.000618686	0.00678982
GO:0005215	transporter activity	201	1782	0.113	Molecular Function	0.00024542	0.00680892
GO:1904645	response to beta-amyloid	9	27	0.333	Biological Process	0.000389416	0.00688961
GO:0010243	response to organonitrogen compound	119	982	0.121	Biological Process	0.000400699	0.0070678
GO:0035338	long-chain fatty-acyl-CoA biosynthetic process	7	17	0.412	Biological Process	0.000401926	0.0070678
GO:0071786	endoplasmic reticulum tubular network organization	7	17	0.412	Biological Process	0.000401926	0.0070678
GO:0048749	compound eye development	22	113	0.195	Biological Process	0.000402331	0.0070678
GO:0048878	chemical homeostasis	126	1050	0.12	Biological Process	0.000404555	0.00709434
GO:0008283	cell proliferation	209	1875	0.111	Biological Process	0.000407702	0.00713694
GO:0050821	protein stabilization	28	159	0.176	Biological Process	0.000409031	0.00714761
GO:1901652	response to peptide	66	485	0.136	Biological Process	0.000416943	0.0072731
GO:0080009	mRNA methylation	8	22	0.364	Biological Process	0.000420302	0.00731885
GO:0002431	Fc receptor mediated stimulatory signaling pathway	15	64	0.234	Biological Process	0.000433217	0.00751741
GO:0046847	filopodium assembly	15	64	0.234	Biological Process	0.000433217	0.00751741
GO:0007017	microtubule-based process	102	821	0.124	Biological Process	0.000435001	0.00753521
GO:0045121	membrane raft	45	305	0.148	Cellular Component	0.000704039	0.00759776
GO:0098857	membrane microdomain	45	305	0.148	Cellular Component	0.000704039	0.00759776
GO:0048598	embryonic morphogenesis	95	755	0.126	Biological Process	0.000442696	0.00765518
GO:0005912	adherens junction	41	271	0.151	Cellular Component	0.000719824	0.00770391
GO:0006366	transcription from RNA polymerase II promoter	265	2451	0.108	Biological Process	0.000451275	0.00778998
GO:1901888	regulation of cell junction assembly	16	71	0.225	Biological Process	0.000453363	0.00781246
GO:0007298	border follicle cell migration	12	45	0.267	Biological Process	0.000457656	0.00786343
GO:0071375	cellular response to peptide hormone stimulus	47	318	0.148	Biological Process	0.000457903	0.00786343
GO:0044389	ubiquitin-like protein ligase binding	44	287	0.153	Molecular Function	0.000293123	0.00796069
GO:0034185	apolipoprotein binding	6	12	0.5	Molecular Function	0.000293933	0.00796069
GO:1902743	regulation of lamellipodium organization	11	39	0.282	Biological Process	0.000464665	0.0079658
GO:0090066	regulation of anatomical structure size	73	551	0.132	Biological Process	0.000469079	0.00802763
GO:0006575	cellular modified amino acid metabolic process	43	284	0.151	Biological Process	0.000470671	0.00803979
GO:0010942	positive regulation of cell death	84	653	0.129	Biological Process	0.000471407	0.00803979
GO:0006665	sphingolipid metabolic process	25	137	0.182	Biological Process	0.000472222	0.0080399
GO:0048608	reproductive structure development	76	579	0.131	Biological Process	0.000478196	0.00812769
GO:0005802	trans-Golgi network	34	213	0.16	Cellular Component	0.000766155	0.00813255
GO:0014070	response to organic cyclic compound	125	1045	0.12	Biological Process	0.000483947	0.00819842
GO:0018991	oviposition	14	58	0.241	Biological Process	0.000484006	0.00819842
GO:0046903	secretion	186	1649	0.113	Biological Process	0.000486524	0.00821512
GO:0007254	JNK cascade	34	209	0.163	Biological Process	0.000486644	0.00821512
GO:0006066	alcohol metabolic process	66	488	0.135	Biological Process	0.000493862	0.00832283
GO:0003713	transcription coactivator activity	46	305	0.151	Molecular Function	0.000315037	0.00840258
GO:1901981	phosphatidylinositol phosphate binding	28	157	0.178	Molecular Function	0.000317636	0.00840258
GO:0030135	coated vesicle	35	222	0.158	Cellular Component	0.000812586	0.00851499
GO:0005778	peroxisomal membrane	13	54	0.241	Cellular Component	0.000828485	0.00851499
GO:0030670	phagocytic vesicle membrane	13	54	0.241	Cellular Component	0.000828485	0.00851499
GO:0031903	microbody membrane	13	54	0.241	Cellular Component	0.000828485	0.00851499
GO:0007160	cell-matrix adhesion	30	177	0.169	Biological Process	0.000507589	0.00853968
GO:0048872	homeostasis of number of cells	41	268	0.153	Biological Process	0.000508857	0.00854657
GO:0043068	positive regulation of programmed cell death	78	599	0.13	Biological Process	0.000515771	0.00864171
GO:0014910	regulation of smooth muscle cell migration	15	65	0.231	Biological Process	0.00051713	0.00864171
GO:0051646	mitochondrion localization	15	65	0.231	Biological Process	0.00051713	0.00864171
GO:0097164	ammonium ion metabolic process	38	243	0.156	Biological Process	0.00052153	0.00870063
GO:0071565	nBAF complex	6	14	0.429	Cellular Component	0.000853711	0.00870516
GO:0030659	cytoplasmic vesicle membrane	81	634	0.128	Cellular Component	0.000864723	0.00874857
GO:0050775	positive regulation of dendrite morphogenesis	13	52	0.25	Biological Process	0.000531255	0.00883666
GO:0034248	regulation of cellular amide metabolic process	71	535	0.133	Biological Process	0.000531461	0.00883666
GO:0014909	smooth muscle cell migration	16	72	0.222	Biological Process	0.000535077	0.00888193
GO:1900073	regulation of neuromuscular synaptic transmission	5	9	0.556	Biological Process	0.000536374	0.00888861
GO:0002244	hematopoietic progenitor cell differentiation	32	194	0.165	Biological Process	0.000549517	0.00909126
GO:2000113	negative regulation of cellular macromolecule biosynthetic process	173	1523	0.114	Biological Process	0.000556072	0.00918442
GO:0007297	ovarian follicle cell migration	12	46	0.261	Biological Process	0.000569223	0.00937051
GO:0014911	positive regulation of smooth muscle cell migration	12	46	0.261	Biological Process	0.000569223	0.00937051
GO:0048732	gland development	68	509	0.134	Biological Process	0.000575258	0.00945353
GO:0022412	cellular process involved in reproduction in multicellular organism	86	676	0.127	Biological Process	0.000577119	0.00945353
GO:0061061	muscle structure development	86	676	0.127	Biological Process	0.000577119	0.00945353
GO:0016556	mRNA modification	10	34	0.294	Biological Process	0.00058063	0.0094798
GO:0034698	response to gonadotropin	10	34	0.294	Biological Process	0.00058063	0.0094798
GO:0002433	immune response-regulating cell surface receptor signaling pathway involved in phagocytosis	14	59	0.237	Biological Process	0.00058291	0.00948588
GO:0038096	Fc-gamma receptor signaling pathway involved in phagocytosis	14	59	0.237	Biological Process	0.00058291	0.00948588
GO:0061458	reproductive system development	76	583	0.13	Biological Process	0.000585819	0.00951764
GO:0009798	axis specification	33	203	0.163	Biological Process	0.000592108	0.00960412
GO:0048339	paraxial mesoderm development	8	23	0.348	Biological Process	0.000594084	0.00960485
GO:1904646	cellular response to beta-amyloid	8	23	0.348	Biological Process	0.000594084	0.00960485
GO:0019003	GDP binding	16	70	0.229	Molecular Function	0.000372474	0.00973998
GO:2000058	regulation of protein ubiquitination involved in ubiquitin-dependent protein catabolic process	26	147	0.177	Biological Process	0.000603933	0.00974822
GO:0050795	regulation of behavior	47	322	0.146	Biological Process	0.000605518	0.00975796
GO:2000370	positive regulation of clathrin-mediated endocytosis	7	18	0.389	Biological Process	0.000606959	0.00976536
GO:0072594	establishment of protein localization to organelle	83	649	0.128	Biological Process	0.000608685	0.00977731
GO:0016032	viral process	92	734	0.125	Biological Process	0.000615479	0.0098705
GO:1902903	regulation of fibril organization	45	305	0.148	Biological Process	0.000621249	0.00994699
GO:0050662	coenzyme binding	57	404	0.141	Molecular Function	0.000385043	0.00995423
GO:0098772	molecular function regulator	185	1636	0.113	Molecular Function	0.000389588	0.00995857
GO:0006869	lipid transport	55	393	0.14	Biological Process	0.000624801	0.00998777
GO:0004012	phospholipid-translocating ATPase activity	7	17	0.412	Molecular Function	0.00039611	0.0100128
GO:0019216	regulation of lipid metabolic process	50	349	0.143	Biological Process	0.000636202	0.0101443
GO:0090407	organophosphate biosynthetic process	102	830	0.123	Biological Process	0.00063663	0.0101443
GO:0016569	covalent chromatin modification	68	511	0.133	Biological Process	0.000640541	0.0101902
GO:0001701	in utero embryonic development	52	367	0.142	Biological Process	0.000650697	0.0103353
GO:0000302	response to reactive oxygen species	36	229	0.157	Biological Process	0.000653013	0.0103555
GO:1904949	ATPase complex	41	276	0.149	Cellular Component	0.00103764	0.0104166
GO:0042787	protein ubiquitination involved in ubiquitin-dependent protein catabolic process	26	148	0.176	Biological Process	0.00067137	0.0106297
GO:0051668	localization within membrane	28	164	0.171	Biological Process	0.000681791	0.0107775
GO:0018212	peptidyl-tyrosine modification	51	359	0.142	Biological Process	0.000686854	0.0108403
GO:0005795	Golgi stack	26	152	0.171	Cellular Component	0.0011033	0.0109905
GO:0048646	anatomical structure formation involved in morphogenesis	156	1361	0.115	Biological Process	0.000707808	0.0111533
GO:0050794	regulation of cellular process	1086	11465	0.095	Biological Process	0.00071038	0.0111761
GO:0035591	signaling adaptor activity	17	78	0.218	Molecular Function	0.000449491	0.0112373
GO:0007303	cytoplasmic transport, nurse cell to oocyte	3	3	1	Biological Process	0.000722338	0.0112574
GO:0036251	positive regulation of transcription from RNA polymerase II promoter in response to salt stress	3	3	1	Biological Process	0.000722338	0.0112574
GO:0061392	regulation of transcription from RNA polymerase II promoter in response to osmotic stress	3	3	1	Biological Process	0.000722338	0.0112574
GO:0061393	positive regulation of transcription from RNA polymerase II promoter in response to osmotic stress	3	3	1	Biological Process	0.000722338	0.0112574
GO:0061404	positive regulation of transcription from RNA polymerase II promoter in response to increased salt	3	3	1	Biological Process	0.000722338	0.0112574
GO:0061416	regulation of transcription from RNA polymerase II promoter in response to salt stress	3	3	1	Biological Process	0.000722338	0.0112574
GO:0050681	androgen receptor binding	11	39	0.282	Molecular Function	0.000455289	0.0112585
GO:0044708	single-organism behavior	75	578	0.13	Biological Process	0.000725224	0.0112847
GO:0034446	substrate adhesion-dependent cell spreading	16	74	0.216	Biological Process	0.000736849	0.0114476
GO:0034976	response to endoplasmic reticulum stress	41	273	0.15	Biological Process	0.000742561	0.0115184
GO:0042051	compound eye photoreceptor development	10	35	0.286	Biological Process	0.000748193	0.0115877
GO:0030031	cell projection assembly	68	514	0.132	Biological Process	0.000750954	0.0116123
GO:0031327	negative regulation of cellular biosynthetic process	185	1654	0.112	Biological Process	0.000760835	0.0117469
GO:0045927	positive regulation of growth	45	308	0.146	Biological Process	0.000766171	0.0118109
GO:0007507	heart development	77	598	0.129	Biological Process	0.000776104	0.0119427
GO:0018210	peptidyl-threonine modification	23	126	0.183	Biological Process	0.000777121	0.0119427
GO:0005770	late endosome	35	227	0.154	Cellular Component	0.00121527	0.0120136
GO:0099518	vesicle cytoskeletal trafficking	13	54	0.241	Biological Process	0.000782953	0.0120137
GO:0019884	antigen processing and presentation of exogenous antigen	19	96	0.198	Biological Process	0.000788671	0.0120828
GO:0001558	regulation of cell growth	59	433	0.136	Biological Process	0.000796355	0.0121818
GO:0072330	monocarboxylic acid biosynthetic process	57	415	0.137	Biological Process	0.000798505	0.0121959
GO:0000988	transcription factor activity, protein binding	86	675	0.127	Molecular Function	0.000509118	0.0122074
GO:0005548	phospholipid transporter activity	13	52	0.25	Molecular Function	0.000519259	0.0122074
GO:0000155	phosphorelay sensor kinase activity	9	28	0.321	Molecular Function	0.000519364	0.0122074
GO:0032947	protein complex scaffold	18	86	0.209	Molecular Function	0.000520489	0.0122074
GO:1990782	protein tyrosine kinase binding	18	86	0.209	Molecular Function	0.000520489	0.0122074
GO:0031975	envelope	156	1371	0.114	Cellular Component	0.00124721	0.0122359
GO:0031334	positive regulation of protein complex assembly	39	257	0.152	Biological Process	0.000806324	0.0122964
GO:0006633	fatty acid biosynthetic process	34	215	0.158	Biological Process	0.000816829	0.0124376
GO:0044403	symbiosis, encompassing mutualism through parasitism	100	817	0.122	Biological Process	0.000821023	0.0124823
GO:0006997	nucleus organization	27	158	0.171	Biological Process	0.000830186	0.0126024
GO:0034622	cellular macromolecular complex assembly	143	1237	0.116	Biological Process	0.000834271	0.0126451
GO:0021942	radial glia guided migration of Purkinje cell	4	6	0.667	Biological Process	0.00083707	0.0126489
GO:0071557	histone H3-K27 demethylation	4	6	0.667	Biological Process	0.00083707	0.0126489
GO:0017148	negative regulation of translation	33	207	0.159	Biological Process	0.000838885	0.0126571
GO:0008015	blood circulation	59	434	0.136	Biological Process	0.000843159	0.0127023
GO:0072665	protein localization to vacuole	17	82	0.207	Biological Process	0.00084704	0.0127415
GO:0008344	adult locomotory behavior	20	104	0.192	Biological Process	0.000851076	0.0127636
GO:0040014	regulation of multicellular organism growth	20	104	0.192	Biological Process	0.000851076	0.0127636
GO:0034764	positive regulation of transmembrane transport	32	199	0.161	Biological Process	0.000859154	0.0128599
GO:0008652	cellular amino acid biosynthetic process	48	336	0.143	Biological Process	0.000860088	0.0128599
GO:0006417	regulation of translation	64	480	0.133	Biological Process	0.000866101	0.0129304
GO:0030119	AP-type membrane coat adaptor complex	12	50	0.24	Cellular Component	0.00133744	0.0130224
GO:0035459	cargo loading into vesicle	7	19	0.368	Biological Process	0.000886992	0.0132107
GO:0019725	cellular homeostasis	108	896	0.121	Biological Process	0.000887536	0.0132107
GO:0009953	dorsal/ventral pattern formation	30	183	0.164	Biological Process	0.000892518	0.013265
GO:0010494	cytoplasmic stress granule	17	85	0.2	Cellular Component	0.0013788	0.013325
GO:0034440	lipid oxidation	19	97	0.196	Biological Process	0.000899803	0.0133533
GO:0015631	tubulin binding	53	375	0.141	Molecular Function	0.000581827	0.0134361
GO:0080025	phosphatidylinositol-3,5-bisphosphate binding	8	23	0.348	Molecular Function	0.00058469	0.0134361
GO:0007179	transforming growth factor beta receptor signaling pathway	26	151	0.172	Biological Process	0.000914654	0.0135535
GO:0071470	cellular response to osmotic stress	11	42	0.262	Biological Process	0.000923681	0.0136669
GO:0005901	caveola	16	78	0.205	Cellular Component	0.00142613	0.0136803
GO:0001654	eye development	70	537	0.13	Biological Process	0.000948792	0.0140176
GO:0009083	branched-chain amino acid catabolic process	10	36	0.278	Biological Process	0.000953599	0.0140469
GO:0036314	response to sterol	10	36	0.278	Biological Process	0.000953599	0.0140469
GO:0055085	transmembrane transport	198	1794	0.11	Biological Process	0.000963936	0.0141781
GO:0051248	negative regulation of protein metabolic process	138	1192	0.116	Biological Process	0.000968395	0.0142227
GO:0021543	pallium development	30	184	0.163	Biological Process	0.000976889	0.0143176
GO:0046928	regulation of neurotransmitter secretion	17	83	0.205	Biological Process	0.000977739	0.0143176
GO:0048260	positive regulation of receptor-mediated endocytosis	14	62	0.226	Biological Process	0.000988215	0.0144205
GO:0022406	membrane docking	29	176	0.165	Biological Process	0.000992221	0.0144205
GO:0034599	cellular response to oxidative stress	41	277	0.148	Biological Process	0.000993303	0.0144205
GO:0009292	genetic transfer	5	10	0.5	Biological Process	0.000993466	0.0144205
GO:0035791	platelet-derived growth factor receptor-beta signaling pathway	5	10	0.5	Biological Process	0.000993466	0.0144205
GO:0071684	organism emergence from protective structure	5	10	0.5	Biological Process	0.000993466	0.0144205
GO:0002495	antigen processing and presentation of peptide antigen via MHC class II	16	76	0.211	Biological Process	0.00100009	0.0144705
GO:0090630	activation of GTPase activity	16	76	0.211	Biological Process	0.00100009	0.0144705
GO:0015914	phospholipid transport	15	69	0.217	Biological Process	0.00100542	0.0144705
GO:0048806	genitalia development	15	69	0.217	Biological Process	0.00100542	0.0144705
GO:0034504	protein localization to nucleus	52	374	0.139	Biological Process	0.00100561	0.0144705
GO:0009952	anterior/posterior pattern specification	45	312	0.144	Biological Process	0.00100565	0.0144705
GO:0005730	nucleolus	105	876	0.12	Cellular Component	0.00152826	0.0145522
GO:0016311	dephosphorylation	62	465	0.133	Biological Process	0.00103454	0.0148649
GO:0050789	regulation of biological process	1125	11935	0.094	Biological Process	0.00103735	0.0148836
GO:0033627	cell adhesion mediated by integrin	12	49	0.245	Biological Process	0.00104909	0.0150304
GO:1903829	positive regulation of cellular protein localization	44	304	0.145	Biological Process	0.00105818	0.0151388
GO:0043065	positive regulation of apoptotic process	75	586	0.128	Biological Process	0.00106958	0.0152799
GO:0044699	single-organism process	1402	15204	0.092	Biological Process	0.00108296	0.0154489
GO:0019079	viral genome replication	20	106	0.189	Biological Process	0.00109032	0.0155316
GO:0004470	malic enzyme activity	3	3	1	Molecular Function	0.000717281	0.015579
GO:0004471	malate dehydrogenase (decarboxylating) (NAD+) activity	3	3	1	Molecular Function	0.000717281	0.015579
GO:0004473	malate dehydrogenase (decarboxylating) (NADP+) activity	3	3	1	Molecular Function	0.000717281	0.015579
GO:0004705	JUN kinase activity	3	3	1	Molecular Function	0.000717281	0.015579
GO:0005220	inositol 1,4,5-trisphosphate-sensitive calcium-release channel activity	3	3	1	Molecular Function	0.000717281	0.015579
GO:0032182	ubiquitin-like protein binding	26	149	0.174	Molecular Function	0.000719032	0.015579
GO:0003712	transcription cofactor activity	76	589	0.129	Molecular Function	0.000734374	0.0157613
GO:0008360	regulation of cell shape	27	161	0.168	Biological Process	0.00111219	0.015778
GO:0006929	substrate-dependent cell migration	8	25	0.32	Biological Process	0.00111397	0.015778
GO:0032482	Rab protein signal transduction	8	25	0.32	Biological Process	0.00111397	0.015778
GO:0036315	cellular response to sterol	8	25	0.32	Biological Process	0.00111397	0.015778
GO:0030833	regulation of actin filament polymerization	26	153	0.17	Biological Process	0.00111649	0.0157913
GO:0061097	regulation of protein tyrosine kinase activity	17	84	0.202	Biological Process	0.0011252	0.0158919
GO:0006508	proteolysis	217	1994	0.109	Biological Process	0.00113559	0.0160158
GO:0030313	cell envelope	32	206	0.155	Cellular Component	0.00170052	0.0160743
GO:0043277	apoptotic cell clearance	11	43	0.256	Biological Process	0.0011419	0.016082
GO:0032940	secretion by cell	170	1517	0.112	Biological Process	0.00115129	0.0161913
GO:0071564	npBAF complex	5	11	0.455	Cellular Component	0.00173377	0.0162698
GO:0097191	extrinsic apoptotic signaling pathway	30	186	0.161	Biological Process	0.00116671	0.016385
GO:0016570	histone modification	65	495	0.131	Biological Process	0.00117633	0.0164969
GO:0002757	immune response-activating signal transduction	48	341	0.141	Biological Process	0.00118452	0.0165883
GO:0030136	clathrin-coated vesicle	23	133	0.173	Cellular Component	0.00178952	0.0166722
GO:0090544	BAF-type complex	7	21	0.333	Cellular Component	0.0018069	0.0167138
GO:0043112	receptor metabolic process	28	170	0.165	Biological Process	0.00120901	0.0169075
GO:0016791	phosphatase activity	57	416	0.137	Molecular Function	0.000798196	0.016971
GO:0000268	peroxisome targeting sequence binding	4	6	0.667	Molecular Function	0.000829543	0.0169798
GO:0003836	beta-galactoside (CMP) alpha-2,3-sialyltransferase activity	4	6	0.667	Molecular Function	0.000829543	0.0169798
GO:0009374	biotin binding	4	6	0.667	Molecular Function	0.000829543	0.0169798
GO:0051011	microtubule minus-end binding	4	6	0.667	Molecular Function	0.000829543	0.0169798
GO:0000989	transcription factor activity, transcription factor binding	82	648	0.127	Molecular Function	0.000835927	0.0169798
GO:0005070	SH3/SH2 adaptor activity	12	48	0.25	Molecular Function	0.000843543	0.0169828
GO:0016323	basolateral plasma membrane	34	224	0.152	Cellular Component	0.00185293	0.017018
GO:0010498	proteasomal protein catabolic process	78	617	0.126	Biological Process	0.00122108	0.0170522
GO:0034249	negative regulation of cellular amide metabolic process	34	220	0.155	Biological Process	0.0012284	0.0171304
GO:0007178	transmembrane receptor protein serine/threonine kinase signaling pathway	46	324	0.142	Biological Process	0.00124028	0.0172683
GO:0016331	morphogenesis of embryonic epithelium	31	195	0.159	Biological Process	0.00124176	0.0172683
GO:0021537	telencephalon development	39	263	0.148	Biological Process	0.00125638	0.0174229
GO:0048588	developmental cell growth	39	263	0.148	Biological Process	0.00125638	0.0174229
GO:0070997	neuron death	49	351	0.14	Biological Process	0.00126812	0.0175536
GO:0051647	nucleus localization	12	50	0.24	Biological Process	0.00126934	0.0175536
GO:0071472	cellular response to salt stress	6	15	0.4	Biological Process	0.00127355	0.0175874
GO:0030707	ovarian follicle cell development	21	115	0.183	Biological Process	0.0012819	0.0176781
GO:0043405	regulation of MAP kinase activity	44	307	0.143	Biological Process	0.0012928	0.0178038
GO:0015630	microtubule cytoskeleton	131	1138	0.115	Cellular Component	0.00199615	0.0182043
GO:0045296	cadherin binding	9	30	0.3	Molecular Function	0.000913153	0.018223
GO:0008625	extrinsic apoptotic signaling pathway via death domain receptors	14	64	0.219	Biological Process	0.00137291	0.0188594
GO:0043270	positive regulation of ion transport	37	247	0.15	Biological Process	0.00137325	0.0188594
GO:0060562	epithelial tube morphogenesis	64	489	0.131	Biological Process	0.00138852	0.0190428
GO:0050804	modulation of synaptic transmission	57	425	0.134	Biological Process	0.00140836	0.0192884
GO:0030900	forebrain development	56	416	0.135	Biological Process	0.0014169	0.0193786
GO:0050890	cognition	47	335	0.14	Biological Process	0.0014194	0.0193815
GO:0050806	positive regulation of synaptic transmission	29	180	0.161	Biological Process	0.00142101	0.0193815
GO:0016418	S-acetyltransferase activity	5	10	0.5	Molecular Function	0.000982765	0.0194417
GO:0010508	positive regulation of autophagy	21	116	0.181	Biological Process	0.00143568	0.0195547
GO:0055114	oxidation-reduction process	141	1234	0.114	Biological Process	0.00144261	0.0196223
GO:0005088	Ras guanyl-nucleotide exchange factor activity	34	218	0.156	Molecular Function	0.00100325	0.0196758
GO:0048037	cofactor binding	74	577	0.128	Molecular Function	0.00101604	0.0197564
GO:0016877	ligase activity, forming carbon-sulfur bonds	12	49	0.245	Molecular Function	0.00102741	0.0198081
GO:0036120	cellular response to platelet-derived growth factor stimulus	8	26	0.308	Biological Process	0.00148377	0.0201175
GO:0051964	negative regulation of synapse assembly	8	26	0.308	Biological Process	0.00148377	0.0201175
GO:0006811	ion transport	211	1943	0.109	Biological Process	0.00148509	0.0201175
GO:0005913	cell-cell adherens junction	15	74	0.203	Cellular Component	0.00224367	0.0203186
GO:1901031	regulation of response to reactive oxygen species	10	38	0.263	Biological Process	0.00150309	0.0203336
GO:1901570	fatty acid derivative biosynthetic process	16	79	0.203	Biological Process	0.0015418	0.020829
GO:1901607	alpha-amino acid biosynthetic process	45	319	0.141	Biological Process	0.00158636	0.0214018
GO:1900006	positive regulation of dendrite development	18	94	0.191	Biological Process	0.00159007	0.0214229
GO:0035239	tube morphogenesis	93	767	0.121	Biological Process	0.00164958	0.0221946
GO:0035967	cellular response to topologically incorrect protein	25	149	0.168	Biological Process	0.00165342	0.0222162
GO:0005319	lipid transporter activity	28	170	0.165	Molecular Function	0.00116569	0.0222852
GO:0021932	hindbrain radial glia guided cell migration	5	11	0.455	Biological Process	0.00168707	0.0226377
GO:0042802	identical protein binding	189	1715	0.11	Molecular Function	0.00119886	0.0227284
GO:0061014	positive regulation of mRNA catabolic process	11	45	0.244	Biological Process	0.00170598	0.0228606
GO:0016885	ligase activity, forming carbon-carbon bonds	7	20	0.35	Molecular Function	0.00124216	0.0229973
GO:0001098	basal transcription machinery binding	12	50	0.24	Molecular Function	0.00124337	0.0229973
GO:0001099	basal RNA polymerase II transcription machinery binding	12	50	0.24	Molecular Function	0.00124337	0.0229973
GO:0035258	steroid hormone receptor binding	17	85	0.2	Molecular Function	0.00125772	0.0230752
GO:0002682	regulation of immune system process	135	1180	0.114	Biological Process	0.00172932	0.0231421
GO:0000278	mitotic cell cycle	125	1081	0.116	Biological Process	0.00173817	0.0232294
GO:0097503	sialylation	7	21	0.333	Biological Process	0.00174439	0.0232812
GO:0044438	microbody part	17	90	0.189	Cellular Component	0.00262459	0.0234403
GO:0044439	peroxisomal part	17	90	0.189	Cellular Component	0.00262459	0.0234403
GO:0051093	negative regulation of developmental process	110	934	0.118	Biological Process	0.00177193	0.0236171
GO:0030004	cellular monovalent inorganic cation homeostasis	21	118	0.178	Biological Process	0.00179086	0.0238374
GO:0004702	receptor signaling protein serine/threonine kinase activity	13	57	0.228	Molecular Function	0.00131412	0.023917
GO:0019395	fatty acid oxidation	18	95	0.189	Biological Process	0.00180059	0.0239348
GO:0032056	positive regulation of translation in response to stress	4	7	0.571	Biological Process	0.00181411	0.0240182
GO:0034091	regulation of maintenance of sister chromatid cohesion	4	7	0.571	Biological Process	0.00181411	0.0240182
GO:0034182	regulation of maintenance of mitotic sister chromatid cohesion	4	7	0.571	Biological Process	0.00181411	0.0240182
GO:0048592	eye morphogenesis	40	277	0.144	Biological Process	0.00181784	0.0240356
GO:0000186	activation of MAPKK activity	12	52	0.231	Biological Process	0.00182506	0.024099
GO:0031952	regulation of protein autophosphorylation	10	39	0.256	Biological Process	0.00186117	0.0244783
GO:0043001	Golgi to plasma membrane protein transport	10	39	0.256	Biological Process	0.00186117	0.0244783
GO:0098722	asymmetric stem cell division	10	39	0.256	Biological Process	0.00186117	0.0244783
GO:0045732	positive regulation of protein catabolic process	35	234	0.15	Biological Process	0.00186939	0.0245015
GO:0021885	forebrain cell migration	14	66	0.212	Biological Process	0.00187526	0.0245015
GO:0030521	androgen receptor signaling pathway	14	66	0.212	Biological Process	0.00187526	0.0245015
GO:0035418	protein localization to synapse	14	66	0.212	Biological Process	0.00187526	0.0245015
GO:0038094	Fc-gamma receptor signaling pathway	14	66	0.212	Biological Process	0.00187526	0.0245015
GO:0061659	ubiquitin-like protein ligase activity	51	371	0.137	Molecular Function	0.0013634	0.024617
GO:0000578	embryonic axis specification	19	103	0.184	Biological Process	0.00188881	0.0246463
GO:1901617	organic hydroxy compound biosynthetic process	39	269	0.145	Biological Process	0.0019127	0.0249095
GO:0006650	glycerophospholipid metabolic process	45	322	0.14	Biological Process	0.00191399	0.0249095
GO:0036119	response to platelet-derived growth factor	8	27	0.296	Biological Process	0.00194455	0.0252411
GO:0046662	regulation of oviposition	8	27	0.296	Biological Process	0.00194455	0.0252411
GO:0001841	neural tube formation	21	119	0.176	Biological Process	0.00199478	0.0258257
GO:0018107	peptidyl-threonine phosphorylation	21	119	0.176	Biological Process	0.00199478	0.0258257
GO:0030662	coated vesicle membrane	22	130	0.169	Cellular Component	0.00293714	0.026052
GO:0006970	response to osmotic stress	23	135	0.17	Biological Process	0.00202464	0.0261538
GO:0002504	antigen processing and presentation of peptide or polysaccharide antigen via MHC class II	16	81	0.198	Biological Process	0.00202539	0.0261538
GO:0070838	divalent metal ion transport	62	478	0.13	Biological Process	0.0020294	0.0261716
GO:0019787	ubiquitin-like protein transferase activity	66	510	0.129	Molecular Function	0.00147749	0.0264669
GO:0047496	vesicle transport along microtubule	11	46	0.239	Biological Process	0.00206325	0.0265737
GO:0050801	ion homeostasis	87	715	0.122	Biological Process	0.00207475	0.0266872
GO:0021915	neural tube development	30	193	0.155	Biological Process	0.00210556	0.0270486
GO:0019886	antigen processing and presentation of exogenous peptide antigen via MHC class II	15	74	0.203	Biological Process	0.00211547	0.0271408
GO:0009062	fatty acid catabolic process	19	104	0.183	Biological Process	0.00212078	0.0271738
GO:0038024	cargo receptor activity	18	94	0.191	Molecular Function	0.00154792	0.0275118
GO:0031623	receptor internalization	17	89	0.191	Biological Process	0.00217672	0.0278548
GO:0030968	endoplasmic reticulum unfolded protein response	20	112	0.179	Biological Process	0.00218103	0.027874
GO:0031430	M band	9	35	0.257	Cellular Component	0.00317201	0.0279439
GO:0044432	endoplasmic reticulum part	136	1203	0.113	Cellular Component	0.00321125	0.0280984
GO:0044088	regulation of vacuole organization	13	60	0.217	Biological Process	0.00220197	0.0281055
GO:0000287	magnesium ion binding	34	224	0.152	Molecular Function	0.00161147	0.0284194
GO:0042623	ATPase activity, coupled	71	559	0.127	Molecular Function	0.00164415	0.0287726
GO:0070410	co-SMAD binding	5	11	0.455	Molecular Function	0.00166921	0.0289883
GO:2000649	regulation of sodium ion transmembrane transporter activity	10	40	0.25	Biological Process	0.00228505	0.0291285
GO:0050852	T cell receptor signaling pathway	18	97	0.186	Biological Process	0.00229256	0.0291868
GO:0009070	serine family amino acid biosynthetic process	16	82	0.195	Biological Process	0.00231105	0.029347
GO:0017145	stem cell division	16	82	0.195	Biological Process	0.00231105	0.029347
GO:0015085	calcium ion transmembrane transporter activity	27	166	0.163	Molecular Function	0.00170717	0.0294228
GO:2000027	regulation of organ morphogenesis	35	237	0.148	Biological Process	0.00232472	0.029457
GO:0044272	sulfur compound biosynthetic process	55	416	0.132	Biological Process	0.00232563	0.029457
GO:0090575	RNA polymerase II transcription factor complex	28	181	0.155	Cellular Component	0.00339052	0.029468
GO:0097470	ribbon synapse	4	8	0.5	Cellular Component	0.0034468	0.0297574
GO:0035336	long-chain fatty-acyl-CoA metabolic process	7	22	0.318	Biological Process	0.0023623	0.0298059
GO:0045332	phospholipid translocation	7	22	0.318	Biological Process	0.0023623	0.0298059
GO:0099558	maintenance of synapse structure	7	22	0.318	Biological Process	0.0023623	0.0298059
GO:0008361	regulation of cell size	33	220	0.15	Biological Process	0.00236517	0.0298059
GO:0004726	non-membrane spanning protein tyrosine phosphatase activity	4	7	0.571	Molecular Function	0.00179812	0.0300788
GO:0004742	dihydrolipoyllysine-residue acetyltransferase activity	4	7	0.571	Molecular Function	0.00179812	0.0300788
GO:0019165	thiamine kinase activity	4	7	0.571	Molecular Function	0.00179812	0.0300788
GO:0030523	dihydrolipoamide S-acyltransferase activity	4	7	0.571	Molecular Function	0.00179812	0.0300788
GO:0006812	cation transport	162	1462	0.111	Biological Process	0.00240234	0.0302225
GO:0032101	regulation of response to external stimulus	99	835	0.119	Biological Process	0.00240431	0.0302225
GO:0006470	protein dephosphorylation	50	371	0.135	Biological Process	0.00241653	0.0303379
GO:0016775	phosphotransferase activity, nitrogenous group as acceptor	10	39	0.256	Molecular Function	0.0018283	0.0303605
GO:0009069	serine family amino acid metabolic process	20	113	0.177	Biological Process	0.00243153	0.0304877
GO:0016421	CoA carboxylase activity	6	16	0.375	Molecular Function	0.00186106	0.0306805
GO:0002478	antigen processing and presentation of exogenous peptide antigen	17	90	0.189	Biological Process	0.00246402	0.0308561
GO:0044419	interspecies interaction between organisms	102	865	0.118	Biological Process	0.00246793	0.0308662
GO:0001953	negative regulation of cell-matrix adhesion	8	28	0.286	Biological Process	0.00251096	0.031365
GO:0004673	protein histidine kinase activity	9	33	0.273	Molecular Function	0.00192628	0.0315273
GO:0000209	protein polyubiquitination	36	247	0.146	Biological Process	0.00255025	0.0318158
GO:0034198	cellular response to amino acid starvation	12	54	0.222	Biological Process	0.00256617	0.0319742
GO:0035770	ribonucleoprotein granule	33	225	0.147	Cellular Component	0.00372829	0.0319744
GO:0006085	acetyl-CoA biosynthetic process	13	61	0.213	Biological Process	0.0025728	0.0320167
GO:0042393	histone binding	28	176	0.159	Molecular Function	0.00198732	0.032294
GO:0016779	nucleotidyltransferase activity	52	387	0.134	Molecular Function	0.0020301	0.0327552
GO:0072522	purine-containing compound biosynthetic process	53	400	0.133	Biological Process	0.0026364	0.0327671
GO:0046328	regulation of JNK cascade	28	179	0.156	Biological Process	0.00264781	0.0328679
GO:0042493	response to drug	128	1124	0.114	Biological Process	0.00266414	0.0330293
GO:2000651	positive regulation of sodium ion transmembrane transporter activity	5	12	0.417	Biological Process	0.00267942	0.0330838
GO:0072511	divalent inorganic cation transport	70	559	0.125	Biological Process	0.00269268	0.0330838
GO:0007258	JUN phosphorylation	3	4	0.75	Biological Process	0.00269515	0.0330838
GO:0021747	cochlear nucleus development	3	4	0.75	Biological Process	0.00269515	0.0330838
GO:0051138	positive regulation of NK T cell differentiation	3	4	0.75	Biological Process	0.00269515	0.0330838
GO:0071106	adenosine 3',5'-bisphosphate transmembrane transport	3	4	0.75	Biological Process	0.00269515	0.0330838
GO:0071673	positive regulation of smooth muscle cell chemotaxis	3	4	0.75	Biological Process	0.00269515	0.0330838
GO:1902498	regulation of protein autoubiquitination	3	4	0.75	Biological Process	0.00269515	0.0330838
GO:0007498	mesoderm development	27	171	0.158	Biological Process	0.00273013	0.0334339
GO:0043604	amide biosynthetic process	145	1295	0.112	Biological Process	0.0027304	0.0334339
GO:0007267	cell-cell signaling	155	1396	0.111	Biological Process	0.00274564	0.0335792
GO:0050919	negative chemotaxis	10	41	0.244	Biological Process	0.0027831	0.0339955
GO:0030001	metal ion transport	121	1056	0.115	Biological Process	0.00280447	0.0342145
GO:0071900	regulation of protein serine/threonine kinase activity	60	466	0.129	Biological Process	0.0028103	0.0342436
GO:0044430	cytoskeletal part	167	1523	0.11	Cellular Component	0.00402142	0.0342614
GO:0006888	ER to Golgi vesicle-mediated transport	28	180	0.156	Biological Process	0.0028738	0.0349745
GO:0072509	divalent inorganic cation transmembrane transporter activity	44	316	0.139	Molecular Function	0.00218803	0.0350547
GO:0032411	positive regulation of transporter activity	18	99	0.182	Biological Process	0.00289245	0.0351585
GO:0006623	protein targeting to vacuole	14	69	0.203	Biological Process	0.00290706	0.0352929
GO:0048534	hematopoietic or lymphoid organ development	101	860	0.117	Biological Process	0.00292756	0.0354925
GO:0070201	regulation of establishment of protein localization	76	618	0.123	Biological Process	0.00293064	0.0354925
GO:0097285	cell-type specific apoptotic process	60	467	0.128	Biological Process	0.00295042	0.0356886
GO:0006564	L-serine biosynthetic process	11	48	0.229	Biological Process	0.00295981	0.0357587
GO:0051965	positive regulation of synapse assembly	16	84	0.19	Biological Process	0.00298339	0.0359998
GO:0051057	positive regulation of small GTPase mediated signal transduction	13	62	0.21	Biological Process	0.0029932	0.0360744
GO:2001236	regulation of extrinsic apoptotic signaling pathway	22	131	0.168	Biological Process	0.00300804	0.0361702
GO:0021987	cerebral cortex development	21	123	0.171	Biological Process	0.0030184	0.0361702
GO:0009950	dorsal/ventral axis specification	12	55	0.218	Biological Process	0.00301934	0.0361702
GO:0010883	regulation of lipid storage	12	55	0.218	Biological Process	0.00301934	0.0361702
GO:0014068	positive regulation of phosphatidylinositol 3-kinase signaling	12	55	0.218	Biological Process	0.00301934	0.0361702
GO:0010656	negative regulation of muscle cell apoptotic process	9	35	0.257	Biological Process	0.00304482	0.0364315
GO:0008373	sialyltransferase activity	7	22	0.318	Molecular Function	0.00233041	0.0370747
GO:0036464	cytoplasmic ribonucleoprotein granule	31	210	0.148	Cellular Component	0.00438696	0.0371314
GO:0044057	regulation of system process	65	515	0.126	Biological Process	0.00311125	0.0371635
GO:0008016	regulation of heart contraction	28	181	0.155	Biological Process	0.00311598	0.0371635
GO:0072329	monocarboxylic acid catabolic process	30	198	0.152	Biological Process	0.00312138	0.0371635
GO:0035335	peptidyl-tyrosine dephosphorylation	17	92	0.185	Biological Process	0.0031339	0.0371635
GO:0001672	regulation of chromatin assembly or disassembly	7	23	0.304	Biological Process	0.00313589	0.0371635
GO:0034204	lipid translocation	7	23	0.304	Biological Process	0.00313589	0.0371635
GO:0060004	reflex	7	23	0.304	Biological Process	0.00313589	0.0371635
GO:0061162	establishment of monopolar cell polarity	7	23	0.304	Biological Process	0.00313589	0.0371635
GO:0022402	cell cycle process	172	1574	0.109	Biological Process	0.00318349	0.0376826
GO:0043130	ubiquitin binding	21	121	0.174	Molecular Function	0.00239203	0.0377908
GO:0016769	transferase activity, transferring nitrogenous groups	9	34	0.265	Molecular Function	0.00241462	0.0378846
GO:0002520	immune system development	105	902	0.116	Biological Process	0.00321974	0.0380664
GO:0060560	developmental growth involved in morphogenesis	39	277	0.141	Biological Process	0.00323735	0.0382292
GO:0006887	exocytosis	83	688	0.121	Biological Process	0.00328068	0.0386925
GO:1903362	regulation of cellular protein catabolic process	43	313	0.137	Biological Process	0.00328437	0.0386925
GO:0040029	regulation of gene expression, epigenetic	51	386	0.132	Biological Process	0.00332429	0.0391065
GO:0043122	regulation of I-kappaB kinase/NF-kappaB signaling	26	165	0.158	Biological Process	0.00332738	0.0391065
GO:0035272	exocrine system development	14	70	0.2	Biological Process	0.00334	0.0392085
GO:2000059	negative regulation of protein ubiquitination involved in ubiquitin-dependent protein catabolic process	10	42	0.238	Biological Process	0.00336416	0.0392912
GO:0006930	substrate-dependent cell migration, cell extension	4	8	0.5	Biological Process	0.00337075	0.0392912
GO:0008258	head involution	4	8	0.5	Biological Process	0.00337075	0.0392912
GO:0016560	protein import into peroxisome matrix, docking	4	8	0.5	Biological Process	0.00337075	0.0392912
GO:0030007	cellular potassium ion homeostasis	4	8	0.5	Biological Process	0.00337075	0.0392912
GO:0061551	trigeminal ganglion development	4	8	0.5	Biological Process	0.00337075	0.0392912
GO:0007229	integrin-mediated signaling pathway	16	85	0.188	Biological Process	0.0033758	0.0393039
GO:0044853	plasma membrane raft	17	95	0.179	Cellular Component	0.00469178	0.0394536
GO:0032806	carboxy-terminal domain protein kinase complex	9	37	0.243	Cellular Component	0.00474368	0.0396326
GO:0043161	proteasome-mediated ubiquitin-dependent protein catabolic process	67	536	0.125	Biological Process	0.00342251	0.0397555
GO:0040013	negative regulation of locomotion	38	269	0.141	Biological Process	0.00342258	0.0397555
GO:0022029	telencephalon cell migration	13	63	0.206	Biological Process	0.00346791	0.0401414
GO:0090175	regulation of establishment of planar polarity	13	63	0.206	Biological Process	0.00346791	0.0401414
GO:1904377	positive regulation of protein localization to cell periphery	13	63	0.206	Biological Process	0.00346791	0.0401414
GO:0005516	calmodulin binding	30	196	0.153	Molecular Function	0.00257922	0.0401899
GO:0007018	microtubule-based movement	42	305	0.138	Biological Process	0.00348434	0.0402846
GO:0002119	nematode larval development	24	149	0.161	Biological Process	0.00350905	0.0405208
GO:0035904	aorta development	11	49	0.224	Biological Process	0.00351292	0.0405208
GO:0009081	branched-chain amino acid metabolic process	12	56	0.214	Biological Process	0.00353518	0.0407303
GO:0016909	SAP kinase activity	3	4	0.75	Molecular Function	0.00267673	0.0411457
GO:0071077	adenosine 3',5'-bisphosphate transmembrane transporter activity	3	4	0.75	Molecular Function	0.00267673	0.0411457
GO:0006732	coenzyme metabolic process	87	729	0.119	Biological Process	0.00358191	0.041221
GO:0009880	embryonic pattern specification	26	166	0.157	Biological Process	0.00361707	0.0415367
GO:0048002	antigen processing and presentation of peptide antigen	18	101	0.178	Biological Process	0.0036177	0.0415367
GO:0046330	positive regulation of JNK cascade	22	133	0.165	Biological Process	0.00363945	0.0416901
GO:0050851	antigen receptor-mediated signaling pathway	22	133	0.165	Biological Process	0.00363945	0.0416901
GO:0030534	adult behavior	28	183	0.153	Biological Process	0.00365259	0.0417926
GO:0034101	erythrocyte homeostasis	21	125	0.168	Biological Process	0.00367651	0.0419696
GO:0034620	cellular response to unfolded protein	21	125	0.168	Biological Process	0.00367651	0.0419696
GO:0043900	regulation of multi-organism process	58	453	0.128	Biological Process	0.00369763	0.0421623
GO:0018205	peptidyl-lysine modification	50	379	0.132	Biological Process	0.00373286	0.0422973
GO:0010640	regulation of platelet-derived growth factor receptor signaling pathway	6	18	0.333	Biological Process	0.003735	0.0422973
GO:0015919	peroxisomal membrane transport	6	18	0.333	Biological Process	0.003735	0.0422973
GO:0034349	glial cell apoptotic process	6	18	0.333	Biological Process	0.003735	0.0422973
GO:0043558	regulation of translational initiation in response to stress	6	18	0.333	Biological Process	0.003735	0.0422973
GO:0045886	negative regulation of synaptic growth at neuromuscular junction	6	18	0.333	Biological Process	0.003735	0.0422973
GO:0009898	cytoplasmic side of plasma membrane	40	292	0.137	Cellular Component	0.00518664	0.0428162
GO:0030131	clathrin adaptor complex	8	31	0.258	Cellular Component	0.00519084	0.0428162
GO:0006635	fatty acid beta-oxidation	14	71	0.197	Biological Process	0.00382419	0.0431877
GO:0072666	establishment of protein localization to vacuole	14	71	0.197	Biological Process	0.00382419	0.0431877
GO:0030336	negative regulation of cell migration	32	218	0.147	Biological Process	0.0038296	0.0431877
GO:0002262	myeloid cell homeostasis	24	150	0.16	Biological Process	0.00383099	0.0431877
GO:1903050	regulation of proteolysis involved in cellular protein catabolic process	40	289	0.138	Biological Process	0.00391845	0.0441236
GO:0010591	regulation of lamellipodium assembly	8	30	0.267	Biological Process	0.00402397	0.0449056
GO:0046716	muscle cell cellular homeostasis	8	30	0.267	Biological Process	0.00402397	0.0449056
GO:0001675	acrosome assembly	5	13	0.385	Biological Process	0.00403465	0.0449056
GO:0006166	purine ribonucleoside salvage	5	13	0.385	Biological Process	0.00403465	0.0449056
GO:0018158	protein oxidation	5	13	0.385	Biological Process	0.00403465	0.0449056
GO:0060396	growth hormone receptor signaling pathway	5	13	0.385	Biological Process	0.00403465	0.0449056
GO:0090110	cargo loading into COPII-coated vesicle	5	13	0.385	Biological Process	0.00403465	0.0449056
GO:1990416	cellular response to brain-derived neurotrophic factor stimulus	5	13	0.385	Biological Process	0.00403465	0.0449056
GO:0010761	fibroblast migration	10	43	0.233	Biological Process	0.00403758	0.0449056
GO:0035329	hippo signaling	10	43	0.233	Biological Process	0.00403758	0.0449056
GO:0038179	neurotrophin signaling pathway	10	43	0.233	Biological Process	0.00403758	0.0449056
GO:0034220	ion transmembrane transport	135	1208	0.112	Biological Process	0.00404937	0.0449865
GO:0010035	response to inorganic substance	76	626	0.121	Biological Process	0.0040705	0.0451707
GO:0009415	response to water	7	24	0.292	Biological Process	0.00408886	0.0452734
GO:0061339	establishment or maintenance of monopolar cell polarity	7	24	0.292	Biological Process	0.00408886	0.0452734
GO:0010324	membrane invagination	15	79	0.19	Biological Process	0.00409457	0.0452862
GO:0004842	ubiquitin-protein transferase activity	62	487	0.127	Molecular Function	0.00296862	0.0453262
GO:0042169	SH2 domain binding	9	35	0.257	Molecular Function	0.00299624	0.045443
GO:0007431	salivary gland development	12	57	0.211	Biological Process	0.00411974	0.045514
GO:0021795	cerebral cortex cell migration	11	50	0.22	Biological Process	0.00414572	0.0457169
GO:1901214	regulation of neuron death	43	317	0.136	Biological Process	0.00414731	0.0457169
GO:0004197	cysteine-type endopeptidase activity	17	92	0.185	Molecular Function	0.0030574	0.0460634
GO:0032409	regulation of transporter activity	33	228	0.145	Biological Process	0.00418741	0.0461079
GO:0032452	histone demethylase activity	7	23	0.304	Molecular Function	0.00309416	0.0463107
GO:0016405	CoA-ligase activity	8	29	0.276	Molecular Function	0.0031518	0.0465607
GO:0030507	spectrin binding	8	29	0.276	Molecular Function	0.0031518	0.0465607
GO:0005916	fascia adherens	4	9	0.444	Cellular Component	0.00576285	0.0466431
GO:0016028	rhabdomere	4	9	0.444	Cellular Component	0.00576285	0.0466431
GO:0032541	cortical endoplasmic reticulum	4	9	0.444	Cellular Component	0.00576285	0.0466431
GO:0022612	gland morphogenesis	23	143	0.161	Biological Process	0.00428562	0.047137
GO:0005262	calcium channel activity	20	116	0.172	Molecular Function	0.00324277	0.0473009
GO:0030276	clathrin binding	14	70	0.2	Molecular Function	0.00326849	0.0473009
GO:0004222	metalloendopeptidase activity	33	225	0.147	Molecular Function	0.00327387	0.0473009
GO:0042578	phosphoric ester hydrolase activity	64	508	0.126	Molecular Function	0.00328507	0.0473009
GO:0010629	negative regulation of gene expression	191	1781	0.107	Biological Process	0.00433258	0.0476009
GO:0042597	periplasmic space	23	146	0.158	Cellular Component	0.00596599	0.047719
GO:0030123	AP-3 adaptor complex	5	14	0.357	Cellular Component	0.00596949	0.047719
GO:0051881	regulation of mitochondrial membrane potential	14	72	0.194	Biological Process	0.00436395	0.0478927
GO:1903649	regulation of cytoplasmic transport	43	318	0.135	Biological Process	0.00439108	0.0481372
GO:0042175	nuclear outer membrane-endoplasmic reticulum membrane network	116	1025	0.113	Cellular Component	0.0060715	0.0482367
GO:0001843	neural tube closure	17	95	0.179	Biological Process	0.00441604	0.0483576
GO:0030097	hemopoiesis	95	813	0.117	Biological Process	0.00443617	0.0485246
GO:0006805	xenobiotic metabolic process	21	127	0.165	Biological Process	0.00445018	0.048571
GO:0006900	membrane budding	21	127	0.165	Biological Process	0.00445018	0.048571
GO:0042180	cellular ketone metabolic process	55	429	0.128	Biological Process	0.00448994	0.0489512
GO:0030218	erythrocyte differentiation	20	119	0.168	Biological Process	0.00449672	0.0489714
GO:0022892	substrate-specific transporter activity	167	1530	0.109	Molecular Function	0.00344553	0.0492993
GO:0006396	RNA processing	145	1313	0.11	Biological Process	0.0045416	0.0493673
GO:0045934	negative regulation of nucleobase-containing compound metabolic process	168	1547	0.109	Biological Process	0.004543	0.0493673
GO:0003774	motor activity	23	141	0.163	Molecular Function	0.00347737	0.0494438
GO:0007064	mitotic sister chromatid cohesion	9	37	0.243	Biological Process	0.00455796	0.0494758
GO:0008038	neuron recognition	13	65	0.2	Biological Process	0.00460046	0.0498827
GO:0051186	cofactor metabolic process	121	1072	0.113	Biological Process	0.00461703	0.0499831
GO:0060548	negative regulation of cell death	103	893	0.115	Biological Process	0.00461978	0.0499831
GO:1904019	epithelial cell apoptotic process	15	80	0.188	Biological Process	0.00463105	0.0500506
GO:0036449	microtubule minus-end	3	5	0.6	Cellular Component	0.00639659	0.0503916
GO:0005789	endoplasmic reticulum membrane	113	997	0.113	Cellular Component	0.00642055	0.0503916
GO:0055067	monovalent inorganic cation homeostasis	23	144	0.16	Biological Process	0.00467832	0.0504927
GO:0044706	multi-multicellular organism process	41	301	0.136	Biological Process	0.00468212	0.0504927
GO:0002253	activation of immune response	52	402	0.129	Biological Process	0.00470374	0.050671
GO:0030866	cortical actin cytoskeleton organization	12	58	0.207	Biological Process	0.00477935	0.0514297
GO:0051294	establishment of spindle orientation	10	44	0.227	Biological Process	0.00481309	0.0517037
GO:0006903	vesicle targeting	16	88	0.182	Biological Process	0.00481521	0.0517037
GO:0007423	sensory organ development	88	747	0.118	Biological Process	0.00485635	0.0520805
GO:0006563	L-serine metabolic process	11	51	0.216	Biological Process	0.00486601	0.0520805
GO:0061098	positive regulation of protein tyrosine kinase activity	11	51	0.216	Biological Process	0.00486601	0.0520805
GO:0031532	actin cytoskeleton reorganization	17	96	0.177	Biological Process	0.00492861	0.0526937
GO:1900180	regulation of protein localization to nucleus	24	153	0.157	Biological Process	0.00494887	0.052835
GO:0051588	regulation of neurotransmitter transport	20	120	0.167	Biological Process	0.00495245	0.052835
GO:0098602	single organism cell adhesion	76	631	0.12	Biological Process	0.00496343	0.0528427
GO:0048546	digestive tract morphogenesis	14	73	0.192	Biological Process	0.0049638	0.0528427
GO:0051491	positive regulation of filopodium assembly	8	31	0.258	Biological Process	0.0050042	0.0532158
GO:0009414	response to water deprivation	6	19	0.316	Biological Process	0.00504946	0.0534683
GO:0010592	positive regulation of lamellipodium assembly	6	19	0.316	Biological Process	0.00504946	0.0534683
GO:0021535	cell migration in hindbrain	6	19	0.316	Biological Process	0.00504946	0.0534683
GO:1904397	negative regulation of neuromuscular junction development	6	19	0.316	Biological Process	0.00504946	0.0534683
GO:0097479	synaptic vesicle localization	29	196	0.148	Biological Process	0.00510248	0.0539723
GO:0061630	ubiquitin protein ligase activity	48	362	0.133	Molecular Function	0.00383191	0.0541466
GO:0006790	sulfur compound metabolic process	82	690	0.119	Biological Process	0.00512853	0.0541902
GO:0000993	RNA polymerase II core binding	8	30	0.267	Molecular Function	0.00396585	0.0547293
GO:0005154	epidermal growth factor receptor binding	8	30	0.267	Molecular Function	0.00396585	0.0547293
GO:0019783	ubiquitin-like protein-specific protease activity	20	118	0.169	Molecular Function	0.00396799	0.0547293
GO:0044390	ubiquitin-like protein conjugating enzyme binding	10	43	0.233	Molecular Function	0.00396949	0.0547293
GO:0005545	1-phosphatidylinositol binding	5	13	0.385	Molecular Function	0.00399343	0.0547293
GO:0070063	RNA polymerase binding	12	57	0.211	Molecular Function	0.00404126	0.0550531
GO:0033138	positive regulation of peptidyl-serine phosphorylation	15	81	0.185	Biological Process	0.00522325	0.0551324
GO:0046856	phosphatidylinositol dephosphorylation	7	25	0.28	Biological Process	0.00524576	0.0553113
GO:0042181	ketone biosynthetic process	38	276	0.138	Biological Process	0.00528309	0.0556459
GO:0004713	protein tyrosine kinase activity	26	168	0.155	Molecular Function	0.00412769	0.0558957
GO:0090087	regulation of peptide transport	70	575	0.122	Biological Process	0.0053258	0.0560364
GO:0000118	histone deacetylase complex	13	68	0.191	Cellular Component	0.00718461	0.0560486
GO:0009628	response to abiotic stimulus	145	1319	0.11	Biological Process	0.00534435	0.0561722
GO:0060606	tube closure	17	97	0.175	Biological Process	0.00548877	0.0576292
GO:0051058	negative regulation of small GTPase mediated signal transduction	12	59	0.203	Biological Process	0.00552057	0.0578811
GO:0071103	DNA conformation change	112	988	0.113	Biological Process	0.00552756	0.0578811
GO:0009410	response to xenobiotic stimulus	42	313	0.134	Biological Process	0.00553023	0.0578811
GO:0019882	antigen processing and presentation	23	146	0.158	Biological Process	0.0055538	0.0580667
GO:0004725	protein tyrosine phosphatase activity	18	103	0.175	Molecular Function	0.00437672	0.0584907
GO:0016903	oxidoreductase activity, acting on the aldehyde or oxo group of donors	19	111	0.171	Molecular Function	0.00439645	0.0584907
GO:0047485	protein N-terminus binding	19	111	0.171	Molecular Function	0.00439645	0.0584907
GO:0035070	salivary gland histolysis	4	9	0.444	Biological Process	0.00563825	0.0585189
GO:0048133	male germ-line stem cell asymmetric division	4	9	0.444	Biological Process	0.00563825	0.0585189
GO:0061550	cranial ganglion development	4	9	0.444	Biological Process	0.00563825	0.0585189
GO:0071921	cohesin localization to chromatin	4	9	0.444	Biological Process	0.00563825	0.0585189
GO:0090435	protein localization to nuclear envelope	4	9	0.444	Biological Process	0.00563825	0.0585189
GO:1901046	positive regulation of oviposition	4	9	0.444	Biological Process	0.00563825	0.0585189
GO:1903897	regulation of PERK-mediated unfolded protein response	4	9	0.444	Biological Process	0.00563825	0.0585189
GO:0051253	negative regulation of RNA metabolic process	150	1372	0.109	Biological Process	0.00566415	0.0587265
GO:0055082	cellular chemical homeostasis	85	722	0.118	Biological Process	0.00567214	0.058748
GO:0030120	vesicle coat	12	61	0.197	Cellular Component	0.00762326	0.0587626
GO:0043198	dendritic shaft	12	61	0.197	Cellular Component	0.00762326	0.0587626
GO:0045785	positive regulation of cell adhesion	45	341	0.132	Biological Process	0.00569421	0.0589153
GO:0009612	response to mechanical stimulus	31	215	0.144	Biological Process	0.0057012	0.0589262
GO:0002684	positive regulation of immune system process	92	791	0.116	Biological Process	0.00574462	0.0592672
GO:0043414	macromolecule methylation	44	332	0.133	Biological Process	0.00575049	0.0592672
GO:0061351	neural precursor cell proliferation	28	189	0.148	Biological Process	0.00575207	0.0592672
GO:0016417	S-acyltransferase activity	9	37	0.243	Molecular Function	0.00448703	0.0593488
GO:0031445	regulation of heterochromatin assembly	5	14	0.357	Biological Process	0.0058169	0.0598112
GO:0071378	cellular response to growth hormone stimulus	5	14	0.357	Biological Process	0.0058169	0.0598112
GO:0055086	nucleobase-containing small molecule metabolic process	109	960	0.114	Biological Process	0.00586424	0.0602357
GO:0019902	phosphatase binding	29	195	0.149	Molecular Function	0.00458642	0.0603127
GO:0016605	PML body	16	92	0.174	Cellular Component	0.00790361	0.0605632
GO:0009165	nucleotide biosynthetic process	62	501	0.124	Biological Process	0.00590524	0.0605942
GO:0002169	3-methylcrotonyl-CoA carboxylase complex, mitochondrial	2	2	1	Cellular Component	0.00815328	0.0609239
GO:0032116	SMC loading complex	2	2	1	Cellular Component	0.00815328	0.0609239
GO:0034684	integrin alphav-beta5 complex	2	2	1	Cellular Component	0.00815328	0.0609239
GO:0045170	spectrosome	2	2	1	Cellular Component	0.00815328	0.0609239
GO:0030118	clathrin coat	10	47	0.213	Cellular Component	0.00818591	0.0609239
GO:0005915	zonula adherens	5	15	0.333	Cellular Component	0.0082969	0.0610482
GO:0009317	acetyl-CoA carboxylase complex	5	15	0.333	Cellular Component	0.0082969	0.0610482
GO:0000245	spliceosomal complex assembly	13	67	0.194	Biological Process	0.00601289	0.0615717
GO:0030865	cortical cytoskeleton organization	13	67	0.194	Biological Process	0.00601289	0.0615717
GO:0014902	myotube differentiation	19	114	0.167	Biological Process	0.00606394	0.061935
GO:0043123	positive regulation of I-kappaB kinase/NF-kappaB signaling	19	114	0.167	Biological Process	0.00606394	0.061935
GO:0051961	negative regulation of nervous system development	44	333	0.132	Biological Process	0.00606705	0.061935
GO:0032872	regulation of stress-activated MAPK cascade	31	216	0.144	Biological Process	0.0061005	0.0622126
GO:0090543	Flemming body	7	27	0.259	Cellular Component	0.00854382	0.0625098
GO:0006578	amino-acid betaine biosynthetic process	8	32	0.25	Biological Process	0.00615704	0.0627249
GO:0016491	oxidoreductase activity	121	1076	0.112	Molecular Function	0.00480281	0.0627954
GO:0003373	dynamin polymerization involved in membrane fission	3	5	0.6	Biological Process	0.00628714	0.0630807
GO:0003374	dynamin polymerization involved in mitochondrial fission	3	5	0.6	Biological Process	0.00628714	0.0630807
GO:0008069	dorsal/ventral axis specification, ovarian follicular epithelium	3	5	0.6	Biological Process	0.00628714	0.0630807
GO:0018242	protein O-linked glycosylation via serine	3	5	0.6	Biological Process	0.00628714	0.0630807
GO:0032057	negative regulation of translational initiation in response to stress	3	5	0.6	Biological Process	0.00628714	0.0630807
GO:0034093	positive regulation of maintenance of sister chromatid cohesion	3	5	0.6	Biological Process	0.00628714	0.0630807
GO:0034184	positive regulation of maintenance of mitotic sister chromatid cohesion	3	5	0.6	Biological Process	0.00628714	0.0630807
GO:0036466	synaptic vesicle recycling via endosome	3	5	0.6	Biological Process	0.00628714	0.0630807
GO:0045915	positive regulation of catecholamine metabolic process	3	5	0.6	Biological Process	0.00628714	0.0630807
GO:0045964	positive regulation of dopamine metabolic process	3	5	0.6	Biological Process	0.00628714	0.0630807
GO:0048386	positive regulation of retinoic acid receptor signaling pathway	3	5	0.6	Biological Process	0.00628714	0.0630807
GO:0048567	ectodermal digestive tract morphogenesis	3	5	0.6	Biological Process	0.00628714	0.0630807
GO:0051136	regulation of NK T cell differentiation	3	5	0.6	Biological Process	0.00628714	0.0630807
GO:1903898	negative regulation of PERK-mediated unfolded protein response	3	5	0.6	Biological Process	0.00628714	0.0630807
GO:2000586	regulation of platelet-derived growth factor receptor-beta signaling pathway	3	5	0.6	Biological Process	0.00628714	0.0630807
GO:0001944	vasculature development	77	647	0.119	Biological Process	0.00632264	0.0632252
GO:0006090	pyruvate metabolic process	24	156	0.154	Biological Process	0.00632571	0.0632252
GO:0032874	positive regulation of stress-activated MAPK cascade	24	156	0.154	Biological Process	0.00632571	0.0632252
GO:0031396	regulation of protein ubiquitination	45	343	0.131	Biological Process	0.00632697	0.0632252
GO:0097190	apoptotic signaling pathway	66	541	0.122	Biological Process	0.00636907	0.063582
GO:0008483	transaminase activity	8	31	0.258	Molecular Function	0.00493289	0.0641275
GO:1901293	nucleoside phosphate biosynthetic process	62	503	0.123	Biological Process	0.0064345	0.0641708
GO:0060828	regulation of canonical Wnt signaling pathway	31	217	0.143	Biological Process	0.00652289	0.064922
GO:0070302	regulation of stress-activated protein kinase signaling cascade	31	217	0.143	Biological Process	0.00652289	0.064922
GO:0010565	regulation of cellular ketone metabolic process	20	123	0.163	Biological Process	0.00655315	0.065158
GO:0006984	ER-nucleus signaling pathway	9	39	0.231	Biological Process	0.00659949	0.0655531
GO:0031954	positive regulation of protein autophosphorylation	7	26	0.269	Biological Process	0.00663175	0.0657423
GO:0061063	positive regulation of nematode larval development	7	26	0.269	Biological Process	0.00663175	0.0657423
GO:0016765	transferase activity, transferring alkyl or aryl (other than methyl) groups	15	81	0.185	Molecular Function	0.00511007	0.0660534
GO:0008270	zinc ion binding	131	1179	0.111	Molecular Function	0.00513986	0.0660631
GO:1990928	response to amino acid starvation	10	46	0.217	Biological Process	0.00671128	0.0664644
GO:0032092	positive regulation of protein binding	16	91	0.176	Biological Process	0.00671911	0.0664758
GO:0016830	carbon-carbon lyase activity	21	129	0.163	Molecular Function	0.00521089	0.0665999
GO:0051129	negative regulation of cellular component organization	90	776	0.116	Biological Process	0.00674065	0.0666226
GO:1902115	regulation of organelle assembly	26	174	0.149	Biological Process	0.00679182	0.0669951
GO:1903055	positive regulation of extracellular matrix organization	26	174	0.149	Biological Process	0.00679182	0.0669951
GO:0046626	regulation of insulin receptor signaling pathway	13	68	0.191	Biological Process	0.00683819	0.0673857
GO:0070304	positive regulation of stress-activated protein kinase signaling cascade	24	157	0.153	Biological Process	0.00684948	0.0674301
GO:0009791	post-embryonic development	59	476	0.124	Biological Process	0.0068819	0.0676822
GO:0031624	ubiquitin conjugating enzyme binding	9	38	0.237	Molecular Function	0.00542141	0.0689035
GO:1903522	regulation of blood circulation	32	227	0.141	Biological Process	0.0070344	0.0690454
GO:2000146	negative regulation of cell motility	32	227	0.141	Biological Process	0.0070344	0.0690454
GO:0007584	response to nutrient	33	236	0.14	Biological Process	0.00708065	0.0694308
GO:0046467	membrane lipid biosynthetic process	23	149	0.154	Biological Process	0.00711761	0.0697246
GO:0098771	inorganic ion homeostasis	78	660	0.118	Biological Process	0.00713659	0.0698417
GO:0005041	low-density lipoprotein receptor activity	4	9	0.444	Molecular Function	0.00559057	0.0702682
GO:0045294	alpha-catenin binding	4	9	0.444	Molecular Function	0.00559057	0.0702682
GO:0051046	regulation of secretion	84	719	0.117	Biological Process	0.00721737	0.0705627
GO:0048194	Golgi vesicle budding	12	61	0.197	Biological Process	0.00727531	0.0710594
GO:1903507	negative regulation of nucleic acid-templated transcription	140	1280	0.109	Biological Process	0.0073073	0.0713017
GO:0071214	cellular response to abiotic stimulus	41	309	0.133	Biological Process	0.00733716	0.071523
GO:0050730	regulation of peptidyl-tyrosine phosphorylation	30	210	0.143	Biological Process	0.00736154	0.0716903
GO:0016999	antibiotic metabolic process	15	84	0.179	Biological Process	0.00737553	0.0717562
GO:0030228	lipoprotein particle receptor activity	5	14	0.357	Molecular Function	0.00575853	0.0719816
GO:0030168	platelet activation	24	158	0.152	Biological Process	0.00740842	0.0720058
GO:1902679	negative regulation of RNA biosynthetic process	141	1291	0.109	Biological Process	0.00746718	0.0725061
GO:0007623	circadian rhythm	32	228	0.14	Biological Process	0.00749921	0.0726182
GO:0090162	establishment of epithelial cell polarity	8	33	0.242	Biological Process	0.00750064	0.0726182
GO:2000300	regulation of synaptic vesicle exocytosis	8	33	0.242	Biological Process	0.00750064	0.0726182
GO:0061136	regulation of proteasomal protein catabolic process	36	264	0.136	Biological Process	0.00755551	0.0730783
GO:0006873	cellular ion homeostasis	70	584	0.12	Biological Process	0.00761143	0.0734689
GO:0044282	small molecule catabolic process	70	584	0.12	Biological Process	0.00761143	0.0734689
GO:0046660	female sex differentiation	21	133	0.158	Biological Process	0.00761807	0.0734689
GO:0032007	negative regulation of TOR signaling	11	54	0.204	Biological Process	0.00763403	0.0735515
GO:0016709	oxidoreductase activity, acting on paired donors, with incorporation or reduction of molecular oxygen, NAD(P)H as one donor, and incorporation of one atom of oxygen	17	98	0.173	Molecular Function	0.00595827	0.0738782
GO:0016741	transferase activity, transferring one-carbon groups	41	306	0.134	Molecular Function	0.0059752	0.0738782
GO:0006164	purine nucleotide biosynthetic process	48	375	0.128	Biological Process	0.00779575	0.0741241
GO:0090150	establishment of protein localization to membrane	40	301	0.133	Biological Process	0.00781652	0.0741241
GO:0043603	cellular amide metabolic process	167	1559	0.107	Biological Process	0.0078363	0.0741241
GO:2000785	regulation of autophagosome assembly	9	40	0.225	Biological Process	0.00785207	0.0741241
GO:0006911	phagocytosis, engulfment	10	47	0.213	Biological Process	0.00785515	0.0741241
GO:0010812	negative regulation of cell-substrate adhesion	10	47	0.213	Biological Process	0.00785515	0.0741241
GO:0006323	DNA packaging	96	840	0.114	Biological Process	0.00786143	0.0741241
GO:0051099	positive regulation of binding	26	176	0.148	Biological Process	0.00787144	0.0741241
GO:0007268	synaptic transmission	83	712	0.117	Biological Process	0.00796167	0.0741241
GO:0060070	canonical Wnt signaling pathway	36	265	0.136	Biological Process	0.00801036	0.0741241
GO:0009606	tropism	2	2	1	Biological Process	0.00805531	0.0741241
GO:0009741	response to brassinosteroid	2	2	1	Biological Process	0.00805531	0.0741241
GO:0010090	trichome morphogenesis	2	2	1	Biological Process	0.00805531	0.0741241
GO:0021577	hindbrain structural organization	2	2	1	Biological Process	0.00805531	0.0741241
GO:0032242	regulation of nucleoside transport	2	2	1	Biological Process	0.00805531	0.0741241
GO:0034309	primary alcohol biosynthetic process	2	2	1	Biological Process	0.00805531	0.0741241
GO:0035574	histone H4-K20 demethylation	2	2	1	Biological Process	0.00805531	0.0741241
GO:0035887	aortic smooth muscle cell differentiation	2	2	1	Biological Process	0.00805531	0.0741241
GO:0036228	protein targeting to nuclear inner membrane	2	2	1	Biological Process	0.00805531	0.0741241
GO:0042062	long-term strengthening of neuromuscular junction	2	2	1	Biological Process	0.00805531	0.0741241
GO:0046086	adenosine biosynthetic process	2	2	1	Biological Process	0.00805531	0.0741241
GO:0048338	mesoderm structural organization	2	2	1	Biological Process	0.00805531	0.0741241
GO:0048815	hermaphrodite genitalia morphogenesis	2	2	1	Biological Process	0.00805531	0.0741241
GO:0051088	PMA-inducible membrane protein ectodomain proteolysis	2	2	1	Biological Process	0.00805531	0.0741241
GO:0055116	entry into reproductive diapause	2	2	1	Biological Process	0.00805531	0.0741241
GO:0061554	ganglion formation	2	2	1	Biological Process	0.00805531	0.0741241
GO:0061556	trigeminal ganglion morphogenesis	2	2	1	Biological Process	0.00805531	0.0741241
GO:0061559	cranial ganglion morphogenesis	2	2	1	Biological Process	0.00805531	0.0741241
GO:0061560	cranial ganglion formation	2	2	1	Biological Process	0.00805531	0.0741241
GO:0061561	trigeminal ganglion formation	2	2	1	Biological Process	0.00805531	0.0741241
GO:0071307	cellular response to vitamin K	2	2	1	Biological Process	0.00805531	0.0741241
GO:0072414	response to mitotic cell cycle checkpoint signaling	2	2	1	Biological Process	0.00805531	0.0741241
GO:0090626	plant epidermis morphogenesis	2	2	1	Biological Process	0.00805531	0.0741241
GO:1902633	1-phosphatidyl-1D-myo-inositol 4,5-bisphosphate metabolic process	2	2	1	Biological Process	0.00805531	0.0741241
GO:1902794	heterochromatin island assembly	2	2	1	Biological Process	0.00805531	0.0741241
GO:1902801	regulation of heterochromatin island assembly	2	2	1	Biological Process	0.00805531	0.0741241
GO:1903526	negative regulation of membrane tubulation	2	2	1	Biological Process	0.00805531	0.0741241
GO:1903665	negative regulation of asexual reproduction	2	2	1	Biological Process	0.00805531	0.0741241
GO:1903943	regulation of hepatocyte apoptotic process	2	2	1	Biological Process	0.00805531	0.0741241
GO:1903944	negative regulation of hepatocyte apoptotic process	2	2	1	Biological Process	0.00805531	0.0741241
GO:1904412	regulation of cardiac ventricle development	2	2	1	Biological Process	0.00805531	0.0741241
GO:1990069	stomatal opening	2	2	1	Biological Process	0.00805531	0.0741241
GO:1990611	regulation of cytoplasmic translational initiation in response to stress	2	2	1	Biological Process	0.00805531	0.0741241
GO:1990625	negative regulation of cytoplasmic translational initiation in response to stress	2	2	1	Biological Process	0.00805531	0.0741241
GO:2000055	positive regulation of Wnt signaling pathway involved in dorsal/ventral axis specification	2	2	1	Biological Process	0.00805531	0.0741241
GO:2000277	positive regulation of oxidative phosphorylation uncoupler activity	2	2	1	Biological Process	0.00805531	0.0741241
GO:0015918	sterol transport	14	77	0.182	Biological Process	0.00805991	0.0741241
GO:0009401	phosphoenolpyruvate-dependent sugar phosphotransferase system	5	15	0.333	Biological Process	0.00808857	0.0741241
GO:0019323	pentose catabolic process	5	15	0.333	Biological Process	0.00808857	0.0741241
GO:0032185	septin cytoskeleton organization	5	15	0.333	Biological Process	0.00808857	0.0741241
GO:0042761	very long-chain fatty acid biosynthetic process	5	15	0.333	Biological Process	0.00808857	0.0741241
GO:0048755	branching morphogenesis of a nerve	5	15	0.333	Biological Process	0.00808857	0.0741241
GO:1901407	regulation of phosphorylation of RNA polymerase II C-terminal domain	5	15	0.333	Biological Process	0.00808857	0.0741241
GO:1903729	regulation of plasma membrane organization	18	109	0.165	Biological Process	0.00817549	0.0747798
GO:0001568	blood vessel development	73	615	0.119	Biological Process	0.0081793	0.0747798
GO:0000045	autophagosome assembly	15	85	0.176	Biological Process	0.00823261	0.0747798
GO:2001023	regulation of response to drug	15	85	0.176	Biological Process	0.00823261	0.0747798
GO:0099537	trans-synaptic signaling	83	713	0.116	Biological Process	0.00824228	0.0747798
GO:0003279	cardiac septum development	17	101	0.168	Biological Process	0.00826989	0.0747798
GO:0014020	primary neural tube formation	17	101	0.168	Biological Process	0.00826989	0.0747798
GO:0019350	teichoic acid biosynthetic process	7	27	0.259	Biological Process	0.00827227	0.0747798
GO:0032925	regulation of activin receptor signaling pathway	7	27	0.259	Biological Process	0.00827227	0.0747798
GO:0045948	positive regulation of translational initiation	7	27	0.259	Biological Process	0.00827227	0.0747798
GO:0046374	teichoic acid metabolic process	7	27	0.259	Biological Process	0.00827227	0.0747798
GO:0061462	protein localization to lysosome	7	27	0.259	Biological Process	0.00827227	0.0747798
GO:1902235	regulation of endoplasmic reticulum stress-induced intrinsic apoptotic signaling pathway	7	27	0.259	Biological Process	0.00827227	0.0747798
GO:0000122	negative regulation of transcription from RNA polymerase II promoter	92	802	0.115	Biological Process	0.00829503	0.0747798
GO:0003382	epithelial cell morphogenesis	12	62	0.194	Biological Process	0.00830302	0.0747798
GO:0006099	tricarboxylic acid cycle	12	62	0.194	Biological Process	0.00830302	0.0747798
GO:0006101	citrate metabolic process	12	62	0.194	Biological Process	0.00830302	0.0747798
GO:0045747	positive regulation of Notch signaling pathway	12	62	0.194	Biological Process	0.00830302	0.0747798
GO:1990089	response to nerve growth factor	12	62	0.194	Biological Process	0.00830302	0.0747798
GO:0060249	anatomical structure homeostasis	52	414	0.126	Biological Process	0.00833895	0.0750354
GO:0045137	development of primary sexual characteristics	38	284	0.134	Biological Process	0.00839166	0.0754415
GO:0031256	leading edge membrane	23	153	0.15	Cellular Component	0.0104326	0.0754846
GO:0030288	outer membrane-bounded periplasmic space	21	136	0.154	Cellular Component	0.0104338	0.0754846
GO:0042391	regulation of membrane potential	49	386	0.127	Biological Process	0.00843108	0.0757274
GO:0007283	spermatogenesis	66	548	0.12	Biological Process	0.0084423	0.0757597
GO:2000021	regulation of ion homeostasis	26	177	0.147	Biological Process	0.00846192	0.075815
GO:0006338	chromatin remodeling	31	221	0.14	Biological Process	0.0084637	0.075815
GO:0070646	protein modification by small protein removal	33	239	0.138	Biological Process	0.00852691	0.0762707
GO:0051271	negative regulation of cellular component movement	34	248	0.137	Biological Process	0.00852993	0.0762707
GO:0061665	SUMO ligase activity	3	5	0.6	Molecular Function	0.00624524	0.0763866
GO:0071253	connexin binding	3	5	0.6	Molecular Function	0.00624524	0.0763866
GO:0043473	pigmentation	20	126	0.159	Biological Process	0.00855321	0.0764102
GO:0072521	purine-containing compound metabolic process	85	734	0.116	Biological Process	0.00862192	0.0767225
GO:0000226	microtubule cytoskeleton organization	71	597	0.119	Biological Process	0.00863305	0.0767225
GO:0071407	cellular response to organic cyclic compound	71	597	0.119	Biological Process	0.00863305	0.0767225
GO:0046165	alcohol biosynthetic process	27	186	0.145	Biological Process	0.00863441	0.0767225
GO:0010888	negative regulation of lipid storage	6	21	0.286	Biological Process	0.00864537	0.0767225
GO:0046337	phosphatidylethanolamine metabolic process	6	21	0.286	Biological Process	0.00864537	0.0767225
GO:0008380	RNA splicing	65	539	0.121	Biological Process	0.00866104	0.0767225
GO:0006816	calcium ion transport	50	396	0.126	Biological Process	0.00867223	0.0767225
GO:0030855	epithelial cell differentiation	87	754	0.115	Biological Process	0.00870076	0.0767225
GO:0007354	zygotic determination of anterior/posterior axis, embryo	4	10	0.4	Biological Process	0.00873477	0.0767225
GO:0009297	pilus assembly	4	10	0.4	Biological Process	0.00873477	0.0767225
GO:0016199	axon midline choice point recognition	4	10	0.4	Biological Process	0.00873477	0.0767225
GO:0016334	establishment or maintenance of polarity of follicular epithelium	4	10	0.4	Biological Process	0.00873477	0.0767225
GO:0019568	arabinose catabolic process	4	10	0.4	Biological Process	0.00873477	0.0767225
GO:0022027	interkinetic nuclear migration	4	10	0.4	Biological Process	0.00873477	0.0767225
GO:0043711	pilus organization	4	10	0.4	Biological Process	0.00873477	0.0767225
GO:0070544	histone H3-K36 demethylation	4	10	0.4	Biological Process	0.00873477	0.0767225
GO:0090148	membrane fission	4	10	0.4	Biological Process	0.00873477	0.0767225
GO:1901033	positive regulation of response to reactive oxygen species	4	10	0.4	Biological Process	0.00873477	0.0767225
GO:0006904	vesicle docking involved in exocytosis	13	70	0.186	Biological Process	0.00875674	0.0768476
GO:0009306	protein secretion	89	774	0.115	Biological Process	0.00876833	0.0768814
GO:0001751	compound eye photoreceptor cell differentiation	11	55	0.2	Biological Process	0.0087877	0.0769156
GO:0046579	positive regulation of Ras protein signal transduction	11	55	0.2	Biological Process	0.0087877	0.0769156
GO:0099536	synaptic signaling	83	715	0.116	Biological Process	0.00882876	0.077207
GO:0006643	membrane lipid metabolic process	29	204	0.142	Biological Process	0.00888167	0.0776014
GO:0045165	cell fate commitment	53	425	0.125	Biological Process	0.00894086	0.07805
GO:0071396	cellular response to lipid	68	569	0.12	Biological Process	0.00900432	0.0784443
GO:0042542	response to hydrogen peroxide	21	135	0.156	Biological Process	0.00901236	0.0784443
GO:0032434	regulation of proteasomal ubiquitin-dependent protein catabolic process	31	222	0.14	Biological Process	0.00901701	0.0784443
GO:0021700	developmental maturation	45	350	0.129	Biological Process	0.00902868	0.0784443
GO:0048010	vascular endothelial growth factor receptor signaling pathway	14	78	0.179	Biological Process	0.00903336	0.0784443
GO:0072384	organelle transport along microtubule	14	78	0.179	Biological Process	0.00903336	0.0784443
GO:0007413	axonal fasciculation	8	34	0.235	Biological Process	0.00905338	0.078481
GO:0008206	bile acid metabolic process	8	34	0.235	Biological Process	0.00905338	0.078481
GO:0005547	phosphatidylinositol-3,4,5-trisphosphate binding	9	39	0.231	Molecular Function	0.00649935	0.0790696
GO:0015711	organic anion transport	73	618	0.118	Biological Process	0.0091388	0.0791234
GO:0007635	chemosensory behavior	10	48	0.208	Biological Process	0.00914339	0.0791234
GO:0017038	protein import	44	341	0.129	Biological Process	0.00917028	0.0792723
GO:0030261	chromosome condensation	78	667	0.117	Biological Process	0.00917655	0.0792723
GO:0030955	potassium ion binding	6	20	0.3	Molecular Function	0.0065976	0.0798379
GO:0006913	nucleocytoplasmic transport	59	483	0.122	Biological Process	0.00926828	0.0799379
GO:0002090	regulation of receptor internalization	9	41	0.22	Biological Process	0.00927771	0.0799379
GO:0006376	mRNA splice site selection	9	41	0.22	Biological Process	0.00927771	0.0799379
GO:0010638	positive regulation of organelle organization	75	638	0.118	Biological Process	0.00929749	0.0800389
GO:0005672	transcription factor TFIIA complex	5	16	0.312	Cellular Component	0.0111847	0.0802471
GO:0000145	exocyst	8	35	0.229	Cellular Component	0.011216	0.0802471
GO:0045177	apical part of cell	49	390	0.126	Cellular Component	0.011283	0.0802832
GO:0008202	steroid metabolic process	38	286	0.133	Biological Process	0.00937091	0.0806011
GO:0007249	I-kappaB kinase/NF-kappaB signaling	28	196	0.143	Biological Process	0.00938518	0.0806542
GO:0045892	negative regulation of transcription, DNA-templated	136	1249	0.109	Biological Process	0.00940414	0.0807473
GO:0097060	synaptic membrane	42	325	0.129	Cellular Component	0.0114992	0.0808448
GO:0005667	transcription factor complex	50	400	0.125	Cellular Component	0.0115801	0.0808448
GO:0005643	nuclear pore	13	72	0.181	Cellular Component	0.0116117	0.0808448
GO:0031594	neuromuscular junction	13	72	0.181	Cellular Component	0.0116117	0.0808448
GO:0009308	amine metabolic process	37	277	0.134	Biological Process	0.00944824	0.081056
GO:0046486	glycerolipid metabolic process	50	398	0.126	Biological Process	0.00951083	0.0815225
GO:0005726	perichromatin fibrils	3	6	0.5	Cellular Component	0.0119364	0.0817867
GO:0008091	spectrin	3	6	0.5	Cellular Component	0.0119364	0.0817867
GO:0031264	death-inducing signaling complex	3	6	0.5	Cellular Component	0.0119364	0.0817867
GO:0022898	regulation of transmembrane transporter activity	30	214	0.14	Biological Process	0.00955519	0.0818323
GO:0030666	endocytic vesicle membrane	19	121	0.157	Cellular Component	0.0121141	0.0825671
GO:0046822	regulation of nucleocytoplasmic transport	23	153	0.15	Biological Process	0.00974662	0.0833999
GO:0008593	regulation of Notch signaling pathway	21	136	0.154	Biological Process	0.00978308	0.0836399
GO:0016875	ligase activity, forming carbon-oxygen bonds	20	124	0.161	Molecular Function	0.00699066	0.0837039
GO:0016876	ligase activity, forming aminoacyl-tRNA and related compounds	20	124	0.161	Molecular Function	0.00699066	0.0837039
GO:0051223	regulation of protein transport	69	581	0.119	Biological Process	0.00982206	0.083901
GO:0015748	organophosphate ester transport	27	188	0.144	Biological Process	0.00990966	0.0843594
GO:0035966	response to topologically incorrect protein	27	188	0.144	Biological Process	0.00990966	0.0843594
GO:0048489	synaptic vesicle transport	27	188	0.144	Biological Process	0.00990966	0.0843594
GO:0097480	establishment of synaptic vesicle localization	27	188	0.144	Biological Process	0.00990966	0.0843594
GO:0010608	posttranscriptional regulation of gene expression	70	591	0.118	Biological Process	0.00992186	0.084391
GO:0004386	helicase activity	39	291	0.134	Molecular Function	0.00717188	0.0854242
GO:0033993	response to lipid	108	968	0.112	Biological Process	0.0100561	0.0854595
GO:0090002	establishment of protein localization to plasma membrane	11	56	0.196	Biological Process	0.0100716	0.0855187
GO:0009360	DNA polymerase III complex	10	50	0.2	Cellular Component	0.0126924	0.0856078
GO:1904115	axon cytoplasm	10	50	0.2	Cellular Component	0.0126924	0.0856078
GO:0050778	positive regulation of immune response	65	543	0.12	Biological Process	0.0101283	0.0859252
GO:0051052	regulation of DNA metabolic process	57	466	0.122	Biological Process	0.0101368	0.0859252
GO:0034767	positive regulation of ion transmembrane transport	22	145	0.152	Biological Process	0.0101793	0.0861732
GO:1901532	regulation of hematopoietic progenitor cell differentiation	15	87	0.172	Biological Process	0.0101834	0.0861732
GO:0006658	phosphatidylserine metabolic process	7	28	0.25	Biological Process	0.0101927	0.0861787
GO:0006275	regulation of DNA replication	32	233	0.137	Biological Process	0.0102219	0.086309
GO:0030162	regulation of proteolysis	86	749	0.115	Biological Process	0.0102255	0.086309
GO:0008540	proteasome regulatory particle, base subcomplex	4	11	0.364	Cellular Component	0.0130324	0.0874451
GO:0016878	acid-thiol ligase activity	8	33	0.242	Molecular Function	0.00739663	0.0876424
GO:0031902	late endosome membrane	19	122	0.156	Cellular Component	0.0131714	0.0879226
GO:0019903	protein phosphatase binding	23	150	0.153	Molecular Function	0.00750134	0.0881181
GO:0043175	RNA polymerase core enzyme binding	9	40	0.225	Molecular Function	0.00773444	0.0881181
GO:0003676	nucleic acid binding	371	3717	0.1	Molecular Function	0.0077548	0.0881181
GO:0003989	acetyl-CoA carboxylase activity	5	15	0.333	Molecular Function	0.00800888	0.0881181
GO:0003835	beta-galactoside alpha-2,6-sialyltransferase activity	2	2	1	Molecular Function	0.00801778	0.0881181
GO:0004485	methylcrotonoyl-CoA carboxylase activity	2	2	1	Molecular Function	0.00801778	0.0881181
GO:0004572	mannosyl-oligosaccharide 1,3-1,6-alpha-mannosidase activity	2	2	1	Molecular Function	0.00801778	0.0881181
GO:0004612	phosphoenolpyruvate carboxykinase (ATP) activity	2	2	1	Molecular Function	0.00801778	0.0881181
GO:0004658	propionyl-CoA carboxylase activity	2	2	1	Molecular Function	0.00801778	0.0881181
GO:0004999	vasoactive intestinal polypeptide receptor activity	2	2	1	Molecular Function	0.00801778	0.0881181
GO:0008466	glycogenin glucosyltransferase activity	2	2	1	Molecular Function	0.00801778	0.0881181
GO:0008863	formate dehydrogenase (NAD+) activity	2	2	1	Molecular Function	0.00801778	0.0881181
GO:0035575	histone demethylase activity (H4-K20 specific)	2	2	1	Molecular Function	0.00801778	0.0881181
GO:0070699	type II activin receptor binding	2	2	1	Molecular Function	0.00801778	0.0881181
GO:1903135	cupric ion binding	2	2	1	Molecular Function	0.00801778	0.0881181
GO:0019722	calcium-mediated signaling	26	180	0.144	Biological Process	0.0104544	0.0881659
GO:0048599	oocyte development	19	120	0.158	Biological Process	0.0104749	0.0882645
GO:0033179	proton-transporting V-type ATPase, V0 domain	8	36	0.222	Cellular Component	0.0133074	0.0883745
GO:0047473	D-alanine-poly(phosphoribitol) ligase activity	7	27	0.259	Molecular Function	0.00816847	0.0889152
GO:0071889	14-3-3 protein binding	7	27	0.259	Molecular Function	0.00816847	0.0889152
GO:0048232	male gamete generation	69	583	0.118	Biological Process	0.0105818	0.0889836
GO:0007435	salivary gland morphogenesis	10	49	0.204	Biological Process	0.0105871	0.0889836
GO:0007520	myoblast fusion	10	49	0.204	Biological Process	0.0105871	0.0889836
GO:0007059	chromosome segregation	110	990	0.111	Biological Process	0.0106097	0.0890985
GO:0044242	cellular lipid catabolic process	28	198	0.141	Biological Process	0.0107136	0.089895
GO:0015931	nucleobase-containing compound transport	40	307	0.13	Biological Process	0.0107474	0.0901022
GO:0034614	cellular response to reactive oxygen species	24	163	0.147	Biological Process	0.0107917	0.0903978
GO:0048568	embryonic organ development	64	535	0.12	Biological Process	0.0108081	0.0904445
GO:0051402	neuron apoptotic process	33	243	0.136	Biological Process	0.0108272	0.0904445
GO:0031290	retinal ganglion cell axon guidance	8	35	0.229	Biological Process	0.0108337	0.0904445
GO:0046839	phospholipid dephosphorylation	8	35	0.229	Biological Process	0.0108337	0.0904445
GO:0003179	heart valve morphogenesis	9	42	0.214	Biological Process	0.0108905	0.0906903
GO:0036092	phosphatidylinositol-3-phosphate biosynthetic process	9	42	0.214	Biological Process	0.0108905	0.0906903
GO:1903779	regulation of cardiac conduction	9	42	0.214	Biological Process	0.0108905	0.0906903
GO:0070102	interleukin-6-mediated signaling pathway	5	16	0.312	Biological Process	0.0109089	0.0906913
GO:1902307	positive regulation of sodium ion transmembrane transport	5	16	0.312	Biological Process	0.0109089	0.0906913
GO:0051169	nuclear transport	59	487	0.121	Biological Process	0.01092	0.0907077
GO:0043623	cellular protein complex assembly	89	781	0.114	Biological Process	0.0109937	0.0911568
GO:0033137	negative regulation of peptidyl-serine phosphorylation	6	22	0.273	Biological Process	0.0110015	0.0911568
GO:0035262	gonad morphogenesis	6	22	0.273	Biological Process	0.0110015	0.0911568
GO:0010507	negative regulation of autophagy	13	72	0.181	Biological Process	0.0110738	0.091527
GO:1902591	single-organism membrane budding	13	72	0.181	Biological Process	0.0110738	0.091527
GO:2000738	positive regulation of stem cell differentiation	13	72	0.181	Biological Process	0.0110738	0.091527
GO:0045926	negative regulation of growth	37	280	0.132	Biological Process	0.011135	0.0919559
GO:0044038	cell wall macromolecule biosynthetic process	14	80	0.175	Biological Process	0.0112566	0.0927626
GO:0070589	cellular component macromolecule biosynthetic process	14	80	0.175	Biological Process	0.0112566	0.0927626
GO:0044712	single-organism catabolic process	125	1144	0.109	Biological Process	0.0112606	0.0927626
GO:0001756	somitogenesis	15	88	0.17	Biological Process	0.0112864	0.0928214
GO:0060563	neuroepithelial cell differentiation	15	88	0.17	Biological Process	0.0112864	0.0928214
GO:0008234	cysteine-type peptidase activity	29	204	0.142	Molecular Function	0.00860502	0.093221
GO:0009108	coenzyme biosynthetic process	65	546	0.119	Biological Process	0.0113608	0.0933228
GO:0043066	negative regulation of apoptotic process	90	792	0.114	Biological Process	0.0113662	0.0933228
GO:0098609	cell-cell adhesion	91	802	0.113	Biological Process	0.0113819	0.093375
GO:0051864	histone demethylase activity (H3-K36 specific)	4	10	0.4	Molecular Function	0.00866244	0.0933983
GO:0030042	actin filament depolymerization	11	57	0.193	Biological Process	0.0114949	0.0941467
GO:0060071	Wnt signaling pathway, planar cell polarity pathway	11	57	0.193	Biological Process	0.0114949	0.0941467
GO:0022857	transmembrane transporter activity	158	1475	0.107	Molecular Function	0.00877911	0.0942098
GO:0072528	pyrimidine-containing compound biosynthetic process	24	164	0.146	Biological Process	0.0115989	0.0949197
GO:0000448	cleavage in ITS2 between 5.8S rRNA and LSU-rRNA of tricistronic rRNA transcript (SSU-rRNA, 5.8S rRNA, LSU-rRNA)	3	6	0.5	Biological Process	0.0117372	0.0951125
GO:0003186	tricuspid valve morphogenesis	3	6	0.5	Biological Process	0.0117372	0.0951125
GO:0007439	ectodermal digestive tract development	3	6	0.5	Biological Process	0.0117372	0.0951125
GO:0007562	eclosion	3	6	0.5	Biological Process	0.0117372	0.0951125
GO:0009757	hexose mediated signaling	3	6	0.5	Biological Process	0.0117372	0.0951125
GO:0010040	response to iron(II) ion	3	6	0.5	Biological Process	0.0117372	0.0951125
GO:0010255	glucose mediated signaling pathway	3	6	0.5	Biological Process	0.0117372	0.0951125
GO:0032825	positive regulation of natural killer cell differentiation	3	6	0.5	Biological Process	0.0117372	0.0951125
GO:0040035	hermaphrodite genitalia development	3	6	0.5	Biological Process	0.0117372	0.0951125
GO:0048790	maintenance of presynaptic active zone structure	3	6	0.5	Biological Process	0.0117372	0.0951125
GO:0071550	death-inducing signaling complex assembly	3	6	0.5	Biological Process	0.0117372	0.0951125
GO:0071671	regulation of smooth muscle cell chemotaxis	3	6	0.5	Biological Process	0.0117372	0.0951125
GO:0046914	transition metal ion binding	164	1538	0.107	Molecular Function	0.00902103	0.0963514
GO:0007611	learning or memory	40	309	0.129	Biological Process	0.0119058	0.0964002
GO:0006644	phospholipid metabolic process	57	470	0.121	Biological Process	0.0119551	0.0965867
GO:0006637	acyl-CoA metabolic process	20	130	0.154	Biological Process	0.011958	0.0965867
GO:0035383	thioester metabolic process	20	130	0.154	Biological Process	0.011958	0.0965867
GO:0031398	positive regulation of protein ubiquitination	26	182	0.143	Biological Process	0.0119827	0.0967077
GO:0031527	filopodium membrane	5	17	0.294	Cellular Component	0.0146881	0.0970461
GO:0000768	syncytium formation by plasma membrane fusion	12	65	0.185	Biological Process	0.0120759	0.0973017
GO:0042551	neuron maturation	12	65	0.185	Biological Process	0.0120759	0.0973017
GO:0005798	Golgi-associated vesicle	20	132	0.152	Cellular Component	0.0148962	0.0976089
GO:0044798	nuclear transcription factor complex	29	211	0.137	Cellular Component	0.014924	0.0976089
GO:1902305	regulation of sodium ion transmembrane transport	10	50	0.2	Biological Process	0.0121974	0.0982018
GO:0098562	cytoplasmic side of membrane	43	340	0.126	Cellular Component	0.015119	0.0983872
GO:0007162	negative regulation of cell adhesion	29	209	0.139	Biological Process	0.0122405	0.0984686
GO:0001736	establishment of planar polarity	16	97	0.165	Biological Process	0.0123258	0.0990746
GO:0005777	peroxisome	21	141	0.149	Cellular Component	0.0153927	0.0991719
GO:0042579	microbody	21	141	0.149	Cellular Component	0.0153927	0.0991719
GO:0016820	hydrolase activity, acting on acid anhydrides, catalyzing transmembrane movement of substances	39	296	0.132	Molecular Function	0.0094333	0.0993554
GO:0042626	ATPase activity, coupled to transmembrane movement of substances	39	296	0.132	Molecular Function	0.0094333	0.0993554
GO:0043492	ATPase activity, coupled to movement of substances	39	296	0.132	Molecular Function	0.0094333	0.0993554
GO:0016577	histone demethylation	7	29	0.241	Biological Process	0.0124181	0.099736
GO:0007043	cell-cell junction assembly	15	89	0.169	Biological Process	0.012481	0.100065
GO:0030003	cellular cation homeostasis	67	568	0.118	Biological Process	0.0124875	0.100065
GO:0043069	negative regulation of programmed cell death	91	805	0.113	Biological Process	0.0124893	0.100065
GO:0051453	regulation of intracellular pH	14	81	0.173	Biological Process	0.0125173	0.100209
GO:0090533	cation-transporting ATPase complex	8	37	0.216	Cellular Component	0.0156698	0.100457
GO:2001222	regulation of neuron migration	9	43	0.209	Biological Process	0.0127045	0.101029
GO:0055080	cation homeostasis	75	647	0.116	Biological Process	0.0127502	0.101029
GO:0003183	mitral valve morphogenesis	4	11	0.364	Biological Process	0.012762	0.101029
GO:0032060	bleb assembly	4	11	0.364	Biological Process	0.012762	0.101029
GO:0032926	negative regulation of activin receptor signaling pathway	4	11	0.364	Biological Process	0.012762	0.101029
GO:0033327	Leydig cell differentiation	4	11	0.364	Biological Process	0.012762	0.101029
GO:0034058	endosomal vesicle fusion	4	11	0.364	Biological Process	0.012762	0.101029
GO:0036109	alpha-linolenic acid metabolic process	4	11	0.364	Biological Process	0.012762	0.101029
GO:0046485	ether lipid metabolic process	4	11	0.364	Biological Process	0.012762	0.101029
GO:0046666	retinal cell programmed cell death	4	11	0.364	Biological Process	0.012762	0.101029
GO:0048617	embryonic foregut morphogenesis	4	11	0.364	Biological Process	0.012762	0.101029
GO:0072364	regulation of cellular ketone metabolic process by regulation of transcription from RNA polymerase II promoter	4	11	0.364	Biological Process	0.012762	0.101029
GO:2000811	negative regulation of anoikis	4	11	0.364	Biological Process	0.012762	0.101029
GO:2001223	negative regulation of neuron migration	4	11	0.364	Biological Process	0.012762	0.101029
GO:1901800	positive regulation of proteasomal protein catabolic process	22	148	0.149	Biological Process	0.0128004	0.101244
GO:0035050	embryonic heart tube development	18	114	0.158	Biological Process	0.0128403	0.101244
GO:0048011	neurotrophin TRK receptor signaling pathway	8	36	0.222	Biological Process	0.0128599	0.101244
GO:0048873	homeostasis of number of cells within a tissue	8	36	0.222	Biological Process	0.0128599	0.101244
GO:0097035	regulation of membrane lipid distribution	8	36	0.222	Biological Process	0.0128599	0.101244
GO:2000369	regulation of clathrin-mediated endocytosis	8	36	0.222	Biological Process	0.0128599	0.101244
GO:0070372	regulation of ERK1 and ERK2 cascade	33	246	0.134	Biological Process	0.012867	0.101244
GO:0044723	single-organism carbohydrate metabolic process	94	836	0.112	Biological Process	0.012883	0.101244
GO:0009636	response to toxic substance	71	608	0.117	Biological Process	0.0128863	0.101244
GO:0042063	gliogenesis	38	292	0.13	Biological Process	0.0128909	0.101244
GO:0006260	DNA replication	72	618	0.117	Biological Process	0.0129711	0.101793
GO:0090596	sensory organ morphogenesis	48	386	0.124	Biological Process	0.0130031	0.101964
GO:1902275	regulation of chromatin organization	30	219	0.137	Biological Process	0.013023	0.102039
GO:0006625	protein targeting to peroxisome	11	58	0.19	Biological Process	0.0130667	0.10206
GO:0072662	protein localization to peroxisome	11	58	0.19	Biological Process	0.0130667	0.10206
GO:0072663	establishment of protein localization to peroxisome	11	58	0.19	Biological Process	0.0130667	0.10206
GO:1903078	positive regulation of protein localization to plasma membrane	11	58	0.19	Biological Process	0.0130667	0.10206
GO:0001775	cell activation	119	1089	0.109	Biological Process	0.013172	0.102801
GO:0042546	cell wall biogenesis	17	106	0.16	Biological Process	0.0132221	0.103112
GO:0005773	vacuole	78	680	0.115	Cellular Component	0.0162808	0.10386
GO:0007164	establishment of tissue polarity	16	98	0.163	Biological Process	0.0135406	0.10549
GO:1903364	positive regulation of cellular protein catabolic process	25	175	0.143	Biological Process	0.0135483	0.10549
GO:0006949	syncytium formation	12	66	0.182	Biological Process	0.0135885	0.105638
GO:0010657	muscle cell apoptotic process	12	66	0.182	Biological Process	0.0135885	0.105638
GO:0015672	monovalent inorganic cation transport	95	848	0.112	Biological Process	0.013667	0.106036
GO:0051170	nuclear import	37	284	0.13	Biological Process	0.013761	0.106036
GO:0006688	glycosphingolipid biosynthetic process	6	23	0.261	Biological Process	0.0137776	0.106036
GO:0006896	Golgi to vacuole transport	6	23	0.261	Biological Process	0.0137776	0.106036
GO:0007063	regulation of sister chromatid cohesion	6	23	0.261	Biological Process	0.0137776	0.106036
GO:0016319	mushroom body development	6	23	0.261	Biological Process	0.0137776	0.106036
GO:0021801	cerebral cortex radial glia guided migration	6	23	0.261	Biological Process	0.0137776	0.106036
GO:0022030	telencephalon glial cell migration	6	23	0.261	Biological Process	0.0137776	0.106036
GO:0030318	melanocyte differentiation	6	23	0.261	Biological Process	0.0137776	0.106036
GO:0030859	polarized epithelial cell differentiation	6	23	0.261	Biological Process	0.0137776	0.106036
GO:0045138	nematode male tail tip morphogenesis	6	23	0.261	Biological Process	0.0137776	0.106036
GO:0002164	larval development	27	193	0.14	Biological Process	0.0137784	0.106036
GO:0006367	transcription initiation from RNA polymerase II promoter	27	193	0.14	Biological Process	0.0137784	0.106036
GO:0035282	segmentation	28	202	0.139	Biological Process	0.0138293	0.106266
GO:0042462	eye photoreceptor cell development	13	74	0.176	Biological Process	0.0138403	0.106266
GO:0044550	secondary metabolite biosynthetic process	13	74	0.176	Biological Process	0.0138403	0.106266
GO:0003170	heart valve development	10	51	0.196	Biological Process	0.0139856	0.107216
GO:0050766	positive regulation of phagocytosis	10	51	0.196	Biological Process	0.0139856	0.107216
GO:0032436	positive regulation of proteasomal ubiquitin-dependent protein catabolic process	20	132	0.152	Biological Process	0.0140244	0.107431
GO:0051018	protein kinase A binding	10	49	0.204	Molecular Function	0.0104209	0.109252
GO:1901565	organonitrogen compound catabolic process	118	1082	0.109	Biological Process	0.0143082	0.109369
GO:0006646	phosphatidylethanolamine biosynthetic process	5	17	0.294	Biological Process	0.0143324	0.109369
GO:0006999	nuclear pore organization	5	17	0.294	Biological Process	0.0143324	0.109369
GO:0010847	regulation of chromatin assembly	5	17	0.294	Biological Process	0.0143324	0.109369
GO:0045198	establishment of epithelial cell apical/basal polarity	5	17	0.294	Biological Process	0.0143324	0.109369
GO:0005675	holo TFIIH complex	6	24	0.25	Cellular Component	0.0174814	0.110267
GO:0016327	apicolateral plasma membrane	6	24	0.25	Cellular Component	0.0174814	0.110267
GO:0000785	chromatin	73	633	0.115	Cellular Component	0.0175405	0.110267
GO:0001838	embryonic epithelial tube formation	21	141	0.149	Biological Process	0.0144692	0.110328
GO:0001784	phosphotyrosine binding	8	35	0.229	Molecular Function	0.0106876	0.111481
GO:0032934	sterol binding	9	42	0.214	Molecular Function	0.0107315	0.111481
GO:0032105	negative regulation of response to extracellular stimulus	9	44	0.205	Biological Process	0.0147337	0.112001
GO:0032108	negative regulation of response to nutrient levels	9	44	0.205	Biological Process	0.0147337	0.112001
GO:0060218	hematopoietic stem cell differentiation	9	44	0.205	Biological Process	0.0147337	0.112001
GO:0061062	regulation of nematode larval development	9	44	0.205	Biological Process	0.0147337	0.112001
GO:0006998	nuclear envelope organization	11	59	0.186	Biological Process	0.014796	0.112131
GO:0008333	endosome to lysosome transport	11	59	0.186	Biological Process	0.014796	0.112131
GO:0043574	peroxisomal transport	11	59	0.186	Biological Process	0.014796	0.112131
GO:1990090	cellular response to nerve growth factor stimulus	11	59	0.186	Biological Process	0.014796	0.112131
GO:0035567	non-canonical Wnt signaling pathway	16	99	0.162	Biological Process	0.0148469	0.112346
GO:2000060	positive regulation of protein ubiquitination involved in ubiquitin-dependent protein catabolic process	16	99	0.162	Biological Process	0.0148469	0.112346
GO:0044106	cellular amine metabolic process	35	267	0.131	Biological Process	0.0148785	0.112499
GO:0035253	ciliary rootlet	4	12	0.333	Cellular Component	0.0181724	0.112599
GO:0042583	chromaffin granule	4	12	0.333	Cellular Component	0.0181724	0.112599
GO:0043083	synaptic cleft	4	12	0.333	Cellular Component	0.0181724	0.112599
GO:0006482	protein demethylation	7	30	0.233	Biological Process	0.0149728	0.112784
GO:0008214	protein dealkylation	7	30	0.233	Biological Process	0.0149728	0.112784
GO:0043552	positive regulation of phosphatidylinositol 3-kinase activity	7	30	0.233	Biological Process	0.0149728	0.112784
GO:0048582	positive regulation of post-embryonic development	7	30	0.233	Biological Process	0.0149728	0.112784
GO:1903523	negative regulation of blood circulation	7	30	0.233	Biological Process	0.0149728	0.112784
GO:0015850	organic hydroxy compound transport	38	295	0.129	Biological Process	0.0150191	0.113047
GO:0019898	extrinsic component of membrane	37	288	0.128	Cellular Component	0.0183568	0.113201
GO:0000041	transition metal ion transport	34	258	0.132	Biological Process	0.0150518	0.113207
GO:1903052	positive regulation of proteolysis involved in cellular protein catabolic process	23	159	0.145	Biological Process	0.0151113	0.113569
GO:0033363	secretory granule organization	8	37	0.216	Biological Process	0.0151501	0.113689
GO:0070741	response to interleukin-6	8	37	0.216	Biological Process	0.0151501	0.113689
GO:0032259	methylation	47	380	0.124	Biological Process	0.0151792	0.113821
GO:0060759	regulation of response to cytokine stimulus	18	116	0.155	Biological Process	0.0152092	0.11396
GO:0003887	DNA-directed DNA polymerase activity	15	88	0.17	Molecular Function	0.0110577	0.114347
GO:0019915	lipid storage	14	83	0.169	Biological Process	0.0153646	0.114951
GO:0061337	cardiac conduction	14	83	0.169	Biological Process	0.0153646	0.114951
GO:1903725	regulation of phospholipid metabolic process	13	75	0.173	Biological Process	0.0154082	0.115191
GO:0005871	kinesin complex	10	53	0.189	Cellular Component	0.0188484	0.115376
GO:0044449	contractile fiber part	29	215	0.135	Cellular Component	0.0188878	0.115376
GO:0043178	alcohol binding	18	113	0.159	Molecular Function	0.0115041	0.115845
GO:0016788	hydrolase activity, acting on ester bonds	134	1240	0.108	Molecular Function	0.0116144	0.115845
GO:0008237	metallopeptidase activity	39	300	0.13	Molecular Function	0.0116422	0.115845
GO:0004149	dihydrolipoyllysine-residue succinyltransferase activity	3	6	0.5	Molecular Function	0.0116609	0.115845
GO:0008046	axon guidance receptor activity	3	6	0.5	Molecular Function	0.0116609	0.115845
GO:0010484	H3 histone acetyltransferase activity	3	6	0.5	Molecular Function	0.0116609	0.115845
GO:0016751	S-succinyltransferase activity	3	6	0.5	Molecular Function	0.0116609	0.115845
GO:0031956	medium-chain fatty acid-CoA ligase activity	3	6	0.5	Molecular Function	0.0116609	0.115845
GO:0070915	lysophosphatidic acid receptor activity	3	6	0.5	Molecular Function	0.0116609	0.115845
GO:0072527	pyrimidine-containing compound metabolic process	29	213	0.136	Biological Process	0.0156119	0.116626
GO:0036459	thiol-dependent ubiquitinyl hydrolase activity	17	105	0.162	Molecular Function	0.0118181	0.116897
GO:0031095	platelet dense tubular network membrane	3	7	0.429	Cellular Component	0.0194968	0.117434
GO:0031209	SCAR complex	3	7	0.429	Cellular Component	0.0194968	0.117434
GO:0036396	MIS complex	3	7	0.429	Cellular Component	0.0194968	0.117434
GO:0001959	regulation of cytokine-mediated signaling pathway	17	108	0.157	Biological Process	0.0157562	0.117616
GO:0043195	terminal bouton	17	110	0.155	Cellular Component	0.0196679	0.117789
GO:0005604	basement membrane	13	77	0.169	Cellular Component	0.0198172	0.117789
GO:0042641	actomyosin	12	69	0.174	Cellular Component	0.0198286	0.117789
GO:0036498	IRE1-mediated unfolded protein response	10	52	0.192	Biological Process	0.0159627	0.118978
GO:0046580	negative regulation of Ras protein signal transduction	10	52	0.192	Biological Process	0.0159627	0.118978
GO:1901663	quinone biosynthetic process	33	250	0.132	Biological Process	0.0160611	0.119622
GO:0060537	muscle tissue development	48	391	0.123	Biological Process	0.0161755	0.120384
GO:0008013	beta-catenin binding	14	81	0.173	Molecular Function	0.0122768	0.120387
GO:0016763	transferase activity, transferring pentosyl groups	14	81	0.173	Molecular Function	0.0122768	0.120387
GO:0031234	extrinsic component of cytoplasmic side of plasma membrane	16	102	0.157	Cellular Component	0.0203681	0.120441
GO:0043543	protein acylation	32	241	0.133	Biological Process	0.0162223	0.120642
GO:0004712	protein serine/threonine/tyrosine kinase activity	9	43	0.209	Molecular Function	0.0125215	0.121001
GO:0001206	transcriptional repressor activity, RNA polymerase II distal enhancer sequence-specific binding	4	11	0.364	Molecular Function	0.0126586	0.121001
GO:0004467	long-chain fatty acid-CoA ligase activity	4	11	0.364	Molecular Function	0.0126586	0.121001
GO:0016748	succinyltransferase activity	4	11	0.364	Molecular Function	0.0126586	0.121001
GO:0038191	neuropilin binding	4	11	0.364	Molecular Function	0.0126586	0.121001
GO:0045499	chemorepellent activity	4	11	0.364	Molecular Function	0.0126586	0.121001
GO:0019897	extrinsic component of plasma membrane	21	145	0.145	Cellular Component	0.0205629	0.121041
GO:0050776	regulation of immune response	80	704	0.114	Biological Process	0.0163222	0.121294
GO:0018022	peptidyl-lysine methylation	20	134	0.149	Biological Process	0.016363	0.121507
GO:0030308	negative regulation of cell growth	25	178	0.14	Biological Process	0.0165236	0.122436
GO:0030522	intracellular receptor signaling pathway	35	269	0.13	Biological Process	0.0165251	0.122436
GO:1904062	regulation of cation transmembrane transport	35	269	0.13	Biological Process	0.0165251	0.122436
GO:2001233	regulation of apoptotic signaling pathway	45	363	0.124	Biological Process	0.0165911	0.122833
GO:0101005	ubiquitinyl hydrolase activity	17	106	0.16	Molecular Function	0.0129369	0.123144
GO:0009273	peptidoglycan-based cell wall biogenesis	15	92	0.163	Biological Process	0.0166618	0.123173
GO:0050772	positive regulation of axonogenesis	15	92	0.163	Biological Process	0.0166618	0.123173
GO:0070371	ERK1 and ERK2 cascade	34	260	0.131	Biological Process	0.0167463	0.123706
GO:0000922	spindle pole	23	163	0.141	Cellular Component	0.0211203	0.123759
GO:0000324	fungal-type vacuole	10	54	0.185	Cellular Component	0.0213191	0.12391
GO:1902911	protein kinase complex	17	111	0.153	Cellular Component	0.0213374	0.12391
GO:0046677	response to antibiotic	44	354	0.124	Biological Process	0.0169619	0.124687
GO:0010171	body morphogenesis	14	84	0.167	Biological Process	0.0169624	0.124687
GO:0001755	neural crest cell migration	9	45	0.2	Biological Process	0.016992	0.124687
GO:0010172	embryonic body morphogenesis	6	24	0.25	Biological Process	0.0170072	0.124687
GO:0043555	regulation of translation in response to stress	6	24	0.25	Biological Process	0.0170072	0.124687
GO:0048859	formation of anatomical boundary	6	24	0.25	Biological Process	0.0170072	0.124687
GO:0097150	neuronal stem cell population maintenance	6	24	0.25	Biological Process	0.0170072	0.124687
GO:1902042	negative regulation of extrinsic apoptotic signaling pathway via death domain receptors	6	24	0.25	Biological Process	0.0170072	0.124687
GO:2001024	negative regulation of response to drug	6	24	0.25	Biological Process	0.0170072	0.124687
GO:0003073	regulation of systemic arterial blood pressure	12	68	0.176	Biological Process	0.0170421	0.124687
GO:0007062	sister chromatid cohesion	12	68	0.176	Biological Process	0.0170421	0.124687
GO:0031338	regulation of vesicle fusion	12	68	0.176	Biological Process	0.0170421	0.124687
GO:0051653	spindle localization	12	68	0.176	Biological Process	0.0170421	0.124687
GO:0016042	lipid catabolic process	39	307	0.127	Biological Process	0.0171109	0.125099
GO:0022804	active transmembrane transporter activity	72	620	0.116	Molecular Function	0.0131985	0.12511
GO:0006814	sodium ion transport	36	279	0.129	Biological Process	0.0171412	0.125136
GO:0008406	gonad development	36	279	0.129	Biological Process	0.0171412	0.125136
GO:0008366	axon ensheathment	17	109	0.156	Biological Process	0.017157	0.125159
GO:1903530	regulation of secretion by cell	76	666	0.114	Biological Process	0.0172562	0.125791
GO:0045596	negative regulation of cell differentiation	77	676	0.114	Biological Process	0.0172954	0.125954
GO:0033157	regulation of intracellular protein transport	31	233	0.133	Biological Process	0.017304	0.125954
GO:0006606	protein import into nucleus	35	270	0.13	Biological Process	0.0174017	0.126388
GO:0044744	protein targeting to nucleus	35	270	0.13	Biological Process	0.0174017	0.126388
GO:1902593	single-organism nuclear import	35	270	0.13	Biological Process	0.0174017	0.126388
GO:0005700	polytene chromosome	13	78	0.167	Cellular Component	0.0218801	0.126495
GO:0046983	protein dimerization activity	145	1359	0.107	Molecular Function	0.0134304	0.12678
GO:0030665	clathrin-coated vesicle membrane	12	70	0.171	Cellular Component	0.0220294	0.126792
GO:0016620	oxidoreductase activity, acting on the aldehyde or oxo group of donors, NAD or NADP as acceptor	15	90	0.167	Molecular Function	0.0134981	0.126893
GO:0015248	sterol transporter activity	6	23	0.261	Molecular Function	0.0136282	0.127066
GO:0034593	phosphatidylinositol bisphosphate phosphatase activity	6	23	0.261	Molecular Function	0.0136282	0.127066
GO:0050931	pigment cell differentiation	8	38	0.211	Biological Process	0.0177219	0.12781
GO:0090263	positive regulation of canonical Wnt signaling pathway	16	101	0.158	Biological Process	0.0177507	0.12781
GO:0000921	septin ring assembly	4	12	0.333	Biological Process	0.0178033	0.12781
GO:0003174	mitral valve development	4	12	0.333	Biological Process	0.0178033	0.12781
GO:0006551	leucine metabolic process	4	12	0.333	Biological Process	0.0178033	0.12781
GO:0007172	signal complex assembly	4	12	0.333	Biological Process	0.0178033	0.12781
GO:0007440	foregut morphogenesis	4	12	0.333	Biological Process	0.0178033	0.12781
GO:0019566	arabinose metabolic process	4	12	0.333	Biological Process	0.0178033	0.12781
GO:0031106	septin ring organization	4	12	0.333	Biological Process	0.0178033	0.12781
GO:0032486	Rap protein signal transduction	4	12	0.333	Biological Process	0.0178033	0.12781
GO:0045217	cell-cell junction maintenance	4	12	0.333	Biological Process	0.0178033	0.12781
GO:0071397	cellular response to cholesterol	4	12	0.333	Biological Process	0.0178033	0.12781
GO:1901722	regulation of cell proliferation involved in kidney development	4	12	0.333	Biological Process	0.0178033	0.12781
GO:1902902	negative regulation of autophagosome assembly	4	12	0.333	Biological Process	0.0178033	0.12781
GO:0001887	selenium compound metabolic process	7	31	0.226	Biological Process	0.0178804	0.12781
GO:0006573	valine metabolic process	7	31	0.226	Biological Process	0.0178804	0.12781
GO:0016242	negative regulation of macroautophagy	7	31	0.226	Biological Process	0.0178804	0.12781
GO:0022413	reproductive process in single-celled organism	7	31	0.226	Biological Process	0.0178804	0.12781
GO:0035222	wing disc pattern formation	7	31	0.226	Biological Process	0.0178804	0.12781
GO:0044182	filamentous growth of a population of unicellular organisms	7	31	0.226	Biological Process	0.0178804	0.12781
GO:0046500	S-adenosylmethionine metabolic process	7	31	0.226	Biological Process	0.0178804	0.12781
GO:1902036	regulation of hematopoietic stem cell differentiation	7	31	0.226	Biological Process	0.0178804	0.12781
GO:0051726	regulation of cell cycle	127	1183	0.107	Biological Process	0.01796	0.128287
GO:0005875	microtubule associated complex	23	164	0.14	Cellular Component	0.0225392	0.129152
GO:0007530	sex determination	10	53	0.189	Biological Process	0.0181397	0.129385
GO:0009651	response to salt stress	10	53	0.189	Biological Process	0.0181397	0.129385
GO:0045211	postsynaptic membrane	32	246	0.13	Cellular Component	0.0228911	0.129437
GO:0044611	nuclear pore inner ring	2	3	0.667	Cellular Component	0.0229887	0.129437
GO:0090443	FAR/SIN/STRIPAK complex	2	3	0.667	Cellular Component	0.0229887	0.129437
GO:1990761	growth cone lamellipodium	2	3	0.667	Cellular Component	0.0229887	0.129437
GO:0003677	DNA binding	261	2577	0.101	Molecular Function	0.0139842	0.129854
GO:0003143	embryonic heart tube morphogenesis	15	93	0.161	Biological Process	0.0182707	0.130133
GO:1900076	regulation of cellular response to insulin stimulus	15	93	0.161	Biological Process	0.0182707	0.130133
GO:0009755	hormone-mediated signaling pathway	31	234	0.132	Biological Process	0.018289	0.13017
GO:0004697	protein kinase C activity	5	17	0.294	Molecular Function	0.0141964	0.130229
GO:0004708	MAP kinase kinase activity	5	17	0.294	Molecular Function	0.0141964	0.130229
GO:0008318	protein prenyltransferase activity	5	17	0.294	Molecular Function	0.0141964	0.130229
GO:0050839	cell adhesion molecule binding	27	194	0.139	Molecular Function	0.0142662	0.130344
GO:0018206	peptidyl-methionine modification	5	18	0.278	Biological Process	0.0184083	0.130645
GO:0051043	regulation of membrane protein ectodomain proteolysis	5	18	0.278	Biological Process	0.0184083	0.130645
GO:0061082	myeloid leukocyte cytokine production	5	18	0.278	Biological Process	0.0184083	0.130645
GO:2000010	positive regulation of protein localization to cell surface	5	18	0.278	Biological Process	0.0184083	0.130645
GO:1902532	negative regulation of intracellular signal transduction	62	530	0.117	Biological Process	0.0185183	0.131332
GO:0007272	ensheathment of neurons	17	110	0.155	Biological Process	0.0186521	0.132157
GO:0006473	protein acetylation	28	207	0.135	Biological Process	0.0187056	0.132157
GO:0010660	regulation of muscle cell apoptotic process	11	61	0.18	Biological Process	0.0187636	0.132157
GO:0031102	neuron projection regeneration	11	61	0.18	Biological Process	0.0187636	0.132157
GO:0031032	actomyosin structure organization	27	198	0.136	Biological Process	0.0187755	0.132157
GO:0050920	regulation of chemotaxis	26	189	0.138	Biological Process	0.0188021	0.132157
GO:1990138	neuron projection extension	26	189	0.138	Biological Process	0.0188021	0.132157
GO:1901137	carbohydrate derivative biosynthetic process	108	991	0.109	Biological Process	0.0189047	0.132157
GO:0006446	regulation of translational initiation	13	77	0.169	Biological Process	0.0189457	0.132157
GO:0043620	regulation of DNA-templated transcription in response to stress	13	77	0.169	Biological Process	0.0189457	0.132157
GO:0055065	metal ion homeostasis	66	570	0.116	Biological Process	0.0189866	0.132157
GO:0009994	oocyte differentiation	20	136	0.147	Biological Process	0.0189963	0.132157
GO:0048469	cell maturation	32	244	0.131	Biological Process	0.0190951	0.132157
GO:0003093	regulation of glomerular filtration	3	7	0.429	Biological Process	0.0191795	0.132157
GO:0003175	tricuspid valve development	3	7	0.429	Biological Process	0.0191795	0.132157
GO:0006108	malate metabolic process	3	7	0.429	Biological Process	0.0191795	0.132157
GO:0007390	germ-band shortening	3	7	0.429	Biological Process	0.0191795	0.132157
GO:0008611	ether lipid biosynthetic process	3	7	0.429	Biological Process	0.0191795	0.132157
GO:0010182	sugar mediated signaling pathway	3	7	0.429	Biological Process	0.0191795	0.132157
GO:0019367	fatty acid elongation, saturated fatty acid	3	7	0.429	Biological Process	0.0191795	0.132157
GO:0019368	fatty acid elongation, unsaturated fatty acid	3	7	0.429	Biological Process	0.0191795	0.132157
GO:0021636	trigeminal nerve morphogenesis	3	7	0.429	Biological Process	0.0191795	0.132157
GO:0032241	positive regulation of nucleobase-containing compound transport	3	7	0.429	Biological Process	0.0191795	0.132157
GO:0034625	fatty acid elongation, monounsaturated fatty acid	3	7	0.429	Biological Process	0.0191795	0.132157
GO:0034626	fatty acid elongation, polyunsaturated fatty acid	3	7	0.429	Biological Process	0.0191795	0.132157
GO:0034638	phosphatidylcholine catabolic process	3	7	0.429	Biological Process	0.0191795	0.132157
GO:0036099	female germ-line stem cell population maintenance	3	7	0.429	Biological Process	0.0191795	0.132157
GO:0036491	regulation of translation initiation in response to endoplasmic reticulum stress	3	7	0.429	Biological Process	0.0191795	0.132157
GO:0036492	eiF2alpha phosphorylation in response to endoplasmic reticulum stress	3	7	0.429	Biological Process	0.0191795	0.132157
GO:0038180	nerve growth factor signaling pathway	3	7	0.429	Biological Process	0.0191795	0.132157
GO:0042694	muscle cell fate specification	3	7	0.429	Biological Process	0.0191795	0.132157
GO:0046504	glycerol ether biosynthetic process	3	7	0.429	Biological Process	0.0191795	0.132157
GO:0046520	sphingoid biosynthetic process	3	7	0.429	Biological Process	0.0191795	0.132157
GO:0051902	negative regulation of mitochondrial depolarization	3	7	0.429	Biological Process	0.0191795	0.132157
GO:0060155	platelet dense granule organization	3	7	0.429	Biological Process	0.0191795	0.132157
GO:0072375	medium-term memory	3	7	0.429	Biological Process	0.0191795	0.132157
GO:0090045	positive regulation of deacetylase activity	3	7	0.429	Biological Process	0.0191795	0.132157
GO:1900748	positive regulation of vascular endothelial growth factor signaling pathway	3	7	0.429	Biological Process	0.0191795	0.132157
GO:1903525	regulation of membrane tubulation	3	7	0.429	Biological Process	0.0191795	0.132157
GO:1904778	positive regulation of protein localization to cell cortex	3	7	0.429	Biological Process	0.0191795	0.132157
GO:2000301	negative regulation of synaptic vesicle exocytosis	3	7	0.429	Biological Process	0.0191795	0.132157
GO:1902936	phosphatidylinositol bisphosphate binding	16	99	0.162	Molecular Function	0.0145421	0.132333
GO:0016054	organic acid catabolic process	46	376	0.122	Biological Process	0.0192823	0.132681
GO:0046395	carboxylic acid catabolic process	46	376	0.122	Biological Process	0.0192823	0.132681
GO:0042306	regulation of protein import into nucleus	16	102	0.157	Biological Process	0.0193569	0.132755
GO:1904375	regulation of protein localization to cell periphery	16	102	0.157	Biological Process	0.0193569	0.132755
GO:0071554	cell wall organization or biogenesis	21	145	0.145	Biological Process	0.0193679	0.132755
GO:1903533	regulation of protein targeting	21	145	0.145	Biological Process	0.0193679	0.132755
GO:0003008	system process	200	1945	0.103	Biological Process	0.0193713	0.132755
GO:0010959	regulation of metal ion transport	42	338	0.124	Biological Process	0.0193865	0.132755
GO:0051092	positive regulation of NF-kappaB transcription factor activity	18	119	0.151	Biological Process	0.0193865	0.132755
GO:0030673	axolemma	5	19	0.263	Cellular Component	0.023733	0.133049
GO:0055081	anion homeostasis	9	46	0.196	Biological Process	0.0194927	0.13339
GO:0003007	heart morphogenesis	34	263	0.129	Biological Process	0.0195718	0.133747
GO:1903311	regulation of mRNA metabolic process	34	263	0.129	Biological Process	0.0195718	0.133747
GO:0051019	mitogen-activated protein kinase binding	7	30	0.233	Molecular Function	0.0147933	0.134083
GO:0008556	potassium-transporting ATPase activity	8	37	0.216	Molecular Function	0.0149515	0.134445
GO:0015485	cholesterol binding	8	37	0.216	Molecular Function	0.0149515	0.134445
GO:0032412	regulation of ion transmembrane transporter activity	28	208	0.135	Biological Process	0.0198269	0.135397
GO:0004721	phosphoprotein phosphatase activity	26	186	0.14	Molecular Function	0.0151514	0.135706
GO:0046488	phosphatidylinositol metabolic process	27	199	0.136	Biological Process	0.019928	0.135995
GO:0051262	protein tetramerization	19	128	0.148	Biological Process	0.0199734	0.136211
GO:0001754	eye photoreceptor cell differentiation	17	111	0.153	Biological Process	0.0202453	0.13797
GO:0034394	protein localization to cell surface	10	54	0.185	Biological Process	0.0205273	0.139797
GO:0008089	anterograde axonal transport	8	39	0.205	Biological Process	0.0205922	0.139855
GO:0031507	heterochromatin assembly	8	39	0.205	Biological Process	0.0205922	0.139855
GO:0043268	positive regulation of potassium ion transport	8	39	0.205	Biological Process	0.0205922	0.139855
GO:0060026	convergent extension	8	39	0.205	Biological Process	0.0205922	0.139855
GO:0051091	positive regulation of sequence-specific DNA binding transcription factor activity	30	227	0.132	Biological Process	0.0206241	0.139977
GO:0003171	atrioventricular valve development	6	25	0.24	Biological Process	0.0207214	0.140158
GO:0048753	pigment granule organization	6	25	0.24	Biological Process	0.0207214	0.140158
GO:0055059	asymmetric neuroblast division	6	25	0.24	Biological Process	0.0207214	0.140158
GO:0061157	mRNA destabilization	6	25	0.24	Biological Process	0.0207214	0.140158
GO:2000050	regulation of non-canonical Wnt signaling pathway	6	25	0.24	Biological Process	0.0207214	0.140158
GO:0043484	regulation of RNA splicing	21	146	0.144	Biological Process	0.0207737	0.140417
GO:0051539	4 iron, 4 sulfur cluster binding	23	160	0.144	Molecular Function	0.0157869	0.140844
GO:1903313	positive regulation of mRNA metabolic process	13	78	0.167	Biological Process	0.0209282	0.141365
GO:1903308	regulation of chromatin modification	28	209	0.134	Biological Process	0.0210005	0.141393
GO:0032835	glomerulus development	11	62	0.177	Biological Process	0.0210198	0.141393
GO:0043647	inositol phosphate metabolic process	11	62	0.177	Biological Process	0.0210198	0.141393
GO:0007622	rhythmic behavior	12	70	0.171	Biological Process	0.021117	0.141393
GO:0043618	regulation of transcription from RNA polymerase II promoter in response to stress	12	70	0.171	Biological Process	0.021117	0.141393
GO:0043966	histone H3 acetylation	12	70	0.171	Biological Process	0.021117	0.141393
GO:0043902	positive regulation of multi-organism process	27	200	0.135	Biological Process	0.0211355	0.141393
GO:0000038	very long-chain fatty acid metabolic process	7	32	0.219	Biological Process	0.0211629	0.141393
GO:0010765	positive regulation of sodium ion transport	7	32	0.219	Biological Process	0.0211629	0.141393
GO:0021799	cerebral cortex radially oriented cell migration	7	32	0.219	Biological Process	0.0211629	0.141393
GO:0031167	rRNA methylation	7	32	0.219	Biological Process	0.0211629	0.141393
GO:0045737	positive regulation of cyclin-dependent protein serine/threonine kinase activity	7	32	0.219	Biological Process	0.0211629	0.141393
GO:0048668	collateral sprouting	7	32	0.219	Biological Process	0.0211629	0.141393
GO:0050856	regulation of T cell receptor signaling pathway	7	32	0.219	Biological Process	0.0211629	0.141393
GO:0071354	cellular response to interleukin-6	7	32	0.219	Biological Process	0.0211629	0.141393
GO:0090218	positive regulation of lipid kinase activity	7	32	0.219	Biological Process	0.0211629	0.141393
GO:1902905	positive regulation of fibril organization	23	164	0.14	Biological Process	0.0211741	0.141393
GO:0050657	nucleic acid transport	32	246	0.13	Biological Process	0.021225	0.14156
GO:0099531	presynaptic process involved in synaptic transmission	26	191	0.136	Biological Process	0.0212276	0.14156
GO:0007612	learning	24	173	0.139	Biological Process	0.021255	0.141648
GO:0005874	microtubule	47	390	0.121	Cellular Component	0.025385	0.141696
GO:0043292	contractile fiber	31	239	0.13	Cellular Component	0.0257134	0.142761
GO:0005884	actin filament	14	88	0.159	Cellular Component	0.0257961	0.142761
GO:0009260	ribonucleotide biosynthetic process	48	398	0.121	Biological Process	0.0216473	0.14344
GO:0042593	glucose homeostasis	30	228	0.132	Biological Process	0.02178	0.14344
GO:0006820	anion transport	90	814	0.111	Biological Process	0.0218467	0.14344
GO:0048514	blood vessel morphogenesis	62	535	0.116	Biological Process	0.0220831	0.14344
GO:1902041	regulation of extrinsic apoptotic signaling pathway via death domain receptors	9	47	0.191	Biological Process	0.0222489	0.14344
GO:0042439	ethanolamine-containing compound metabolic process	21	147	0.143	Biological Process	0.0222572	0.14344
GO:0010721	negative regulation of cell development	45	370	0.122	Biological Process	0.0224249	0.14344
GO:0006094	gluconeogenesis	14	87	0.161	Biological Process	0.0225193	0.14344
GO:0030641	regulation of cellular pH	14	87	0.161	Biological Process	0.0225193	0.14344
GO:0007269	neurotransmitter secretion	25	183	0.137	Biological Process	0.0226083	0.14344
GO:0032845	negative regulation of homeostatic process	25	183	0.137	Biological Process	0.0226083	0.14344
GO:0009311	oligosaccharide metabolic process	18	121	0.149	Biological Process	0.0226276	0.14344
GO:0048520	positive regulation of behavior	24	174	0.138	Biological Process	0.0226305	0.14344
GO:2001235	positive regulation of apoptotic signaling pathway	24	174	0.138	Biological Process	0.0226305	0.14344
GO:0000742	karyogamy involved in conjugation with cellular fusion	2	3	0.667	Biological Process	0.0227213	0.14344
GO:0001835	blastocyst hatching	2	3	0.667	Biological Process	0.0227213	0.14344
GO:0002265	astrocyte activation involved in immune response	2	3	0.667	Biological Process	0.0227213	0.14344
GO:0006597	spermine biosynthetic process	2	3	0.667	Biological Process	0.0227213	0.14344
[truncated: 11,514 more rows]

## Sheet: cluster0--KEGG
Pathway ID	Pathway	Cluster_0 (426)	All (7762)	Ratio	Pvalue	Qvalue
ko04520	Adherens junction	17	69	0.246377	1.14675e-07	1.83536e-05
ko04360	Axon guidance	29	180	0.161111	1.29251e-07	1.83536e-05
ko04310	Wnt signaling pathway	23	154	0.149351	9.8476e-06	0.000932239
ko04015	Rap1 signaling pathway	26	211	0.123223	8.2858e-05	0.00468159
ko04810	Regulation of actin cytoskeleton	25	201	0.124378	9.73552e-05	0.00468159
ko05200	Pathways in cancer	48	503	0.0954274	9.89069e-05	0.00468159
ko04261	Adrenergic signaling in cardiomyocytes	19	143	0.132867	0.000284282	0.0115337
ko05225	Hepatocellular carcinoma	20	157	0.127389	0.000349627	0.0124117
ko05202	Transcriptional misregulation in cancer	21	172	0.122093	0.000449179	0.0141741
ko04972	Pancreatic secretion	14	93	0.150538	0.000500134	0.0142038
ko04390	Hippo signaling pathway	19	154	0.123377	0.000729823	0.0187737
ko04120	Ubiquitin mediated proteolysis	17	132	0.128788	0.000843266	0.0187737
ko04152	AMPK signaling pathway	16	121	0.132231	0.00089153	0.0187737
ko05206	MicroRNAs in cancer	19	157	0.121019	0.000925464	0.0187737
ko04922	Glucagon signaling pathway	14	100	0.14	0.00104919	0.0198647
ko04919	Thyroid hormone signaling pathway	15	114	0.131579	0.00134652	0.0239007
ko05100	Bacterial invasion of epithelial cells	11	72	0.152778	0.00173706	0.0247305
ko04071	Sphingolipid signaling pathway	15	117	0.128205	0.00175501	0.0247305
ko04927	Cortisol synthesis and secretion	10	62	0.16129	0.00183477	0.0247305
ko04330	Notch signaling pathway	9	52	0.173077	0.0018548	0.0247305
ko04012	ErbB signaling pathway	12	84	0.142857	0.00197293	0.0247305
ko04911	Insulin secretion	12	84	0.142857	0.00197293	0.0247305
ko04962	Vasopressin-regulated water reabsorption	8	43	0.186047	0.00204572	0.0247305
ko05215	Prostate cancer	13	96	0.135417	0.0021318	0.0247305
ko04971	Gastric acid secretion	11	74	0.148649	0.00217698	0.0247305
ko04072	Phospholipase D signaling pathway	17	147	0.115646	0.0027651	0.0302034
ko04550	Signaling pathways regulating pluripotency of stem cells	16	136	0.117647	0.00306415	0.0322303
ko04510	Focal adhesion	20	189	0.10582	0.00351465	0.0356486
ko05211	Renal cell carcinoma	10	68	0.147059	0.00370081	0.0362425
ko04022	cGMP-PKG signaling pathway	18	165	0.109091	0.0039791	0.0376688
ko04925	Aldosterone synthesis and secretion	12	92	0.130435	0.0042657	0.0385405
ko04928	Parathyroid hormone synthesis, secretion and action	13	104	0.125	0.00434259	0.0385405
ko00310	Lysine degradation	9	60	0.15	0.00505933	0.0435409
ko05205	Proteoglycans in cancer	20	197	0.101523	0.00561381	0.0468918
ko04024	cAMP signaling pathway	21	213	0.0985915	0.00643039	0.052178
ko04611	Platelet activation	14	122	0.114754	0.00677737	0.0528395
ko05165	Human papillomavirus infection	28	313	0.0894569	0.00702696	0.0528395
ko03015	mRNA surveillance pathway	11	86	0.127907	0.00707007	0.0528395
ko04970	Salivary secretion	10	75	0.133333	0.00750427	0.0546465
ko00640	Propanoate metabolism	6	33	0.181818	0.00825054	0.0585789
ko04211	Longevity regulating pathway	11	89	0.123596	0.00911414	0.0625325
ko01521	EGFR tyrosine kinase inhibitor resistance	10	78	0.128205	0.00984809	0.0625325
ko03018	RNA degradation	10	78	0.128205	0.00984809	0.0625325
ko04728	Dopaminergic synapse	14	128	0.109375	0.0102335	0.0625325
ko04918	Thyroid hormone synthesis	9	67	0.134328	0.0104447	0.0625325
ko04020	Calcium signaling pathway	19	195	0.0974359	0.0104831	0.0625325
ko04144	Endocytosis	22	237	0.092827	0.0106476	0.0625325
ko01522	Endocrine resistance	11	91	0.120879	0.0107121	0.0625325
[truncated: 236 more rows]

## Sheet: cluster6--KEGG
Pathway ID	Pathway	Cluster_6 (718)	All (7762)	Ratio	Pvalue	Qvalue
[truncated: 309 more rows]
