# Supplementary material for: Transcriptional Profiling of Testis Development in Pre-Sexually-Mature Hezuo Pig
Source: Curr Issues Mol Biol. 2024 Dec 29;47(1):10. doi: 10.3390/cimb47010010 (PMC11763623; doi:10.3390/cimb47010010)
Supplement: Supplementary file 1 [file cimb-47-00010-s001.zip › Supplementary Table/Table S6.xlsx]

## Sheet: cluster8--GO
ID	Descrption	fg_num	bg_num	ratio	class	Pvalue	Qvalue
GO:0044424	intracellular part	454	12449	0.036	Cellular Component	3.03116e-23	2.66136e-20
GO:0005622	intracellular	456	12608	0.036	Cellular Component	1.62265e-22	7.12343e-20
GO:0008152	metabolic process	441	11663	0.038	Biological Process	2.0674e-22	1.33802e-18
GO:0005623	cell	484	14226	0.034	Cellular Component	4.74288e-21	1.38808e-18
GO:0044464	cell part	482	14199	0.034	Cellular Component	6.4857e-20	1.42361e-17
GO:0044237	cellular metabolic process	410	10552	0.039	Biological Process	1.20046e-20	3.88468e-17
GO:0044238	primary metabolic process	409	10588	0.039	Biological Process	7.38258e-20	1.59267e-16
GO:0071704	organic substance metabolic process	418	10973	0.038	Biological Process	1.43272e-19	2.31813e-16
GO:0043229	intracellular organelle	405	10904	0.037	Cellular Component	4.82305e-17	8.46927e-15
GO:0043170	macromolecule metabolic process	375	9500	0.039	Biological Process	7.74352e-18	9.71972e-15
GO:0019222	regulation of metabolic process	293	6687	0.044	Biological Process	9.01087e-18	9.71972e-15
GO:0005488	binding	460	12677	0.036	Molecular Function	7.70855e-18	1.0923e-14
GO:0044260	cellular macromolecule metabolic process	352	8723	0.04	Biological Process	2.41965e-17	2.23714e-14
GO:0043226	organelle	407	11065	0.037	Cellular Component	2.85609e-16	4.17942e-14
GO:0044446	intracellular organelle part	328	8185	0.04	Cellular Component	1.14365e-15	1.3226e-13
GO:0043231	intracellular membrane-bounded organelle	376	9927	0.038	Cellular Component	1.20511e-15	1.3226e-13
GO:0043227	membrane-bounded organelle	378	10042	0.038	Cellular Component	2.75497e-15	2.68763e-13
GO:0044422	organelle part	333	8408	0.04	Cellular Component	3.14488e-15	2.7612e-13
GO:0044428	nuclear part	201	4184	0.048	Cellular Component	4.55738e-15	3.63762e-13
GO:0032991	macromolecular complex	252	5771	0.044	Cellular Component	1.14065e-14	8.34575e-13
GO:0031323	regulation of cellular metabolic process	261	5923	0.044	Biological Process	3.4203e-15	2.76703e-12
GO:0060255	regulation of macromolecule metabolic process	260	5897	0.044	Biological Process	3.8597e-15	2.77556e-12
GO:0005737	cytoplasm	379	10282	0.037	Cellular Component	1.63411e-13	1.10366e-11
GO:0080090	regulation of primary metabolic process	256	5838	0.044	Biological Process	1.71627e-14	1.11077e-11
GO:0005829	cytosol	202	4364	0.046	Cellular Component	1.9218e-13	1.20525e-11
GO:0005515	protein binding	335	8275	0.04	Molecular Function	1.97574e-14	1.39981e-11
GO:0031981	nuclear lumen	177	3695	0.048	Cellular Component	8.43638e-13	4.9381e-11
GO:0005654	nucleoplasm	156	3105	0.05	Cellular Component	9.1264e-13	5.00811e-11
GO:0070013	intracellular organelle lumen	205	4540	0.045	Cellular Component	1.42658e-12	6.70063e-11
GO:0043233	organelle lumen	205	4541	0.045	Cellular Component	1.4591e-12	6.70063e-11
GO:0005634	nucleus	262	6320	0.041	Cellular Component	1.51392e-12	6.70063e-11
GO:0031974	membrane-enclosed lumen	205	4543	0.045	Cellular Component	1.52634e-12	6.70063e-11
GO:0006807	nitrogen compound metabolic process	367	9721	0.038	Biological Process	3.4522e-13	2.03115e-10
GO:0048518	positive regulation of biological process	244	5618	0.043	Biological Process	4.91123e-13	2.64879e-10
GO:0051171	regulation of nitrogen compound metabolic process	239	5519	0.043	Biological Process	1.60305e-12	7.98072e-10
GO:0006397	mRNA processing	50	564	0.089	Biological Process	4.68659e-12	2.16654e-09
GO:0009893	positive regulation of metabolic process	173	3675	0.047	Biological Process	2.37138e-11	1.02317e-08
GO:0048522	positive regulation of cellular process	215	4939	0.044	Biological Process	3.99392e-11	1.59884e-08
GO:0044267	cellular protein metabolic process	225	5247	0.043	Biological Process	4.19967e-11	1.59884e-08
GO:0019899	enzyme binding	117	2127	0.055	Molecular Function	5.08162e-11	2.40022e-08
GO:0016071	mRNA metabolic process	61	841	0.073	Biological Process	9.24431e-11	3.32384e-08
GO:1902494	catalytic complex	102	1906	0.054	Cellular Component	1.0308e-09	4.30974e-08
GO:0008380	RNA splicing	46	539	0.085	Biological Process	1.26868e-10	4.32154e-08
GO:0019538	protein metabolic process	249	6062	0.041	Biological Process	1.47249e-10	4.76496e-08
GO:0097159	organic cyclic compound binding	256	6173	0.041	Molecular Function	1.89917e-10	5.4429e-08
GO:1901363	heterocyclic compound binding	254	6111	0.042	Molecular Function	1.92057e-10	5.4429e-08
GO:1901360	organic cyclic compound metabolic process	275	6926	0.04	Biological Process	2.41006e-10	7.42758e-08
GO:0048523	negative regulation of cellular process	197	4505	0.044	Biological Process	3.60616e-10	1.06087e-07
GO:0044451	nucleoplasm part	72	1195	0.06	Cellular Component	4.04119e-09	1.6128e-07
GO:0031325	positive regulation of cellular metabolic process	146	3069	0.048	Biological Process	9.48013e-10	2.66763e-07
GO:0048519	negative regulation of biological process	208	4898	0.042	Biological Process	1.1634e-09	3.13731e-07
GO:0044767	single-organism developmental process	254	6341	0.04	Biological Process	1.24252e-09	3.21664e-07
GO:0010468	regulation of gene expression	192	4424	0.043	Biological Process	1.4032e-09	3.49288e-07
GO:0044444	cytoplasmic part	312	8503	0.037	Cellular Component	1.05611e-08	4.03158e-07
GO:0009892	negative regulation of metabolic process	140	2929	0.048	Biological Process	1.8054e-09	4.3276e-07
GO:0048589	developmental growth	56	802	0.07	Biological Process	2.35446e-09	5.44216e-07
GO:0006396	RNA processing	78	1313	0.059	Biological Process	2.51754e-09	5.46759e-07
GO:0032502	developmental process	255	6416	0.04	Biological Process	2.58191e-09	5.46759e-07
GO:0044248	cellular catabolic process	119	2368	0.05	Biological Process	2.6189e-09	5.46759e-07
GO:1990234	transferase complex	64	1049	0.061	Cellular Component	2.06636e-08	7.55942e-07
GO:0010467	gene expression	232	5716	0.041	Biological Process	4.41192e-09	8.9231e-07
GO:0016070	RNA metabolic process	206	4920	0.042	Biological Process	5.37266e-09	1.05369e-06
GO:0040007	growth	72	1194	0.06	Biological Process	6.10187e-09	1.16151e-06
GO:0050684	regulation of mRNA processing	21	158	0.133	Biological Process	9.33276e-09	1.66316e-06
GO:0006464	cellular protein modification process	174	3987	0.044	Biological Process	9.50815e-09	1.66316e-06
GO:0036211	protein modification process	174	3987	0.044	Biological Process	9.50815e-09	1.66316e-06
GO:0006725	cellular aromatic compound metabolic process	263	6758	0.039	Biological Process	1.0142e-08	1.72734e-06
GO:0000398	mRNA splicing, via spliceosome	33	364	0.091	Biological Process	1.34169e-08	2.17239e-06
GO:0006139	nucleobase-containing compound metabolic process	250	6356	0.039	Biological Process	1.35799e-08	2.17239e-06
GO:0010604	positive regulation of macromolecule metabolic process	142	3077	0.046	Biological Process	1.3762e-08	2.17239e-06
GO:0010605	negative regulation of macromolecule metabolic process	128	2685	0.048	Biological Process	1.41583e-08	2.18173e-06
GO:0031329	regulation of cellular catabolic process	53	778	0.068	Biological Process	1.50871e-08	2.27079e-06
GO:0031324	negative regulation of cellular metabolic process	124	2579	0.048	Biological Process	1.5784e-08	2.30333e-06
GO:0043412	macromolecule modification	185	4343	0.043	Biological Process	1.60151e-08	2.30333e-06
GO:0000377	RNA splicing, via transesterification reactions with bulged adenosine as nucleophile	33	372	0.089	Biological Process	2.27879e-08	3.20615e-06
GO:0031252	cell leading edge	32	379	0.084	Cellular Component	9.3375e-08	3.27933e-06
GO:0016607	nuclear speck	31	363	0.085	Cellular Component	1.15311e-07	3.89396e-06
GO:0046483	heterocycle metabolic process	259	6697	0.039	Biological Process	3.00534e-08	4.13842e-06
GO:0000375	RNA splicing, via transesterification reactions	33	377	0.088	Biological Process	3.14612e-08	4.24202e-06
GO:0016043	cellular component organization	263	6840	0.038	Biological Process	3.6631e-08	4.83829e-06
GO:0009719	response to endogenous stimulus	96	1861	0.052	Biological Process	3.94348e-08	5.03975e-06
GO:0009894	regulation of catabolic process	56	870	0.064	Biological Process	4.08725e-08	5.03975e-06
GO:0051246	regulation of protein metabolic process	128	2733	0.047	Biological Process	4.09545e-08	5.03975e-06
GO:0051252	regulation of RNA metabolic process	164	3769	0.044	Biological Process	4.12711e-08	5.03975e-06
GO:0090304	nucleic acid metabolic process	226	5663	0.04	Biological Process	4.23603e-08	5.07696e-06
GO:0043234	protein complex	190	4718	0.04	Cellular Component	2.90362e-07	9.44215e-06
GO:0034641	cellular nitrogen compound metabolic process	275	7291	0.038	Biological Process	8.64276e-08	1.01702e-05
GO:0051173	positive regulation of nitrogen compound metabolic process	132	2883	0.046	Biological Process	8.98963e-08	1.03894e-05
GO:0044707	single-multicellular organism process	245	6322	0.039	Biological Process	9.84387e-08	1.11771e-05
GO:0019219	regulation of nucleobase-containing compound metabolic process	172	4057	0.042	Biological Process	1.03317e-07	1.15287e-05
GO:1901576	organic substance biosynthetic process	261	6848	0.038	Biological Process	1.10351e-07	1.21049e-05
GO:0003723	RNA binding	75	1306	0.057	Molecular Function	5.21536e-08	1.23169e-05
GO:0051128	regulation of cellular component organization	123	2643	0.047	Biological Process	1.1972e-07	1.29138e-05
GO:0043228	non-membrane-bounded organelle	174	4249	0.041	Cellular Component	4.30646e-07	1.3165e-05
GO:0043232	intracellular non-membrane-bounded organelle	173	4219	0.041	Cellular Component	4.34834e-07	1.3165e-05
GO:0032268	regulation of cellular protein metabolic process	120	2581	0.046	Biological Process	1.90657e-07	2.02284e-05
GO:0009056	catabolic process	127	2779	0.046	Biological Process	1.94258e-07	2.02781e-05
GO:0005681	spliceosomal complex	21	205	0.102	Cellular Component	7.18301e-07	2.10223e-05
GO:0009058	biosynthetic process	263	6957	0.038	Biological Process	2.08581e-07	2.14275e-05
GO:1901575	organic substance catabolic process	114	2419	0.047	Biological Process	2.13055e-07	2.15451e-05
GO:0035770	ribonucleoprotein granule	22	225	0.098	Cellular Component	8.68997e-07	2.46122e-05
GO:0000003	reproduction	103	2125	0.048	Biological Process	2.56389e-07	2.55284e-05
GO:0050793	regulation of developmental process	120	2597	0.046	Biological Process	2.66368e-07	2.61202e-05
GO:0009889	regulation of biosynthetic process	179	4326	0.041	Biological Process	2.7966e-07	2.67927e-05
GO:0071840	cellular component organization or biogenesis	269	7175	0.037	Biological Process	2.81506e-07	2.67927e-05
GO:0051172	negative regulation of nitrogen compound metabolic process	110	2322	0.047	Biological Process	2.86945e-07	2.69146e-05
GO:0007275	multicellular organism development	215	5443	0.04	Biological Process	3.05239e-07	2.82215e-05
GO:1903311	regulation of mRNA metabolic process	25	263	0.095	Biological Process	3.23971e-07	2.95315e-05
GO:0016604	nuclear body	44	687	0.064	Cellular Component	1.10226e-06	3.02434e-05
GO:0009057	macromolecule catabolic process	81	1561	0.052	Biological Process	4.43152e-07	3.98344e-05
GO:0051239	regulation of multicellular organismal process	128	2854	0.045	Biological Process	4.89654e-07	4.34115e-05
GO:0010629	negative regulation of gene expression	89	1781	0.05	Biological Process	5.58624e-07	4.8857e-05
GO:0016055	Wnt signaling pathway	34	450	0.076	Biological Process	6.48679e-07	5.59767e-05
GO:0007010	cytoskeleton organization	72	1346	0.053	Biological Process	7.02142e-07	5.97929e-05
GO:0031326	regulation of cellular biosynthetic process	175	4265	0.041	Biological Process	7.48936e-07	6.26404e-05
GO:0034330	cell junction organization	24	257	0.093	Biological Process	7.6912e-07	6.26404e-05
GO:0010556	regulation of macromolecule biosynthetic process	170	4116	0.041	Biological Process	7.78215e-07	6.26404e-05
GO:0051336	regulation of hydrolase activity	64	1148	0.056	Biological Process	7.82256e-07	6.26404e-05
GO:2000112	regulation of cellular macromolecule biosynthetic process	167	4026	0.041	Biological Process	7.83973e-07	6.26404e-05
GO:0006508	proteolysis	96	1994	0.048	Biological Process	9.85566e-07	7.77876e-05
GO:0022607	cellular component assembly	139	3213	0.043	Biological Process	1.05394e-06	8.21819e-05
GO:0051640	organelle localization	46	725	0.063	Biological Process	1.07017e-06	8.24537e-05
GO:0006898	receptor-mediated endocytosis	26	300	0.087	Biological Process	1.11994e-06	8.52738e-05
GO:0031331	positive regulation of cellular catabolic process	30	379	0.079	Biological Process	1.14883e-06	8.64561e-05
GO:1901698	response to nitrogen compound	61	1094	0.056	Biological Process	1.4503e-06	0.000107889
GO:0036464	cytoplasmic ribonucleoprotein granule	20	210	0.095	Cellular Component	4.08239e-06	0.000108616
GO:0034329	cell junction assembly	20	195	0.103	Biological Process	1.5095e-06	0.000111017
GO:1901362	organic cyclic compound biosynthetic process	195	4928	0.04	Biological Process	1.5835e-06	0.000114665
GO:0044249	cellular biosynthetic process	253	6777	0.037	Biological Process	1.6068e-06	0.000114665
GO:0043484	regulation of RNA splicing	17	146	0.116	Biological Process	1.61226e-06	0.000114665
GO:2001236	regulation of extrinsic apoptotic signaling pathway	16	131	0.122	Biological Process	1.72376e-06	0.000121263
GO:0048259	regulation of receptor-mediated endocytosis	14	102	0.137	Biological Process	1.88243e-06	0.000130543
GO:0032501	multicellular organismal process	265	7183	0.037	Biological Process	1.89655e-06	0.000130543
GO:0051130	positive regulation of cellular component organization	69	1306	0.053	Biological Process	1.9162e-06	0.000130543
GO:0071495	cellular response to endogenous stimulus	70	1334	0.052	Biological Process	2.03684e-06	0.000137278
GO:0048666	neuron development	68	1283	0.053	Biological Process	2.05748e-06	0.000137278
GO:0022414	reproductive process	94	1975	0.048	Biological Process	2.15742e-06	0.000142133
GO:0070887	cellular response to chemical stimulus	126	2876	0.044	Biological Process	2.17416e-06	0.000142133
GO:0009890	negative regulation of biosynthetic process	83	1681	0.049	Biological Process	2.3379e-06	0.000151309
GO:0007044	cell-substrate junction assembly	13	90	0.144	Biological Process	2.44197e-06	0.000156479
GO:1901564	organonitrogen compound metabolic process	219	5727	0.038	Biological Process	2.96936e-06	0.000186918
GO:0048024	regulation of mRNA splicing, via spliceosome	14	106	0.132	Biological Process	3.00259e-06	0.000186918
GO:0034332	adherens junction organization	15	121	0.124	Biological Process	3.00363e-06	0.000186918
GO:0048856	anatomical structure development	227	5984	0.038	Biological Process	3.0377e-06	0.000187238
GO:0043067	regulation of programmed cell death	73	1430	0.051	Biological Process	3.24688e-06	0.000197637
GO:0010941	regulation of cell death	78	1562	0.05	Biological Process	3.26748e-06	0.000197637
GO:0010033	response to organic substance	130	3016	0.043	Biological Process	3.33538e-06	0.000199876
GO:0031175	neuron projection development	60	1098	0.055	Biological Process	3.39085e-06	0.000201336
GO:0010558	negative regulation of macromolecule biosynthetic process	79	1592	0.05	Biological Process	3.54498e-06	0.000208574
GO:0006915	apoptotic process	85	1759	0.048	Biological Process	4.06679e-06	0.000237119
GO:0030163	protein catabolic process	55	980	0.056	Biological Process	4.1144e-06	0.000237753
GO:2001233	regulation of apoptotic signaling pathway	28	363	0.077	Biological Process	4.30265e-06	0.00024594
GO:0006897	endocytosis	41	647	0.063	Biological Process	4.34633e-06	0.00024594
GO:0010243	response to organonitrogen compound	55	982	0.056	Biological Process	4.37006e-06	0.00024594
GO:0061695	transferase complex, transferring phosphorus-containing groups	29	404	0.072	Cellular Component	9.63684e-06	0.000248857
GO:0071310	cellular response to organic substance	106	2346	0.045	Biological Process	4.64448e-06	0.00025913
GO:0048731	system development	187	4760	0.039	Biological Process	5.07239e-06	0.000278464
GO:0030029	actin filament-based process	44	721	0.061	Biological Process	5.07707e-06	0.000278464
GO:0007166	cell surface receptor signaling pathway	112	2526	0.044	Biological Process	5.59048e-06	0.000304047
GO:0010628	positive regulation of gene expression	92	1966	0.047	Biological Process	5.71896e-06	0.000308442
GO:0012501	programmed cell death	88	1860	0.047	Biological Process	6.20173e-06	0.000331242
GO:0007417	central nervous system development	57	1044	0.055	Biological Process	6.24406e-06	0.000331242
GO:0033043	regulation of organelle organization	68	1326	0.051	Biological Process	6.32746e-06	0.000332937
GO:0006950	response to stress	173	4346	0.04	Biological Process	6.56339e-06	0.000339842
GO:0042981	regulation of apoptotic process	71	1406	0.05	Biological Process	6.5637e-06	0.000339842
GO:0008219	cell death	93	2002	0.046	Biological Process	6.79662e-06	0.000349109
GO:0016265	death	93	2003	0.046	Biological Process	6.9367e-06	0.000353499
GO:0044702	single organism reproductive process	84	1758	0.048	Biological Process	7.22469e-06	0.000364885
GO:0030154	cell differentiation	164	4078	0.04	Biological Process	7.2729e-06	0.000364885
GO:0007167	enzyme linked receptor protein signaling pathway	54	978	0.055	Biological Process	8.10258e-06	0.000403384
GO:2000113	negative regulation of cellular macromolecule biosynthetic process	75	1523	0.049	Biological Process	8.53371e-06	0.00042025
GO:0097659	nucleic acid-templated transcription	154	3786	0.041	Biological Process	8.57124e-06	0.00042025
GO:0035556	intracellular signal transduction	113	2589	0.044	Biological Process	1.04008e-05	0.000506121
GO:0043085	positive regulation of catalytic activity	66	1295	0.051	Biological Process	1.07459e-05	0.000516335
GO:0006351	transcription, DNA-templated	153	3771	0.041	Biological Process	1.07703e-05	0.000516335
GO:0034645	cellular macromolecule biosynthetic process	204	5349	0.038	Biological Process	1.09842e-05	0.000522719
GO:0009059	macromolecule biosynthetic process	208	5477	0.038	Biological Process	1.11865e-05	0.000526112
GO:0051704	multi-organism process	123	2883	0.043	Biological Process	1.12288e-05	0.000526112
GO:0097191	extrinsic apoptotic signaling pathway	18	186	0.097	Biological Process	1.12994e-05	0.000526112
GO:0032774	RNA biosynthetic process	154	3806	0.04	Biological Process	1.15698e-05	0.000534854
GO:0045216	cell-cell junction organization	20	223	0.09	Biological Process	1.16747e-05	0.000535875
GO:0048869	cellular developmental process	174	4425	0.039	Biological Process	1.3035e-05	0.000594101
GO:0048513	animal organ development	145	3545	0.041	Biological Process	1.34294e-05	0.000607798
GO:0097190	apoptotic signaling pathway	35	541	0.065	Biological Process	1.43207e-05	0.000641874
GO:0031327	negative regulation of cellular biosynthetic process	79	1654	0.048	Biological Process	1.43807e-05	0.000641874
GO:0007169	transmembrane receptor protein tyrosine kinase signaling pathway	41	682	0.06	Biological Process	1.53375e-05	0.000675702
GO:0009725	response to hormone	56	1051	0.053	Biological Process	1.53474e-05	0.000675702
GO:0009896	positive regulation of catabolic process	30	432	0.069	Biological Process	1.56424e-05	0.000684038
GO:0042446	hormone biosynthetic process	11	77	0.143	Biological Process	1.61591e-05	0.000701037
GO:0050790	regulation of catalytic activity	96	2130	0.045	Biological Process	1.62478e-05	0.000701037
GO:0031328	positive regulation of cellular biosynthetic process	91	1993	0.046	Biological Process	1.72096e-05	0.000731019
GO:0009891	positive regulation of biosynthetic process	92	2021	0.046	Biological Process	1.72406e-05	0.000731019
GO:0060216	definitive hemopoiesis	7	29	0.241	Biological Process	1.72815e-05	0.000731019
GO:0048468	cell development	109	2512	0.043	Biological Process	2.02368e-05	0.00085047
GO:0000380	alternative mRNA splicing, via spliceosome	11	79	0.139	Biological Process	2.07182e-05	0.000865084
GO:0042176	regulation of protein catabolic process	29	417	0.07	Biological Process	2.10839e-05	0.000874438
GO:0051248	negative regulation of protein metabolic process	61	1192	0.051	Biological Process	2.12124e-05	0.000874438
GO:0009968	negative regulation of signal transduction	60	1169	0.051	Biological Process	2.28579e-05	0.000936308
GO:0010494	cytoplasmic stress granule	11	85	0.129	Cellular Component	3.80711e-05	0.00095504
GO:1901701	cellular response to oxygen-containing compound	54	1017	0.053	Biological Process	2.42138e-05	0.000981867
GO:0006629	lipid metabolic process	71	1462	0.049	Biological Process	2.42736e-05	0.000981867
GO:0048638	regulation of developmental growth	29	421	0.069	Biological Process	2.51455e-05	0.00101082
GO:0043167	ion binding	246	6504	0.038	Molecular Function	5.12093e-06	0.00103662
GO:0000245	spliceosomal complex assembly	10	67	0.149	Biological Process	2.64942e-05	0.00105846
GO:0002376	immune system process	106	2442	0.043	Biological Process	2.68099e-05	0.00106117
GO:0044257	cellular protein catabolic process	47	845	0.056	Biological Process	2.689e-05	0.00106117
GO:0008582	regulation of synaptic growth at neuromuscular junction	9	54	0.167	Biological Process	2.70747e-05	0.00106198
GO:0003676	nucleic acid binding	155	3717	0.042	Molecular Function	6.04404e-06	0.00107055
GO:0012505	endomembrane system	153	3913	0.039	Cellular Component	4.47326e-05	0.00107712
GO:0019898	extrinsic component of membrane	22	288	0.076	Cellular Component	4.53913e-05	0.00107712
GO:0044703	multi-organism reproductive process	67	1364	0.049	Biological Process	2.96799e-05	0.00115348
GO:0032870	cellular response to hormone stimulus	41	702	0.058	Biological Process	2.99143e-05	0.00115348
GO:0070647	protein modification by small protein conjugation or removal	57	1102	0.052	Biological Process	2.99476e-05	0.00115348
GO:0030100	regulation of endocytosis	20	238	0.084	Biological Process	3.01203e-05	0.00115348
GO:1903506	regulation of nucleic acid-templated transcription	144	3574	0.04	Biological Process	3.22364e-05	0.00122726
GO:0044085	cellular component biogenesis	149	3726	0.04	Biological Process	3.26312e-05	0.00123502
GO:0031440	regulation of mRNA 3'-end processing	8	43	0.186	Biological Process	3.32174e-05	0.0012499
GO:0016477	cell migration	64	1290	0.05	Biological Process	3.38017e-05	0.00126454
GO:2001141	regulation of RNA biosynthetic process	144	3578	0.04	Biological Process	3.41516e-05	0.00127028
GO:2000026	regulation of multicellular organismal development	90	2003	0.045	Biological Process	3.55395e-05	0.00130884
GO:0051253	negative regulation of RNA metabolic process	67	1372	0.049	Biological Process	3.55926e-05	0.00130884
GO:0006355	regulation of transcription, DNA-templated	143	3556	0.04	Biological Process	3.8404e-05	0.00140155
GO:0044265	cellular macromolecule catabolic process	62	1243	0.05	Biological Process	3.87549e-05	0.00140155
GO:0007049	cell cycle	92	2064	0.045	Biological Process	3.87634e-05	0.00140155
GO:0010557	positive regulation of macromolecule biosynthetic process	86	1897	0.045	Biological Process	3.98173e-05	0.00143165
GO:0000502	proteasome complex	13	122	0.107	Cellular Component	6.22319e-05	0.00143788
GO:1901699	cellular response to nitrogen compound	38	640	0.059	Biological Process	4.13087e-05	0.00147707
GO:0009653	anatomical structure morphogenesis	128	3115	0.041	Biological Process	4.32625e-05	0.00153843
GO:0030182	neuron differentiation	73	1543	0.047	Biological Process	4.35263e-05	0.00153936
GO:0048609	multicellular organismal reproductive process	59	1171	0.05	Biological Process	4.56309e-05	0.00160502
GO:0030036	actin cytoskeleton organization	38	644	0.059	Biological Process	4.71993e-05	0.00164236
GO:0045934	negative regulation of nucleobase-containing compound metabolic process	73	1547	0.047	Biological Process	4.73278e-05	0.00164236
GO:0008202	steroid metabolic process	22	286	0.077	Biological Process	4.74538e-05	0.00164236
GO:0007528	neuromuscular junction development	13	118	0.11	Biological Process	4.85635e-05	0.00167108
GO:1904396	regulation of neuromuscular junction development	9	58	0.155	Biological Process	4.88e-05	0.00167108
GO:0010631	epithelial cell migration	22	287	0.077	Biological Process	5.00018e-05	0.00170081
GO:0051345	positive regulation of hydrolase activity	40	694	0.058	Biological Process	5.01938e-05	0.00170081
GO:0043933	macromolecular complex subunit organization	127	3096	0.041	Biological Process	5.08172e-05	0.00171296
GO:0019953	sexual reproduction	58	1150	0.05	Biological Process	5.17144e-05	0.00173417
GO:0090132	epithelium migration	22	288	0.076	Biological Process	5.26715e-05	0.00175716
GO:0003824	catalytic activity	257	6922	0.037	Molecular Function	1.17564e-05	0.00176788
GO:0002020	protease binding	13	102	0.127	Molecular Function	1.24762e-05	0.00176788
GO:0023051	regulation of signaling	131	3221	0.041	Biological Process	5.5375e-05	0.00183788
GO:0051247	positive regulation of protein metabolic process	72	1529	0.047	Biological Process	5.73671e-05	0.00188538
GO:0048812	neuron projection morphogenesis	43	772	0.056	Biological Process	5.78463e-05	0.00188538
GO:0045807	positive regulation of endocytosis	14	137	0.102	Biological Process	5.81e-05	0.00188538
GO:1902652	secondary alcohol metabolic process	14	137	0.102	Biological Process	5.81e-05	0.00188538
GO:0040008	regulation of growth	44	797	0.055	Biological Process	5.82627e-05	0.00188538
GO:0002009	morphogenesis of an epithelium	40	699	0.057	Biological Process	5.87444e-05	0.00189151
GO:0032270	positive regulation of cellular protein metabolic process	69	1449	0.048	Biological Process	5.9192e-05	0.00189649
GO:0051726	regulation of cell cycle	59	1183	0.05	Biological Process	6.07427e-05	0.00193658
GO:0065008	regulation of biological quality	150	3802	0.039	Biological Process	6.14755e-05	0.00195034
GO:0016740	transferase activity	133	3131	0.042	Molecular Function	1.51411e-05	0.00195045
GO:0008144	drug binding	72	1447	0.05	Molecular Function	1.84734e-05	0.00205754
GO:0044877	macromolecular complex binding	92	1985	0.046	Molecular Function	1.88765e-05	0.00205754
GO:0035265	organ growth	17	193	0.088	Biological Process	6.55442e-05	0.00206928
GO:0010646	regulation of cell communication	132	3265	0.04	Biological Process	6.79255e-05	0.00213405
GO:0030027	lamellipodium	16	182	0.088	Cellular Component	9.72697e-05	0.0021703
GO:0097487	multivesicular body, internal vesicle	3	4	0.75	Cellular Component	9.88746e-05	0.0021703
GO:0002244	hematopoietic progenitor cell differentiation	17	194	0.088	Biological Process	6.99098e-05	0.0021705
GO:2001234	negative regulation of apoptotic signaling pathway	17	194	0.088	Biological Process	6.99098e-05	0.0021705
GO:0007276	gamete generation	50	955	0.052	Biological Process	7.00919e-05	0.0021705
GO:0072583	clathrin-mediated endocytosis	11	90	0.122	Biological Process	7.11237e-05	0.00219196
GO:0032504	multicellular organism reproduction	59	1191	0.05	Biological Process	7.32399e-05	0.00223993
GO:0051603	proteolysis involved in cellular protein catabolic process	44	805	0.055	Biological Process	7.33721e-05	0.00223993
GO:0003006	developmental process involved in reproduction	56	1113	0.05	Biological Process	7.48596e-05	0.00226641
GO:0008203	cholesterol metabolic process	13	123	0.106	Biological Process	7.49399e-05	0.00226641
GO:0007223	Wnt signaling pathway, calcium modulating pathway	7	36	0.194	Biological Process	7.72021e-05	0.0023132
GO:2000369	regulation of clathrin-mediated endocytosis	7	36	0.194	Biological Process	7.72021e-05	0.0023132
GO:0044710	single-organism metabolic process	225	6181	0.036	Biological Process	7.76165e-05	0.0023149
GO:0007160	cell-matrix adhesion	16	177	0.09	Biological Process	7.85199e-05	0.00232802
GO:0001952	regulation of cell-matrix adhesion	11	91	0.121	Biological Process	7.87759e-05	0.00232802
GO:0032269	negative regulation of cellular protein metabolic process	57	1142	0.05	Biological Process	7.99283e-05	0.00235134
GO:0006928	movement of cell or subcellular component	88	1992	0.044	Biological Process	8.13686e-05	0.00238288
GO:0045892	negative regulation of transcription, DNA-templated	61	1249	0.049	Biological Process	8.19636e-05	0.0023895
GO:0006796	phosphate-containing compound metabolic process	130	3219	0.04	Biological Process	8.29303e-05	0.00240684
GO:0048260	positive regulation of receptor-mediated endocytosis	9	62	0.145	Biological Process	8.36901e-05	0.00241805
GO:0044271	cellular nitrogen compound biosynthetic process	205	5548	0.037	Biological Process	8.69672e-05	0.00249891
GO:0090130	tissue migration	22	298	0.074	Biological Process	8.7261e-05	0.00249891
GO:0030030	cell projection organization	73	1578	0.046	Biological Process	8.89744e-05	0.00253675
GO:1903507	negative regulation of nucleic acid-templated transcription	62	1280	0.048	Biological Process	9.01921e-05	0.00256019
GO:0016125	sterol metabolic process	14	143	0.098	Biological Process	9.27623e-05	0.00262165
GO:0006468	protein phosphorylation	81	1803	0.045	Biological Process	9.4151e-05	0.00264933
GO:0048584	positive regulation of response to stimulus	90	2058	0.044	Biological Process	9.57401e-05	0.00268238
GO:0014070	response to organic cyclic compound	53	1045	0.051	Biological Process	9.61812e-05	0.00268312
GO:0045935	positive regulation of nucleobase-containing compound metabolic process	85	1917	0.044	Biological Process	9.6902e-05	0.00269163
GO:0018130	heterocycle biosynthetic process	181	4799	0.038	Biological Process	9.90836e-05	0.00274047
GO:0040011	locomotion	86	1947	0.044	Biological Process	9.99867e-05	0.00275368
GO:0009966	regulation of signal transduction	118	2875	0.041	Biological Process	0.000100831	0.00276517
GO:0019941	modification-dependent protein catabolic process	41	742	0.055	Biological Process	0.000102533	0.00279998
GO:0006996	organelle organization	167	4367	0.038	Biological Process	0.000105692	0.00287412
GO:0071407	cellular response to organic cyclic compound	35	597	0.059	Biological Process	0.00010663	0.0028875
GO:0051124	synaptic growth at neuromuscular junction	9	64	0.141	Biological Process	0.000107804	0.0029071
GO:0048667	cell morphogenesis involved in neuron differentiation	40	720	0.056	Biological Process	0.000111111	0.00298386
GO:1902679	negative regulation of RNA biosynthetic process	62	1291	0.048	Biological Process	0.000114689	0.00306721
GO:0010506	regulation of autophagy	21	283	0.074	Biological Process	0.000116873	0.00311277
GO:0016773	phosphotransferase activity, alcohol group as acceptor	51	931	0.055	Molecular Function	3.10098e-05	0.00313863
GO:0023057	negative regulation of signaling	62	1293	0.048	Biological Process	0.000119748	0.00317626
GO:0009888	tissue development	93	2158	0.043	Biological Process	0.000122109	0.00321062
GO:0042221	response to chemical	168	4410	0.038	Biological Process	0.000122464	0.00321062
GO:0044093	positive regulation of molecular function	74	1622	0.046	Biological Process	0.000122531	0.00321062
GO:0035295	tube development	53	1056	0.05	Biological Process	0.000125412	0.0032622
GO:0030162	regulation of proteolysis	41	749	0.055	Biological Process	0.000125508	0.0032622
GO:0051656	establishment of organelle localization	32	531	0.06	Biological Process	0.000127301	0.00329557
GO:0031965	nuclear membrane	21	292	0.072	Cellular Component	0.000157449	0.00337171
GO:0007399	nervous system development	105	2511	0.042	Biological Process	0.000133335	0.00343802
GO:0048749	compound eye development	12	113	0.106	Biological Process	0.000134361	0.00345073
GO:0060429	epithelium development	67	1435	0.047	Biological Process	0.000136917	0.00347436
GO:0007045	cell-substrate adherens junction assembly	9	66	0.136	Biological Process	0.000137479	0.00347436
GO:0030521	androgen receptor signaling pathway	9	66	0.136	Biological Process	0.000137479	0.00347436
GO:0048041	focal adhesion assembly	9	66	0.136	Biological Process	0.000137479	0.00347436
GO:0034333	adherens junction assembly	10	81	0.123	Biological Process	0.000138502	0.00347436
GO:2001237	negative regulation of extrinsic apoptotic signaling pathway	10	81	0.123	Biological Process	0.000138502	0.00347436
GO:0004672	protein kinase activity	42	718	0.058	Molecular Function	3.67894e-05	0.00347537
GO:0016310	phosphorylation	94	2195	0.043	Biological Process	0.000140029	0.00349911
GO:0048729	tissue morphogenesis	45	854	0.053	Biological Process	0.000141074	0.00351165
GO:0065007	biological regulation	405	12428	0.033	Biological Process	0.000142022	0.0035217
GO:2001038	regulation of cellular response to drug	6	28	0.214	Biological Process	0.000143724	0.00355031
GO:0034248	regulation of cellular amide metabolic process	32	535	0.06	Biological Process	0.000145994	0.00359267
GO:0019438	aromatic compound biosynthetic process	178	4738	0.038	Biological Process	0.000147378	0.00361299
GO:0033036	macromolecule localization	132	3321	0.04	Biological Process	0.000148621	0.00362972
GO:0042445	hormone metabolic process	16	187	0.086	Biological Process	0.000149863	0.00364628
GO:0000381	regulation of alternative mRNA splicing, via spliceosome	9	67	0.134	Biological Process	0.000154701	0.00374989
GO:0010810	regulation of cell-substrate adhesion	15	169	0.089	Biological Process	0.000159829	0.00385976
GO:0071417	cellular response to organonitrogen compound	32	538	0.059	Biological Process	0.000161592	0.00388361
GO:0034654	nucleobase-containing compound biosynthetic process	168	4433	0.038	Biological Process	0.000162017	0.00388361
GO:0098562	cytoplasmic side of membrane	23	340	0.068	Cellular Component	0.000192656	0.00402744
GO:0035567	non-canonical Wnt signaling pathway	11	99	0.111	Biological Process	0.000169572	0.00404971
GO:0005938	cell cortex	23	341	0.067	Cellular Component	0.000201058	0.00410533
GO:0009790	embryo development	65	1392	0.047	Biological Process	0.000173226	0.00412176
GO:0051254	positive regulation of RNA metabolic process	77	1725	0.045	Biological Process	0.000175907	0.00415601
GO:0043632	modification-dependent macromolecule catabolic process	41	761	0.054	Biological Process	0.00017595	0.00415601
GO:0010648	negative regulation of cell communication	62	1312	0.047	Biological Process	0.000179045	0.00421374
GO:0002090	regulation of receptor internalization	7	41	0.171	Biological Process	0.000182895	0.00428876
GO:1990446	U1 snRNP binding	4	8	0.5	Molecular Function	5.29974e-05	0.00469358
GO:0031124	mRNA 3'-end processing	12	118	0.102	Biological Process	0.000202941	0.00471645
GO:2000243	positive regulation of reproductive process	12	118	0.102	Biological Process	0.000202941	0.00471645
GO:0006366	transcription from RNA polymerase II promoter	102	2451	0.042	Biological Process	0.000204006	0.00471645
GO:0001667	ameboidal-type cell migration	26	405	0.064	Biological Process	0.000204049	0.00471645
GO:0007420	brain development	42	792	0.053	Biological Process	0.000205891	0.0047343
GO:0048870	cell motility	69	1511	0.046	Biological Process	0.000207212	0.0047343
GO:0035239	tube morphogenesis	41	767	0.053	Biological Process	0.000207483	0.0047343
GO:0030111	regulation of Wnt signaling pathway	21	295	0.071	Biological Process	0.000207748	0.0047343
GO:0006793	phosphorus metabolic process	131	3316	0.04	Biological Process	0.000208569	0.00473634
GO:0016192	vesicle-mediated transport	80	1820	0.044	Biological Process	0.000212123	0.0048002
GO:0042382	paraspeckles	3	5	0.6	Cellular Component	0.000241775	0.00482451
GO:0051674	localization of cell	69	1514	0.046	Biological Process	0.000219448	0.00494866
GO:0043900	regulation of multi-organism process	28	453	0.062	Biological Process	0.000220512	0.00495541
GO:1901565	organonitrogen compound catabolic process	53	1082	0.049	Biological Process	0.000229244	0.0051338
GO:0016458	gene silencing	23	341	0.067	Biological Process	0.000232235	0.00518284
GO:0008047	enzyme activator activity	32	501	0.064	Molecular Function	6.27774e-05	0.00523268
GO:0031410	cytoplasmic vesicle	82	1911	0.043	Cellular Component	0.000271239	0.00529218
GO:0042982	amyloid precursor protein metabolic process	7	43	0.163	Biological Process	0.000249061	0.00553926
GO:0051179	localization	233	6550	0.036	Biological Process	0.00025258	0.00559828
GO:0030518	intracellular steroid hormone receptor signaling pathway	13	139	0.094	Biological Process	0.000258419	0.00570815
GO:0045944	positive regulation of transcription from RNA polymerase II promoter	55	1141	0.048	Biological Process	0.000260137	0.00572655
GO:0005902	microvillus	9	74	0.122	Cellular Component	0.000309507	0.00590754
GO:0032879	regulation of localization	102	2470	0.041	Biological Process	0.000271442	0.00594211
GO:0060828	regulation of canonical Wnt signaling pathway	17	217	0.078	Biological Process	0.000271765	0.00594211
GO:0016772	transferase activity, transferring phosphorus-containing groups	72	1513	0.048	Molecular Function	7.80563e-05	0.00608161
GO:0008134	transcription factor binding	41	721	0.057	Molecular Function	8.52699e-05	0.00608161
GO:0030234	enzyme regulator activity	54	1045	0.052	Molecular Function	8.58379e-05	0.00608161
GO:0004674	protein serine/threonine kinase activity	31	488	0.064	Molecular Function	9.01632e-05	0.00608387
GO:0048585	negative regulation of response to stimulus	68	1499	0.045	Biological Process	0.000279191	0.00608392
GO:0048699	generation of neurons	75	1696	0.044	Biological Process	0.000286393	0.00621992
GO:1902275	regulation of chromatin organization	17	219	0.078	Biological Process	0.000302661	0.00655125
GO:0048583	regulation of response to stimulus	145	3774	0.038	Biological Process	0.00030936	0.00667392
GO:0031589	cell-substrate adhesion	20	283	0.071	Biological Process	0.000321005	0.00687032
GO:0072358	cardiovascular system development	51	1044	0.049	Biological Process	0.00032172	0.00687032
GO:0072359	circulatory system development	51	1044	0.049	Biological Process	0.00032172	0.00687032
GO:0043902	positive regulation of multi-organism process	16	200	0.08	Biological Process	0.00032271	0.00687032
GO:0006511	ubiquitin-dependent protein catabolic process	38	708	0.054	Biological Process	0.000326466	0.00692751
GO:0008585	female gonad development	11	107	0.103	Biological Process	0.000337003	0.00712773
GO:0033993	response to lipid	48	968	0.05	Biological Process	0.000346759	0.00731017
GO:0022008	neurogenesis	78	1793	0.044	Biological Process	0.000353524	0.00742859
GO:0051641	cellular localization	145	3789	0.038	Biological Process	0.000371297	0.00772859
GO:0045927	positive regulation of growth	21	308	0.068	Biological Process	0.000371589	0.00772859
GO:0044319	wound healing, spreading of cells	6	33	0.182	Biological Process	0.000372577	0.00772859
GO:0090505	epiboly involved in wound healing	6	33	0.182	Biological Process	0.000372577	0.00772859
GO:0060070	canonical Wnt signaling pathway	19	265	0.072	Biological Process	0.000375793	0.00777038
GO:0060548	negative regulation of cell death	45	893	0.05	Biological Process	0.000377222	0.0077751
GO:0009898	cytoplasmic side of plasma membrane	20	292	0.068	Cellular Component	0.000422867	0.00789952
GO:0000904	cell morphogenesis involved in differentiation	48	973	0.049	Biological Process	0.000389105	0.00799456
GO:2000145	regulation of cell motility	40	768	0.052	Biological Process	0.000417948	0.00856
GO:0000166	nucleotide binding	119	2867	0.042	Molecular Function	0.000137546	0.00859968
GO:1901265	nucleoside phosphate binding	119	2868	0.041	Molecular Function	0.000139586	0.00859968
GO:0010632	regulation of epithelial cell migration	15	185	0.081	Biological Process	0.000426453	0.00870664
GO:0071396	cellular response to lipid	32	569	0.056	Biological Process	0.000434674	0.00884657
GO:0044433	cytoplasmic vesicle part	53	1128	0.047	Cellular Component	0.000485508	0.00888075
GO:0030522	intracellular receptor signaling pathway	19	269	0.071	Biological Process	0.000452482	0.00918013
GO:0050890	cognition	22	335	0.066	Biological Process	0.000454644	0.00919518
GO:0002520	immune system development	45	902	0.05	Biological Process	0.000467146	0.0094186
GO:1903201	regulation of oxidative stress-induced cell death	8	62	0.129	Biological Process	0.00047289	0.009504
GO:0048646	anatomical structure formation involved in morphogenesis	62	1361	0.046	Biological Process	0.000474319	0.009504
GO:0000226	microtubule cytoskeleton organization	33	597	0.055	Biological Process	0.000480967	0.00960667
GO:1902589	single-organism organelle organization	132	3412	0.039	Biological Process	0.000483599	0.00960667
GO:0043547	positive regulation of GTPase activity	24	382	0.063	Biological Process	0.000483896	0.00960667
GO:0070995	NADPH oxidation	3	6	0.5	Biological Process	0.000486913	0.00960763
GO:1903689	regulation of wound healing, spreading of epidermal cells	3	6	0.5	Biological Process	0.000486913	0.00960763
GO:0008207	C21-steroid hormone metabolic process	5	23	0.217	Biological Process	0.000488939	0.00961828
GO:1903508	positive regulation of nucleic acid-templated transcription	72	1643	0.044	Biological Process	0.000497145	0.00975006
GO:0046545	development of primary female sexual characteristics	11	112	0.098	Biological Process	0.000499859	0.00977367
GO:0043068	positive regulation of programmed cell death	33	599	0.055	Biological Process	0.000509813	0.00993828
GO:0007292	female gamete generation	25	407	0.061	Biological Process	0.000518221	0.0100718
GO:1903308	regulation of chromatin modification	16	209	0.077	Biological Process	0.000525638	0.0101854
GO:0022029	telencephalon cell migration	8	63	0.127	Biological Process	0.00052784	0.0101975
GO:0051093	negative regulation of developmental process	46	934	0.049	Biological Process	0.000533103	0.0102391
GO:0008283	cell proliferation	80	1875	0.043	Biological Process	0.000533154	0.0102391
GO:0007265	Ras protein signal transduction	23	362	0.064	Biological Process	0.000539987	0.0103396
GO:1902680	positive regulation of RNA biosynthetic process	72	1649	0.044	Biological Process	0.00055099	0.0105192
GO:0040029	regulation of gene expression, epigenetic	24	386	0.062	Biological Process	0.000561138	0.0106655
GO:0043112	receptor metabolic process	14	170	0.082	Biological Process	0.000561949	0.0106655
GO:0046661	male sex differentiation	15	190	0.079	Biological Process	0.000564745	0.010684
GO:0035196	production of miRNAs involved in gene silencing by miRNA	7	49	0.143	Biological Process	0.000569526	0.010684
GO:0051893	regulation of focal adhesion assembly	7	49	0.143	Biological Process	0.000569526	0.010684
GO:0090109	regulation of cell-substrate junction assembly	7	49	0.143	Biological Process	0.000569526	0.010684
GO:0048608	reproductive structure development	32	579	0.055	Biological Process	0.000585177	0.0109459
GO:0099568	cytoplasmic region	29	513	0.057	Cellular Component	0.000627903	0.011251
GO:0022610	biological adhesion	63	1402	0.045	Biological Process	0.000607758	0.0113355
GO:0046660	female sex differentiation	12	133	0.09	Biological Process	0.000611439	0.0113714
GO:0035264	multicellular organism growth	15	192	0.078	Biological Process	0.000629909	0.0116813
GO:0061458	reproductive system development	32	583	0.055	Biological Process	0.000657218	0.0121529
GO:0060322	head development	42	839	0.05	Biological Process	0.000673274	0.0123664
GO:0010508	positive regulation of autophagy	11	116	0.095	Biological Process	0.000673414	0.0123664
GO:0030097	hemopoiesis	41	813	0.05	Biological Process	0.000674495	0.0123664
GO:0007264	small GTPase mediated signal transduction	28	487	0.057	Biological Process	0.000697177	0.0127461
GO:0045893	positive regulation of transcription, DNA-templated	69	1579	0.044	Biological Process	0.000709594	0.0129366
GO:0002011	morphogenesis of an epithelial sheet	8	66	0.121	Biological Process	0.000724382	0.0131322
GO:0021885	forebrain cell migration	8	66	0.121	Biological Process	0.000724382	0.0131322
GO:0048545	response to steroid hormone	31	562	0.055	Biological Process	0.000732982	0.013251
GO:0031982	vesicle	83	2005	0.041	Cellular Component	0.000759702	0.0133404
GO:0045595	regulation of cell differentiation	74	1724	0.043	Biological Process	0.000745534	0.0134404
GO:0043066	negative regulation of apoptotic process	40	792	0.051	Biological Process	0.000761032	0.0136817
GO:0005694	chromosome	54	1181	0.046	Cellular Component	0.000811213	0.0139656
GO:0031234	extrinsic component of cytoplasmic side of plasma membrane	10	102	0.098	Cellular Component	0.00083707	0.0140722
GO:0005685	U1 snRNP	5	26	0.192	Cellular Component	0.000849458	0.0140722
GO:0008610	lipid biosynthetic process	42	846	0.05	Biological Process	0.000793422	0.0142173
GO:0043312	neutrophil degranulation	20	304	0.066	Biological Process	0.000795218	0.0142173
GO:2001044	regulation of integrin-mediated signaling pathway	4	15	0.267	Biological Process	0.000808119	0.0144081
GO:0007155	cell adhesion	62	1390	0.045	Biological Process	0.000810546	0.0144117
GO:0090504	epiboly	6	38	0.158	Biological Process	0.000819177	0.0144898
GO:0070646	protein modification by small protein removal	17	239	0.071	Biological Process	0.000820878	0.0144898
GO:0060038	cardiac muscle cell proliferation	7	52	0.135	Biological Process	0.000821656	0.0144898
GO:0051045	negative regulation of membrane protein ectodomain proteolysis	3	7	0.429	Biological Process	0.000833312	0.0146157
GO:2001040	positive regulation of cellular response to drug	3	7	0.429	Biological Process	0.000833312	0.0146157
GO:0016023	cytoplasmic, membrane-bounded vesicle	57	1270	0.045	Cellular Component	0.00090308	0.0146834
GO:0098657	import into cell	30	542	0.055	Biological Process	0.000841015	0.014697
GO:0007548	sex differentiation	23	374	0.061	Biological Process	0.000842491	0.014697
GO:0005777	peroxisome	12	141	0.085	Cellular Component	0.000942006	0.0147397
GO:0042579	microbody	12	141	0.085	Cellular Component	0.000942006	0.0147397
GO:1990904	ribonucleoprotein complex	49	1052	0.047	Cellular Component	0.0009591	0.0147397
GO:0016363	nuclear matrix	10	104	0.096	Cellular Component	0.000973692	0.0147397
GO:0016234	inclusion body	8	70	0.114	Cellular Component	0.00100752	0.0149079
GO:0015630	microtubule cytoskeleton	52	1138	0.046	Cellular Component	0.00102923	0.0149079
GO:0097458	neuron part	68	1590	0.043	Cellular Component	0.0010442	0.0149079
GO:0030529	intracellular ribonucleoprotein complex	47	1002	0.047	Cellular Component	0.00105272	0.0149079
GO:0009895	negative regulation of catabolic process	20	306	0.065	Biological Process	0.000862224	0.0150008
GO:0042383	sarcolemma	11	124	0.089	Cellular Component	0.00108224	0.0150588
GO:0000785	chromatin	33	633	0.052	Cellular Component	0.00109768	0.0150588
GO:0046544	development of secondary male sexual characteristics	2	2	1	Biological Process	0.000880088	0.0151891
GO:0097498	endothelial tube lumen extension	2	2	1	Biological Process	0.000880088	0.0151891
GO:2001045	negative regulation of integrin-mediated signaling pathway	2	2	1	Biological Process	0.000880088	0.0151891
GO:0051964	negative regulation of synapse assembly	5	26	0.192	Biological Process	0.000888139	0.0152873
GO:0002283	neutrophil activation involved in immune response	20	307	0.065	Biological Process	0.000897511	0.0154032
GO:0007423	sensory organ development	38	747	0.051	Biological Process	0.000899629	0.0154032
GO:0040012	regulation of locomotion	44	905	0.049	Biological Process	0.000913294	0.01553
GO:0016579	protein deubiquitination	16	220	0.073	Biological Process	0.000914234	0.01553
GO:0034249	negative regulation of cellular amide metabolic process	16	220	0.073	Biological Process	0.000914234	0.01553
GO:1903391	regulation of adherens junction organization	7	53	0.132	Biological Process	0.00092287	0.0156356
GO:0017048	Rho GTPase binding	14	155	0.09	Molecular Function	0.000268918	0.0158773
GO:0005771	multivesicular body	6	41	0.146	Cellular Component	0.00117626	0.0158885
GO:0050839	cell adhesion molecule binding	16	194	0.082	Molecular Function	0.000286932	0.0158929
GO:0016301	kinase activity	54	1097	0.049	Molecular Function	0.000291612	0.0158929
GO:0019897	extrinsic component of plasma membrane	12	145	0.083	Cellular Component	0.00120238	0.0159953
GO:0051270	regulation of cellular component movement	42	854	0.049	Biological Process	0.000953676	0.0161154
GO:0045787	positive regulation of cell cycle	25	425	0.059	Biological Process	0.00096376	0.0162341
GO:0000122	negative regulation of transcription from RNA polymerase II promoter	40	802	0.05	Biological Process	0.000965721	0.0162341
GO:0007611	learning or memory	20	309	0.065	Biological Process	0.000971826	0.016288
GO:0034754	cellular hormone metabolic process	10	103	0.097	Biological Process	0.00097396	0.016288
GO:0035091	phosphatidylinositol binding	18	236	0.076	Molecular Function	0.00032224	0.0163497
GO:0070990	snRNP binding	4	12	0.333	Molecular Function	0.000340157	0.0163497
GO:0008092	cytoskeletal protein binding	47	924	0.051	Molecular Function	0.000356648	0.0163497
GO:0003729	mRNA binding	21	301	0.07	Molecular Function	0.000357686	0.0163497
GO:0044822	poly(A) RNA binding	21	301	0.07	Molecular Function	0.000357686	0.0163497
GO:0007507	heart development	32	598	0.054	Biological Process	0.00100175	0.0167097
GO:0022602	ovulation cycle process	9	86	0.105	Biological Process	0.00101241	0.016844
GO:0050808	synapse organization	24	403	0.06	Biological Process	0.00102226	0.0169643
GO:0043069	negative regulation of programmed cell death	40	805	0.05	Biological Process	0.00103593	0.0171472
GO:0051650	establishment of vesicle localization	20	311	0.064	Biological Process	0.00105137	0.0172455
GO:0022412	cellular process involved in reproduction in multicellular organism	35	676	0.052	Biological Process	0.00105183	0.0172455
GO:0010960	magnesium ion homeostasis	4	16	0.25	Biological Process	0.00105236	0.0172455
GO:0009791	post-embryonic development	27	476	0.057	Biological Process	0.00105459	0.0172455
GO:0052547	regulation of peptidase activity	22	357	0.062	Biological Process	0.00105519	0.0172455
GO:0043087	regulation of GTPase activity	26	452	0.058	Biological Process	0.00106245	0.0172533
GO:0007289	spermatid nucleus differentiation	5	27	0.185	Biological Process	0.00106367	0.0172533
GO:1903205	regulation of hydrogen peroxide-induced cell death	5	27	0.185	Biological Process	0.00106367	0.0172533
GO:1900407	regulation of cellular response to oxidative stress	8	70	0.114	Biological Process	0.00107381	0.0173743
GO:0060969	negative regulation of gene silencing	6	40	0.15	Biological Process	0.00108333	0.0174411
GO:0071364	cellular response to epidermal growth factor stimulus	6	40	0.15	Biological Process	0.00108333	0.0174411
GO:0065003	macromolecular complex assembly	86	2096	0.041	Biological Process	0.00108872	0.0174843
GO:1901532	regulation of hematopoietic progenitor cell differentiation	9	87	0.103	Biological Process	0.00110018	0.0176246
GO:0019900	kinase binding	38	701	0.054	Molecular Function	0.000398666	0.0176534
GO:0010942	positive regulation of cell death	34	653	0.052	Biological Process	0.00112368	0.0179567
GO:0042698	ovulation cycle	10	105	0.095	Biological Process	0.00113003	0.0180137
GO:0033044	regulation of chromosome organization	25	430	0.058	Biological Process	0.0011353	0.0180268
GO:1903362	regulation of cellular protein catabolic process	20	313	0.064	Biological Process	0.00113643	0.0180268
GO:0045637	regulation of myeloid cell differentiation	15	204	0.074	Biological Process	0.00117087	0.0185279
GO:1901888	regulation of cell junction assembly	8	71	0.113	Biological Process	0.00117936	0.018572
GO:0000209	protein polyubiquitination	17	247	0.069	Biological Process	0.0011794	0.018572
GO:0010647	positive regulation of cell communication	71	1667	0.043	Biological Process	0.00118444	0.0186061
GO:0006417	regulation of translation	27	480	0.056	Biological Process	0.00119195	0.0186787
GO:0061564	axon development	32	605	0.053	Biological Process	0.00121067	0.0189262
GO:0006694	steroid biosynthetic process	14	184	0.076	Biological Process	0.00121971	0.0190216
GO:0005913	cell-cell adherens junction	8	74	0.108	Cellular Component	0.00145243	0.0190333
GO:0016032	viral process	37	734	0.05	Biological Process	0.00123212	0.019169
GO:0006376	mRNA splice site selection	6	41	0.146	Biological Process	0.00123769	0.0192094
GO:0070848	response to growth factor	35	683	0.051	Biological Process	0.00125515	0.0194338
GO:0007163	establishment or maintenance of cell polarity	18	271	0.066	Biological Process	0.00128253	0.0198103
GO:0007043	cell-cell junction assembly	9	89	0.101	Biological Process	0.00129418	0.0198953
GO:0031623	receptor internalization	9	89	0.101	Biological Process	0.00129418	0.0198953
GO:0031988	membrane-bounded vesicle	58	1328	0.044	Cellular Component	0.001542	0.0199099
GO:1901700	response to oxygen-containing compound	68	1587	0.043	Biological Process	0.00129837	0.0199125
GO:0003383	apical constriction	3	8	0.375	Biological Process	0.00130395	0.0199507
GO:0031123	RNA 3'-end processing	13	165	0.079	Biological Process	0.0013147	0.0200678
GO:0042119	neutrophil activation	20	317	0.063	Biological Process	0.00132434	0.0201674
GO:0016567	protein ubiquitination	42	869	0.048	Biological Process	0.00133263	0.0202124
GO:0060968	regulation of gene silencing	11	126	0.087	Biological Process	0.00133587	0.0202124
GO:0031330	negative regulation of cellular catabolic process	18	272	0.066	Biological Process	0.00133667	0.0202124
GO:0022618	ribonucleoprotein complex assembly	17	250	0.068	Biological Process	0.00134443	0.0202824
GO:0070615	nucleosome-dependent ATPase activity	6	34	0.176	Molecular Function	0.000491686	0.0204917
GO:0070717	poly-purine tract binding	6	34	0.176	Molecular Function	0.000491686	0.0204917
GO:0006914	autophagy	26	460	0.057	Biological Process	0.00136365	0.0205245
GO:0005635	nuclear envelope	25	446	0.056	Cellular Component	0.00163621	0.0208202
GO:0071004	U2-type prespliceosome	5	30	0.167	Cellular Component	0.00167067	0.0208234
GO:0005794	Golgi apparatus	60	1390	0.043	Cellular Component	0.0016839	0.0208234
GO:0060627	regulation of vesicle-mediated transport	28	510	0.055	Biological Process	0.00139834	0.0209978
GO:0005768	endosome	40	836	0.048	Cellular Component	0.00172481	0.021033
GO:0006979	response to oxidative stress	26	461	0.056	Biological Process	0.00140605	0.0210646
GO:0048640	negative regulation of developmental growth	11	127	0.087	Biological Process	0.00142441	0.0212419
GO:0031399	regulation of protein modification process	76	1823	0.042	Biological Process	0.00142444	0.0212419
GO:0048488	synaptic vesicle endocytosis	7	57	0.123	Biological Process	0.00142968	0.021271
GO:0046872	metal ion binding	154	4015	0.038	Molecular Function	0.00052755	0.0213583
GO:0002764	immune response-regulating signaling pathway	22	366	0.06	Biological Process	0.0014509	0.0215371
GO:0036094	small molecule binding	129	3264	0.04	Molecular Function	0.000551601	0.0217116
GO:2000058	regulation of protein ubiquitination involved in ubiquitin-dependent protein catabolic process	12	147	0.082	Biological Process	0.00147197	0.0217318
GO:0031396	regulation of protein ubiquitination	21	343	0.061	Biological Process	0.00147287	0.0217318
GO:0010638	positive regulation of organelle organization	33	638	0.052	Biological Process	0.00147408	0.0217318
GO:0002446	neutrophil mediated immunity	20	320	0.062	Biological Process	0.00148214	0.0218009
GO:0006357	regulation of transcription from RNA polymerase II promoter	93	2325	0.04	Biological Process	0.0014858	0.0218052
GO:0001650	fibrillar center	10	113	0.088	Cellular Component	0.00183332	0.0219738
GO:0005856	cytoskeleton	80	1978	0.04	Cellular Component	0.001852	0.0219738
GO:2000241	regulation of reproductive process	18	275	0.065	Biological Process	0.00151087	0.022123
GO:0002443	leukocyte mediated immunity	29	538	0.054	Biological Process	0.00152685	0.0223064
GO:0060562	epithelial tube morphogenesis	27	489	0.055	Biological Process	0.00155887	0.0226864
GO:0042787	protein ubiquitination involved in ubiquitin-dependent protein catabolic process	12	148	0.081	Biological Process	0.00155986	0.0226864
GO:0071010	prespliceosome	5	31	0.161	Cellular Component	0.00194447	0.0227632
GO:0031050	dsRNA fragmentation	7	58	0.121	Biological Process	0.0015851	0.0229502
GO:0070918	production of small RNA involved in gene silencing by RNA	7	58	0.121	Biological Process	0.0015851	0.0229502
GO:0051648	vesicle localization	20	322	0.062	Biological Process	0.00159601	0.0230566
GO:0007409	axonogenesis	30	565	0.053	Biological Process	0.00160699	0.0231636
GO:0060589	nucleoside-triphosphatase regulator activity	23	359	0.064	Molecular Function	0.000635594	0.0234071
GO:0043169	cation binding	156	4093	0.038	Molecular Function	0.000641101	0.0234071
GO:0051020	GTPase binding	33	595	0.055	Molecular Function	0.000644233	0.0234071
GO:0009887	organ morphogenesis	53	1179	0.045	Biological Process	0.00165368	0.0237385
GO:0036230	granulocyte activation	20	323	0.062	Biological Process	0.00165568	0.0237385
GO:0010498	proteasomal protein catabolic process	32	617	0.052	Biological Process	0.00165788	0.0237385
GO:0045886	negative regulation of synaptic growth at neuromuscular junction	4	18	0.222	Biological Process	0.00168792	0.0240093
GO:0051043	regulation of membrane protein ectodomain proteolysis	4	18	0.222	Biological Process	0.00168792	0.0240093
GO:2000370	positive regulation of clathrin-mediated endocytosis	4	18	0.222	Biological Process	0.00168792	0.0240093
GO:0034622	cellular macromolecular complex assembly	55	1237	0.044	Biological Process	0.00172652	0.0245045
GO:0010564	regulation of cell cycle process	38	775	0.049	Biological Process	0.00174074	0.0246523
GO:0043297	apical junction assembly	7	59	0.119	Biological Process	0.00175335	0.0247767
GO:0030659	cytoplasmic vesicle membrane	32	634	0.05	Cellular Component	0.00216858	0.0250528
GO:0060218	hematopoietic stem cell differentiation	6	44	0.136	Biological Process	0.00180277	0.0254194
GO:0048511	rhythmic process	21	349	0.06	Biological Process	0.00181991	0.0256054
GO:0032989	cellular component morphogenesis	70	1669	0.042	Biological Process	0.00190977	0.0268113
GO:0030315	T-tubule	6	47	0.128	Cellular Component	0.00242182	0.0270104
GO:0031597	cytosolic proteasome complex	6	47	0.128	Cellular Component	0.00242182	0.0270104
GO:0035371	microtubule plus-end	4	20	0.2	Cellular Component	0.00245987	0.0270104
GO:0036477	somatodendritic compartment	41	880	0.047	Cellular Component	0.00246108	0.0270104
GO:0030177	positive regulation of Wnt signaling pathway	11	132	0.083	Biological Process	0.00194227	0.0272086
GO:0048534	hematopoietic or lymphoid organ development	41	860	0.048	Biological Process	0.00195092	0.0272708
GO:0051240	positive regulation of multicellular organismal process	67	1585	0.042	Biological Process	0.00197885	0.0276015
GO:0002274	myeloid leukocyte activation	25	448	0.056	Biological Process	0.00198957	0.0276914
GO:0043620	regulation of DNA-templated transcription in response to stress	8	77	0.104	Biological Process	0.00199858	0.0277571
GO:0007444	imaginal disc development	13	173	0.075	Biological Process	0.00201106	0.0278142
GO:0048598	embryonic morphogenesis	37	755	0.049	Biological Process	0.00201129	0.0278142
GO:0001221	transcription cofactor binding	6	37	0.162	Molecular Function	0.000787071	0.0278636
GO:0050750	low-density lipoprotein particle receptor binding	5	25	0.2	Molecular Function	0.000806216	0.0278636
GO:0070849	response to epidermal growth factor	6	45	0.133	Biological Process	0.00202885	0.027961
GO:0042987	amyloid precursor protein catabolic process	5	31	0.161	Biological Process	0.00203054	0.027961
GO:0032446	protein modification by small protein conjugation	43	916	0.047	Biological Process	0.00204078	0.0280423
GO:0042060	wound healing	27	499	0.054	Biological Process	0.00207709	0.0284808
GO:1901889	negative regulation of cell junction assembly	4	19	0.211	Biological Process	0.00208833	0.0285141
GO:1904397	negative regulation of neuromuscular junction development	4	19	0.211	Biological Process	0.00208833	0.0285141
GO:0016323	basolateral plasma membrane	15	224	0.067	Cellular Component	0.00265799	0.0288113
GO:0030155	regulation of cell adhesion	31	601	0.052	Biological Process	0.00211861	0.0288666
GO:1902580	single-organism cellular localization	61	1419	0.043	Biological Process	0.00215501	0.0293009
GO:1901653	cellular response to peptide	21	354	0.059	Biological Process	0.00216005	0.0293078
GO:0002253	activation of immune response	23	402	0.057	Biological Process	0.00216497	0.0293132
GO:0031532	actin cytoskeleton reorganization	9	96	0.094	Biological Process	0.00220047	0.0297316
GO:1903364	positive regulation of cellular protein catabolic process	13	175	0.074	Biological Process	0.00222598	0.0299698
GO:0051649	establishment of localization in cell	122	3236	0.038	Biological Process	0.00222736	0.0299698
GO:0043299	leukocyte degranulation	21	355	0.059	Biological Process	0.00223417	0.029999
GO:0019902	phosphatase binding	15	195	0.077	Molecular Function	0.000908627	0.0302173
GO:0001069	regulatory region RNA binding	2	2	1	Molecular Function	0.000916969	0.0302173
GO:0009967	positive regulation of signal transduction	62	1451	0.043	Biological Process	0.00228147	0.0305708
GO:0031047	gene silencing by RNA	12	155	0.077	Biological Process	0.00230392	0.0308078
GO:0008143	poly(A) binding	5	26	0.192	Molecular Function	0.000973558	0.0308106
GO:0030695	GTPase regulator activity	20	303	0.066	Molecular Function	0.000978461	0.0308106
GO:0030539	male genitalia development	5	32	0.156	Biological Process	0.00234868	0.0312018
GO:0036474	cell death in response to hydrogen peroxide	5	32	0.156	Biological Process	0.00234868	0.0312018
GO:0045070	positive regulation of viral genome replication	5	32	0.156	Biological Process	0.00234868	0.0312018
GO:0036473	cell death in response to oxidative stress	8	79	0.101	Biological Process	0.00235372	0.0312018
GO:0071363	cellular response to growth factor stimulus	33	657	0.05	Biological Process	0.00235749	0.0312018
GO:0042995	cell projection	83	2101	0.04	Cellular Component	0.00291548	0.031217
GO:0000165	MAPK cascade	38	789	0.048	Biological Process	0.00237429	0.03136
GO:0051346	negative regulation of hydrolase activity	22	381	0.058	Biological Process	0.00239243	0.0315353
GO:0019904	protein domain specific binding	38	738	0.051	Molecular Function	0.00104421	0.0318061
GO:0001085	RNA polymerase II transcription factor binding	11	120	0.092	Molecular Function	0.00105497	0.0318061
GO:0031032	actomyosin structure organization	14	198	0.071	Biological Process	0.0024278	0.0319364
GO:0044403	symbiosis, encompassing mutualism through parasitism	39	817	0.048	Biological Process	0.00244144	0.0320507
GO:0002684	positive regulation of immune system process	38	791	0.048	Biological Process	0.00247939	0.032483
GO:0035195	gene silencing by miRNA	9	98	0.092	Biological Process	0.00253564	0.0327804
GO:0010812	negative regulation of cell-substrate adhesion	6	47	0.128	Biological Process	0.00254452	0.0327804
GO:0031936	negative regulation of chromatin silencing	4	20	0.2	Biological Process	0.00254979	0.0327804
GO:0071711	basement membrane organization	4	20	0.2	Biological Process	0.00254979	0.0327804
GO:1903077	negative regulation of protein localization to plasma membrane	4	20	0.2	Biological Process	0.00254979	0.0327804
GO:0065009	regulation of molecular function	114	3004	0.038	Biological Process	0.0025872	0.0327804
GO:0035026	leading edge cell differentiation	2	3	0.667	Biological Process	0.00258819	0.0327804
GO:0048023	positive regulation of melanin biosynthetic process	2	3	0.667	Biological Process	0.00258819	0.0327804
GO:0061084	negative regulation of protein refolding	2	3	0.667	Biological Process	0.00258819	0.0327804
GO:0061589	calcium activated phosphatidylserine scrambling	2	3	0.667	Biological Process	0.00258819	0.0327804
GO:0071596	ubiquitin-dependent protein catabolic process via the N-end rule pathway	2	3	0.667	Biological Process	0.00258819	0.0327804
GO:1902965	regulation of protein localization to early endosome	2	3	0.667	Biological Process	0.00258819	0.0327804
GO:1902966	positive regulation of protein localization to early endosome	2	3	0.667	Biological Process	0.00258819	0.0327804
GO:1904259	regulation of basement membrane assembly involved in embryonic body morphogenesis	2	3	0.667	Biological Process	0.00258819	0.0327804
GO:1904261	positive regulation of basement membrane assembly involved in embryonic body morphogenesis	2	3	0.667	Biological Process	0.00258819	0.0327804
GO:2000616	negative regulation of histone H3-K9 acetylation	2	3	0.667	Biological Process	0.00258819	0.0327804
GO:2001197	basement membrane assembly involved in embryonic body morphogenesis	2	3	0.667	Biological Process	0.00258819	0.0327804
GO:0045055	regulated exocytosis	29	558	0.052	Biological Process	0.00261165	0.0330128
GO:0042802	identical protein binding	74	1715	0.043	Molecular Function	0.00113279	0.0334409
GO:0035278	miRNA mediated inhibition of translation	3	10	0.3	Biological Process	0.00267278	0.0335888
GO:0040033	negative regulation of translation, ncRNA-mediated	3	10	0.3	Biological Process	0.00267278	0.0335888
GO:0045974	regulation of translation, ncRNA-mediated	3	10	0.3	Biological Process	0.00267278	0.0335888
GO:0043168	anion binding	131	3386	0.039	Molecular Function	0.00117052	0.0338496
GO:0051642	centrosome localization	5	33	0.152	Biological Process	0.00270156	0.0338847
GO:0030496	midbody	12	163	0.074	Cellular Component	0.00321813	0.0339791
GO:0012506	vesicle membrane	32	651	0.049	Cellular Component	0.00325085	0.0339791
GO:0016575	histone deacetylation	9	99	0.091	Biological Process	0.00271775	0.0340218
GO:0002682	regulation of immune system process	52	1180	0.044	Biological Process	0.00276695	0.0345709
GO:0043065	positive regulation of apoptotic process	30	586	0.051	Biological Process	0.00277362	0.0345874
GO:0004003	ATP-dependent DNA helicase activity	10	104	0.096	Molecular Function	0.00122353	0.0346747
GO:0031098	stress-activated protein kinase signaling cascade	18	291	0.062	Biological Process	0.00279877	0.0348339
GO:0030334	regulation of cell migration	35	717	0.049	Biological Process	0.00280802	0.034882
GO:0002275	myeloid cell activation involved in immune response	21	362	0.058	Biological Process	0.00281574	0.0349109
GO:0050789	regulation of biological process	383	11935	0.032	Biological Process	0.00282754	0.0349901
GO:0070936	protein K48-linked ubiquitination	6	48	0.125	Biological Process	0.00283648	0.0350338
GO:0043161	proteasome-mediated ubiquitin-dependent protein catabolic process	28	536	0.052	Biological Process	0.0028596	0.0352521
GO:0030554	adenyl nucleotide binding	94	2296	0.041	Molecular Function	0.00127495	0.0354237
GO:0042063	gliogenesis	18	292	0.062	Biological Process	0.00290301	0.0356514
GO:0045088	regulation of innate immune response	18	292	0.062	Biological Process	0.00290301	0.0356514
GO:0040013	negative regulation of locomotion	17	269	0.063	Biological Process	0.00290936	0.0356617
GO:0001654	eye development	28	537	0.052	Biological Process	0.00293523	0.0359108
GO:0033554	cellular response to stress	97	2499	0.039	Biological Process	0.00295422	0.0360749
GO:1902882	regulation of response to oxidative stress	8	82	0.098	Biological Process	0.00297711	0.036286
GO:0051169	nuclear transport	26	487	0.053	Biological Process	0.0029848	0.0363113
GO:0002165	instar larval or pupal development	12	160	0.075	Biological Process	0.00299543	0.0363233
GO:0001568	blood vessel development	31	615	0.05	Biological Process	0.00299701	0.0363233
GO:0000123	histone acetyltransferase complex	9	104	0.087	Cellular Component	0.00355061	0.0366757
GO:0051493	regulation of cytoskeleton organization	27	513	0.053	Biological Process	0.00304626	0.0368512
GO:0006066	alcohol metabolic process	26	488	0.053	Biological Process	0.00306758	0.0370116
GO:0034205	beta-amyloid formation	4	21	0.19	Biological Process	0.00307667	0.0370116
GO:1904376	negative regulation of protein localization to cell periphery	4	21	0.19	Biological Process	0.00307667	0.0370116
GO:0044427	chromosomal part	46	1039	0.044	Cellular Component	0.00365451	0.03731
GO:0051271	negative regulation of cellular component movement	16	248	0.065	Biological Process	0.00311642	0.0374202
GO:0009314	response to radiation	27	514	0.053	Biological Process	0.00312819	0.0374919
GO:0071826	ribonucleoprotein complex subunit organization	17	271	0.063	Biological Process	0.00313862	0.0375474
GO:0031935	regulation of chromatin silencing	6	49	0.122	Biological Process	0.0031528	0.0375781
GO:2001238	positive regulation of extrinsic apoptotic signaling pathway	6	49	0.122	Biological Process	0.0031528	0.0375781
GO:0051129	negative regulation of cellular component organization	37	776	0.048	Biological Process	0.00318671	0.0379125
GO:0023014	signal transduction by protein phosphorylation	38	803	0.047	Biological Process	0.00319836	0.0379812
GO:0019915	lipid storage	8	83	0.096	Biological Process	0.0032112	0.0380639
GO:1901361	organic cyclic compound catabolic process	36	750	0.048	Biological Process	0.00323621	0.0382903
GO:2000146	negative regulation of cell motility	15	227	0.066	Biological Process	0.00330997	0.0390915
GO:0044431	Golgi apparatus part	41	903	0.045	Cellular Component	0.00387416	0.0390978
GO:0014855	striated muscle cell proliferation	7	66	0.106	Biological Process	0.00335163	0.0395113
GO:0032990	cell part morphogenesis	49	1108	0.044	Biological Process	0.00340378	0.0400532
GO:0001944	vasculature development	32	647	0.049	Biological Process	0.0034465	0.040409
GO:0016568	chromatin modification	32	647	0.049	Biological Process	0.0034465	0.040409
GO:0007613	memory	12	163	0.074	Biological Process	0.0034853	0.0406793
GO:0021795	cerebral cortex cell migration	6	50	0.12	Biological Process	0.0034947	0.0406793
GO:0045652	regulation of megakaryocyte differentiation	6	50	0.12	Biological Process	0.0034947	0.0406793
GO:2000142	regulation of DNA-templated transcription, initiation	6	50	0.12	Biological Process	0.0034947	0.0406793
GO:0009416	response to light stimulus	21	369	0.057	Biological Process	0.00351978	0.0408977
GO:0003779	actin binding	24	407	0.059	Molecular Function	0.00153475	0.0412689
GO:0019901	protein kinase binding	33	627	0.053	Molecular Function	0.00154494	0.0412689
GO:0005096	GTPase activator activity	18	271	0.066	Molecular Function	0.00160628	0.0412689
GO:0003730	mRNA 3'-UTR binding	8	73	0.11	Molecular Function	0.00161005	0.0412689
GO:0070325	lipoprotein particle receptor binding	5	29	0.172	Molecular Function	0.00163095	0.0412689
GO:0060979	vasculogenesis involved in coronary vascular morphogenesis	3	11	0.273	Biological Process	0.00359454	0.0415424
GO:0090030	regulation of steroid hormone biosynthetic process	3	11	0.273	Biological Process	0.00359454	0.0415424
GO:0006955	immune response	64	1538	0.042	Biological Process	0.00359722	0.0415424
GO:0023056	positive regulation of signaling	67	1625	0.041	Biological Process	0.00360094	0.0415424
GO:0002444	myeloid leukocyte mediated immunity	21	370	0.057	Biological Process	0.00363145	0.0417479
GO:0017148	negative regulation of translation	14	207	0.068	Biological Process	0.00363165	0.0417479
GO:0048858	cell projection morphogenesis	48	1084	0.044	Biological Process	0.00364559	0.0418003
GO:0043631	RNA polyadenylation	7	67	0.104	Biological Process	0.00364913	0.0418003
GO:0045202	synapse	42	935	0.045	Cellular Component	0.00420075	0.041912
GO:0031090	organelle membrane	118	3207	0.037	Cellular Component	0.00428329	0.0422554
GO:0019220	regulation of phosphate metabolic process	66	1598	0.041	Biological Process	0.00370853	0.0424057
GO:2001023	regulation of response to drug	8	85	0.094	Biological Process	0.00372209	0.0424856
GO:0046907	intracellular transport	85	2158	0.039	Biological Process	0.00372884	0.0424878
GO:1903320	regulation of protein modification by small protein conjugation or removal	21	371	0.057	Biological Process	0.00374607	0.042609
GO:0032559	adenyl ribonucleotide binding	93	2289	0.041	Molecular Function	0.00172037	0.0426337
GO:0017016	Ras GTPase binding	27	483	0.056	Molecular Function	0.00174506	0.0426337
GO:0051174	regulation of phosphorus metabolic process	66	1599	0.041	Biological Process	0.00376261	0.0427221
GO:0040014	regulation of multicellular organism growth	9	104	0.087	Biological Process	0.00378919	0.0429486
GO:0044283	small molecule biosynthetic process	53	1229	0.043	Biological Process	0.00393379	0.0445095
GO:0010876	lipid localization	24	447	0.054	Biological Process	0.00395634	0.0446866
GO:0006509	membrane protein ectodomain proteolysis	5	36	0.139	Biological Process	0.00398967	0.0449845
GO:0001745	compound eye morphogenesis	8	86	0.093	Biological Process	0.004	0.0450226
GO:1902531	regulation of intracellular signal transduction	68	1662	0.041	Biological Process	0.00402945	0.0452753
GO:0010817	regulation of hormone levels	25	473	0.053	Biological Process	0.00404711	0.0453949
GO:0045089	positive regulation of innate immune response	15	232	0.065	Biological Process	0.00405583	0.0454141
GO:0003678	DNA helicase activity	14	189	0.074	Molecular Function	0.00190107	0.045658
GO:0051094	positive regulation of developmental process	58	1374	0.042	Biological Process	0.00409971	0.0458261
GO:0019748	secondary metabolic process	10	125	0.08	Biological Process	0.00411505	0.0459183
GO:0021700	developmental maturation	20	350	0.057	Biological Process	0.00415092	0.0462388
GO:0052548	regulation of endopeptidase activity	19	326	0.058	Biological Process	0.00416226	0.0462855
GO:0098805	whole membrane	88	2293	0.038	Cellular Component	0.00485009	0.0464896
GO:0005881	cytoplasmic microtubule	6	54	0.111	Cellular Component	0.00490318	0.0464896
GO:0044438	microbody part	8	90	0.089	Cellular Component	0.00497446	0.0464896
GO:0044439	peroxisomal part	8	90	0.089	Cellular Component	0.00497446	0.0464896
GO:0002189	ribose phosphate diphosphokinase complex	2	4	0.5	Cellular Component	0.00497725	0.0464896
GO:0008406	gonad development	17	279	0.061	Biological Process	0.00421075	0.0467444
GO:0046580	negative regulation of Ras protein signal transduction	6	52	0.115	Biological Process	0.00426015	0.0472118
GO:0048806	genitalia development	7	69	0.101	Biological Process	0.0043039	0.0476151
GO:0021544	subpallium development	4	23	0.174	Biological Process	0.00434361	0.0478093
GO:0030318	melanocyte differentiation	4	23	0.174	Biological Process	0.00434361	0.0478093
GO:0032528	microvillus organization	4	23	0.174	Biological Process	0.00434361	0.0478093
GO:0009755	hormone-mediated signaling pathway	15	234	0.064	Biological Process	0.00439022	0.0481585
GO:0045732	positive regulation of protein catabolic process	15	234	0.064	Biological Process	0.00439022	0.0481585
GO:0045862	positive regulation of proteolysis	20	352	0.057	Biological Process	0.0044204	0.0484075
GO:0007266	Rho protein signal transduction	12	168	0.071	Biological Process	0.00444383	0.0485819
GO:0051241	negative regulation of multicellular organismal process	48	1096	0.044	Biological Process	0.00448956	0.048999
GO:2000144	positive regulation of DNA-templated transcription, initiation	5	37	0.135	Biological Process	0.00450253	0.0490579
GO:0005976	polysaccharide metabolic process	16	258	0.062	Biological Process	0.00457177	0.0496451
GO:0045765	regulation of angiogenesis	16	258	0.062	Biological Process	0.00457177	0.0496451
GO:0030433	ER-associated ubiquitin-dependent protein catabolic process	8	88	0.091	Biological Process	0.00460362	0.049819
GO:0044764	multi-organism cellular process	40	876	0.046	Biological Process	0.0046459	0.049819
GO:0043542	endothelial cell migration	12	169	0.071	Biological Process	0.00465872	0.049819
GO:0036465	synaptic vesicle recycling	7	70	0.1	Biological Process	0.0046628	0.049819
GO:0048639	positive regulation of developmental growth	14	213	0.066	Biological Process	0.00467641	0.049819
GO:0044087	regulation of cellular component biogenesis	43	959	0.045	Biological Process	0.00467865	0.049819
GO:0051960	regulation of nervous system development	43	959	0.045	Biological Process	0.00467865	0.049819
GO:1901342	regulation of vasculature development	17	282	0.06	Biological Process	0.00468344	0.049819
GO:0008542	visual learning	6	53	0.113	Biological Process	0.00468618	0.049819
GO:0010499	proteasomal ubiquitin-independent protein catabolic process	3	12	0.25	Biological Process	0.00468785	0.049819
GO:0033160	positive regulation of protein import into nucleus, translocation	3	12	0.25	Biological Process	0.00468785	0.049819
GO:0061029	eyelid development in camera-type eye	3	12	0.25	Biological Process	0.00468785	0.049819
GO:0071362	cellular response to ether	3	12	0.25	Biological Process	0.00468785	0.049819
GO:0043401	steroid hormone mediated signaling pathway	13	191	0.068	Biological Process	0.0047163	0.0500391
GO:0034399	nuclear periphery	12	174	0.069	Cellular Component	0.00542737	0.0501603
GO:0051049	regulation of transport	69	1703	0.041	Biological Process	0.0047436	0.0502464
GO:0044255	cellular lipid metabolic process	50	1156	0.043	Biological Process	0.00477841	0.0505325
GO:0016628	oxidoreductase activity, acting on the CH-CH group of donors, NAD or NADP as acceptor	9	94	0.096	Molecular Function	0.00218352	0.0515675
GO:0051056	regulation of small GTPase mediated signal transduction	18	307	0.059	Biological Process	0.0048972	0.0517042
GO:0017076	purine nucleotide binding	101	2544	0.04	Molecular Function	0.00223035	0.0518099
GO:0043934	sporulation	13	192	0.068	Biological Process	0.00492626	0.0518863
GO:0070252	actin-mediated cell contraction	8	89	0.09	Biological Process	0.00493048	0.0518863
GO:0034613	cellular protein localization	77	1943	0.04	Biological Process	0.00499713	0.0522139
GO:0045137	development of primary sexual characteristics	17	284	0.06	Biological Process	0.00502208	0.0522139
GO:0050931	pigment cell differentiation	5	38	0.132	Biological Process	0.00506061	0.0522139
GO:1901031	regulation of response to reactive oxygen species	5	38	0.132	Biological Process	0.00506061	0.0522139
GO:0003195	tricuspid valve formation	2	4	0.5	Biological Process	0.00507456	0.0522139
GO:0022614	membrane to membrane docking	2	4	0.5	Biological Process	0.00507456	0.0522139
GO:0042271	susceptibility to natural killer cell mediated cytotoxicity	2	4	0.5	Biological Process	0.00507456	0.0522139
GO:0061083	regulation of protein refolding	2	4	0.5	Biological Process	0.00507456	0.0522139
GO:0061588	calcium activated phospholipid scrambling	2	4	0.5	Biological Process	0.00507456	0.0522139
GO:0061590	calcium activated phosphatidylcholine scrambling	2	4	0.5	Biological Process	0.00507456	0.0522139
GO:0061591	calcium activated galactosylceramide scrambling	2	4	0.5	Biological Process	0.00507456	0.0522139
GO:1903333	negative regulation of protein folding	2	4	0.5	Biological Process	0.00507456	0.0522139
GO:1903690	negative regulation of wound healing, spreading of epidermal cells	2	4	0.5	Biological Process	0.00507456	0.0522139
GO:2000394	positive regulation of lamellipodium morphogenesis	2	4	0.5	Biological Process	0.00507456	0.0522139
GO:0001919	regulation of receptor recycling	4	24	0.167	Biological Process	0.0050918	0.0522253
GO:0002092	positive regulation of receptor internalization	4	24	0.167	Biological Process	0.0050918	0.0522253
GO:1990752	microtubule end	4	25	0.16	Cellular Component	0.00571943	0.0523089
GO:0042405	nuclear inclusion body	3	13	0.231	Cellular Component	0.00579945	0.052494
GO:0038095	Fc-epsilon receptor signaling pathway	6	54	0.111	Biological Process	0.00514275	0.0526644
GO:0045861	negative regulation of proteolysis	20	357	0.056	Biological Process	0.00515809	0.0527178
GO:0010256	endomembrane system organization	32	665	0.048	Biological Process	0.00516426	0.0527178
GO:0008094	DNA-dependent ATPase activity	12	152	0.079	Molecular Function	0.00231401	0.0528862
GO:0031401	positive regulation of protein modification process	49	1133	0.043	Biological Process	0.00521047	0.0531058
GO:0000902	cell morphogenesis	63	1535	0.041	Biological Process	0.00524499	0.0533736
GO:0006913	nucleocytoplasmic transport	25	483	0.052	Biological Process	0.00526621	0.0535053
GO:0070727	cellular macromolecule localization	78	1977	0.039	Biological Process	0.00527529	0.0535136
GO:0048863	stem cell differentiation	20	358	0.056	Biological Process	0.00531718	0.0538541
GO:0098552	side of membrane	28	572	0.049	Cellular Component	0.00604066	0.0541194
GO:0030335	positive regulation of cell migration	22	408	0.054	Biological Process	0.00539115	0.054518
GO:0038127	ERBB signaling pathway	11	151	0.073	Biological Process	0.00546456	0.0551741
GO:1901655	cellular response to ketone	9	110	0.082	Biological Process	0.00548316	0.0552757
GO:0010001	glial cell differentiation	14	217	0.065	Biological Process	0.00549909	0.05535
GO:1901652	response to peptide	25	485	0.052	Biological Process	0.00554352	0.0557106
GO:0032553	ribonucleotide binding	101	2553	0.04	Molecular Function	0.00249267	0.0560653
GO:0007612	learning	12	173	0.069	Biological Process	0.00560279	0.056219
GO:0042307	positive regulation of protein import into nucleus	6	55	0.109	Biological Process	0.00563109	0.0563283
GO:0050885	neuromuscular process controlling balance	6	55	0.109	Biological Process	0.00563109	0.0563283
GO:0010501	RNA secondary structure unwinding	5	39	0.128	Biological Process	0.00566597	0.0565898
GO:0050803	regulation of synapse structure or activity	21	385	0.055	Biological Process	0.00569448	0.0567869
GO:0030336	negative regulation of cell migration	14	218	0.064	Biological Process	0.00572195	0.056973
GO:0002768	immune response-regulating cell surface receptor signaling pathway	15	241	0.062	Biological Process	0.0057418	0.0570828
GO:0010608	posttranscriptional regulation of gene expression	29	591	0.049	Biological Process	0.00582615	0.0578326
GO:0045814	negative regulation of gene expression, epigenetic	13	196	0.066	Biological Process	0.00584242	0.0579053
GO:0034250	positive regulation of cellular amide metabolic process	12	174	0.069	Biological Process	0.00586105	0.0580011
GO:1903309	negative regulation of chromatin modification	7	73	0.096	Biological Process	0.00587542	0.0580545
GO:0035722	interleukin-12-mediated signaling pathway	4	25	0.16	Biological Process	0.00592165	0.0583332
GO:0071349	cellular response to interleukin-12	4	25	0.16	Biological Process	0.00592165	0.0583332
GO:1903050	regulation of proteolysis involved in cellular protein catabolic process	17	289	0.059	Biological Process	0.00595697	0.0583662
GO:0001675	acrosome assembly	3	13	0.231	Biological Process	0.00596107	0.0583662
GO:0043931	ossification involved in bone maturation	3	13	0.231	Biological Process	0.00596107	0.0583662
GO:0060213	positive regulation of nuclear-transcribed mRNA poly(A) tail shortening	3	13	0.231	Biological Process	0.00596107	0.0583662
GO:0098794	postsynapse	24	471	0.051	Cellular Component	0.00662081	0.0587179
GO:0007173	epidermal growth factor receptor signaling pathway	10	132	0.076	Biological Process	0.00603204	0.0588829
GO:0010594	regulation of endothelial cell migration	10	132	0.076	Biological Process	0.00603204	0.0588829
GO:0031248	protein acetyltransferase complex	9	115	0.078	Cellular Component	0.00685805	0.0593319
GO:1902493	acetyltransferase complex	9	115	0.078	Cellular Component	0.00685805	0.0593319
GO:0030667	secretory granule membrane	14	225	0.062	Cellular Component	0.00689278	0.0593319
GO:0097306	cellular response to alcohol	13	197	0.066	Biological Process	0.00609148	0.0593681
GO:0042594	response to starvation	16	266	0.06	Biological Process	0.00610009	0.0593681
GO:0030041	actin filament polymerization	12	175	0.069	Biological Process	0.00612866	0.0595254
GO:0002366	leukocyte activation involved in immune response	25	489	0.051	Biological Process	0.00613465	0.0595254
GO:0001541	ovarian follicle development	6	56	0.107	Biological Process	0.00615246	0.0595921
GO:0016358	dendrite development	17	290	0.059	Biological Process	0.00615993	0.0595921
GO:0034186	apolipoprotein A-I binding	2	3	0.667	Molecular Function	0.00269553	0.0596807
GO:0008796	bis(5'-nucleosyl)-tetraphosphatase activity	3	10	0.3	Molecular Function	0.00283328	0.0600076
GO:0030619	U1 snRNA binding	3	10	0.3	Molecular Function	0.00283328	0.0600076
GO:0032555	purine ribonucleotide binding	100	2534	0.039	Molecular Function	0.00283734	0.0600076
GO:0030141	secretory granule	28	579	0.048	Cellular Component	0.00708242	0.0603725
GO:0001556	oocyte maturation	5	40	0.125	Biological Process	0.00632063	0.0608737
GO:0051446	positive regulation of meiotic cell cycle	5	40	0.125	Biological Process	0.00632063	0.0608737
GO:2001025	positive regulation of response to drug	5	40	0.125	Biological Process	0.00632063	0.0608737
GO:0044419	interspecies interaction between organisms	39	865	0.045	Biological Process	0.00633506	0.0609168
GO:0044242	cellular lipid catabolic process	13	198	0.066	Biological Process	0.00634892	0.0609168
GO:0090068	positive regulation of cell cycle process	18	315	0.057	Biological Process	0.00635334	0.0609168
GO:0002252	immune effector process	40	893	0.045	Biological Process	0.00637909	0.0610732
GO:0001775	cell activation	47	1089	0.043	Biological Process	0.00640119	0.0611485
GO:0022406	membrane docking	12	176	0.068	Biological Process	0.00640585	0.0611485
GO:0016887	ATPase activity	36	731	0.049	Molecular Function	0.00296718	0.0618309
GO:0031349	positive regulation of defense response	18	316	0.057	Biological Process	0.00655784	0.0625071
GO:0098791	Golgi subcompartment	34	744	0.046	Cellular Component	0.00745649	0.06295
GO:0004312	fatty acid synthase activity	8	81	0.099	Molecular Function	0.00312291	0.0632167
GO:0008013	beta-catenin binding	8	81	0.099	Molecular Function	0.00312291	0.0632167
GO:0006325	chromatin organization	38	840	0.045	Biological Process	0.00664234	0.0632195
GO:0055114	oxidation-reduction process	52	1234	0.042	Biological Process	0.00669105	0.0635895
GO:0006631	fatty acid metabolic process	22	416	0.053	Biological Process	0.00672402	0.0638092
GO:0007015	actin filament organization	20	366	0.055	Biological Process	0.006741	0.0638766
GO:0002263	cell activation involved in immune response	25	493	0.051	Biological Process	0.00677713	0.0641251
GO:0051341	regulation of oxidoreductase activity	7	75	0.093	Biological Process	0.00680542	0.0642206
GO:0007349	cellularization	4	26	0.154	Biological Process	0.00683683	0.0642206
GO:0048311	mitochondrion distribution	4	26	0.154	Biological Process	0.00683683	0.0642206
GO:0086019	cell-cell signaling involved in cardiac conduction	4	26	0.154	Biological Process	0.00683683	0.0642206
GO:0099622	cardiac muscle cell membrane repolarization	4	26	0.154	Biological Process	0.00683683	0.0642206
GO:0046434	organophosphate catabolic process	13	200	0.065	Biological Process	0.00688977	0.0646241
GO:0006476	protein deacetylation	9	114	0.079	Biological Process	0.00690303	0.0646547
GO:0001701	in utero embryonic development	20	367	0.054	Biological Process	0.00693903	0.0647906
GO:0071695	anatomical structure maturation	11	156	0.071	Biological Process	0.00694291	0.0647906
GO:0050807	regulation of synapse organization	14	223	0.063	Biological Process	0.00694757	0.0647906
GO:0001726	ruffle	11	160	0.069	Cellular Component	0.00776879	0.0649619
GO:0007097	nuclear migration	5	41	0.122	Biological Process	0.0070266	0.0652805
GO:0040023	establishment of nucleus localization	5	41	0.122	Biological Process	0.0070266	0.0652805
GO:0007552	metamorphosis	10	135	0.074	Biological Process	0.00704044	0.0652805
GO:0032392	DNA geometric change	10	135	0.074	Biological Process	0.00704044	0.0652805
GO:0005700	polytene chromosome	7	78	0.09	Cellular Component	0.00797615	0.0654852
GO:0048471	perinuclear region of cytoplasm	33	720	0.046	Cellular Component	0.00798055	0.0654852
GO:0044430	cytoskeletal part	61	1523	0.04	Cellular Component	0.00805903	0.0655169
GO:0071439	clathrin complex	2	5	0.4	Cellular Component	0.00813423	0.0655216
GO:0004551	nucleotide diphosphatase activity	4	21	0.19	Molecular Function	0.00331206	0.0661013
GO:0042325	regulation of phosphorylation	57	1383	0.041	Biological Process	0.00720337	0.0666956
GO:0038034	signal transduction in absence of ligand	6	58	0.103	Biological Process	0.00729919	0.0672939
GO:0097192	extrinsic apoptotic signaling pathway in absence of ligand	6	58	0.103	Biological Process	0.00729919	0.0672939
GO:1904591	positive regulation of protein import	6	58	0.103	Biological Process	0.00729919	0.0672939
GO:0097367	carbohydrate derivative binding	111	2878	0.039	Molecular Function	0.00342336	0.0673736
GO:0031647	regulation of protein stability	15	248	0.06	Biological Process	0.00741102	0.0678402
GO:0042026	protein refolding	3	14	0.214	Biological Process	0.00742133	0.0678402
GO:0045899	positive regulation of RNA polymerase II transcriptional preinitiation complex assembly	3	14	0.214	Biological Process	0.00742133	0.0678402
GO:0060211	regulation of nuclear-transcribed mRNA poly(A) tail shortening	3	14	0.214	Biological Process	0.00742133	0.0678402
GO:0070977	bone maturation	3	14	0.214	Biological Process	0.00742133	0.0678402
GO:0097242	beta-amyloid clearance	3	14	0.214	Biological Process	0.00742133	0.0678402
GO:0031267	small GTPase binding	27	508	0.053	Molecular Function	0.00351221	0.0681754
GO:0008081	phosphoric diester hydrolase activity	9	101	0.089	Molecular Function	0.00356138	0.0681957
GO:0097431	mitotic spindle pole	4	28	0.143	Cellular Component	0.00863781	0.0688348
GO:0098858	actin-based cell projection	12	185	0.065	Cellular Component	0.00870235	0.0688348
GO:0006518	peptide metabolic process	52	1242	0.042	Biological Process	0.00755744	0.068987
GO:0005915	zonula adherens	3	15	0.2	Cellular Component	0.00883244	0.0689939
GO:0005905	coated pit	6	61	0.098	Cellular Component	0.00887962	0.0689939
GO:0006997	nucleus organization	11	158	0.07	Biological Process	0.00761502	0.0694147
GO:0042327	positive regulation of phosphorylation	40	903	0.044	Biological Process	0.00763308	0.0694814
GO:0019787	ubiquitin-like protein transferase activity	27	510	0.053	Molecular Function	0.00370311	0.0697183
GO:0045295	gamma-catenin binding	3	11	0.273	Molecular Function	0.00380864	0.0697183
GO:0070410	co-SMAD binding	3	11	0.273	Molecular Function	0.00380864	0.0697183
GO:0005524	ATP binding	89	2234	0.04	Molecular Function	0.0038377	0.0697183
GO:0004842	ubiquitin-protein transferase activity	26	487	0.053	Molecular Function	0.00390215	0.0699918
GO:0005520	insulin-like growth factor binding	4	22	0.182	Molecular Function	0.00395236	0.0700062
GO:0003158	endothelium development	9	116	0.078	Biological Process	0.00771089	0.0700912
GO:0006470	protein dephosphorylation	20	371	0.054	Biological Process	0.00777923	0.0706132
GO:0098602	single organism cell adhesion	30	631	0.048	Biological Process	0.00783558	0.0707755
GO:0038128	ERBB2 signaling pathway	4	27	0.148	Biological Process	0.00784086	0.0707755
GO:0043586	tongue development	4	27	0.148	Biological Process	0.00784086	0.0707755
GO:0070671	response to interleukin-12	4	27	0.148	Biological Process	0.00784086	0.0707755
GO:0044708	single-organism behavior	28	578	0.048	Biological Process	0.00788213	0.0710489
GO:0007411	axon guidance	18	322	0.056	Biological Process	0.00790004	0.0711113
GO:0051058	negative regulation of small GTPase mediated signal transduction	6	59	0.102	Biological Process	0.00792702	0.0712551
GO:0033613	activating transcription factor binding	7	67	0.104	Molecular Function	0.00408066	0.0713864
GO:0043209	myelin sheath	10	142	0.07	Cellular Component	0.00927411	0.0714269
GO:0071383	cellular response to steroid hormone stimulus	17	298	0.057	Biological Process	0.00799382	0.0717559
GO:0033674	positive regulation of kinase activity	25	500	0.05	Biological Process	0.0080349	0.0719418
GO:0010563	negative regulation of phosphorus metabolic process	28	579	0.048	Biological Process	0.008059	0.0719418
GO:0016337	single organismal cell-cell adhesion	28	579	0.048	Biological Process	0.008059	0.0719418
GO:0045936	negative regulation of phosphate metabolic process	28	579	0.048	Biological Process	0.008059	0.0719418
GO:0050794	regulation of cellular process	366	11465	0.032	Biological Process	0.0081511	0.0721282
GO:0051963	regulation of synapse assembly	10	138	0.072	Biological Process	0.00817469	0.0721282
GO:0050852	T cell receptor signaling pathway	8	97	0.082	Biological Process	0.00822461	0.0721282
GO:0051445	regulation of meiotic cell cycle	8	97	0.082	Biological Process	0.00822461	0.0721282
GO:0006342	chromatin silencing	12	182	0.066	Biological Process	0.00828348	0.0721282
GO:0031398	positive regulation of protein ubiquitination	12	182	0.066	Biological Process	0.00828348	0.0721282
GO:0003192	mitral valve formation	2	5	0.4	Biological Process	0.00829162	0.0721282
GO:0007295	growth of a germarium-derived egg chamber	2	5	0.4	Biological Process	0.00829162	0.0721282
GO:0010286	heat acclimation	2	5	0.4	Biological Process	0.00829162	0.0721282
GO:0010961	cellular magnesium ion homeostasis	2	5	0.4	Biological Process	0.00829162	0.0721282
GO:0032005	signal transduction involved in conjugation with cellular fusion	2	5	0.4	Biological Process	0.00829162	0.0721282
GO:0035509	negative regulation of myosin-light-chain-phosphatase activity	2	5	0.4	Biological Process	0.00829162	0.0721282
GO:0036091	positive regulation of transcription from RNA polymerase II promoter in response to oxidative stress	2	5	0.4	Biological Process	0.00829162	0.0721282
GO:0038027	apolipoprotein A-I-mediated signaling pathway	2	5	0.4	Biological Process	0.00829162	0.0721282
GO:0070375	ERK5 cascade	2	5	0.4	Biological Process	0.00829162	0.0721282
GO:0070831	basement membrane assembly	2	5	0.4	Biological Process	0.00829162	0.0721282
GO:1900378	positive regulation of secondary metabolite biosynthetic process	2	5	0.4	Biological Process	0.00829162	0.0721282
GO:1902946	protein localization to early endosome	2	5	0.4	Biological Process	0.00829162	0.0721282
GO:1903347	negative regulation of bicellular tight junction assembly	2	5	0.4	Biological Process	0.00829162	0.0721282
GO:0007286	spermatid development	11	160	0.069	Biological Process	0.00833675	0.0724235
GO:0022603	regulation of anatomical structure morphogenesis	48	1134	0.042	Biological Process	0.00835045	0.0724317
GO:0006887	exocytosis	32	688	0.047	Biological Process	0.00836009	0.0724317
GO:0007623	circadian rhythm	14	228	0.061	Biological Process	0.00837406	0.0724558
GO:0019439	aromatic compound catabolic process	34	743	0.046	Biological Process	0.00845524	0.073004
GO:0032970	regulation of actin filament-based process	19	349	0.054	Biological Process	0.00845998	0.073004
GO:2000147	positive regulation of cell motility	22	425	0.052	Biological Process	0.00853536	0.0735564
GO:0046620	regulation of organ growth	9	118	0.076	Biological Process	0.00858892	0.0737228
GO:0032873	negative regulation of stress-activated MAPK cascade	5	43	0.116	Biological Process	0.00860024	0.0737228
GO:0038083	peptidyl-tyrosine autophosphorylation	5	43	0.116	Biological Process	0.00860024	0.0737228
GO:0070303	negative regulation of stress-activated protein kinase signaling cascade	5	43	0.116	Biological Process	0.00860024	0.0737228
GO:0042127	regulation of cell proliferation	59	1454	0.041	Biological Process	0.00862252	0.0738161
GO:0000302	response to reactive oxygen species	14	229	0.061	Biological Process	0.00868536	0.0742558
GO:0007369	gastrulation	15	253	0.059	Biological Process	0.00882513	0.0753513
GO:0032947	protein complex scaffold	8	86	0.093	Molecular Function	0.00451989	0.0756135
GO:0005543	phospholipid binding	22	394	0.056	Molecular Function	0.00455065	0.0756135
GO:0032550	purine ribonucleoside binding	97	2486	0.039	Molecular Function	0.00462251	0.0756135
GO:0001883	purine nucleoside binding	97	2487	0.039	Molecular Function	0.00467658	0.0756135
GO:0008026	ATP-dependent helicase activity	10	125	0.08	Molecular Function	0.00474356	0.0756135
GO:0070035	purine NTP-dependent helicase activity	10	125	0.08	Molecular Function	0.00474356	0.0756135
GO:0032549	ribonucleoside binding	97	2489	0.039	Molecular Function	0.00478636	0.0756135
GO:0031625	ubiquitin protein ligase binding	17	277	0.061	Molecular Function	0.0047928	0.0756135
GO:0016801	hydrolase activity, acting on ether bonds	3	12	0.25	Molecular Function	0.0049648	0.0756135
GO:0034185	apolipoprotein binding	3	12	0.25	Molecular Function	0.0049648	0.0756135
GO:0001882	nucleoside binding	97	2494	0.039	Molecular Function	0.00507071	0.0756135
GO:0005546	phosphatidylinositol-4,5-bisphosphate binding	7	70	0.1	Molecular Function	0.00520618	0.0756135
GO:0004356	glutamate-ammonia ligase activity	2	4	0.5	Molecular Function	0.00528281	0.0756135
GO:0004591	oxoglutarate dehydrogenase (succinyl-transferring) activity	2	4	0.5	Molecular Function	0.00528281	0.0756135
GO:0016211	ammonia ligase activity	2	4	0.5	Molecular Function	0.00528281	0.0756135
GO:0035614	snRNA stem-loop binding	2	4	0.5	Molecular Function	0.00528281	0.0756135
GO:0043559	insulin binding	2	4	0.5	Molecular Function	0.00528281	0.0756135
GO:0047391	alkylglycerophosphoethanolamine phosphodiesterase activity	2	4	0.5	Molecular Function	0.00528281	0.0756135
GO:0043408	regulation of MAPK cascade	31	664	0.047	Biological Process	0.00889419	0.0758069
GO:0097485	neuron projection guidance	18	326	0.055	Biological Process	0.00891203	0.0758069
GO:0001953	negative regulation of cell-matrix adhesion	4	28	0.143	Biological Process	0.00893706	0.0758069
GO:0050435	beta-amyloid metabolic process	4	28	0.143	Biological Process	0.00893706	0.0758069
GO:1900424	regulation of defense response to bacterium	4	28	0.143	Biological Process	0.00893706	0.0758069
GO:0071359	cellular response to dsRNA	7	79	0.089	Biological Process	0.00898729	0.0761142
GO:0021543	pallium development	12	184	0.065	Biological Process	0.00899681	0.0761142
GO:0006198	cAMP catabolic process	3	15	0.2	Biological Process	0.00907464	0.0762741
GO:0009642	response to light intensity	3	15	0.2	Biological Process	0.00907464	0.0762741
GO:0061154	endothelial tube morphogenesis	3	15	0.2	Biological Process	0.00907464	0.0762741
GO:0090051	negative regulation of cell migration involved in sprouting angiogenesis	3	15	0.2	Biological Process	0.00907464	0.0762741
GO:2000615	regulation of histone H3-K9 acetylation	3	15	0.2	Biological Process	0.00907464	0.0762741
GO:0098609	cell-cell adhesion	36	802	0.045	Biological Process	0.00912457	0.0765943
GO:0051050	positive regulation of transport	39	886	0.044	Biological Process	0.00923842	0.0774495
GO:0006729	tetrahydrobiopterin biosynthetic process	6	61	0.098	Biological Process	0.00929768	0.0778455
GO:0016504	peptidase activator activity	5	38	0.132	Molecular Function	0.00551417	0.0781358
GO:0035639	purine ribonucleoside triphosphate binding	96	2473	0.039	Molecular Function	0.00560768	0.0786741
GO:0046621	negative regulation of organ growth	5	44	0.114	Biological Process	0.00947171	0.0792001
GO:0046777	protein autophosphorylation	14	232	0.06	Biological Process	0.0096744	0.0807906
GO:0060284	regulation of cell development	45	1058	0.043	Biological Process	0.00968849	0.080804
GO:0010927	cellular component assembly involved in morphogenesis	16	280	0.057	Biological Process	0.00975076	0.0812187
GO:0010811	positive regulation of cell-substrate adhesion	8	100	0.08	Biological Process	0.00981094	0.0816149
GO:0007281	germ cell development	26	535	0.049	Biological Process	0.00984401	0.08168
GO:0048514	blood vessel morphogenesis	26	535	0.049	Biological Process	0.00984401	0.08168
GO:0005730	nucleolus	38	876	0.043	Cellular Component	0.0108286	0.0820512
GO:0044437	vacuolar part	23	465	0.049	Cellular Component	0.0108405	0.0820512
GO:0044291	cell-cell contact zone	6	64	0.094	Cellular Component	0.0111428	0.0829099
GO:0045178	basal part of cell	6	64	0.094	Cellular Component	0.0111428	0.0829099
GO:0006378	mRNA polyadenylation	6	62	0.097	Biological Process	0.0100429	0.0831172
GO:0046146	tetrahydrobiopterin metabolic process	6	62	0.097	Biological Process	0.0100429	0.0831172
GO:0085029	extracellular matrix assembly	4	29	0.138	Biological Process	0.0101286	0.0837192
GO:0010951	negative regulation of endopeptidase activity	12	187	0.064	Biological Process	0.0101555	0.0838349
GO:0019903	protein phosphatase binding	11	150	0.073	Molecular Function	0.00603729	0.083871
GO:0046824	positive regulation of nucleocytoplasmic transport	7	81	0.086	Biological Process	0.0102525	0.0844198
GO:0055017	cardiac muscle tissue growth	7	81	0.086	Biological Process	0.0102525	0.0844198
GO:0036503	ERAD pathway	8	101	0.079	Biological Process	0.0103871	0.0853114
GO:0090263	positive regulation of canonical Wnt signaling pathway	8	101	0.079	Biological Process	0.0103871	0.0853114
GO:0004757	sepiapterin reductase activity	6	55	0.109	Molecular Function	0.00620858	0.0854132
GO:0046700	heterocycle catabolic process	30	645	0.047	Biological Process	0.0104711	0.0858863
GO:0042326	negative regulation of phosphorylation	23	459	0.05	Biological Process	0.0104836	0.0858863
GO:0042975	peroxisome proliferator activated receptor binding	3	13	0.231	Molecular Function	0.00631036	0.0859787
GO:0030099	myeloid cell differentiation	20	382	0.052	Biological Process	0.0105231	0.0861007
GO:0009267	cellular response to starvation	13	211	0.062	Biological Process	0.0105502	0.0861042
GO:2001252	positive regulation of chromosome organization	13	211	0.062	Biological Process	0.0105502	0.0861042
GO:0032508	DNA duplex unwinding	9	122	0.074	Biological Process	0.0105703	0.0861598
GO:0045321	leukocyte activation	40	922	0.043	Biological Process	0.0105872	0.0861895
GO:0070765	gamma-secretase complex	2	6	0.333	Cellular Component	0.0119649	0.0880425
GO:0043005	neuron projection	52	1287	0.04	Cellular Component	0.0120331	0.0880425
GO:0051865	protein autoubiquitination	6	63	0.095	Biological Process	0.0108296	0.0880519
GO:0006732	coenzyme metabolic process	33	729	0.045	Biological Process	0.0109177	0.0883264
GO:0033158	regulation of protein import into nucleus, translocation	3	16	0.188	Biological Process	0.0109259	0.0883264
GO:0033182	regulation of histone ubiquitination	3	16	0.188	Biological Process	0.0109259	0.0883264
GO:1903209	positive regulation of oxidative stress-induced cell death	3	16	0.188	Biological Process	0.0109259	0.0883264
GO:0051961	negative regulation of nervous system development	18	333	0.054	Biological Process	0.0109316	0.0883264
GO:0071559	response to transforming growth factor beta	13	212	0.061	Biological Process	0.0109462	0.0883342
GO:0046332	SMAD binding	7	73	0.096	Molecular Function	0.00655007	0.0883948
GO:0031984	organelle subcompartment	56	1406	0.04	Cellular Component	0.0121934	0.0884776
GO:0044389	ubiquitin-like protein ligase binding	17	287	0.059	Molecular Function	0.00677361	0.0905491
GO:0009987	cellular process	494	16232	0.03	Biological Process	0.0112831	0.0909392
GO:0034515	proteasome storage granule	3	17	0.176	Cellular Component	0.0126382	0.0909539
GO:0005516	calmodulin binding	13	196	0.066	Molecular Function	0.00688895	0.0912303
GO:0002833	positive regulation of response to biotic stimulus	5	46	0.109	Biological Process	0.0113931	0.0915976
GO:0034381	plasma lipoprotein particle clearance	5	46	0.109	Biological Process	0.0113931	0.0915976
GO:0048009	insulin-like growth factor receptor signaling pathway	4	30	0.133	Biological Process	0.0114184	0.0916868
GO:0050776	regulation of immune response	32	704	0.045	Biological Process	0.0114359	0.0917137
GO:1903706	regulation of hemopoiesis	19	360	0.053	Biological Process	0.0115158	0.0922401
GO:0061337	cardiac conduction	7	83	0.084	Biological Process	0.0116426	0.093103
GO:0007632	visual behavior	6	64	0.094	Biological Process	0.011659	0.093103
GO:0035194	posttranscriptional gene silencing by RNA	9	124	0.073	Biological Process	0.011681	0.093103
GO:0035601	protein deacylation	9	124	0.073	Biological Process	0.011681	0.093103
GO:0050778	positive regulation of immune response	26	543	0.048	Biological Process	0.0117483	0.0935238
GO:0003682	chromatin binding	29	588	0.049	Molecular Function	0.00714299	0.0937187
GO:0048017	inositol lipid-mediated signaling	10	146	0.068	Biological Process	0.0118892	0.0945291
GO:0051234	establishment of localization	184	5387	0.034	Biological Process	0.0120465	0.095153
GO:0003186	tricuspid valve morphogenesis	2	6	0.333	Biological Process	0.012194	0.095153
GO:0021942	radial glia guided migration of Purkinje cell	2	6	0.333	Biological Process	0.012194	0.095153
GO:0043569	negative regulation of insulin-like growth factor receptor signaling pathway	2	6	0.333	Biological Process	0.012194	0.095153
GO:0044829	positive regulation by host of viral genome replication	2	6	0.333	Biological Process	0.012194	0.095153
GO:0045041	protein import into mitochondrial intermembrane space	2	6	0.333	Biological Process	0.012194	0.095153
GO:0048021	regulation of melanin biosynthetic process	2	6	0.333	Biological Process	0.012194	0.095153
GO:0060318	definitive erythrocyte differentiation	2	6	0.333	Biological Process	0.012194	0.095153
GO:0060526	prostate glandular acinus morphogenesis	2	6	0.333	Biological Process	0.012194	0.095153
GO:0060527	prostate epithelial cord arborization involved in prostate glandular acinus morphogenesis	2	6	0.333	Biological Process	0.012194	0.095153
GO:1900223	positive regulation of beta-amyloid clearance	2	6	0.333	Biological Process	0.012194	0.095153
GO:1900246	positive regulation of RIG-I signaling pathway	2	6	0.333	Biological Process	0.012194	0.095153
GO:1903071	positive regulation of ER-associated ubiquitin-dependent protein catabolic process	2	6	0.333	Biological Process	0.012194	0.095153
GO:1904636	response to ionomycin	2	6	0.333	Biological Process	0.012194	0.095153
GO:1904637	cellular response to ionomycin	2	6	0.333	Biological Process	0.012194	0.095153
GO:0031344	regulation of cell projection organization	31	680	0.046	Biological Process	0.0122029	0.095153
GO:0048515	spermatid differentiation	11	169	0.065	Biological Process	0.0122621	0.0955
GO:0021537	telencephalon development	15	263	0.057	Biological Process	0.0122915	0.0956139
GO:0002218	activation of innate immune response	12	192	0.062	Biological Process	0.0123398	0.0958745
GO:0045727	positive regulation of translation	10	147	0.068	Biological Process	0.0124306	0.096356
GO:0016445	somatic diversification of immunoglobulins	5	47	0.106	Biological Process	0.0124465	0.096356
GO:0071398	cellular response to fatty acid	5	47	0.106	Biological Process	0.0124465	0.096356
GO:0042551	neuron maturation	6	65	0.092	Biological Process	0.0125321	0.0966946
GO:0051646	mitochondrion localization	6	65	0.092	Biological Process	0.0125321	0.0966946
GO:0009108	coenzyme biosynthetic process	26	546	0.048	Biological Process	0.012535	0.0966946
GO:0016462	pyrophosphatase activity	51	1188	0.043	Molecular Function	0.00745872	0.0969634
GO:0051347	positive regulation of transferase activity	27	573	0.047	Biological Process	0.0125857	0.09697
GO:0005057	receptor signaling protein activity	10	134	0.075	Molecular Function	0.00767636	0.0976066
GO:0004386	helicase activity	17	291	0.058	Molecular Function	0.00773158	0.0976066
GO:0001223	transcription coactivator binding	3	14	0.214	Molecular Function	0.00785261	0.0976066
GO:0016500	protein-hormone receptor activity	3	14	0.214	Molecular Function	0.00785261	0.0976066
GO:0051010	microtubule plus-end binding	3	14	0.214	Molecular Function	0.00785261	0.0976066
GO:0008667	2,3-dihydro-2,3-dihydroxybenzoate dehydrogenase activity	6	58	0.103	Molecular Function	0.00803563	0.0981594
GO:0008678	2-deoxy-D-gluconate 3-dehydrogenase activity	6	58	0.103	Molecular Function	0.00803563	0.0981594
GO:0007017	microtubule-based process	36	821	0.044	Biological Process	0.0128039	0.0982178
GO:0007051	spindle organization	12	193	0.062	Biological Process	0.0128169	0.0982178
GO:0043473	pigmentation	9	126	0.071	Biological Process	0.0128768	0.0982178
GO:0098732	macromolecule deacylation	9	126	0.071	Biological Process	0.0128768	0.0982178
GO:0015833	peptide transport	68	1752	0.039	Biological Process	0.0129325	0.0982178
GO:0038093	Fc receptor signaling pathway	8	105	0.076	Biological Process	0.0129448	0.0982178
GO:0006352	DNA-templated transcription, initiation	17	314	0.054	Biological Process	0.0129689	0.0982178
GO:0006700	C21-steroid hormone biosynthetic process	3	17	0.176	Biological Process	0.0129792	0.0982178
GO:0010560	positive regulation of glycoprotein biosynthetic process	3	17	0.176	Biological Process	0.0129792	0.0982178
GO:0035313	wound healing, spreading of epidermal cells	3	17	0.176	Biological Process	0.0129792	0.0982178
GO:0046475	glycerophospholipid catabolic process	3	17	0.176	Biological Process	0.0129792	0.0982178
GO:0090136	epithelial cell-cell adhesion	3	17	0.176	Biological Process	0.0129792	0.0982178
GO:1902003	regulation of beta-amyloid formation	3	17	0.176	Biological Process	0.0129792	0.0982178
GO:1903020	positive regulation of glycoprotein metabolic process	3	17	0.176	Biological Process	0.0129792	0.0982178
GO:2001039	negative regulation of cellular response to drug	3	17	0.176	Biological Process	0.0129792	0.0982178
GO:0030436	asexual sporulation	10	148	0.068	Biological Process	0.0129905	0.0982178
GO:0007283	spermatogenesis	26	548	0.047	Biological Process	0.0130828	0.0988
GO:0001570	vasculogenesis	7	85	0.082	Biological Process	0.0131641	0.0991827
GO:0007229	integrin-mediated signaling pathway	7	85	0.082	Biological Process	0.0131641	0.0991827
GO:0043197	dendritic spine	11	174	0.063	Cellular Component	0.0140074	0.0999881
GO:0048569	post-embryonic organ development	12	194	0.062	Biological Process	0.013308	0.100151
GO:0032956	regulation of actin cytoskeleton organization	17	315	0.054	Biological Process	0.0133463	0.100322
GO:0001093	TFIIB-class transcription factor binding	2	5	0.4	Molecular Function	0.00862834	0.101044
GO:0004013	adenosylhomocysteinase activity	2	5	0.4	Molecular Function	0.00862834	0.101044
GO:0005519	cytoskeletal regulatory protein binding	2	5	0.4	Molecular Function	0.00862834	0.101044
GO:0016802	trialkylsulfonium hydrolase activity	2	5	0.4	Molecular Function	0.00862834	0.101044
GO:0050733	RS domain binding	2	5	0.4	Molecular Function	0.00862834	0.101044
GO:0019079	viral genome replication	8	106	0.075	Biological Process	0.0136505	0.102152
GO:1901343	negative regulation of vasculature development	8	106	0.075	Biological Process	0.0136505	0.102152
GO:0002757	immune response-activating signal transduction	18	341	0.053	Biological Process	0.0136686	0.102152
GO:0007009	plasma membrane organization	18	341	0.053	Biological Process	0.0136686	0.102152
GO:0017038	protein import	18	341	0.053	Biological Process	0.0136686	0.102152
GO:0030135	coated vesicle	13	222	0.059	Cellular Component	0.0144566	0.102313
GO:0044309	neuron spine	11	175	0.063	Cellular Component	0.0145662	0.102313
GO:0060348	bone development	11	172	0.064	Biological Process	0.0138422	0.103329
GO:0001067	regulatory region nucleic acid binding	38	839	0.045	Molecular Function	0.0089358	0.103787
GO:0043062	extracellular structure organization	36	827	0.044	Biological Process	0.0141908	0.105705
GO:0030198	extracellular matrix organization	35	799	0.044	Biological Process	0.0141931	0.105705
GO:0050856	regulation of T cell receptor signaling pathway	4	32	0.125	Biological Process	0.0143035	0.106405
GO:0001934	positive regulation of protein phosphorylation	37	856	0.043	Biological Process	0.0144044	0.10686
GO:0006810	transport	180	5281	0.034	Biological Process	0.0144055	0.10686
GO:0016101	diterpenoid metabolic process	6	67	0.09	Biological Process	0.0144142	0.10686
GO:0004112	cyclic-nucleotide phosphodiesterase activity	5	43	0.116	Molecular Function	0.00934802	0.107086
GO:0004316	3-oxoacyl-[acyl-carrier-protein] reductase (NADPH) activity	6	60	0.1	Molecular Function	0.00945028	0.107086
GO:0035035	histone acetyltransferase binding	4	28	0.143	Molecular Function	0.00958861	0.107086
GO:0004115	3',5'-cyclic-AMP phosphodiesterase activity	3	15	0.2	Molecular Function	0.00959764	0.107086
GO:0034450	ubiquitin-ubiquitin ligase activity	3	15	0.2	Molecular Function	0.00959764	0.107086
GO:0080134	regulation of response to stress	54	1346	0.04	Biological Process	0.0144729	0.107172
GO:0071375	cellular response to peptide hormone stimulus	17	318	0.053	Biological Process	0.0145304	0.107458
GO:0050658	RNA transport	14	244	0.057	Biological Process	0.0145448	0.107458
GO:0030117	membrane coat	10	154	0.065	Cellular Component	0.0157447	0.108443
GO:0048475	coated membrane	10	154	0.065	Cellular Component	0.0157447	0.108443
GO:0000151	ubiquitin ligase complex	20	402	0.05	Cellular Component	0.0158554	0.108443
GO:0005798	Golgi-associated vesicle	9	132	0.068	Cellular Component	0.0160523	0.108443
GO:0030425	dendrite	28	619	0.045	Cellular Component	0.0162681	0.108443
GO:0019907	cyclin-dependent protein kinase activating kinase holoenzyme complex	2	7	0.286	Cellular Component	0.0164269	0.108443
GO:0035068	micro-ribonucleoprotein complex	2	7	0.286	Cellular Component	0.0164269	0.108443
GO:0042406	extrinsic component of endoplasmic reticulum membrane	2	7	0.286	Cellular Component	0.0164269	0.108443
GO:0016709	oxidoreductase activity, acting on paired donors, with incorporation or reduction of molecular oxygen, NAD(P)H as one donor, and incorporation of one atom of oxygen	8	98	0.082	Molecular Function	0.00980415	0.108535
GO:1902911	protein kinase complex	8	111	0.072	Cellular Component	0.0166897	0.108714
GO:0031975	envelope	54	1371	0.039	Cellular Component	0.0167517	0.108714
GO:0005790	smooth endoplasmic reticulum	4	34	0.118	Cellular Component	0.0170455	0.108714
GO:0005770	late endosome	13	227	0.057	Cellular Component	0.0170871	0.108714
GO:0030880	RNA polymerase complex	13	227	0.057	Cellular Component	0.0170871	0.108714
GO:0006743	ubiquinone metabolic process	10	151	0.066	Biological Process	0.014784	0.108977
GO:0006744	ubiquinone biosynthetic process	10	151	0.066	Biological Process	0.014784	0.108977
GO:0048477	oogenesis	18	344	0.052	Biological Process	0.014824	0.109125
GO:0009166	nucleotide catabolic process	9	129	0.07	Biological Process	0.0148378	0.109125
GO:0044712	single-organism catabolic process	47	1144	0.041	Biological Process	0.0148956	0.109426
GO:0009628	response to abiotic stimulus	53	1319	0.04	Biological Process	0.0149281	0.10954
GO:0006952	defense response	55	1378	0.04	Biological Process	0.0149793	0.109791
GO:0051236	establishment of RNA localization	14	245	0.057	Biological Process	0.015023	0.109987
GO:0009214	cyclic nucleotide catabolic process	3	18	0.167	Biological Process	0.0152374	0.110186
GO:0021756	striatum development	3	18	0.167	Biological Process	0.0152374	0.110186
GO:0032354	response to follicle-stimulating hormone	3	18	0.167	Biological Process	0.0152374	0.110186
GO:0045056	transcytosis	3	18	0.167	Biological Process	0.0152374	0.110186
GO:0045898	regulation of RNA polymerase II transcriptional preinitiation complex assembly	3	18	0.167	Biological Process	0.0152374	0.110186
GO:0048268	clathrin coat assembly	3	18	0.167	Biological Process	0.0152374	0.110186
GO:0060065	uterus development	3	18	0.167	Biological Process	0.0152374	0.110186
GO:1900153	positive regulation of nuclear-transcribed mRNA catabolic process, deadenylation-dependent decay	3	18	0.167	Biological Process	0.0152374	0.110186
GO:1900242	regulation of synaptic vesicle endocytosis	3	18	0.167	Biological Process	0.0152374	0.110186
GO:1902043	positive regulation of extrinsic apoptotic signaling pathway via death domain receptors	3	18	0.167	Biological Process	0.0152374	0.110186
GO:1903798	regulation of production of miRNAs involved in gene silencing by miRNA	3	18	0.167	Biological Process	0.0152374	0.110186
GO:0051272	positive regulation of cellular component movement	22	449	0.049	Biological Process	0.0153623	0.110965
GO:1903322	positive regulation of protein modification by small protein conjugation or removal	12	198	0.061	Biological Process	0.0154174	0.111239
GO:0048232	male gamete generation	27	583	0.046	Biological Process	0.0154501	0.111351
GO:0050657	nucleic acid transport	14	246	0.057	Biological Process	0.0155133	0.111682
GO:0071013	catalytic step 2 spliceosome	7	91	0.077	Cellular Component	0.0176988	0.111795
GO:0032434	regulation of proteasomal ubiquitin-dependent protein catabolic process	13	222	0.059	Biological Process	0.0155727	0.111985
GO:0043603	cellular amide metabolic process	61	1559	0.039	Biological Process	0.0156458	0.112386
GO:0006903	vesicle targeting	7	88	0.08	Biological Process	0.0157065	0.112423
GO:0060563	neuroepithelial cell differentiation	7	88	0.08	Biological Process	0.0157065	0.112423
GO:1900182	positive regulation of protein localization to nucleus	7	88	0.08	Biological Process	0.0157065	0.112423
GO:0001525	angiogenesis	22	450	0.049	Biological Process	0.0157204	0.112423
GO:0016482	cytoplasmic transport	53	1323	0.04	Biological Process	0.0157416	0.11245
GO:1902532	negative regulation of intracellular signal transduction	25	530	0.047	Biological Process	0.0157713	0.112538
GO:0006886	intracellular protein transport	51	1265	0.04	Biological Process	0.0158709	0.112782
GO:0061614	pri-miRNA transcription from RNA polymerase II promoter	4	33	0.121	Biological Process	0.0159038	0.112782
GO:0007560	imaginal disc morphogenesis	8	109	0.073	Biological Process	0.0159358	0.112782
GO:1903729	regulation of plasma membrane organization	8	109	0.073	Biological Process	0.0159358	0.112782
GO:0010466	negative regulation of peptidase activity	12	199	0.06	Biological Process	0.0159823	0.112782
GO:0010470	regulation of gastrulation	5	50	0.1	Biological Process	0.0159973	0.112782
GO:0030174	regulation of DNA-dependent DNA replication initiation	5	50	0.1	Biological Process	0.0159973	0.112782
GO:0033619	membrane protein proteolysis	5	50	0.1	Biological Process	0.0159973	0.112782
GO:0046503	glycerolipid catabolic process	5	50	0.1	Biological Process	0.0159973	0.112782
GO:0048016	inositol phosphate-mediated signaling	5	50	0.1	Biological Process	0.0159973	0.112782
GO:0051647	nucleus localization	5	50	0.1	Biological Process	0.0159973	0.112782
GO:0005773	vacuole	30	680	0.044	Cellular Component	0.0179919	0.112835
GO:0030833	regulation of actin filament polymerization	10	153	0.065	Biological Process	0.0160782	0.11323
GO:0003727	single-stranded RNA binding	8	99	0.081	Molecular Function	0.0103924	0.113277
GO:1902936	phosphatidylinositol bisphosphate binding	8	99	0.081	Molecular Function	0.0103924	0.113277
GO:0034655	nucleobase-containing compound catabolic process	26	558	0.047	Biological Process	0.0161173	0.113382
GO:0004497	monooxygenase activity	11	162	0.068	Molecular Function	0.0105084	0.113535
GO:0016818	hydrolase activity, acting on acid anhydrides, in phosphorus-containing anhydrides	51	1211	0.042	Molecular Function	0.0105763	0.113535
GO:0015914	phospholipid transport	6	69	0.087	Biological Process	0.0164845	0.11512
GO:0030219	megakaryocyte differentiation	6	69	0.087	Biological Process	0.0164845	0.11512
GO:0008104	protein localization	106	2940	0.036	Biological Process	0.0166176	0.11512
GO:0060419	heart growth	7	89	0.079	Biological Process	0.0166264	0.11512
GO:0002692	negative regulation of cellular extravasation	2	7	0.286	Biological Process	0.0167382	0.11512
GO:0003175	tricuspid valve development	2	7	0.286	Biological Process	0.0167382	0.11512
GO:0015911	plasma membrane long-chain fatty acid transport	2	7	0.286	Biological Process	0.0167382	0.11512
GO:0018993	somatic sex determination	2	7	0.286	Biological Process	0.0167382	0.11512
GO:0033184	positive regulation of histone ubiquitination	2	7	0.286	Biological Process	0.0167382	0.11512
GO:0034638	phosphatidylcholine catabolic process	2	7	0.286	Biological Process	0.0167382	0.11512
GO:0035507	regulation of myosin-light-chain-phosphatase activity	2	7	0.286	Biological Process	0.0167382	0.11512
GO:0038007	netrin-activated signaling pathway	2	7	0.286	Biological Process	0.0167382	0.11512
GO:0042983	amyloid precursor protein biosynthetic process	2	7	0.286	Biological Process	0.0167382	0.11512
GO:0042984	regulation of amyloid precursor protein biosynthetic process	2	7	0.286	Biological Process	0.0167382	0.11512
GO:0071447	cellular response to hydroperoxide	2	7	0.286	Biological Process	0.0167382	0.11512
GO:0071499	cellular response to laminar fluid shear stress	2	7	0.286	Biological Process	0.0167382	0.11512
GO:1901203	positive regulation of extracellular matrix assembly	2	7	0.286	Biological Process	0.0167382	0.11512
GO:1903748	negative regulation of establishment of protein localization to mitochondrion	2	7	0.286	Biological Process	0.0167382	0.11512
GO:1903961	positive regulation of anion transmembrane transport	2	7	0.286	Biological Process	0.0167382	0.11512
GO:1904714	regulation of chaperone-mediated autophagy	2	7	0.286	Biological Process	0.0167382	0.11512
GO:2000096	positive regulation of Wnt signaling pathway, planar cell polarity pathway	2	7	0.286	Biological Process	0.0167382	0.11512
GO:0030048	actin filament-based movement	8	110	0.073	Biological Process	0.0167557	0.11512
GO:0019216	regulation of lipid metabolic process	18	349	0.052	Biological Process	0.0169183	0.116114
GO:0016441	posttranscriptional gene silencing	9	132	0.068	Biological Process	0.0170106	0.1165
GO:0048707	instar larval or pupal morphogenesis	9	132	0.068	Biological Process	0.0170106	0.1165
GO:0007178	transmembrane receptor protein serine/threonine kinase signaling pathway	17	324	0.052	Biological Process	0.0171437	0.117288
GO:0005783	endoplasmic reticulum	64	1682	0.038	Cellular Component	0.0189774	0.118172
GO:0098588	bounding membrane of organelle	90	2485	0.036	Cellular Component	0.019363	0.11911
GO:0017053	transcriptional repressor complex	7	93	0.075	Cellular Component	0.0197168	0.11911
GO:0005774	vacuolar membrane	18	359	0.05	Cellular Component	0.019955	0.11911
GO:0010008	endosome membrane	20	412	0.049	Cellular Component	0.0200872	0.11911
GO:0000932	cytoplasmic mRNA processing body	6	73	0.082	Cellular Component	0.0203258	0.11911
GO:0097525	spliceosomal snRNP complex	6	73	0.082	Cellular Component	0.0203258	0.11911
GO:0044456	synapse part	33	772	0.043	Cellular Component	0.0204233	0.11911
GO:0097447	dendritic tree	27	604	0.045	Cellular Component	0.0206992	0.11911
GO:0030139	endocytic vesicle	13	233	0.056	Cellular Component	0.0207053	0.11911
GO:0000139	Golgi membrane	30	688	0.044	Cellular Component	0.0207389	0.11911
GO:0000324	fungal-type vacuole	5	54	0.093	Cellular Component	0.0208918	0.11911
GO:0005778	peroxisomal membrane	5	54	0.093	Cellular Component	0.0208918	0.11911
GO:0031903	microbody membrane	5	54	0.093	Cellular Component	0.0208918	0.11911
GO:0030010	establishment of cell polarity	10	155	0.065	Biological Process	0.0174547	0.119289
GO:0043618	regulation of transcription from RNA polymerase II promoter in response to stress	6	70	0.086	Biological Process	0.0175928	0.119347
GO:0006379	mRNA cleavage	4	34	0.118	Biological Process	0.0176121	0.119347
GO:0034698	response to gonadotropin	4	34	0.118	Biological Process	0.0176121	0.119347
GO:0002347	response to tumor cell	3	19	0.158	Biological Process	0.0177029	0.119347
GO:0030437	ascospore formation	3	19	0.158	Biological Process	0.0177029	0.119347
GO:0034293	sexual sporulation	3	19	0.158	Biological Process	0.0177029	0.119347
GO:0043935	sexual sporulation resulting in formation of a cellular spore	3	19	0.158	Biological Process	0.0177029	0.119347
GO:0043970	histone H3-K9 acetylation	3	19	0.158	Biological Process	0.0177029	0.119347
GO:0045887	positive regulation of synaptic growth at neuromuscular junction	3	19	0.158	Biological Process	0.0177029	0.119347
GO:0060900	embryonic camera-type eye formation	3	19	0.158	Biological Process	0.0177029	0.119347
GO:0071371	cellular response to gonadotropin stimulus	3	19	0.158	Biological Process	0.0177029	0.119347
GO:0086011	membrane repolarization during action potential	3	19	0.158	Biological Process	0.0177029	0.119347
GO:1900409	positive regulation of cellular response to oxidative stress	3	19	0.158	Biological Process	0.0177029	0.119347
GO:0010562	positive regulation of phosphorus metabolic process	41	983	0.042	Biological Process	0.0177569	0.119386
GO:0045937	positive regulation of phosphate metabolic process	41	983	0.042	Biological Process	0.0177569	0.119386
GO:0035282	segmentation	12	202	0.059	Biological Process	0.0177709	0.119386
GO:0042180	cellular ketone metabolic process	21	429	0.049	Biological Process	0.0177825	0.119386
GO:0016817	hydrolase activity, acting on acid anhydrides	51	1215	0.042	Molecular Function	0.0112164	0.119502
GO:0070161	anchoring junction	15	284	0.053	Cellular Component	0.0212392	0.12031
GO:0045180	basal cortex	2	8	0.25	Cellular Component	0.0214802	0.120895
GO:0016485	protein processing	17	326	0.052	Biological Process	0.0180912	0.121207
GO:0071902	positive regulation of protein serine/threonine kinase activity	17	326	0.052	Biological Process	0.0180912	0.121207
GO:0046328	regulation of JNK cascade	11	179	0.061	Biological Process	0.0181237	0.121299
GO:0042181	ketone biosynthetic process	15	276	0.054	Biological Process	0.0182913	0.122295
GO:0031983	vesicle lumen	11	186	0.059	Cellular Component	0.0218747	0.122331
GO:0006733	oxidoreduction coenzyme metabolic process	17	327	0.052	Biological Process	0.0185798	0.124096
GO:0016569	covalent chromatin modification	24	511	0.047	Biological Process	0.0186133	0.124191
GO:0086003	cardiac muscle cell contraction	5	52	0.096	Biological Process	0.0187051	0.124675
GO:0007351	tripartite regional subdivision	6	71	0.085	Biological Process	0.0187512	0.124725
GO:0008595	anterior/posterior axis specification, embryo	6	71	0.085	Biological Process	0.0187512	0.124725
GO:0016050	vesicle organization	19	379	0.05	Biological Process	0.018805	0.124955
GO:0034599	cellular response to oxidative stress	15	277	0.054	Biological Process	0.0188319	0.125005
GO:0042886	amide transport	68	1785	0.038	Biological Process	0.0188953	0.12518
GO:0002831	regulation of response to biotic stimulus	10	157	0.064	Biological Process	0.0189163	0.12518
GO:2000377	regulation of reactive oxygen species metabolic process	10	157	0.064	Biological Process	0.0189163	0.12518
GO:0050662	coenzyme binding	21	404	0.052	Molecular Function	0.0118835	0.1253
GO:0042623	ATPase activity, coupled	27	559	0.048	Molecular Function	0.0119376	0.1253
GO:0008154	actin polymerization or depolymerization	12	204	0.059	Biological Process	0.0190442	0.12577
GO:0071560	cellular response to transforming growth factor beta stimulus	12	204	0.059	Biological Process	0.0190442	0.12577
GO:0001932	regulation of protein phosphorylation	51	1279	0.04	Biological Process	0.0191065	0.126052
GO:0045296	cadherin binding	4	30	0.133	Molecular Function	0.0122392	0.127469
GO:0003677	DNA binding	97	2577	0.038	Molecular Function	0.0124304	0.127469
GO:0031994	insulin-like growth factor I binding	2	6	0.333	Molecular Function	0.012684	0.127469
GO:0033192	calmodulin-dependent protein phosphatase activity	2	6	0.333	Molecular Function	0.012684	0.127469
GO:0045322	unmethylated CpG binding	2	6	0.333	Molecular Function	0.012684	0.127469
GO:0086007	voltage-gated calcium channel activity involved in cardiac muscle cell action potential	2	6	0.333	Molecular Function	0.012684	0.127469
GO:0010656	negative regulation of muscle cell apoptotic process	4	35	0.114	Biological Process	0.0194304	0.127798
GO:0046329	negative regulation of JNK cascade	4	35	0.114	Biological Process	0.0194304	0.127798
GO:0086009	membrane repolarization	4	35	0.114	Biological Process	0.0194304	0.127798
GO:0031967	organelle envelope	47	1188	0.04	Cellular Component	0.0231338	0.128554
GO:1903053	regulation of extracellular matrix organization	17	329	0.052	Biological Process	0.0195876	0.128701
GO:0031056	regulation of histone modification	10	158	0.063	Biological Process	0.0196799	0.129177
GO:0032271	regulation of protein polymerization	12	205	0.059	Biological Process	0.0197059	0.129216
GO:0044440	endosomal part	21	446	0.047	Cellular Component	0.0235765	0.129842
GO:0099503	secretory vesicle	31	724	0.043	Cellular Component	0.0236613	0.129842
GO:0006403	RNA localization	16	304	0.053	Biological Process	0.0198357	0.129936
GO:0006901	vesicle coating	6	72	0.083	Biological Process	0.0199606	0.130227
GO:0010507	negative regulation of autophagy	6	72	0.083	Biological Process	0.0199606	0.130227
GO:1903426	regulation of reactive oxygen species biosynthetic process	6	72	0.083	Biological Process	0.0199606	0.130227
GO:1903902	positive regulation of viral life cycle	6	72	0.083	Biological Process	0.0199606	0.130227
GO:0099738	cell cortex region	5	56	0.089	Cellular Component	0.024069	0.130548
GO:0000790	nuclear chromatin	21	447	0.047	Cellular Component	0.0240874	0.130548
GO:0040019	positive regulation of embryonic development	5	53	0.094	Biological Process	0.0201654	0.131298
GO:0050994	regulation of lipid catabolic process	5	53	0.094	Biological Process	0.0201654	0.131298
GO:1901292	nucleoside phosphate catabolic process	9	136	0.066	Biological Process	0.0202577	0.131398
GO:0010634	positive regulation of epithelial cell migration	8	114	0.07	Biological Process	0.02034	0.131398
GO:0007213	G-protein coupled acetylcholine receptor signaling pathway	3	20	0.15	Biological Process	0.020377	0.131398
GO:0031581	hemidesmosome assembly	3	20	0.15	Biological Process	0.020377	0.131398
GO:0045792	negative regulation of cell size	3	20	0.15	Biological Process	0.020377	0.131398
GO:0048799	organ maturation	3	20	0.15	Biological Process	0.020377	0.131398
GO:1900151	regulation of nuclear-transcribed mRNA catabolic process, deadenylation-dependent decay	3	20	0.15	Biological Process	0.020377	0.131398
GO:1901032	negative regulation of response to reactive oxygen species	3	20	0.15	Biological Process	0.020377	0.131398
GO:1903206	negative regulation of hydrogen peroxide-induced cell death	3	20	0.15	Biological Process	0.020377	0.131398
GO:1902903	regulation of fibril organization	16	305	0.052	Biological Process	0.0203838	0.131398
GO:0010952	positive regulation of peptidase activity	10	159	0.063	Biological Process	0.0204658	0.131665
GO:1903052	positive regulation of proteolysis involved in cellular protein catabolic process	10	159	0.063	Biological Process	0.0204658	0.131665
GO:1901615	organic hydroxy compound metabolic process	29	653	0.044	Biological Process	0.0206097	0.132459
GO:0000996	core DNA-dependent RNA polymerase binding promoter specificity activity	3	17	0.176	Molecular Function	0.0137148	0.133436
GO:0004708	MAP kinase kinase activity	3	17	0.176	Molecular Function	0.0137148	0.133436
GO:0070577	lysine-acetylated histone binding	3	17	0.176	Molecular Function	0.0137148	0.133436
GO:1990381	ubiquitin-specific protease binding	3	17	0.176	Molecular Function	0.0137148	0.133436
GO:0003725	double-stranded RNA binding	6	65	0.092	Molecular Function	0.0137485	0.133436
GO:0000278	mitotic cell cycle	44	1081	0.041	Biological Process	0.0209208	0.134325
GO:0043410	positive regulation of MAPK cascade	22	463	0.048	Biological Process	0.0210028	0.134621
GO:0009611	response to wounding	36	851	0.042	Biological Process	0.0210086	0.134621
GO:0008584	male gonad development	9	137	0.066	Biological Process	0.0211349	0.135163
GO:0046546	development of primary male sexual characteristics	9	137	0.066	Biological Process	0.0211349	0.135163
GO:0042559	pteridine-containing compound biosynthetic process	6	73	0.082	Biological Process	0.0212219	0.135452
GO:0048546	digestive tract morphogenesis	6	73	0.082	Biological Process	0.0212219	0.135452
GO:0000289	nuclear-transcribed mRNA poly(A) tail shortening	4	36	0.111	Biological Process	0.0213605	0.135834
GO:0009083	branched-chain amino acid catabolic process	4	36	0.111	Biological Process	0.0213605	0.135834
GO:0097035	regulation of membrane lipid distribution	4	36	0.111	Biological Process	0.0213605	0.135834
GO:0042330	taxis	29	655	0.044	Biological Process	0.0213658	0.135834
GO:0015931	nucleobase-containing compound transport	16	307	0.052	Biological Process	0.0215144	0.136049
GO:0016042	lipid catabolic process	16	307	0.052	Biological Process	0.0215144	0.136049
GO:0040017	positive regulation of locomotion	23	491	0.047	Biological Process	0.0215167	0.136049
GO:0009605	response to external stimulus	89	2440	0.036	Biological Process	0.0215576	0.136049
GO:0044270	cellular nitrogen compound catabolic process	28	628	0.045	Biological Process	0.0216506	0.136049
GO:0009409	response to cold	5	54	0.093	Biological Process	0.0216983	0.136049
GO:0016525	negative regulation of angiogenesis	7	94	0.074	Biological Process	0.021802	0.136049
GO:0043500	muscle adaptation	7	94	0.074	Biological Process	0.021802	0.136049
GO:0031400	negative regulation of protein modification process	31	712	0.044	Biological Process	0.0218132	0.136049
GO:0007191	adenylate cyclase-activating dopamine receptor signaling pathway	2	8	0.25	Biological Process	0.021883	0.136049
GO:0021861	forebrain radial glial cell differentiation	2	8	0.25	Biological Process	0.021883	0.136049
GO:0022028	tangential migration from the subventricular zone to the olfactory bulb	2	8	0.25	Biological Process	0.021883	0.136049
GO:0035630	bone mineralization involved in bone maturation	2	8	0.25	Biological Process	0.021883	0.136049
GO:0035973	aggrephagy	2	8	0.25	Biological Process	0.021883	0.136049
GO:0045916	negative regulation of complement activation	2	8	0.25	Biological Process	0.021883	0.136049
GO:0050847	progesterone receptor signaling pathway	2	8	0.25	Biological Process	0.021883	0.136049
GO:0071440	regulation of histone H3-K14 acetylation	2	8	0.25	Biological Process	0.021883	0.136049
GO:0099624	atrial cardiac muscle cell membrane repolarization	2	8	0.25	Biological Process	0.021883	0.136049
GO:1903069	regulation of ER-associated ubiquitin-dependent protein catabolic process	2	8	0.25	Biological Process	0.021883	0.136049
GO:1903332	regulation of protein folding	2	8	0.25	Biological Process	0.021883	0.136049
GO:1990535	neuron projection maintenance	2	8	0.25	Biological Process	0.021883	0.136049
GO:2000258	negative regulation of protein activation cascade	2	8	0.25	Biological Process	0.021883	0.136049
GO:2000392	regulation of lamellipodium morphogenesis	2	8	0.25	Biological Process	0.021883	0.136049
GO:0016311	dephosphorylation	22	465	0.047	Biological Process	0.0219252	0.13618
GO:0051321	meiotic cell cycle	20	412	0.049	Biological Process	0.0220629	0.136904
GO:1902554	serine/threonine protein kinase complex	7	99	0.071	Cellular Component	0.0267239	0.138053
GO:0000228	nuclear chromosome	30	703	0.043	Cellular Component	0.0267742	0.138053
GO:0000307	cyclin-dependent protein kinase holoenzyme complex	4	39	0.103	Cellular Component	0.0269704	0.138053
GO:0009925	basal plasma membrane	4	39	0.103	Cellular Component	0.0269704	0.138053
GO:0005916	fascia adherens	2	9	0.222	Cellular Component	0.0270861	0.138053
GO:0016028	rhabdomere	2	9	0.222	Cellular Component	0.0270861	0.138053
GO:0035032	phosphatidylinositol 3-kinase complex, class III	2	9	0.222	Cellular Component	0.0270861	0.138053
GO:1990454	L-type voltage-gated calcium channel complex	2	9	0.222	Cellular Component	0.0270861	0.138053
GO:0000322	storage vacuole	5	58	0.086	Cellular Component	0.0275416	0.138053
GO:0044452	nucleolar part	10	169	0.059	Cellular Component	0.0279426	0.138053
GO:0055029	nuclear DNA-directed RNA polymerase complex	12	218	0.055	Cellular Component	0.0280385	0.138053
GO:0005847	mRNA cleavage and polyadenylation specificity factor complex	3	23	0.13	Cellular Component	0.0289124	0.138053
GO:0005942	phosphatidylinositol 3-kinase complex	3	23	0.13	Cellular Component	0.0289124	0.138053
GO:0008043	intracellular ferritin complex	1	1	1	Cellular Component	0.0294031	0.138053
GO:0009431	bacterial-type flagellum basal body, MS ring	1	1	1	Cellular Component	0.0294031	0.138053
GO:0017086	3-methyl-2-oxobutanoate dehydrogenase (lipoamide) complex	1	1	1	Cellular Component	0.0294031	0.138053
GO:0031380	nuclear RNA-directed RNA polymerase complex	1	1	1	Cellular Component	0.0294031	0.138053
GO:0031469	polyhedral organelle	1	1	1	Cellular Component	0.0294031	0.138053
GO:0031592	centrosomal corona	1	1	1	Cellular Component	0.0294031	0.138053
GO:0032473	cytoplasmic side of mitochondrial outer membrane	1	1	1	Cellular Component	0.0294031	0.138053
GO:0036062	presynaptic periactive zone	1	1	1	Cellular Component	0.0294031	0.138053
GO:0043253	chloroplast ribosome	1	1	1	Cellular Component	0.0294031	0.138053
GO:0070288	ferritin complex	1	1	1	Cellular Component	0.0294031	0.138053
GO:0097489	multivesicular body, internal vesicle lumen	1	1	1	Cellular Component	0.0294031	0.138053
GO:0099400	caveola neck	1	1	1	Cellular Component	0.0294031	0.138053
GO:0016052	carbohydrate catabolic process	15	283	0.053	Biological Process	0.0223345	0.138453
GO:0045860	positive regulation of protein kinase activity	22	466	0.047	Biological Process	0.022398	0.138453
GO:0051052	regulation of DNA metabolic process	22	466	0.047	Biological Process	0.022398	0.138453
GO:0071900	regulation of protein serine/threonine kinase activity	22	466	0.047	Biological Process	0.022398	0.138453
GO:0051028	mRNA transport	11	185	0.059	Biological Process	0.0225179	0.138776
GO:0007162	negative regulation of cell adhesion	12	209	0.057	Biological Process	0.0225249	0.138776
GO:0007254	JNK cascade	12	209	0.057	Biological Process	0.0225249	0.138776
GO:0034446	substrate adhesion-dependent cell spreading	6	74	0.081	Biological Process	0.0225361	0.138776
GO:0000428	DNA-directed RNA polymerase complex	12	220	0.055	Cellular Component	0.0297975	0.13916
GO:0005912	adherens junction	14	271	0.052	Cellular Component	0.0299794	0.139269
GO:0016614	oxidoreductase activity, acting on CH-OH group of donors	14	239	0.059	Molecular Function	0.0144937	0.139711
GO:0080135	regulation of cellular response to stress	33	771	0.043	Biological Process	0.0228116	0.140339
GO:0097285	cell-type specific apoptotic process	22	467	0.047	Biological Process	0.0228787	0.140618
GO:0016630	protochlorophyllide reductase activity	5	48	0.104	Molecular Function	0.0147074	0.140814
GO:1901654	response to ketone	13	234	0.056	Biological Process	0.0229389	0.140833
GO:0044275	cellular carbohydrate catabolic process	7	95	0.074	Biological Process	0.0229572	0.140833
GO:0002065	columnar/cuboidal epithelial cell differentiation	14	259	0.054	Biological Process	0.0230628	0.141165
GO:0003159	morphogenesis of an endothelium	3	21	0.143	Biological Process	0.0232603	0.141165
GO:0010888	negative regulation of lipid storage	3	21	0.143	Biological Process	0.0232603	0.141165
GO:0031645	negative regulation of neurological system process	3	21	0.143	Biological Process	0.0232603	0.141165
GO:0032438	melanosome organization	3	21	0.143	Biological Process	0.0232603	0.141165
GO:0050820	positive regulation of coagulation	3	21	0.143	Biological Process	0.0232603	0.141165
GO:0051894	positive regulation of focal adhesion assembly	3	21	0.143	Biological Process	0.0232603	0.141165
GO:0010883	regulation of lipid storage	5	55	0.091	Biological Process	0.0233051	0.141165
GO:0045995	regulation of embryonic development	11	186	0.059	Biological Process	0.02332	0.141165
GO:0006270	DNA replication initiation	8	117	0.068	Biological Process	0.0233637	0.141165
GO:0006406	mRNA export from nucleus	8	117	0.068	Biological Process	0.0233637	0.141165
GO:0006721	terpenoid metabolic process	8	117	0.068	Biological Process	0.0233637	0.141165
GO:0035220	wing disc development	8	117	0.068	Biological Process	0.0233637	0.141165
GO:0071427	mRNA-containing ribonucleoprotein complex export from nucleus	8	117	0.068	Biological Process	0.0233637	0.141165
GO:0016570	histone modification	23	495	0.046	Biological Process	0.0233699	0.141165
GO:0007346	regulation of mitotic cell cycle	30	688	0.044	Biological Process	0.0233723	0.141165
GO:0010659	cardiac muscle cell apoptotic process	4	37	0.108	Biological Process	0.0234039	0.141165
GO:0033363	secretory granule organization	4	37	0.108	Biological Process	0.0234039	0.141165
GO:0005766	primary lysosome	7	102	0.069	Cellular Component	0.0307937	0.141554
GO:0042582	azurophil granule	7	102	0.069	Cellular Component	0.0307937	0.141554
GO:0044711	single-organism biosynthetic process	91	2513	0.036	Biological Process	0.0238856	0.143913
GO:0048013	ephrin receptor signaling pathway	6	75	0.08	Biological Process	0.023904	0.143913
GO:0008286	insulin receptor signaling pathway	9	140	0.064	Biological Process	0.0239302	0.143937
GO:0030900	forebrain development	20	416	0.048	Biological Process	0.0241453	0.145014
GO:1903076	regulation of protein localization to plasma membrane	7	96	0.073	Biological Process	0.024154	0.145014
GO:0035577	azurophil granule membrane	4	41	0.098	Cellular Component	0.0317308	0.14502
GO:0071944	cell periphery	165	4958	0.033	Cellular Component	0.031878	0.14502
GO:0006605	protein targeting	29	662	0.044	Biological Process	0.0241854	0.145068
GO:1902578	single-organism localization	171	5061	0.034	Biological Process	0.0242123	0.145094
GO:0097435	fibril organization	26	579	0.045	Biological Process	0.0243054	0.145517
GO:0008187	poly-pyrimidine tract binding	4	32	0.125	Molecular Function	0.0153173	0.145668
GO:0032869	cellular response to insulin stimulus	13	236	0.055	Biological Process	0.0243828	0.145846
GO:0042752	regulation of circadian rhythm	8	118	0.068	Biological Process	0.0244382	0.146043
GO:0009952	anterior/posterior pattern specification	16	312	0.051	Biological Process	0.0245489	0.146569
GO:0042177	negative regulation of protein catabolic process	10	164	0.061	Biological Process	0.0247424	0.147588
GO:0044454	nuclear chromosome part	28	658	0.043	Cellular Component	0.0326299	0.147675
GO:0007416	synapse assembly	12	212	0.057	Biological Process	0.024827	0.147956
GO:0048489	synaptic vesicle transport	11	188	0.059	Biological Process	0.0249865	0.148238
GO:0097480	establishment of synaptic vesicle localization	11	188	0.059	Biological Process	0.0249865	0.148238
GO:0002200	somatic diversification of immune receptors	5	56	0.089	Biological Process	0.0249867	0.148238
GO:0009081	branched-chain amino acid metabolic process	5	56	0.089	Biological Process	0.0249867	0.148238
GO:0043009	chordate embryonic development	30	692	0.043	Biological Process	0.0250271	0.148238
GO:0043331	response to dsRNA	7	97	0.072	Biological Process	0.025393	0.148238
GO:0043254	regulation of protein complex assembly	22	472	0.047	Biological Process	0.0254026	0.148238
GO:0001841	neural tube formation	8	119	0.067	Biological Process	0.0255469	0.148238
GO:0048563	post-embryonic organ morphogenesis	8	119	0.067	Biological Process	0.0255469	0.148238
GO:0001881	receptor recycling	4	38	0.105	Biological Process	0.0255619	0.148238
GO:0009395	phospholipid catabolic process	4	38	0.105	Biological Process	0.0255619	0.148238
GO:0033173	calcineurin-NFAT signaling cascade	4	38	0.105	Biological Process	0.0255619	0.148238
GO:0050999	regulation of nitric-oxide synthase activity	4	38	0.105	Biological Process	0.0255619	0.148238
GO:1902582	single-organism intracellular transport	70	1874	0.037	Biological Process	0.0256077	0.148238
GO:0043627	response to estrogen	12	213	0.056	Biological Process	0.0256313	0.148238
GO:0099504	synaptic vesicle cycle	10	165	0.061	Biological Process	0.0256694	0.148238
GO:0048015	phosphatidylinositol-mediated signaling	9	142	0.063	Biological Process	0.0259341	0.148238
GO:0006869	lipid transport	19	393	0.048	Biological Process	0.0261553	0.148238
GO:0010667	negative regulation of cardiac muscle cell apoptotic process	3	22	0.136	Biological Process	0.026353	0.148238
GO:0031442	positive regulation of mRNA 3'-end processing	3	22	0.136	Biological Process	0.026353	0.148238
GO:0070920	regulation of production of small RNA involved in gene silencing by RNA	3	22	0.136	Biological Process	0.026353	0.148238
GO:0098789	pre-mRNA cleavage required for polyadenylation	3	22	0.136	Biological Process	0.026353	0.148238
GO:1902991	regulation of amyloid precursor protein catabolic process	3	22	0.136	Biological Process	0.026353	0.148238
GO:1904398	positive regulation of neuromuscular junction development	3	22	0.136	Biological Process	0.026353	0.148238
GO:0022402	cell cycle process	60	1574	0.038	Biological Process	0.0264445	0.148238
GO:0061136	regulation of proteasomal protein catabolic process	14	264	0.053	Biological Process	0.0266002	0.148238
GO:1901661	quinone metabolic process	14	264	0.053	Biological Process	0.0266002	0.148238
GO:0007350	blastoderm segmentation	7	98	0.071	Biological Process	0.0266747	0.148238
GO:0007492	endoderm development	7	98	0.071	Biological Process	0.0266747	0.148238
GO:2000181	negative regulation of blood vessel morphogenesis	7	98	0.071	Biological Process	0.0266747	0.148238
GO:0010633	negative regulation of epithelial cell migration	5	57	0.088	Biological Process	0.0267442	0.148238
GO:0016574	histone ubiquitination	5	57	0.088	Biological Process	0.0267442	0.148238
GO:0034243	regulation of transcription elongation from RNA polymerase II promoter	5	57	0.088	Biological Process	0.0267442	0.148238
GO:0035088	establishment or maintenance of apical/basal cell polarity	5	57	0.088	Biological Process	0.0267442	0.148238
GO:0031346	positive regulation of cell projection organization	19	394	0.048	Biological Process	0.0267534	0.148238
GO:0048524	positive regulation of viral process	6	77	0.078	Biological Process	0.0268041	0.148238
GO:0061640	cytoskeleton-dependent cytokinesis	9	143	0.063	Biological Process	0.0269794	0.148238
GO:0016049	cell growth	25	557	0.045	Biological Process	0.0269801	0.148238
GO:0050817	coagulation	15	290	0.052	Biological Process	0.0270174	0.148238
GO:0050767	regulation of neurogenesis	35	839	0.042	Biological Process	0.0271361	0.148238
GO:0006633	fatty acid biosynthetic process	12	215	0.056	Biological Process	0.027297	0.148238
GO:0030855	epithelial cell differentiation	32	754	0.042	Biological Process	0.0273994	0.148238
GO:0001561	fatty acid alpha-oxidation	2	9	0.222	Biological Process	0.0275887	0.148238
GO:0001731	formation of translation preinitiation complex	2	9	0.222	Biological Process	0.0275887	0.148238
GO:0002836	positive regulation of response to tumor cell	2	9	0.222	Biological Process	0.0275887	0.148238
GO:0002839	positive regulation of immune response to tumor cell	2	9	0.222	Biological Process	0.0275887	0.148238
GO:0007217	tachykinin receptor signaling pathway	2	9	0.222	Biological Process	0.0275887	0.148238
GO:0010228	vegetative to reproductive phase transition of meristem	2	9	0.222	Biological Process	0.0275887	0.148238
GO:0060020	Bergmann glial cell differentiation	2	9	0.222	Biological Process	0.0275887	0.148238
GO:0060736	prostate gland growth	2	9	0.222	Biological Process	0.0275887	0.148238
GO:0070587	regulation of cell-cell adhesion involved in gastrulation	2	9	0.222	Biological Process	0.0275887	0.148238
GO:0072383	plus-end-directed vesicle transport along microtubule	2	9	0.222	Biological Process	0.0275887	0.148238
GO:0100024	regulation of carbohydrate metabolic process by transcription from RNA polymerase II promoter	2	9	0.222	Biological Process	0.0275887	0.148238
GO:1900040	regulation of interleukin-2 secretion	2	9	0.222	Biological Process	0.0275887	0.148238
GO:1900221	regulation of beta-amyloid clearance	2	9	0.222	Biological Process	0.0275887	0.148238
GO:1900376	regulation of secondary metabolite biosynthetic process	2	9	0.222	Biological Process	0.0275887	0.148238
GO:1900402	regulation of carbohydrate metabolic process by regulation of transcription from RNA polymerase II promoter	2	9	0.222	Biological Process	0.0275887	0.148238
GO:1901098	positive regulation of autophagosome maturation	2	9	0.222	Biological Process	0.0275887	0.148238
GO:2000643	positive regulation of early endosome to late endosome transport	2	9	0.222	Biological Process	0.0275887	0.148238
GO:2001046	positive regulation of integrin-mediated signaling pathway	2	9	0.222	Biological Process	0.0275887	0.148238
GO:0045087	innate immune response	29	670	0.043	Biological Process	0.0277551	0.148238
GO:0006935	chemotaxis	28	642	0.044	Biological Process	0.0277807	0.148238
GO:0007447	imaginal disc pattern formation	4	39	0.103	Biological Process	0.0278358	0.148238
GO:0010658	striated muscle cell apoptotic process	4	39	0.103	Biological Process	0.0278358	0.148238
GO:0045123	cellular extravasation	4	39	0.103	Biological Process	0.0278358	0.148238
GO:0071825	protein-lipid complex subunit organization	4	39	0.103	Biological Process	0.0278358	0.148238
GO:0086002	cardiac muscle cell action potential involved in contraction	4	39	0.103	Biological Process	0.0278358	0.148238
GO:2000351	regulation of endothelial cell apoptotic process	4	39	0.103	Biological Process	0.0278358	0.148238
GO:2001239	regulation of extrinsic apoptotic signaling pathway in absence of ligand	4	39	0.103	Biological Process	0.0278358	0.148238
GO:0031058	positive regulation of histone modification	7	99	0.071	Biological Process	0.0279998	0.148238
GO:2000060	positive regulation of protein ubiquitination involved in ubiquitin-dependent protein catabolic process	7	99	0.071	Biological Process	0.0279998	0.148238
GO:0032872	regulation of stress-activated MAPK cascade	12	216	0.056	Biological Process	0.0281587	0.148238
GO:0048010	vascular endothelial growth factor receptor signaling pathway	6	78	0.077	Biological Process	0.0283378	0.148238
GO:0030866	cortical actin cytoskeleton organization	5	58	0.086	Biological Process	0.0285787	0.148238
GO:0070302	regulation of stress-activated protein kinase signaling cascade	12	217	0.055	Biological Process	0.0290401	0.148238
GO:0051235	maintenance of location	17	345	0.049	Biological Process	0.0292264	0.148238
GO:0060996	dendritic spine development	7	100	0.07	Biological Process	0.0293689	0.148238
GO:0006367	transcription initiation from RNA polymerase II promoter	11	193	0.057	Biological Process	0.0295288	0.148238
GO:0007033	vacuole organization	11	193	0.057	Biological Process	0.0295288	0.148238
GO:0021915	neural tube development	11	193	0.057	Biological Process	0.0295288	0.148238
GO:0022416	chaeta development	3	23	0.13	Biological Process	0.0296545	0.148238
GO:0030254	protein secretion by the type III secretion system	3	23	0.13	Biological Process	0.0296545	0.148238
GO:0042245	RNA repair	3	23	0.13	Biological Process	0.0296545	0.148238
GO:0098787	mRNA cleavage involved in mRNA processing	3	23	0.13	Biological Process	0.0296545	0.148238
GO:1902175	regulation of oxidative stress-induced intrinsic apoptotic signaling pathway	3	23	0.13	Biological Process	0.0296545	0.148238
GO:1902884	positive regulation of response to oxidative stress	3	23	0.13	Biological Process	0.0296545	0.148238
GO:1904646	cellular response to beta-amyloid	3	23	0.13	Biological Process	0.0296545	0.148238
GO:0001519	peptide amidation	1	1	1	Biological Process	0.0296944	0.148238
GO:0001544	initiation of primordial ovarian follicle growth	1	1	1	Biological Process	0.0296944	0.148238
GO:0002038	positive regulation of L-glutamate transport	1	1	1	Biological Process	0.0296944	0.148238
GO:0002368	B cell cytokine production	1	1	1	Biological Process	0.0296944	0.148238
GO:0002842	positive regulation of T cell mediated immune response to tumor cell	1	1	1	Biological Process	0.0296944	0.148238
GO:0006214	thymidine catabolic process	1	1	1	Biological Process	0.0296944	0.148238
GO:0006714	sesquiterpenoid metabolic process	1	1	1	Biological Process	0.0296944	0.148238
GO:0007305	vitelline membrane formation involved in chorion-containing eggshell formation	1	1	1	Biological Process	0.0296944	0.148238
GO:0007387	anterior compartment pattern formation	1	1	1	Biological Process	0.0296944	0.148238
GO:0007388	posterior compartment specification	1	1	1	Biological Process	0.0296944	0.148238
GO:0007393	dorsal closure, leading edge cell fate determination	1	1	1	Biological Process	0.0296944	0.148238
GO:0008583	mystery cell differentiation	1	1	1	Biological Process	0.0296944	0.148238
GO:0009631	cold acclimation	1	1	1	Biological Process	0.0296944	0.148238
GO:0009646	response to absence of light	1	1	1	Biological Process	0.0296944	0.148238
GO:0009808	lignin metabolic process	1	1	1	Biological Process	0.0296944	0.148238
GO:0009834	plant-type secondary cell wall biogenesis	1	1	1	Biological Process	0.0296944	0.148238
GO:0010208	pollen wall assembly	1	1	1	Biological Process	0.0296944	0.148238
GO:0010223	secondary shoot formation	1	1	1	Biological Process	0.0296944	0.148238
GO:0010346	shoot axis formation	1	1	1	Biological Process	0.0296944	0.148238
GO:0010584	pollen exine formation	1	1	1	Biological Process	0.0296944	0.148238
GO:0010706	ganglioside biosynthetic process via lactosylceramide	1	1	1	Biological Process	0.0296944	0.148238
GO:0010747	positive regulation of plasma membrane long-chain fatty acid transport	1	1	1	Biological Process	0.0296944	0.148238
GO:0010899	regulation of phosphatidylcholine catabolic process	1	1	1	Biological Process	0.0296944	0.148238
GO:0016340	calcium-dependent cell-matrix adhesion	1	1	1	Biological Process	0.0296944	0.148238
GO:0018032	protein amidation	1	1	1	Biological Process	0.0296944	0.148238
GO:0018315	molybdenum incorporation into molybdenum-molybdopterin complex	1	1	1	Biological Process	0.0296944	0.148238
GO:0018872	arsonoacetate metabolic process	1	1	1	Biological Process	0.0296944	0.148238
GO:0019102	male somatic sex determination	1	1	1	Biological Process	0.0296944	0.148238
GO:0021870	Cajal-Retzius cell differentiation	1	1	1	Biological Process	0.0296944	0.148238
GO:0022012	subpallium cell proliferation in forebrain	1	1	1	Biological Process	0.0296944	0.148238
GO:0022018	lateral ganglionic eminence cell proliferation	1	1	1	Biological Process	0.0296944	0.148238
GO:0030451	regulation of complement activation, alternative pathway	1	1	1	Biological Process	0.0296944	0.148238
GO:0032907	transforming growth factor beta3 production	1	1	1	Biological Process	0.0296944	0.148238
GO:0032910	regulation of transforming growth factor beta3 production	1	1	1	Biological Process	0.0296944	0.148238
GO:0032916	positive regulation of transforming growth factor beta3 production	1	1	1	Biological Process	0.0296944	0.148238
GO:0033575	protein glycosylation at cell surface	1	1	1	Biological Process	0.0296944	0.148238
GO:0033580	protein galactosylation at cell surface	1	1	1	Biological Process	0.0296944	0.148238
GO:0034670	chemotaxis to arachidonic acid	1	1	1	Biological Process	0.0296944	0.148238
GO:0035027	leading edge cell fate commitment	1	1	1	Biological Process	0.0296944	0.148238
GO:0035028	leading edge cell fate determination	1	1	1	Biological Process	0.0296944	0.148238
GO:0035029	dorsal closure, leading edge cell fate commitment	1	1	1	Biological Process	0.0296944	0.148238
GO:0035037	sperm entry	1	1	1	Biological Process	0.0296944	0.148238
GO:0035160	maintenance of epithelial integrity, open tracheal system	1	1	1	Biological Process	0.0296944	0.148238
GO:0035192	nuclear cortical migration	1	1	1	Biological Process	0.0296944	0.148238
GO:0035202	tracheal pit formation in open tracheal system	1	1	1	Biological Process	0.0296944	0.148238
GO:0035321	maintenance of imaginal disc-derived wing hair orientation	1	1	1	Biological Process	0.0296944	0.148238
GO:0035352	NAD transmembrane transport	1	1	1	Biological Process	0.0296944	0.148238
GO:0035724	CD24 biosynthetic process	1	1	1	Biological Process	0.0296944	0.148238
GO:0036111	very long-chain fatty-acyl-CoA metabolic process	1	1	1	Biological Process	0.0296944	0.148238
GO:0036285	SAGA complex assembly	1	1	1	Biological Process	0.0296944	0.148238
GO:0042040	metal incorporation into metallo-molybdopterin complex	1	1	1	Biological Process	0.0296944	0.148238
GO:0042986	positive regulation of amyloid precursor protein biosynthetic process	1	1	1	Biological Process	0.0296944	0.148238
GO:0043577	chemotropism	1	1	1	Biological Process	0.0296944	0.148238
GO:0045208	MAPK phosphatase export from nucleus	1	1	1	Biological Process	0.0296944	0.148238
GO:0045209	MAPK phosphatase export from nucleus, leptomycin B sensitive	1	1	1	Biological Process	0.0296944	0.148238
GO:0045849	negative regulation of nurse cell apoptotic process	1	1	1	Biological Process	0.0296944	0.148238
GO:0045957	negative regulation of complement activation, alternative pathway	1	1	1	Biological Process	0.0296944	0.148238
GO:0046458	hexadecanal metabolic process	1	1	1	Biological Process	0.0296944	0.148238
GO:0046814	coreceptor-mediated virion attachment to host cell	1	1	1	Biological Process	0.0296944	0.148238
GO:0048106	establishment of thoracic bristle planar orientation	1	1	1	Biological Process	0.0296944	0.148238
GO:0052066	entry of symbiont into host cell by promotion of host phagocytosis	1	1	1	Biological Process	0.0296944	0.148238
GO:0052190	modulation by symbiont of host phagocytosis	1	1	1	Biological Process	0.0296944	0.148238
GO:0052191	positive regulation by symbiont of host phagocytosis	1	1	1	Biological Process	0.0296944	0.148238
GO:0052231	modulation of phagocytosis in other organism involved in symbiotic interaction	1	1	1	Biological Process	0.0296944	0.148238
GO:0052370	entry of organism into cell of other organism by promotion of phagocytosis in other organism involved in symbiotic interaction	1	1	1	Biological Process	0.0296944	0.148238
GO:0052522	positive regulation by organism of phagocytosis in other organism involved in symbiotic interaction	1	1	1	Biological Process	0.0296944	0.148238
GO:0055122	response to very low light intensity stimulus	1	1	1	Biological Process	0.0296944	0.148238
GO:0060366	lambdoid suture morphogenesis	1	1	1	Biological Process	0.0296944	0.148238
GO:0060367	sagittal suture morphogenesis	1	1	1	Biological Process	0.0296944	0.148238
GO:0060464	lung lobe formation	1	1	1	Biological Process	0.0296944	0.148238
GO:0060540	diaphragm morphogenesis	1	1	1	Biological Process	0.0296944	0.148238
GO:0060873	anterior semicircular canal development	1	1	1	Biological Process	0.0296944	0.148238
GO:0061412	positive regulation of transcription from RNA polymerase II promoter in response to amino acid starvation	1	1	1	Biological Process	0.0296944	0.148238
GO:0070177	contractile vacuole discharge	1	1	1	Biological Process	0.0296944	0.148238
GO:0071449	cellular response to lipid hydroperoxide	1	1	1	Biological Process	0.0296944	0.148238
GO:0071485	cellular response to absence of light	1	1	1	Biological Process	0.0296944	0.148238
GO:0071831	intermediate-density lipoprotein particle clearance	1	1	1	Biological Process	0.0296944	0.148238
GO:0072361	regulation of glycolytic process by regulation of transcription from RNA polymerase II promoter	1	1	1	Biological Process	0.0296944	0.148238
GO:0072362	regulation of glycolytic process by negative regulation of transcription from RNA polymerase II promoter	1	1	1	Biological Process	0.0296944	0.148238
GO:0072579	glycine receptor clustering	1	1	1	Biological Process	0.0296944	0.148238
GO:0080163	regulation of protein serine/threonine phosphatase activity	1	1	1	Biological Process	0.0296944	0.148238
GO:0090137	epithelial cell-cell adhesion involved in epithelium migration	1	1	1	Biological Process	0.0296944	0.148238
GO:0097045	phosphatidylserine exposure on blood platelet	1	1	1	Biological Process	0.0296944	0.148238
GO:0098544	maintenance of protein complex location	1	1	1	Biological Process	0.0296944	0.148238
GO:0098545	maintenance of protein complex location in cytoplasm	1	1	1	Biological Process	0.0296944	0.148238
GO:1900259	regulation of RNA-directed RNA polymerase activity	1	1	1	Biological Process	0.0296944	0.148238
GO:1900260	negative regulation of RNA-directed RNA polymerase activity	1	1	1	Biological Process	0.0296944	0.148238
GO:1901193	regulation of formation of translation preinitiation complex	1	1	1	Biological Process	0.0296944	0.148238
GO:1901194	negative regulation of formation of translation preinitiation complex	1	1	1	Biological Process	0.0296944	0.148238
GO:1901340	negative regulation of store-operated calcium channel activity	1	1	1	Biological Process	0.0296944	0.148238
GO:1902304	positive regulation of potassium ion export	1	1	1	Biological Process	0.0296944	0.148238
GO:1902404	mitotic actomyosin contractile ring contraction	1	1	1	Biological Process	0.0296944	0.148238
GO:1902466	positive regulation of histone H3-K27 trimethylation	1	1	1	Biological Process	0.0296944	0.148238
GO:1902722	positive regulation of prolactin secretion	1	1	1	Biological Process	0.0296944	0.148238
GO:1902748	positive regulation of lens fiber cell differentiation	1	1	1	Biological Process	0.0296944	0.148238
GO:1903123	regulation of thioredoxin peroxidase activity	1	1	1	Biological Process	0.0296944	0.148238
GO:1903124	negative regulation of thioredoxin peroxidase activity	1	1	1	Biological Process	0.0296944	0.148238
GO:1903125	negative regulation of thioredoxin peroxidase activity by peptidyl-threonine phosphorylation	1	1	1	Biological Process	0.0296944	0.148238
GO:1903241	U2-type prespliceosome assembly	1	1	1	Biological Process	0.0296944	0.148238
GO:1903353	regulation of nucleus organization	1	1	1	Biological Process	0.0296944	0.148238
GO:1903661	positive regulation of complement-dependent cytotoxicity	1	1	1	Biological Process	0.0296944	0.148238
GO:1903681	regulation of epithelial cell-cell adhesion involved in epithelium migration	1	1	1	Biological Process	0.0296944	0.148238
GO:1903683	positive regulation of epithelial cell-cell adhesion involved in epithelium migration	1	1	1	Biological Process	0.0296944	0.148238
GO:1903684	regulation of border follicle cell migration	1	1	1	Biological Process	0.0296944	0.148238
GO:1903688	positive regulation of border follicle cell migration	1	1	1	Biological Process	0.0296944	0.148238
GO:1904235	regulation of substrate-dependent cell migration, cell attachment to substrate	1	1	1	Biological Process	0.0296944	0.148238
GO:1904237	positive regulation of substrate-dependent cell migration, cell attachment to substrate	1	1	1	Biological Process	0.0296944	0.148238
GO:1904695	positive regulation of vascular smooth muscle contraction	1	1	1	Biological Process	0.0296944	0.148238
GO:1904797	negative regulation of core promoter binding	1	1	1	Biological Process	0.0296944	0.148238
GO:1904887	Wnt signalosome assembly	1	1	1	Biological Process	0.0296944	0.148238
GO:1990236	proteasome core complex import into nucleus	1	1	1	Biological Process	0.0296944	0.148238
GO:1990237	sequestration of proteasome core complex in proteasome storage granule	1	1	1	Biological Process	0.0296944	0.148238
GO:1990603	dark adaptation	1	1	1	Biological Process	0.0296944	0.148238
GO:2000125	regulation of octopamine or tyramine signaling pathway	1	1	1	Biological Process	0.0296944	0.148238
GO:2000127	positive regulation of octopamine or tyramine signaling pathway	1	1	1	Biological Process	0.0296944	0.148238
GO:2000128	regulation of octopamine signaling pathway	1	1	1	Biological Process	0.0296944	0.148238
GO:2000130	positive regulation of octopamine signaling pathway	1	1	1	Biological Process	0.0296944	0.148238
GO:2000438	negative regulation of monocyte extravasation	1	1	1	Biological Process	0.0296944	0.148238
GO:2000469	negative regulation of peroxidase activity	1	1	1	Biological Process	0.0296944	0.148238
GO:2000536	negative regulation of entry of bacterium into host cell	1	1	1	Biological Process	0.0296944	0.148238
GO:2000559	regulation of CD24 biosynthetic process	1	1	1	Biological Process	0.0296944	0.148238
GO:2000560	positive regulation of CD24 biosynthetic process	1	1	1	Biological Process	0.0296944	0.148238
GO:2000626	negative regulation of miRNA catabolic process	1	1	1	Biological Process	0.0296944	0.148238
GO:0048872	homeostasis of number of cells	14	268	0.052	Biological Process	0.0297072	0.148238
GO:0006260	DNA replication	27	618	0.044	Biological Process	0.0297723	0.148448
GO:0010324	membrane invagination	6	79	0.076	Biological Process	0.0299282	0.148882
GO:0043571	maintenance of CRISPR repeat elements	6	79	0.076	Biological Process	0.0299282	0.148882
GO:0097061	dendritic spine organization	6	79	0.076	Biological Process	0.0299282	0.148882
GO:0034362	low-density lipoprotein particle	2	10	0.2	Cellular Component	0.033208	0.149521
GO:0005844	polysome	6	82	0.073	Cellular Component	0.0336374	0.149917
GO:0030532	small nuclear ribonucleoprotein complex	6	82	0.073	Cellular Component	0.0336374	0.149917
GO:0001954	positive regulation of cell-matrix adhesion	4	40	0.1	Biological Process	0.0302263	0.150134
GO:0060260	regulation of transcription initiation from RNA polymerase II promoter	4	40	0.1	Biological Process	0.0302263	0.150134
GO:0006368	transcription elongation from RNA polymerase II promoter	8	123	0.065	Biological Process	0.0303324	0.150545
GO:0044281	small molecule metabolic process	96	2696	0.036	Biological Process	0.0303582	0.150558
GO:0034103	regulation of tissue remodeling	5	59	0.085	Biological Process	0.0304909	0.150869
GO:0060964	regulation of gene silencing by miRNA	5	59	0.085	Biological Process	0.0304909	0.150869
GO:0061245	establishment or maintenance of bipolar cell polarity	5	59	0.085	Biological Process	0.0304909	0.150869
GO:0048469	cell maturation	13	244	0.053	Biological Process	0.0308358	0.15246
GO:0007389	pattern specification process	29	677	0.043	Biological Process	0.0312013	0.154149
GO:0043549	regulation of kinase activity	33	791	0.042	Biological Process	0.0312679	0.15421
GO:0043434	response to peptide hormone	20	428	0.047	Biological Process	0.0312994	0.15421
GO:0006606	protein import into nucleus	14	270	0.052	Biological Process	0.0313567	0.15421
GO:0016051	carbohydrate biosynthetic process	14	270	0.052	Biological Process	0.0313567	0.15421
GO:0044744	protein targeting to nucleus	14	270	0.052	Biological Process	0.0313567	0.15421
GO:1902593	single-organism nuclear import	14	270	0.052	Biological Process	0.0313567	0.15421
GO:0016331	morphogenesis of embryonic epithelium	11	195	0.056	Biological Process	0.0315016	0.154688
GO:0048813	dendrite morphogenesis	11	195	0.056	Biological Process	0.0315016	0.154688
GO:1904019	epithelial cell apoptotic process	6	80	0.075	Biological Process	0.0315761	0.154841
GO:0016197	endosomal transport	15	296	0.051	Biological Process	0.0315808	0.154841
GO:0030258	lipid modification	13	245	0.053	Biological Process	0.0317219	0.155416
GO:0008064	regulation of actin polymerization or depolymerization	10	171	0.058	Biological Process	0.0317601	0.155485
GO:0046578	regulation of Ras protein signal transduction	12	220	0.055	Biological Process	0.0318037	0.155581
GO:0016627	oxidoreductase activity, acting on the CH-CH group of donors	11	173	0.064	Molecular Function	0.0165167	0.156028
GO:0070566	adenylyltransferase activity	7	88	0.08	Molecular Function	0.0173779	0.157077
GO:0002162	dystroglycan binding	2	7	0.286	Molecular Function	0.0174037	0.157077
GO:0004617	phosphoglycerate dehydrogenase activity	2	7	0.286	Molecular Function	0.0174037	0.157077
GO:0008494	translation activator activity	2	7	0.286	Molecular Function	0.0174037	0.157077
GO:0008803	bis(5'-nucleosyl)-tetraphosphatase (symmetrical) activity	2	7	0.286	Molecular Function	0.0174037	0.157077
GO:1990247	N6-methyladenosine-containing RNA binding	2	7	0.286	Molecular Function	0.0174037	0.157077
GO:1990763	arrestin family protein binding	2	7	0.286	Molecular Function	0.0174037	0.157077
GO:0042306	regulation of protein import into nucleus	7	102	0.069	Biological Process	0.0322409	0.157482
GO:1904375	regulation of protein localization to cell periphery	7	102	0.069	Biological Process	0.0322409	0.157482
GO:0044088	regulation of vacuole organization	5	60	0.083	Biological Process	0.0324816	0.158418
GO:1904035	regulation of epithelial cell apoptotic process	5	60	0.083	Biological Process	0.0324816	0.158418
GO:0097479	synaptic vesicle localization	11	196	0.056	Biological Process	0.0325224	0.158498
GO:0010559	regulation of glycoprotein biosynthetic process	4	41	0.098	Biological Process	0.0327344	0.159052
GO:0045104	intermediate filament cytoskeleton organization	4	41	0.098	Biological Process	0.0327344	0.159052
GO:0051353	positive regulation of oxidoreductase activity	4	41	0.098	Biological Process	0.0327344	0.159052
GO:1903202	negative regulation of oxidative stress-induced cell death	4	41	0.098	Biological Process	0.0327344	0.159052
GO:0003002	regionalization	24	540	0.044	Biological Process	0.0328735	0.159579
GO:0000272	polysaccharide catabolic process	8	125	0.064	Biological Process	0.0329418	0.159579
GO:0008340	determination of adult lifespan	8	125	0.064	Biological Process	0.0329418	0.159579
GO:0001913	T cell mediated cytotoxicity	3	24	0.125	Biological Process	0.0331634	0.159579
GO:0010664	negative regulation of striated muscle cell apoptotic process	3	24	0.125	Biological Process	0.0331634	0.159579
GO:0042036	negative regulation of cytokine biosynthetic process	3	24	0.125	Biological Process	0.0331634	0.159579
GO:0044837	actomyosin contractile ring organization	3	24	0.125	Biological Process	0.0331634	0.159579
GO:0045472	response to ether	3	24	0.125	Biological Process	0.0331634	0.159579
GO:0048557	embryonic digestive tract morphogenesis	3	24	0.125	Biological Process	0.0331634	0.159579
GO:0060977	coronary vasculature morphogenesis	3	24	0.125	Biological Process	0.0331634	0.159579
GO:0097150	neuronal stem cell population maintenance	3	24	0.125	Biological Process	0.0331634	0.159579
GO:1903393	positive regulation of adherens junction organization	3	24	0.125	Biological Process	0.0331634	0.159579
GO:2001024	negative regulation of response to drug	3	24	0.125	Biological Process	0.0331634	0.159579
GO:0045639	positive regulation of myeloid cell differentiation	6	81	0.074	Biological Process	0.033282	0.160031
GO:0001578	microtubule bundle formation	7	103	0.068	Biological Process	0.033745	0.160109
GO:0002040	sprouting angiogenesis	7	103	0.068	Biological Process	0.033745	0.160109
GO:0001542	ovulation from ovarian follicle	2	10	0.2	Biological Process	0.0338177	0.160109
GO:0010587	miRNA catabolic process	2	10	0.2	Biological Process	0.0338177	0.160109
GO:0019852	L-ascorbic acid metabolic process	2	10	0.2	Biological Process	0.0338177	0.160109
GO:0031017	exocrine pancreas development	2	10	0.2	Biological Process	0.0338177	0.160109
GO:0032490	detection of molecule of bacterial origin	2	10	0.2	Biological Process	0.0338177	0.160109
GO:0034384	high-density lipoprotein particle clearance	2	10	0.2	Biological Process	0.0338177	0.160109
GO:0035520	monoubiquitinated protein deubiquitination	2	10	0.2	Biological Process	0.0338177	0.160109
GO:0036089	cleavage furrow formation	2	10	0.2	Biological Process	0.0338177	0.160109
GO:0042448	progesterone metabolic process	2	10	0.2	Biological Process	0.0338177	0.160109
GO:0043619	regulation of transcription from RNA polymerase II promoter in response to oxidative stress	2	10	0.2	Biological Process	0.0338177	0.160109
GO:0061684	chaperone-mediated autophagy	2	10	0.2	Biological Process	0.0338177	0.160109
GO:0070586	cell-cell adhesion involved in gastrulation	2	10	0.2	Biological Process	0.0338177	0.160109
GO:0072386	plus-end-directed organelle transport along microtubule	2	10	0.2	Biological Process	0.0338177	0.160109
GO:0090394	negative regulation of excitatory postsynaptic potential	2	10	0.2	Biological Process	0.0338177	0.160109
GO:1901033	positive regulation of response to reactive oxygen species	2	10	0.2	Biological Process	0.0338177	0.160109
GO:1901201	regulation of extracellular matrix assembly	2	10	0.2	Biological Process	0.0338177	0.160109
GO:1901550	regulation of endothelial cell development	2	10	0.2	Biological Process	0.0338177	0.160109
GO:1903140	regulation of establishment of endothelial barrier	2	10	0.2	Biological Process	0.0338177	0.160109
GO:1903799	negative regulation of production of miRNAs involved in gene silencing by miRNA	2	10	0.2	Biological Process	0.0338177	0.160109
GO:0030832	regulation of actin filament length	10	173	0.058	Biological Process	0.033999	0.160849
GO:0016859	cis-trans isomerase activity	6	69	0.087	Molecular Function	0.0180489	0.161869
GO:0006310	DNA recombination	21	460	0.046	Biological Process	0.0345359	0.163199
GO:0044057	regulation of system process	23	515	0.045	Biological Process	0.0345462	0.163199
GO:0009792	embryo development ending in birth or egg hatching	35	856	0.041	Biological Process	0.0348654	0.164587
GO:0007030	Golgi organization	9	150	0.06	Biological Process	0.0351386	0.165476
GO:2001235	positive regulation of apoptotic signaling pathway	10	174	0.057	Biological Process	0.0351588	0.165476
GO:0008306	associative learning	7	104	0.067	Biological Process	0.035295	0.165476
GO:0009062	fatty acid catabolic process	7	104	0.067	Biological Process	0.035295	0.165476
GO:0051785	positive regulation of nuclear division	7	104	0.067	Biological Process	0.035295	0.165476
GO:0090329	regulation of DNA-dependent DNA replication	7	104	0.067	Biological Process	0.035295	0.165476
GO:0032787	monocarboxylic acid metabolic process	34	828	0.041	Biological Process	0.0353359	0.165476
GO:0016447	somatic recombination of immunoglobulin gene segments	4	42	0.095	Biological Process	0.0353606	0.165476
GO:0032968	positive regulation of transcription elongation from RNA polymerase II promoter	4	42	0.095	Biological Process	0.0353606	0.165476
GO:1900024	regulation of substrate adhesion-dependent cell spreading	4	42	0.095	Biological Process	0.0353606	0.165476
GO:1903429	regulation of cell maturation	4	42	0.095	Biological Process	0.0353606	0.165476
GO:2000059	negative regulation of protein ubiquitination involved in ubiquitin-dependent protein catabolic process	4	42	0.095	Biological Process	0.0353606	0.165476
GO:0032844	regulation of homeostatic process	19	407	0.047	Biological Process	0.0355019	0.166018
GO:0098852	lytic vacuole membrane	13	254	0.051	Cellular Component	0.0379398	0.167533
GO:0005886	plasma membrane	157	4722	0.033	Cellular Component	0.0379716	0.167533
GO:0043086	negative regulation of catalytic activity	32	772	0.041	Biological Process	0.0362058	0.169187
GO:0007179	transforming growth factor beta receptor signaling pathway	9	151	0.06	Biological Process	0.0364287	0.169867
GO:0050792	regulation of viral process	9	151	0.06	Biological Process	0.0364287	0.169867
GO:1901663	quinone biosynthetic process	13	250	0.052	Biological Process	0.0364301	0.169867
GO:0031347	regulation of defense response	25	574	0.044	Biological Process	0.036685	0.169997
GO:0001666	response to hypoxia	15	302	0.05	Biological Process	0.0366854	0.169997
GO:0006261	DNA-dependent DNA replication	15	302	0.05	Biological Process	0.0366854	0.169997
GO:0045815	positive regulation of gene expression, epigenetic	5	62	0.081	Biological Process	0.0367015	0.169997
GO:0070507	regulation of microtubule cytoskeleton organization	11	200	0.055	Biological Process	0.0368407	0.169997
GO:0002377	immunoglobulin production	6	83	0.072	Biological Process	0.0368702	0.169997
GO:0032465	regulation of cytokinesis	6	83	0.072	Biological Process	0.0368702	0.169997
GO:0043255	regulation of carbohydrate biosynthetic process	6	83	0.072	Biological Process	0.0368702	0.169997
GO:0006607	NLS-bearing protein import into nucleus	3	25	0.12	Biological Process	0.0368782	0.169997
GO:0030903	notochord development	3	25	0.12	Biological Process	0.0368782	0.169997
GO:0035640	exploration behavior	3	25	0.12	Biological Process	0.0368782	0.169997
GO:0048753	pigment granule organization	3	25	0.12	Biological Process	0.0368782	0.169997
GO:0065005	protein-lipid complex assembly	3	25	0.12	Biological Process	0.0368782	0.169997
GO:1901890	positive regulation of cell junction assembly	3	25	0.12	Biological Process	0.0368782	0.169997
GO:1902893	regulation of pri-miRNA transcription from RNA polymerase II promoter	3	25	0.12	Biological Process	0.0368782	0.169997
GO:1903427	negative regulation of reactive oxygen species biosynthetic process	3	25	0.12	Biological Process	0.0368782	0.169997
GO:0034774	secretory granule lumen	10	179	0.056	Cellular Component	0.0391152	0.170908
GO:0000323	lytic vacuole	23	527	0.044	Cellular Component	0.039126	0.170908
GO:0000243	commitment complex	2	11	0.182	Cellular Component	0.0398108	0.172187
GO:0008540	proteasome regulatory particle, base subcomplex	2	11	0.182	Cellular Component	0.0398108	0.172187
GO:0000287	magnesium ion binding	13	224	0.058	Molecular Function	0.0193501	0.172447
GO:0043903	regulation of symbiosis, encompassing mutualism through parasitism	10	176	0.057	Biological Process	0.0375605	0.172896
GO:0071453	cellular response to oxygen levels	10	176	0.057	Biological Process	0.0375605	0.172896
GO:0071456	cellular response to hypoxia	9	152	0.059	Biological Process	0.0377509	0.173649
GO:0008105	asymmetric protein localization	4	43	0.093	Biological Process	0.0381052	0.174507
GO:0035329	hippo signaling	4	43	0.093	Biological Process	0.0381052	0.174507
GO:0043489	RNA stabilization	4	43	0.093	Biological Process	0.0381052	0.174507
GO:0072577	endothelial cell apoptotic process	4	43	0.093	Biological Process	0.0381052	0.174507
GO:0086065	cell communication involved in cardiac conduction	4	43	0.093	Biological Process	0.0381052	0.174507
GO:1900408	negative regulation of cellular response to oxidative stress	4	43	0.093	Biological Process	0.0381052	0.174507
GO:0044765	single-organism transport	162	4836	0.033	Biological Process	0.0381263	0.174507
GO:0005548	phospholipid transporter activity	5	52	0.096	Molecular Function	0.0202429	0.176023
GO:0061134	peptidase regulator activity	12	202	0.059	Molecular Function	0.0204773	0.176023
GO:0015631	tubulin binding	19	375	0.051	Molecular Function	0.0205696	0.176023
GO:0005178	integrin binding	8	112	0.071	Molecular Function	0.0206126	0.176023
GO:0017111	nucleoside-triphosphatase activity	47	1146	0.041	Molecular Function	0.0212346	0.176023
GO:0032403	protein complex binding	39	919	0.042	Molecular Function	0.0213702	0.176023
GO:0005521	lamin binding	3	20	0.15	Molecular Function	0.0215031	0.176023
GO:0016279	protein-lysine N-methyltransferase activity	6	72	0.083	Molecular Function	0.0218227	0.176023
GO:0000975	regulatory region DNA binding	36	837	0.043	Molecular Function	0.0221005	0.176023
GO:0044212	transcription regulatory region DNA binding	36	837	0.043	Molecular Function	0.0221005	0.176023
GO:0004090	carbonyl reductase (NADPH) activity	2	8	0.25	Molecular Function	0.0227438	0.176023
GO:0004422	hypoxanthine phosphoribosyltransferase activity	2	8	0.25	Molecular Function	0.0227438	0.176023
GO:0008035	high-density lipoprotein particle binding	2	8	0.25	Molecular Function	0.0227438	0.176023
GO:0017128	phospholipid scramblase activity	2	8	0.25	Molecular Function	0.0227438	0.176023
GO:0034046	poly(G) binding	2	8	0.25	Molecular Function	0.0227438	0.176023
GO:0052650	NADP-retinol dehydrogenase activity	2	8	0.25	Molecular Function	0.0227438	0.176023
GO:0001102	RNA polymerase II activating transcription factor binding	4	36	0.111	Molecular Function	0.0228317	0.176023
GO:0004722	protein serine/threonine phosphatase activity	6	73	0.082	Molecular Function	0.0231904	0.176023
GO:0016278	lysine N-methyltransferase activity	6	73	0.082	Molecular Function	0.0231904	0.176023
GO:0050661	NADP binding	6	74	0.081	Molecular Function	0.0246145	0.176023
GO:0005262	calcium channel activity	8	116	0.069	Molecular Function	0.0248413	0.176023
GO:0008289	lipid binding	31	706	0.044	Molecular Function	0.0251912	0.176023
GO:0016616	oxidoreductase activity, acting on the CH-OH group of donors, NAD or NADP as acceptor	12	209	0.057	Molecular Function	0.0258617	0.176023
GO:0019783	ubiquitin-like protein-specific protease activity	8	118	0.068	Molecular Function	0.0271683	0.176023
GO:0051287	NAD binding	10	164	0.061	Molecular Function	0.0279518	0.176023
GO:0061630	ubiquitin protein ligase activity	18	362	0.05	Molecular Function	0.0279535	0.176023
GO:0008429	phosphatidylethanolamine binding	2	9	0.222	Molecular Function	0.0286623	0.176023
GO:0015198	oligopeptide transporter activity	2	9	0.222	Molecular Function	0.0286623	0.176023
GO:0016899	oxidoreductase activity, acting on the CH-OH group of donors, oxygen as acceptor	2	9	0.222	Molecular Function	0.0286623	0.176023
GO:0017166	vinculin binding	2	9	0.222	Molecular Function	0.0286623	0.176023
GO:0035673	oligopeptide transmembrane transporter activity	2	9	0.222	Molecular Function	0.0286623	0.176023
GO:0003755	peptidyl-prolyl cis-trans isomerase activity	4	39	0.103	Molecular Function	0.0297117	0.176023
GO:0005547	phosphatidylinositol-3,4,5-trisphosphate binding	4	39	0.103	Molecular Function	0.0297117	0.176023
GO:0000246	delta24(24-1) sterol reductase activity	1	1	1	Molecular Function	0.0303102	0.176023
GO:0001225	RNA polymerase II transcription coactivator binding	1	1	1	Molecular Function	0.0303102	0.176023
GO:0004324	ferredoxin-NADP+ reductase activity	1	1	1	Molecular Function	0.0303102	0.176023
GO:0004490	methylglutaconyl-CoA hydratase activity	1	1	1	Molecular Function	0.0303102	0.176023
GO:0004504	peptidylglycine monooxygenase activity	1	1	1	Molecular Function	0.0303102	0.176023
GO:0004508	steroid 17-alpha-monooxygenase activity	1	1	1	Molecular Function	0.0303102	0.176023
GO:0004598	peptidylamidoglycolate lyase activity	1	1	1	Molecular Function	0.0303102	0.176023
GO:0004964	luteinizing hormone receptor activity	1	1	1	Molecular Function	0.0303102	0.176023
GO:0005009	insulin-activated receptor activity	1	1	1	Molecular Function	0.0303102	0.176023
GO:0005010	insulin-like growth factor-activated receptor activity	1	1	1	Molecular Function	0.0303102	0.176023
GO:0008386	cholesterol monooxygenase (side-chain-cleaving) activity	1	1	1	Molecular Function	0.0303102	0.176023
GO:0008813	chorismate lyase activity	1	1	1	Molecular Function	0.0303102	0.176023
GO:0008860	ferredoxin-NAD+ reductase activity	1	1	1	Molecular Function	0.0303102	0.176023
GO:0010013	N-1-naphthylphthalamic acid binding	1	1	1	Molecular Function	0.0303102	0.176023
GO:0015039	NADPH-adrenodoxin reductase activity	1	1	1	Molecular Function	0.0303102	0.176023
GO:0015431	glutathione S-conjugate-exporting ATPase activity	1	1	1	Molecular Function	0.0303102	0.176023
GO:0016731	oxidoreductase activity, acting on iron-sulfur proteins as donors, NAD or NADP as acceptor	1	1	1	Molecular Function	0.0303102	0.176023
GO:0016819	hydrolase activity, acting on acid anhydrides, in sulfonyl-containing anhydrides	1	1	1	Molecular Function	0.0303102	0.176023
GO:0017113	dihydropyrimidine dehydrogenase (NADP+) activity	1	1	1	Molecular Function	0.0303102	0.176023
GO:0019150	D-ribulokinase activity	1	1	1	Molecular Function	0.0303102	0.176023
GO:0030791	arsenite methyltransferase activity	1	1	1	Molecular Function	0.0303102	0.176023
GO:0030792	methylarsonite methyltransferase activity	1	1	1	Molecular Function	0.0303102	0.176023
GO:0033961	cis-stilbene-oxide hydrolase activity	1	1	1	Molecular Function	0.0303102	0.176023
GO:0033989	3alpha,7alpha,12alpha-trihydroxy-5beta-cholest-24-enoyl-CoA hydratase activity	1	1	1	Molecular Function	0.0303102	0.176023
GO:0034246	mitochondrial RNA polymerase binding promoter specificity activity	1	1	1	Molecular Function	0.0303102	0.176023
GO:0034602	oxoglutarate dehydrogenase (NAD+) activity	1	1	1	Molecular Function	0.0303102	0.176023
GO:0034634	glutathione transmembrane transporter activity	1	1	1	Molecular Function	0.0303102	0.176023
GO:0035472	choriogonadotropin hormone receptor activity	1	1	1	Molecular Function	0.0303102	0.176023
GO:0036479	peroxidase inhibitor activity	1	1	1	Molecular Function	0.0303102	0.176023
GO:0038106	choriogonadotropin hormone binding	1	1	1	Molecular Function	0.0303102	0.176023
GO:0042937	tripeptide transporter activity	1	1	1	Molecular Function	0.0303102	0.176023
GO:0043120	tumor necrosis factor binding	1	1	1	Molecular Function	0.0303102	0.176023
GO:0043530	adenosine 5'-monophosphoramidase activity	1	1	1	Molecular Function	0.0303102	0.176023
GO:0044594	17-beta-hydroxysteroid dehydrogenase (NAD+) activity	1	1	1	Molecular Function	0.0303102	0.176023
GO:0044610	FMN transmembrane transporter activity	1	1	1	Molecular Function	0.0303102	0.176023
GO:0046577	long-chain-alcohol oxidase activity	1	1	1	Molecular Function	0.0303102	0.176023
GO:0046623	sphingolipid-translocating ATPase activity	1	1	1	Molecular Function	0.0303102	0.176023
GO:0047442	17-alpha-hydroxyprogesterone aldolase activity	1	1	1	Molecular Function	0.0303102	0.176023
GO:0047627	adenylylsulfatase activity	1	1	1	Molecular Function	0.0303102	0.176023
GO:0050011	itaconyl-CoA hydratase activity	1	1	1	Molecular Function	0.0303102	0.176023
GO:0050061	long-chain-aldehyde dehydrogenase activity	1	1	1	Molecular Function	0.0303102	0.176023
GO:0050115	myosin-light-chain-phosphatase activity	1	1	1	Molecular Function	0.0303102	0.176023
GO:0050146	nucleoside phosphotransferase activity	1	1	1	Molecular Function	0.0303102	0.176023
GO:0050614	delta24-sterol reductase activity	1	1	1	Molecular Function	0.0303102	0.176023
GO:0051724	NAD transporter activity	1	1	1	Molecular Function	0.0303102	0.176023
GO:0052814	medium-chain-aldehyde dehydrogenase activity	1	1	1	Molecular Function	0.0303102	0.176023
GO:0061598	molybdopterin adenylyltransferase activity	1	1	1	Molecular Function	0.0303102	0.176023
GO:0061599	molybdopterin molybdotransferase activity	1	1	1	Molecular Function	0.0303102	0.176023
GO:0070123	transforming growth factor beta receptor activity, type III	1	1	1	Molecular Function	0.0303102	0.176023
GO:0070287	ferritin receptor activity	1	1	1	Molecular Function	0.0303102	0.176023
GO:0071997	glutathione S-conjugate-transporting ATPase activity	1	1	1	Molecular Function	0.0303102	0.176023
GO:0086057	voltage-gated calcium channel activity involved in bundle of His cell action potential	1	1	1	Molecular Function	0.0303102	0.176023
GO:1904589	regulation of protein import	7	106	0.066	Biological Process	0.0385347	0.176252
GO:0032868	response to insulin	14	278	0.05	Biological Process	0.0386259	0.176544
GO:0042592	homeostatic process	63	1701	0.037	Biological Process	0.0387104	0.176806
GO:0006749	glutathione metabolic process	5	63	0.079	Biological Process	0.0389318	0.177441
GO:0010676	positive regulation of cellular carbohydrate metabolic process	5	63	0.079	Biological Process	0.0389318	0.177441
GO:1903670	regulation of sprouting angiogenesis	5	63	0.079	Biological Process	0.0389318	0.177441
GO:0042175	nuclear outer membrane-endoplasmic reticulum membrane network	40	1025	0.039	Cellular Component	0.0412784	0.177659
GO:0006405	RNA export from nucleus	9	153	0.059	Biological Process	0.0391054	0.178107
GO:0006457	protein folding	15	305	0.049	Biological Process	0.0394502	0.179494
GO:0045664	regulation of neuron differentiation	29	692	0.042	Biological Process	0.0396812	0.179494
GO:0010975	regulation of neuron projection development	23	523	0.044	Biological Process	0.0399941	0.179494
GO:0002758	innate immune response-activating signal transduction	10	178	0.056	Biological Process	0.0400735	0.179494
GO:0032535	regulation of cellular component size	19	413	0.046	Biological Process	0.0401859	0.179494
GO:0051186	cofactor metabolic process	42	1072	0.039	Biological Process	0.0403003	0.179494
GO:0045444	fat cell differentiation	11	203	0.054	Biological Process	0.0403325	0.179494
GO:0000916	actomyosin contractile ring contraction	2	11	0.182	Biological Process	0.040534	0.179494
GO:0001547	antral ovarian follicle growth	2	11	0.182	Biological Process	0.040534	0.179494
GO:0003183	mitral valve morphogenesis	2	11	0.182	Biological Process	0.040534	0.179494
GO:0003190	atrioventricular valve formation	2	11	0.182	Biological Process	0.040534	0.179494
GO:0006707	cholesterol catabolic process	2	11	0.182	Biological Process	0.040534	0.179494
GO:0007446	imaginal disc growth	2	11	0.182	Biological Process	0.040534	0.179494
GO:0008407	chaeta morphogenesis	2	11	0.182	Biological Process	0.040534	0.179494
GO:0010878	cholesterol storage	2	11	0.182	Biological Process	0.040534	0.179494
GO:0016127	sterol catabolic process	2	11	0.182	Biological Process	0.040534	0.179494
GO:0017121	phospholipid scrambling	2	11	0.182	Biological Process	0.040534	0.179494
GO:0019310	inositol catabolic process	2	11	0.182	Biological Process	0.040534	0.179494
GO:0021521	ventral spinal cord interneuron specification	2	11	0.182	Biological Process	0.040534	0.179494
GO:0021860	pyramidal neuron development	2	11	0.182	Biological Process	0.040534	0.179494
GO:0021932	hindbrain radial glia guided cell migration	2	11	0.182	Biological Process	0.040534	0.179494
GO:0032060	bleb assembly	2	11	0.182	Biological Process	0.040534	0.179494
GO:0035635	entry of bacterium into host cell	2	11	0.182	Biological Process	0.040534	0.179494
GO:0036213	contractile ring contraction	2	11	0.182	Biological Process	0.040534	0.179494
GO:0042574	retinal metabolic process	2	11	0.182	Biological Process	0.040534	0.179494
GO:0046085	adenosine metabolic process	2	11	0.182	Biological Process	0.040534	0.179494
GO:0048143	astrocyte activation	2	11	0.182	Biological Process	0.040534	0.179494
GO:0055115	entry into diapause	2	11	0.182	Biological Process	0.040534	0.179494
GO:0060263	regulation of respiratory burst	2	11	0.182	Biological Process	0.040534	0.179494
GO:0060391	positive regulation of SMAD protein import into nucleus	2	11	0.182	Biological Process	0.040534	0.179494
GO:0060525	prostate glandular acinus development	2	11	0.182	Biological Process	0.040534	0.179494
GO:0070970	interleukin-2 secretion	2	11	0.182	Biological Process	0.040534	0.179494
GO:0090308	regulation of methylation-dependent chromatin silencing	2	11	0.182	Biological Process	0.040534	0.179494
GO:1900244	positive regulation of synaptic vesicle endocytosis	2	11	0.182	Biological Process	0.040534	0.179494
GO:2000253	positive regulation of feeding behavior	2	11	0.182	Biological Process	0.040534	0.179494
GO:2001241	positive regulation of extrinsic apoptotic signaling pathway in absence of ligand	2	11	0.182	Biological Process	0.040534	0.179494
GO:0000045	autophagosome assembly	6	85	0.071	Biological Process	0.0406971	0.179494
GO:0048145	regulation of fibroblast proliferation	6	85	0.071	Biological Process	0.0406971	0.179494
GO:0048737	imaginal disc-derived appendage development	6	85	0.071	Biological Process	0.0406971	0.179494
GO:0009423	chorismate biosynthetic process	3	26	0.115	Biological Process	0.0407966	0.179494
GO:0035461	vitamin transmembrane transport	3	26	0.115	Biological Process	0.0407966	0.179494
GO:0043537	negative regulation of blood vessel endothelial cell migration	3	26	0.115	Biological Process	0.0407966	0.179494
GO:0045836	positive regulation of meiotic nuclear division	3	26	0.115	Biological Process	0.0407966	0.179494
GO:0046417	chorismate metabolic process	3	26	0.115	Biological Process	0.0407966	0.179494
GO:0046885	regulation of hormone biosynthetic process	3	26	0.115	Biological Process	0.0407966	0.179494
GO:0048025	negative regulation of mRNA splicing, via spliceosome	3	26	0.115	Biological Process	0.0407966	0.179494
GO:0061063	positive regulation of nematode larval development	3	26	0.115	Biological Process	0.0407966	0.179494
GO:1903421	regulation of synaptic vesicle recycling	3	26	0.115	Biological Process	0.0407966	0.179494
GO:1903671	negative regulation of sprouting angiogenesis	3	26	0.115	Biological Process	0.0407966	0.179494
GO:1904037	positive regulation of epithelial cell apoptotic process	3	26	0.115	Biological Process	0.0407966	0.179494
GO:0045103	intermediate filament-based process	4	44	0.091	Biological Process	0.0409686	0.179762
GO:0045646	regulation of erythrocyte differentiation	4	44	0.091	Biological Process	0.0409686	0.179762
GO:0061062	regulation of nematode larval development	4	44	0.091	Biological Process	0.0409686	0.179762
GO:1903018	regulation of glycoprotein metabolic process	4	44	0.091	Biological Process	0.0409686	0.179762
GO:0060249	anatomical structure homeostasis	19	414	0.046	Biological Process	0.0410084	0.179815
GO:0070300	phosphatidic acid binding	3	23	0.13	Molecular Function	0.0312518	0.180015
GO:0090079	translation regulator activity, nucleic acid binding	3	23	0.13	Molecular Function	0.0312518	0.180015
GO:0008625	extrinsic apoptotic signaling pathway via death domain receptors	5	64	0.078	Biological Process	0.0412431	0.180599
GO:0072523	purine-containing compound catabolic process	5	64	0.078	Biological Process	0.0412431	0.180599
GO:0051781	positive regulation of cell division	10	179	0.056	Biological Process	0.0413723	0.181042
GO:0042277	peptide binding	13	240	0.054	Molecular Function	0.031654	0.181594
GO:0006720	isoprenoid metabolic process	11	204	0.054	Biological Process	0.0415459	0.181679
GO:0030136	clathrin-coated vesicle	8	133	0.06	Cellular Component	0.0427877	0.182492
GO:0030424	axon	28	675	0.041	Cellular Component	0.0428171	0.182492
GO:0045597	positive regulation of cell differentiation	38	957	0.04	Biological Process	0.0419004	0.183106
GO:0045665	negative regulation of neuron differentiation	12	230	0.052	Biological Process	0.0423745	0.185053
GO:0019722	calcium-mediated signaling	10	180	0.056	Biological Process	0.0426997	0.186347
GO:0004004	ATP-dependent RNA helicase activity	5	59	0.085	Molecular Function	0.0328877	0.186408
GO:0018024	histone-lysine N-methyltransferase activity	5	59	0.085	Molecular Function	0.0328877	0.186408
GO:0030145	manganese ion binding	5	59	0.085	Molecular Function	0.0328877	0.186408
GO:0005911	cell-cell junction	19	422	0.045	Cellular Component	0.0442751	0.187795
GO:0030054	cell junction	40	1031	0.039	Cellular Component	0.0444917	0.187806
GO:0051338	regulation of transferase activity	37	930	0.04	Biological Process	0.0432335	0.188549
GO:0032436	positive regulation of proteasomal ubiquitin-dependent protein catabolic process	8	132	0.061	Biological Process	0.0432664	0.188566
GO:0016241	regulation of macroautophagy	9	156	0.058	Biological Process	0.0433661	0.188873
GO:1902533	positive regulation of intracellular signal transduction	36	901	0.04	Biological Process	0.0434278	0.189015
GO:0044089	positive regulation of cellular component biogenesis	23	528	0.044	Biological Process	0.0437071	0.190013
GO:1903310	positive regulation of chromatin modification	7	109	0.064	Biological Process	0.0437497	0.190013
GO:0031334	positive regulation of protein complex assembly	13	257	0.051	Biological Process	0.0438309	0.190013
GO:0019752	carboxylic acid metabolic process	53	1409	0.038	Biological Process	0.043894	0.190013
GO:0009404	toxin metabolic process	4	45	0.089	Biological Process	0.0439507	0.190013
GO:0019184	nonribosomal peptide biosynthetic process	4	45	0.089	Biological Process	0.0439507	0.190013
GO:0030850	prostate gland development	4	45	0.089	Biological Process	0.0439507	0.190013
GO:0050685	positive regulation of mRNA processing	4	45	0.089	Biological Process	0.0439507	0.190013
GO:0055025	positive regulation of cardiac muscle tissue development	4	45	0.089	Biological Process	0.0439507	0.190013
GO:0061014	positive regulation of mRNA catabolic process	4	45	0.089	Biological Process	0.0439507	0.190013
GO:0016591	DNA-directed RNA polymerase II, holoenzyme	9	159	0.057	Cellular Component	0.0455257	0.191251
GO:0002064	epithelial cell development	16	337	0.047	Biological Process	0.0447242	0.192387
GO:0032231	regulation of actin filament bundle assembly	6	87	0.069	Biological Process	0.0447662	0.192387
GO:0048144	fibroblast proliferation	6	87	0.069	Biological Process	0.0447662	0.192387
GO:1903409	reactive oxygen species biosynthetic process	6	87	0.069	Biological Process	0.0447662	0.192387
GO:0051170	nuclear import	14	284	0.049	Biological Process	0.0448164	0.192387
GO:0000187	activation of MAPK activity	8	133	0.06	Biological Process	0.0448973	0.192387
GO:0050851	antigen receptor-mediated signaling pathway	8	133	0.06	Biological Process	0.0448973	0.192387
GO:0008354	germ cell migration	3	27	0.111	Biological Process	0.0449161	0.192387
GO:0014002	astrocyte development	3	27	0.111	Biological Process	0.0449161	0.192387
GO:0036119	response to platelet-derived growth factor	3	27	0.111	Biological Process	0.0449161	0.192387
GO:0045648	positive regulation of erythrocyte differentiation	3	27	0.111	Biological Process	0.0449161	0.192387
GO:0046662	regulation of oviposition	3	27	0.111	Biological Process	0.0449161	0.192387
GO:0060581	cell fate commitment involved in pattern specification	3	27	0.111	Biological Process	0.0449161	0.192387
GO:1904645	response to beta-amyloid	3	27	0.111	Biological Process	0.0449161	0.192387
GO:0061659	ubiquitin-like protein ligase activity	18	371	0.049	Molecular Function	0.0343896	0.192523
GO:0001227	transcriptional repressor activity, RNA polymerase II transcription regulatory region sequence-specific binding	13	243	0.053	Molecular Function	0.0344785	0.192523
GO:0035250	UDP-galactosyltransferase activity	3	24	0.125	Molecular Function	0.0349344	0.192523
GO:0001846	opsonin binding	2	10	0.2	Molecular Function	0.0351196	0.192523
GO:0004749	ribose phosphate diphosphokinase activity	2	10	0.2	Molecular Function	0.0351196	0.192523
GO:0016730	oxidoreductase activity, acting on iron-sulfur proteins as donors	2	10	0.2	Molecular Function	0.0351196	0.192523
GO:0016880	acid-ammonia (or amide) ligase activity	2	10	0.2	Molecular Function	0.0351196	0.192523
GO:0043560	insulin receptor substrate binding	2	10	0.2	Molecular Function	0.0351196	0.192523
GO:1990837	sequence-specific double-stranded DNA binding	34	811	0.042	Molecular Function	0.0351895	0.192523
GO:0003705	transcription factor activity, RNA polymerase II distal enhancer sequence-specific binding	7	102	0.069	Molecular Function	0.0354262	0.193073
GO:0006112	energy reserve metabolic process	7	110	0.064	Biological Process	0.0455843	0.19512
GO:0043196	varicosity	2	12	0.167	Cellular Component	0.046861	0.195924
GO:0060205	cytoplasmic membrane-bounded vesicle lumen	10	185	0.054	Cellular Component	0.0471246	0.196092
GO:0006275	regulation of DNA replication	12	233	0.052	Biological Process	0.0459734	0.196656
GO:0010657	muscle cell apoptotic process	5	66	0.076	Biological Process	0.0461099	0.196849
GO:0043486	histone exchange	5	66	0.076	Biological Process	0.0461099	0.196849
GO:0060147	regulation of posttranscriptional gene silencing	5	66	0.076	Biological Process	0.0461099	0.196849
GO:0034358	plasma lipoprotein particle	3	28	0.107	Cellular Component	0.0480517	0.198072
GO:1990777	lipoprotein particle	3	28	0.107	Cellular Component	0.0480517	0.198072
GO:0005977	glycogen metabolic process	6	88	0.068	Biological Process	0.0468925	0.199313
GO:0015031	protein transport	79	2216	0.036	Biological Process	0.0469498	0.199313
GO:0009266	response to temperature stimulus	14	286	0.049	Biological Process	0.0470267	0.199313
GO:0032768	regulation of monooxygenase activity	4	46	0.087	Biological Process	0.0470514	0.199313
GO:0071391	cellular response to estrogen stimulus	4	46	0.087	Biological Process	0.0470514	0.199313
GO:1902883	negative regulation of response to oxidative stress	4	46	0.087	Biological Process	0.0470514	0.199313
GO:0051301	cell division	41	1055	0.039	Biological Process	0.0470986	0.199313
GO:0001709	cell fate determination	7	111	0.063	Biological Process	0.0474675	0.199313
GO:0009410	response to xenobiotic stimulus	15	313	0.048	Biological Process	0.047548	0.199313
GO:0001921	positive regulation of receptor recycling	2	12	0.167	Biological Process	0.0477032	0.199313
[truncated: 6,768 more rows]

## Sheet: cluster8--KEGG
Pathway ID	Pathway	Cluster_8 (250)	All (7762)	Ratio	Pvalue	Qvalue
ko04927	Cortisol synthesis and secretion	13	62	0.209677	5.98549e-08	1.63404e-05
ko05163	Human cytomegalovirus infection	21	215	0.0976744	5.16265e-06	0.000704702
ko04520	Adherens junction	11	69	0.15942	1.08313e-05	0.000985651
ko05205	Proteoglycans in cancer	19	197	0.0964467	1.76648e-05	0.00115898
ko04810	Regulation of actin cytoskeleton	19	201	0.0945274	2.34855e-05	0.00115898
ko04913	Ovarian steroidogenesis	9	50	0.18	2.54721e-05	0.00115898
ko04724	Glutamatergic synapse	13	112	0.116071	5.83022e-05	0.00209674
ko04921	Oxytocin signaling pathway	15	147	0.102041	7.23192e-05	0.00209674
ko04022	cGMP-PKG signaling pathway	16	165	0.0969697	7.71955e-05	0.00209674
ko04922	Glucagon signaling pathway	12	100	0.12	8.10766e-05	0.00209674
ko04934	Cushing syndrome	15	149	0.100671	8.44839e-05	0.00209674
ko04611	Platelet activation	13	122	0.106557	0.000141571	0.00298068
ko05200	Pathways in cancer	32	503	0.0636183	0.000151243	0.00298068
ko05206	MicroRNAs in cancer	15	157	0.0955414	0.000152855	0.00298068
ko04360	Axon guidance	16	180	0.0888889	0.000215139	0.00391553
ko04728	Dopaminergic synapse	13	128	0.101562	0.000229872	0.00392219
ko04924	Renin secretion	9	69	0.130435	0.000338008	0.00542801
ko04925	Aldosterone synthesis and secretion	10	92	0.108696	0.000709259	0.0107571
ko05017	Spinocerebellar ataxia	10	96	0.104167	0.000991472	0.0142459
ko04935	Growth hormone synthesis, secretion and action	11	116	0.0948276	0.00123023	0.0165549
ko04218	Cellular senescence	13	153	0.0849673	0.00127345	0.0165549
ko03015	mRNA surveillance pathway	9	86	0.104651	0.00170596	0.0211694
ko04270	Vascular smooth muscle contraction	11	130	0.0846154	0.00306448	0.036374
ko04024	cAMP signaling pathway	15	213	0.0704225	0.00359095	0.0394323
ko04919	Thyroid hormone signaling pathway	10	114	0.0877193	0.00361101	0.0394323
ko05223	Non-small cell lung cancer	7	64	0.109375	0.00429163	0.0427737
ko04071	Sphingolipid signaling pathway	10	117	0.0854701	0.00435169	0.0427737
ko04062	Chemokine signaling pathway	13	176	0.0738636	0.00438705	0.0427737
ko04720	Long-term potentiation	7	65	0.107692	0.00468079	0.044064
ko04012	ErbB signaling pathway	8	84	0.0952381	0.00546085	0.0487725
ko05031	Amphetamine addiction	7	67	0.104478	0.00553827	0.0487725
ko04928	Parathyroid hormone synthesis, secretion and action	9	104	0.0865385	0.00618216	0.0527416
ko05135	Yersinia infection	10	124	0.0806452	0.00654765	0.0541669
ko04917	Prolactin signaling pathway	7	70	0.1	0.0070384	0.0565142
ko04912	GnRH signaling pathway	8	89	0.0898876	0.00771337	0.0600121
ko04510	Focal adhesion	13	189	0.0687831	0.00791368	0.0600121
ko05100	Bacterial invasion of epithelial cells	7	72	0.0972222	0.00819357	0.0600162
ko04670	Leukocyte transendothelial migration	9	109	0.0825688	0.0083539	0.0600162
ko04915	Estrogen signaling pathway	10	130	0.0769231	0.00904362	0.0633054
ko04725	Cholinergic synapse	9	112	0.0803571	0.00990995	0.0667184
ko04120	Ubiquitin mediated proteolysis	10	132	0.0757576	0.01002	0.0667184
ko04713	Circadian entrainment	8	96	0.0833333	0.0119591	0.0777339
ko05170	Human immunodeficiency virus 1 infection	13	203	0.0640394	0.0138956	0.0882207
ko04929	GnRH secretion	6	64	0.09375	0.0165691	0.10068
ko04625	C-type lectin receptor signaling pathway	8	102	0.0784314	0.0167932	0.10068
ko04979	Cholesterol metabolism	5	47	0.106383	0.0169644	0.10068
ko04540	Gap junction	7	85	0.0823529	0.0193416	0.111919
ko04660	T cell receptor signaling pathway	8	105	0.0761905	0.019678	0.111919
ko04918	Thyroid hormone synthesis	6	67	0.0895522	0.020375	0.113518
ko04961	Endocrine and other factor-regulated calcium reabsorption	5	50	0.1	0.021688	0.116206
ko05211	Renal cell carcinoma	6	68	0.0882353	0.0217652	0.116206
ko04926	Relaxin signaling pathway	9	128	0.0703125	0.0221345	0.116206
ko05202	Transcriptional misregulation in cancer	11	172	0.0639535	0.022909	0.118003
ko04726	Serotonergic synapse	8	111	0.0720721	0.0264778	0.131658
ko01522	Endocrine resistance	7	91	0.0769231	0.0270069	0.131658
ko05032	Morphine addiction	7	91	0.0769231	0.0270069	0.131658
ko05418	Fluid shear stress and atherosclerosis	9	133	0.0676692	0.027551	0.131955
ko04971	Gastric acid secretion	6	74	0.0810811	0.0314608	0.148083
ko04014	Ras signaling pathway	13	229	0.0567686	0.0335164	0.154913
ko05203	Viral carcinogenesis	11	183	0.0601093	0.0340469	0.154913
ko05215	Prostate cancer	7	96	0.0729167	0.0347994	0.155742
ko04730	Long-term depression	5	58	0.0862069	0.0382016	0.162801
ko05213	Endometrial cancer	5	58	0.0862069	0.0382016	0.162801
ko04916	Melanogenesis	7	98	0.0714286	0.038295	0.162801
ko00513	Various types of N-glycan biosynthesis	4	40	0.1	0.0387622	0.162801
ko04261	Adrenergic signaling in cardiomyocytes	9	143	0.0629371	0.0410626	0.16985
ko04977	Vitamin digestion and absorption	3	25	0.12	0.0450388	0.183516
ko04020	Calcium signaling pathway	11	195	0.0564103	0.0500683	0.20101
ko03050	Proteasome	4	44	0.0909091	0.0521778	0.206442
ko04911	Insulin secretion	6	84	0.0714286	0.053155	0.207305
ko05167	Kaposi sarcoma-associated herpesvirus infection	10	177	0.0564972	0.0595261	0.228882
ko04310	Wnt signaling pathway	9	154	0.0584416	0.0604477	0.229198
ko00982	Drug metabolism - cytochrome P450	4	47	0.0851064	0.0636978	0.238212
ko04371	Apelin signaling pathway	8	133	0.0601504	0.0649485	0.239607
ko04211	Longevity regulating pathway	6	89	0.0674157	0.0667345	0.239717
ko04727	GABAergic synapse	6	89	0.0674157	0.0667345	0.239717
ko04976	Bile secretion	5	69	0.0724638	0.0708478	0.248232
ko04141	Protein processing in endoplasmic reticulum	9	159	0.0566038	0.0709236	0.248232
ko00980	Metabolism of xenobiotics by cytochrome P450	4	49	0.0816327	0.0720581	0.249011
ko00280	Valine, leucine and isoleucine degradation	4	50	0.08	0.0764381	0.256517
ko04910	Insulin signaling pathway	8	138	0.057971	0.0769425	0.256517
ko04530	Tight junction	9	162	0.0555556	0.0777209	0.256517
ko04972	Pancreatic secretion	6	93	0.0645161	0.0789283	0.256517
ko05235	PD-L1 expression and PD-1 checkpoint pathway in cancer	6	93	0.0645161	0.0789283	0.256517
ko05165	Human papillomavirus infection	15	313	0.0479233	0.0800179	0.256999
ko04722	Neurotrophin signaling pathway	7	117	0.0598291	0.0830403	0.262584
ko05146	Amoebiasis	6	95	0.0631579	0.0854657	0.262584
ko04330	Notch signaling pathway	4	52	0.0769231	0.085589	0.262584
ko05412	Arrhythmogenic right ventricular cardiomyopathy	5	73	0.0684932	0.0856045	0.262584
ko05220	Chronic myeloid leukemia	5	75	0.0666667	0.0935434	0.281263
ko03040	Spliceosome	7	121	0.0578512	0.0951851	0.281263
ko05134	Legionellosis	4	54	0.0740741	0.0952477	0.281263
ko04750	Inflammatory mediator regulation of TRP channels	6	98	0.0612245	0.095815	0.281263
ko04370	VEGF signaling pathway	4	55	0.0727273	0.100262	0.28664
ko04923	Regulation of lipolysis in adipocytes	4	55	0.0727273	0.100262	0.28664
ko04072	Phospholipase D signaling pathway	8	147	0.0544218	0.101672	0.28664
ko04662	B cell receptor signaling pathway	5	77	0.0649351	0.101846	0.28664
ko00830	Retinol metabolism	4	56	0.0714286	0.105396	0.293603
ko00250	Alanine, aspartate and glutamate metabolism	3	37	0.0810811	0.115385	0.318183
ko04150	mTOR signaling pathway	8	152	0.0526316	0.117131	0.319768
ko04068	FoxO signaling pathway	7	129	0.0542636	0.122256	0.330455
ko00310	Lysine degradation	4	60	0.0666667	0.12708	0.334644
ko04010	MAPK signaling pathway	13	284	0.0457746	0.127511	0.334644
ko03440	Homologous recombination	3	39	0.0769231	0.12968	0.334644
ko05161	Hepatitis B	8	156	0.0512821	0.130357	0.334644
ko04213	Longevity regulating pathway - multiple species	4	61	0.0655738	0.132774	0.334644
ko05204	Chemical carcinogenesis - DNA adducts	4	61	0.0655738	0.132774	0.334644
ko05225	Hepatocellular carcinoma	8	157	0.0509554	0.13378	0.334644
ko00100	Steroid biosynthesis	2	20	0.1	0.134443	0.334644
ko04066	HIF-1 signaling pathway	6	108	0.0555556	0.134838	0.334644
ko04931	Insulin resistance	6	109	0.0550459	0.139104	0.34098
ko04015	Rap1 signaling pathway	10	211	0.0473934	0.14302	0.34098
ko04137	Mitophagy - animal	4	63	0.0634921	0.144468	0.34098
ko00071	Fatty acid degradation	3	41	0.0731707	0.144564	0.34098
ko04216	Ferroptosis	3	41	0.0731707	0.144564	0.34098
ko04140	Autophagy - animal	7	135	0.0518519	0.144885	0.34098
ko05152	Tuberculosis	8	163	0.0490798	0.155262	0.362277
ko00515	Mannose type O-glycan biosynthesis	2	22	0.0909091	0.156909	0.363018
ko04723	Retrograde endocannabinoid signaling	7	140	0.05	0.165161	0.378899
ko04973	Carbohydrate digestion and absorption	3	44	0.0681818	0.167865	0.381893
ko05414	Dilated cardiomyopathy	5	91	0.0549451	0.169289	0.381949
ko05166	Human T-cell leukemia virus 1 infection	10	220	0.0454545	0.172095	0.385097
ko00790	Folate biosynthesis	2	24	0.0833333	0.180012	0.399539
ko01100	Metabolic pathways	51	1404	0.0363248	0.187889	0.41366
ko05231	Choline metabolism in cancer	5	95	0.0526316	0.191169	0.415609
ko04930	Type II diabetes mellitus	3	47	0.0638298	0.192167	0.415609
ko04152	AMPK signaling pathway	6	121	0.0495868	0.194862	0.415609
ko00562	Inositol phosphate metabolism	4	71	0.056338	0.194864	0.415609
ko04978	Mineral absorption	3	49	0.0612245	0.208832	0.441946
ko00230	Purine metabolism	6	125	0.048	0.215104	0.449086
ko00601	Glycosphingolipid biosynthesis - lacto and neolacto series	2	27	0.0740741	0.215496	0.449086
ko05034	Alcoholism	7	152	0.0460526	0.218471	0.451838
ko04970	Salivary secretion	4	75	0.0533333	0.221863	0.455404
ko00030	Pentose phosphate pathway	2	28	0.0714286	0.22747	0.457504
ko04392	Hippo signaling pathway - multiple species	2	28	0.0714286	0.22747	0.457504
ko04390	Hippo signaling pathway	7	154	0.0454545	0.227914	0.457504
ko04144	Endocytosis	10	237	0.0421941	0.233799	0.465891
ko00020	Citrate cycle (TCA cycle)	2	29	0.0689655	0.239489	0.473772
ko01521	EGFR tyrosine kinase inhibitor resistance	4	78	0.0512821	0.242723	0.476716
ko00512	Mucin type O-glycan biosynthesis	2	30	0.0666667	0.251539	0.490501
ko05142	Chagas disease	5	106	0.0471698	0.255809	0.495289
ko00410	beta-Alanine metabolism	2	31	0.0645161	0.263604	0.506788
ko01212	Fatty acid metabolism	3	57	0.0526316	0.278048	0.529566
ko00920	Sulfur metabolism	1	10	0.1	0.279332	0.529566
ko04146	Peroxisome	4	84	0.047619	0.285623	0.534354
ko05016	Huntington disease	10	250	0.04	0.285834	0.534354
ko00640	Propanoate metabolism	2	33	0.0606061	0.287729	0.534354
ko00983	Drug metabolism - other enzymes	3	59	0.0508475	0.295747	0.545533
ko05410	Hypertrophic cardiomyopathy	4	86	0.0465116	0.300178	0.54999
ko04114	Oocyte meiosis	5	114	0.0438596	0.305741	0.555923
ko05210	Colorectal cancer	4	87	0.045977	0.307488	0.555923
ko05160	Hepatitis C	6	144	0.0416667	0.319096	0.562909
ko05010	Alzheimer disease	12	316	0.0379747	0.319916	0.562909
ko04350	TGF-beta signaling pathway	4	89	0.0449438	0.322163	0.562909
ko05222	Small cell lung cancer	4	89	0.0449438	0.322163	0.562909
ko04612	Antigen processing and presentation	3	62	0.0483871	0.322408	0.562909
ko05143	African trypanosomiasis	2	36	0.0555556	0.323724	0.562909
ko03013	Nucleocytoplasmic transport	6	146	0.0410959	0.330547	0.56529
ko04621	NOD-like receptor signaling pathway	6	146	0.0410959	0.330547	0.56529
ko05416	Viral myocarditis	3	63	0.047619	0.331305	0.56529
ko04960	Aldosterone-regulated sodium reabsorption	2	37	0.0540541	0.335629	0.567717
ko04658	Th1 and Th2 cell differentiation	4	91	0.043956	0.336887	0.567717
ko05219	Bladder cancer	2	38	0.0526316	0.347472	0.581963
ko04380	Osteoclast differentiation	5	122	0.0409836	0.356962	0.59226
ko05221	Acute myeloid leukemia	3	66	0.0454545	0.35796	0.59226
ko00450	Selenocompound metabolism	1	14	0.0714286	0.367912	0.601009
ko00533	Glycosaminoglycan biosynthesis - keratan sulfate	1	14	0.0714286	0.367912	0.601009
ko04142	Lysosome	5	124	0.0403226	0.369852	0.601009
ko04070	Phosphatidylinositol signaling system	4	96	0.0416667	0.37377	0.603257
ko05218	Melanoma	3	68	0.0441176	0.375655	0.603257
ko04151	PI3K-Akt signaling pathway	12	331	0.0362538	0.378645	0.604503
ko01524	Platinum drug resistance	3	69	0.0434783	0.384467	0.61023
ko05214	Glioma	3	70	0.0428571	0.393252	0.620565
ko04933	AGE-RAGE signaling pathway in diabetic complications	4	100	0.04	0.403178	0.628961
ko03022	Basal transcription factors	2	43	0.0465116	0.405484	0.628961
ko04962	Vasopressin-regulated water reabsorption	2	43	0.0465116	0.405484	0.628961
ko00910	Nitrogen metabolism	1	16	0.0625	0.408047	0.62936
ko04650	Natural killer cell mediated cytotoxicity	4	101	0.039604	0.410496	0.629581
ko00061	Fatty acid biosynthesis	1	17	0.0588235	0.427152	0.638543
ko00120	Primary bile acid biosynthesis	1	17	0.0588235	0.427152	0.638543
ko00480	Glutathione metabolism	2	45	0.0444444	0.428005	0.638543
ko00565	Ether lipid metabolism	2	45	0.0444444	0.428005	0.638543
ko05212	Pancreatic cancer	3	74	0.0405405	0.428034	0.638543
ko00514	Other types of O-glycan biosynthesis	2	46	0.0434783	0.439098	0.651488
ko00053	Ascorbate and aldarate metabolism	1	18	0.0555556	0.445643	0.654089
ko00770	Pantothenate and CoA biosynthesis	1	18	0.0555556	0.445643	0.654089
ko04940	Type I diabetes mellitus	2	47	0.0425532	0.450073	0.657058
ko04659	Th17 cell differentiation	4	107	0.0373832	0.453949	0.659192
ko05030	Cocaine addiction	2	48	0.0416667	0.460926	0.662546
ko03018	RNA degradation	3	78	0.0384615	0.462096	0.662546
ko00220	Arginine biosynthesis	1	19	0.0526316	0.463539	0.662546
ko04610	Complement and coagulation cascades	3	79	0.0379747	0.470477	0.668959
ko00140	Steroid hormone biosynthesis	2	50	0.04	0.482252	0.678633
ko00510	N-Glycan biosynthesis	2	50	0.04	0.482252	0.678633
ko04217	Necroptosis	5	144	0.0347222	0.496895	0.693119
ko04614	Renin-angiotensin system	1	21	0.047619	0.497624	0.693119
ko05014	Amyotrophic lateral sclerosis	2	52	0.0384615	0.503053	0.697124
ko00340	Histidine metabolism	1	22	0.0454545	0.513848	0.708488
ko05132	Salmonella infection	7	210	0.0333333	0.518013	0.710641
ko00240	Pyrimidine metabolism	2	54	0.037037	0.523308	0.714316
ko04630	JAK-STAT signaling pathway	5	151	0.0331126	0.539271	0.732442
ko00534	Glycosaminoglycan biosynthesis - heparan sulfate / heparin	1	24	0.0416667	0.544748	0.736219
ko04974	Protein digestion and absorption	3	90	0.0333333	0.558343	0.748685
ko04744	Phototransduction	1	25	0.04	0.559457	0.748685
ko00062	Fatty acid elongation	1	26	0.0384615	0.573692	0.763989
ko03010	Ribosome	4	127	0.0314961	0.589102	0.777767
ko00010	Glycolysis / Gluconeogenesis	2	61	0.0327869	0.589735	0.777767
ko01040	Biosynthesis of unsaturated fatty acids	1	28	0.0357143	0.600802	0.788552
ko04710	Circadian rhythm	1	29	0.0344828	0.613706	0.800841
ko05230	Central carbon metabolism in cancer	2	64	0.03125	0.616031	0.800841
ko04664	Fc epsilon RI signaling pathway	2	65	0.0307692	0.624506	0.806373
ko00630	Glyoxylate and dicarboxylate metabolism	1	30	0.0333333	0.626194	0.806373
ko01523	Antifolate resistance	1	31	0.0322581	0.63828	0.818078
ko00051	Fructose and mannose metabolism	1	32	0.03125	0.649977	0.821499
ko00500	Starch and sucrose metabolism	1	32	0.03125	0.649977	0.821499
ko00860	Porphyrin metabolism	1	32	0.03125	0.649977	0.821499
ko04215	Apoptosis - multiple species	1	33	0.030303	0.661298	0.826068
ko05340	Primary immunodeficiency	1	33	0.030303	0.661298	0.826068
ko01230	Biosynthesis of amino acids	2	70	0.0285714	0.664717	0.826068
ko04514	Cell adhesion molecules	4	140	0.0285714	0.665696	0.826068
ko04145	Phagosome	4	143	0.027972	0.681926	0.835963
ko05224	Breast cancer	4	143	0.027972	0.681926	0.835963
ko00760	Nicotinate and nicotinamide metabolism	1	35	0.0285714	0.682856	0.835963
ko05133	Pertussis	2	73	0.0273973	0.687141	0.837454
ko05226	Gastric cancer	4	145	0.0275862	0.692437	0.840157
ko01200	Carbon metabolism	3	111	0.027027	0.699447	0.841271
ko00620	Pyruvate metabolism	1	37	0.027027	0.703047	0.841271
ko05332	Graft-versus-host disease	1	37	0.027027	0.703047	0.841271
ko04714	Thermogenesis	6	217	0.0276498	0.705681	0.841271
ko04975	Fat digestion and absorption	1	38	0.0263158	0.712657	0.845893
ko05033	Nicotine addiction	1	40	0.025	0.730958	0.863859
ko04512	ECM-receptor interaction	2	81	0.0246914	0.740968	0.870963
ko04110	Cell cycle	3	119	0.0252101	0.743349	0.870963
ko05330	Allograft rejection	1	42	0.0238095	0.748097	0.87278
ko04260	Cardiac muscle contraction	2	83	0.0240964	0.753129	0.874032
ko03420	Nucleotide excision repair	1	43	0.0232558	0.756255	0.874032
ko05169	Epstein-Barr virus infection	5	195	0.025641	0.758775	0.874032
ko00380	Tryptophan metabolism	1	45	0.0222222	0.771789	0.883415
ko04666	Fc gamma R-mediated phagocytosis	2	88	0.0227273	0.781401	0.883415
ko04914	Progesterone-mediated oocyte maturation	2	88	0.0227273	0.781401	0.883415
ko00600	Sphingolipid metabolism	1	47	0.0212766	0.786337	0.883415
ko02010	ABC transporters	1	47	0.0212766	0.786337	0.883415
ko04340	Hedgehog signaling pathway	1	47	0.0212766	0.786337	0.883415
ko00330	Arginine and proline metabolism	1	48	0.0208333	0.79326	0.883919
ko04672	Intestinal immune network for IgA production	1	48	0.0208333	0.79326	0.883919
ko00270	Cysteine and methionine metabolism	1	49	0.0204082	0.79996	0.884167
ko00520	Amino sugar and nucleotide sugar metabolism	1	49	0.0204082	0.79996	0.884167
ko04210	Apoptosis	3	134	0.0223881	0.811803	0.887489
ko05162	Measles	3	134	0.0223881	0.811803	0.887489
ko05320	Autoimmune thyroid disease	1	51	0.0196078	0.812719	0.887489
ko00561	Glycerolipid metabolism	1	59	0.0169492	0.856143	0.927488
ko00590	Arachidonic acid metabolism	1	59	0.0169492	0.856143	0.927488
ko04668	TNF signaling pathway	2	107	0.0186916	0.864515	0.932856
ko05217	Basal cell carcinoma	1	62	0.016129	0.869701	0.934758
ko04622	RIG-I-like receptor signaling pathway	1	63	0.015873	0.873932	0.935621
ko04115	p53 signaling pathway	1	69	0.0144928	0.896591	0.95241
ko05140	Leishmaniasis	1	69	0.0144928	0.896591	0.95241
ko04920	Adipocytokine signaling pathway	1	71	0.0140845	0.903203	0.955715
ko03320	PPAR signaling pathway	1	75	0.0133333	0.915191	0.963846
ko04721	Synaptic vesicle cycle	1	76	0.0131579	0.917949	0.963846
ko05150	Staphylococcus aureus infection	1	78	0.0128205	0.9232	0.965646
ko04550	Signaling pathways regulating pluripotency of stem cells	2	136	0.0147059	0.937205	0.976553
ko04932	Non-alcoholic fatty liver disease	2	146	0.0136986	0.952242	0.981981
ko04620	Toll-like receptor signaling pathway	1	95	0.0105263	0.956258	0.981981
ko00564	Glycerophospholipid metabolism	1	97	0.0103093	0.959064	0.981981
ko05164	Influenza A	2	152	0.0131579	0.959548	0.981981
ko05322	Systemic lupus erythematosus	1	98	0.0102041	0.960399	0.981981
ko05145	Toxoplasmosis	1	101	0.00990099	0.96415	0.982138
ko00190	Oxidative phosphorylation	1	120	0.00833333	0.980928	0.993606
ko04080	Neuroactive ligand-receptor interaction	5	337	0.0148368	0.986109	0.993606
ko05012	Parkinson disease	1	130	0.00769231	0.986327	0.993606
ko05168	Herpes simplex virus 1 infection	4	327	0.0122324	0.994386	0.998042
ko04740	Olfactory transduction	1	1035	0.000966184	1	1
