# Supplementary material for: Transcriptional Profiling of Testis Development in Pre-Sexually-Mature Hezuo Pig
Source: Curr Issues Mol Biol. 2024 Dec 29;47(1):10. doi: 10.3390/cimb47010010 (PMC11763623; doi:10.3390/cimb47010010)
Supplement: Supplementary file 1 [file cimb-47-00010-s001.zip › Supplementary Table/Table S7.xlsx]

## Sheet: cluster5--GO
ID	Descrption	fg_num	bg_num	ratio	class	Pvalue	Qvalue
GO:0031012	extracellular matrix	36	277	0.13	Cellular Component	1.11509e-17	7.96173e-15
GO:0005578	proteinaceous extracellular matrix	23	103	0.223	Cellular Component	5.56618e-17	1.98713e-14
GO:0044707	single-multicellular organism process	223	6322	0.035	Biological Process	4.61018e-18	2.72508e-14
GO:0007275	multicellular organism development	198	5443	0.036	Biological Process	1.3318e-16	3.93612e-13
GO:0007399	nervous system development	118	2511	0.047	Biological Process	2.24565e-16	4.06038e-13
GO:0048731	system development	180	4760	0.038	Biological Process	2.74768e-16	4.06038e-13
GO:0007167	enzyme linked receptor protein signaling pathway	66	978	0.067	Biological Process	3.69798e-16	4.37175e-13
GO:0044420	extracellular matrix component	21	96	0.219	Cellular Component	2.02577e-15	4.82134e-13
GO:0051239	regulation of multicellular organismal process	127	2854	0.044	Biological Process	7.20053e-16	7.09372e-13
GO:0098556	cytoplasmic side of rough endoplasmic reticulum membrane	13	28	0.464	Cellular Component	7.62008e-15	1.36018e-12
GO:0044767	single-organism developmental process	216	6341	0.034	Biological Process	2.84869e-15	2.40551e-12
GO:0000904	cell morphogenesis involved in differentiation	64	973	0.066	Biological Process	3.78703e-15	2.79814e-12
GO:0070848	response to growth factor	52	683	0.076	Biological Process	6.35494e-15	4.17378e-12
GO:0022610	biological adhesion	79	1402	0.056	Biological Process	7.35665e-15	4.34851e-12
GO:0016043	cellular component organization	226	6840	0.033	Biological Process	1.05291e-14	5.65794e-12
GO:0032502	developmental process	216	6416	0.034	Biological Process	1.19433e-14	5.88309e-12
GO:0007155	cell adhesion	78	1390	0.056	Biological Process	1.41972e-14	6.45537e-12
GO:0071363	cellular response to growth factor stimulus	50	657	0.076	Biological Process	2.26677e-14	9.57063e-12
GO:0006928	movement of cell or subcellular component	97	1992	0.049	Biological Process	3.22929e-14	1.27256e-11
GO:0048513	animal organ development	142	3545	0.04	Biological Process	4.18379e-14	1.47123e-11
GO:0009653	anatomical structure morphogenesis	130	3115	0.042	Biological Process	4.38575e-14	1.47123e-11
GO:0030334	regulation of cell migration	52	717	0.073	Biological Process	4.48016e-14	1.47123e-11
GO:0044391	ribosomal subunit	29	239	0.121	Cellular Component	1.12298e-13	1.60362e-11
GO:0048518	positive regulation of biological process	195	5618	0.035	Biological Process	5.5686e-14	1.73242e-11
GO:0022008	neurogenesis	90	1793	0.05	Biological Process	6.35789e-14	1.87908e-11
GO:0031175	neuron projection development	66	1098	0.06	Biological Process	9.68517e-14	2.34988e-11
GO:0032501	multicellular organismal process	231	7183	0.032	Biological Process	9.87087e-14	2.34988e-11
GO:0007417	central nervous system development	64	1044	0.061	Biological Process	1.00267e-13	2.34988e-11
GO:0072358	cardiovascular system development	64	1044	0.061	Biological Process	1.00267e-13	2.34988e-11
GO:0072359	circulatory system development	64	1044	0.061	Biological Process	1.00267e-13	2.34988e-11
GO:0048856	anatomical structure development	203	5984	0.034	Biological Process	1.06559e-13	2.34988e-11
GO:0007166	cell surface receptor signaling pathway	112	2526	0.044	Biological Process	1.07337e-13	2.34988e-11
GO:0048468	cell development	111	2512	0.044	Biological Process	1.83209e-13	3.86767e-11
GO:0016477	cell migration	72	1290	0.056	Biological Process	2.3948e-13	4.88126e-11
GO:0051270	regulation of cellular component movement	56	854	0.066	Biological Process	2.88425e-13	5.68293e-11
GO:0071840	cellular component organization or biogenesis	229	7175	0.032	Biological Process	3.9874e-13	7.60307e-11
GO:0005604	basement membrane	17	77	0.221	Cellular Component	8.47572e-13	1.00861e-10
GO:0048519	negative regulation of biological process	174	4898	0.036	Biological Process	6.6238e-13	1.188e-10
GO:2000145	regulation of cell motility	52	768	0.068	Biological Process	6.63239e-13	1.188e-10
GO:0098554	cytoplasmic side of endoplasmic reticulum membrane	13	39	0.333	Cellular Component	1.32373e-12	1.3502e-10
GO:0030198	extracellular matrix organization	53	799	0.066	Biological Process	8.66205e-13	1.50592e-10
GO:0040011	locomotion	92	1947	0.047	Biological Process	1.06452e-12	1.79782e-10
GO:0030182	neuron differentiation	79	1543	0.051	Biological Process	1.19122e-12	1.95591e-10
GO:0030154	cell differentiation	152	4078	0.037	Biological Process	1.37403e-12	2.19511e-10
GO:0048666	neuron development	70	1283	0.055	Biological Process	1.62179e-12	2.52273e-10
GO:0048699	generation of neurons	83	1696	0.049	Biological Process	3.06005e-12	4.63794e-10
GO:0043062	extracellular structure organization	53	827	0.064	Biological Process	3.28555e-12	4.85522e-10
GO:0009986	cell surface	49	748	0.066	Cellular Component	1.20092e-11	1.02339e-09
GO:0022626	cytosolic ribosome	24	196	0.122	Cellular Component	1.28999e-11	1.02339e-09
GO:0005198	structural molecule activity	58	947	0.061	Molecular Function	1.14458e-12	1.14344e-09
GO:0050793	regulation of developmental process	109	2597	0.042	Biological Process	9.27119e-12	1.33663e-09
GO:0040012	regulation of locomotion	55	905	0.061	Biological Process	9.81215e-12	1.38094e-09
GO:0005488	binding	332	12677	0.026	Molecular Function	2.85813e-12	1.42764e-09
GO:0005840	ribosome	33	377	0.088	Cellular Component	2.15642e-11	1.53968e-09
GO:2000026	regulation of multicellular organismal development	91	2003	0.045	Biological Process	1.32686e-11	1.79425e-09
GO:0048869	cellular developmental process	158	4425	0.036	Biological Process	1.33559e-11	1.79425e-09
GO:0048870	cell motility	75	1511	0.05	Biological Process	2.26913e-11	2.98063e-09
GO:0051674	localization of cell	75	1514	0.05	Biological Process	2.49397e-11	3.20475e-09
GO:0030054	cell junction	58	1031	0.056	Cellular Component	6.10757e-11	3.96437e-09
GO:0048589	developmental growth	50	802	0.062	Biological Process	3.89872e-11	4.90327e-09
GO:0022627	cytosolic small ribosomal subunit	16	88	0.182	Cellular Component	9.18059e-11	5.46245e-09
GO:0048523	negative regulation of cellular process	158	4505	0.035	Biological Process	5.8723e-11	7.23149e-09
GO:0061564	axon development	42	605	0.069	Biological Process	6.13106e-11	7.39606e-09
GO:0019538	protein metabolic process	196	6062	0.032	Biological Process	6.84447e-11	8.09154e-09
GO:0007409	axonogenesis	40	565	0.071	Biological Process	1.00745e-10	1.16765e-08
GO:0048812	neuron projection morphogenesis	48	772	0.062	Biological Process	1.09693e-10	1.2463e-08
GO:0048522	positive regulation of cellular process	168	4939	0.034	Biological Process	1.11748e-10	1.2463e-08
GO:0000902	cell morphogenesis	74	1535	0.048	Biological Process	1.23681e-10	1.35385e-08
GO:0023051	regulation of signaling	123	3221	0.038	Biological Process	1.46667e-10	1.57627e-08
GO:0032989	cellular component morphogenesis	78	1669	0.047	Biological Process	1.52817e-10	1.61303e-08
GO:0005515	protein binding	244	8275	0.029	Molecular Function	4.93915e-11	1.64474e-08
GO:0009966	regulation of signal transduction	113	2875	0.039	Biological Process	2.10654e-10	2.18452e-08
GO:0007420	brain development	48	792	0.061	Biological Process	2.61055e-10	2.66051e-08
GO:0005201	extracellular matrix structural constituent	15	77	0.195	Molecular Function	1.07166e-10	2.67648e-08
GO:0010646	regulation of cell communication	123	3265	0.038	Biological Process	3.57218e-10	3.57884e-08
GO:0048667	cell morphogenesis involved in neuron differentiation	45	720	0.062	Biological Process	3.76303e-10	3.70721e-08
GO:0097458	neuron part	74	1590	0.047	Cellular Component	6.89782e-10	3.7885e-08
GO:0035295	tube development	57	1056	0.054	Biological Process	3.98393e-10	3.86049e-08
GO:0043005	neuron projection	64	1287	0.05	Cellular Component	9.22341e-10	4.70394e-08
GO:0042995	cell projection	89	2101	0.042	Cellular Component	1.05594e-09	5.02628e-08
GO:0060322	head development	49	839	0.058	Biological Process	5.87513e-10	5.60127e-08
GO:0009888	tissue development	91	2158	0.042	Biological Process	7.09584e-10	6.6577e-08
GO:0005886	plasma membrane	159	4722	0.034	Cellular Component	1.49357e-09	6.66505e-08
GO:0040007	growth	61	1194	0.051	Biological Process	7.76384e-10	7.17063e-08
GO:0007178	transmembrane receptor protein serine/threonine kinase signaling pathway	28	324	0.086	Biological Process	9.44629e-10	8.59031e-08
GO:0031589	cell-substrate adhesion	26	283	0.092	Biological Process	1.04124e-09	9.32538e-08
GO:0030030	cell projection organization	73	1578	0.046	Biological Process	1.07067e-09	9.44585e-08
GO:0044267	cellular protein metabolic process	172	5247	0.033	Biological Process	1.24346e-09	1.08089e-07
GO:0009887	organ morphogenesis	60	1179	0.051	Biological Process	1.2702e-09	1.08814e-07
GO:0071944	cell periphery	164	4958	0.033	Cellular Component	2.6292e-09	1.10426e-07
GO:0071495	cellular response to endogenous stimulus	65	1334	0.049	Biological Process	1.35878e-09	1.14739e-07
GO:0015935	small ribosomal subunit	16	111	0.144	Cellular Component	3.24357e-09	1.28662e-07
GO:0001944	vasculature development	41	647	0.063	Biological Process	1.62221e-09	1.35055e-07
GO:0007507	heart development	39	598	0.065	Biological Process	1.86555e-09	1.53157e-07
GO:0060255	regulation of macromolecule metabolic process	187	5897	0.032	Biological Process	1.92583e-09	1.55939e-07
GO:0071310	cellular response to organic substance	95	2346	0.04	Biological Process	2.24515e-09	1.79339e-07
GO:0043170	macromolecule metabolic process	267	9500	0.028	Biological Process	2.66513e-09	2.10048e-07
GO:0042127	regulation of cell proliferation	68	1454	0.047	Biological Process	2.89535e-09	2.2519e-07
GO:0007411	axon guidance	27	322	0.084	Biological Process	3.66368e-09	2.81247e-07
GO:0001568	blood vessel development	39	615	0.063	Biological Process	4.09551e-09	3.10366e-07
GO:0048583	regulation of response to stimulus	133	3774	0.035	Biological Process	4.20311e-09	3.14488e-07
GO:0097485	neuron projection guidance	27	326	0.083	Biological Process	4.78154e-09	3.53296e-07
GO:0050839	cell adhesion molecule binding	21	194	0.108	Molecular Function	1.9733e-09	3.94265e-07
GO:0048638	regulation of developmental growth	31	421	0.074	Biological Process	5.70975e-09	4.16671e-07
GO:0030867	rough endoplasmic reticulum membrane	14	90	0.156	Cellular Component	1.15345e-08	4.33454e-07
GO:0008283	cell proliferation	80	1875	0.043	Biological Process	6.07861e-09	4.38179e-07
GO:0051240	positive regulation of multicellular organismal process	71	1585	0.045	Biological Process	7.40301e-09	5.23646e-07
GO:0007169	transmembrane receptor protein tyrosine kinase signaling pathway	41	682	0.06	Biological Process	7.44143e-09	5.23646e-07
GO:0090287	regulation of cellular response to growth factor stimulus	24	269	0.089	Biological Process	8.27562e-09	5.75496e-07
GO:0005791	rough endoplasmic reticulum	17	141	0.121	Cellular Component	1.66791e-08	5.95443e-07
GO:0098552	side of membrane	36	572	0.063	Cellular Component	2.20195e-08	7.48663e-07
GO:0051241	negative regulation of multicellular organismal process	55	1096	0.05	Biological Process	1.11893e-08	7.59158e-07
GO:0045664	regulation of neuron differentiation	41	692	0.059	Biological Process	1.12515e-08	7.59158e-07
GO:0072657	protein localization to membrane	36	559	0.064	Biological Process	1.1302e-08	7.59158e-07
GO:0060485	mesenchyme development	24	276	0.087	Biological Process	1.36713e-08	9.07992e-07
GO:0019222	regulation of metabolic process	202	6687	0.03	Biological Process	1.66285e-08	1.09173e-06
GO:0051960	regulation of nervous system development	50	959	0.052	Biological Process	1.68072e-08	1.09173e-06
GO:0070887	cellular response to chemical stimulus	107	2876	0.037	Biological Process	1.74042e-08	1.11822e-06
GO:0022612	gland morphogenesis	17	143	0.119	Biological Process	1.9728e-08	1.25389e-06
GO:0045595	regulation of cell differentiation	74	1724	0.043	Biological Process	2.03361e-08	1.2788e-06
GO:0009719	response to endogenous stimulus	78	1861	0.042	Biological Process	2.159e-08	1.34335e-06
GO:0048585	negative regulation of response to stimulus	67	1499	0.045	Biological Process	2.33839e-08	1.43981e-06
GO:0035239	tube morphogenesis	43	767	0.056	Biological Process	2.41317e-08	1.47054e-06
GO:0051094	positive regulation of developmental process	63	1374	0.046	Biological Process	2.59668e-08	1.56622e-06
GO:0022603	regulation of anatomical structure morphogenesis	55	1134	0.049	Biological Process	3.58289e-08	2.13924e-06
GO:0051271	negative regulation of cellular component movement	22	248	0.089	Biological Process	3.88392e-08	2.29578e-06
GO:0009968	negative regulation of signal transduction	56	1169	0.048	Biological Process	4.0357e-08	2.36164e-06
GO:0048514	blood vessel morphogenesis	34	535	0.064	Biological Process	4.07523e-08	2.36164e-06
GO:0050767	regulation of neurogenesis	45	839	0.054	Biological Process	4.12732e-08	2.3686e-06
GO:0043232	intracellular non-membrane-bounded organelle	140	4219	0.033	Cellular Component	8.13694e-08	2.64081e-06
GO:0060429	epithelium development	64	1435	0.045	Biological Process	5.55691e-08	3.15836e-06
GO:0010033	response to organic substance	109	3016	0.036	Biological Process	5.83712e-08	3.28602e-06
GO:0044445	cytosolic part	27	378	0.071	Cellular Component	1.12383e-07	3.48877e-06
GO:0043228	non-membrane-bounded organelle	140	4249	0.033	Cellular Component	1.27926e-07	3.80578e-06
GO:0048729	tissue morphogenesis	45	854	0.053	Biological Process	6.92214e-08	3.83767e-06
GO:0042330	taxis	38	655	0.058	Biological Process	6.94688e-08	3.83767e-06
GO:0045202	synapse	47	935	0.05	Cellular Component	1.53032e-07	4.3706e-06
GO:0090092	regulation of transmembrane receptor protein serine/threonine kinase signaling pathway	20	216	0.093	Biological Process	8.03458e-08	4.39744e-06
GO:0030336	negative regulation of cell migration	20	218	0.092	Biological Process	9.35677e-08	5.07412e-06
GO:0050678	regulation of epithelial cell proliferation	23	284	0.081	Biological Process	1.02084e-07	5.48563e-06
GO:0006413	translational initiation	19	200	0.095	Biological Process	1.13403e-07	6.03895e-06
GO:0006614	SRP-dependent cotranslational protein targeting to membrane	13	92	0.141	Biological Process	1.20543e-07	6.36186e-06
GO:0006935	chemotaxis	37	642	0.058	Biological Process	1.23354e-07	6.43357e-06
GO:0032879	regulation of localization	93	2470	0.038	Biological Process	1.24078e-07	6.43357e-06
GO:0005622	intracellular	322	12608	0.026	Cellular Component	2.5564e-07	6.81251e-06
GO:0044424	intracellular part	319	12449	0.026	Cellular Component	2.57616e-07	6.81251e-06
GO:0006412	translation	51	1055	0.048	Biological Process	1.32988e-07	6.81269e-06
GO:0045047	protein targeting to ER	14	109	0.128	Biological Process	1.34153e-07	6.81269e-06
GO:0050789	regulation of biological process	310	11935	0.026	Biological Process	1.34848e-07	6.81269e-06
GO:0051093	negative regulation of developmental process	47	934	0.05	Biological Process	1.36118e-07	6.81858e-06
GO:0060284	regulation of cell development	51	1058	0.048	Biological Process	1.45249e-07	7.21484e-06
GO:0008201	heparin binding	17	153	0.111	Molecular Function	4.72823e-08	7.8725e-06
GO:0044421	extracellular region part	55	1208	0.046	Cellular Component	3.14744e-07	8.02596e-06
GO:0044464	cell part	350	14199	0.025	Cellular Component	3.38012e-07	8.05696e-06
GO:0005576	extracellular region	85	2229	0.038	Cellular Component	3.38528e-07	8.05696e-06
GO:0040013	negative regulation of locomotion	22	269	0.082	Biological Process	1.63734e-07	8.06525e-06
GO:0005539	glycosaminoglycan binding	20	214	0.093	Molecular Function	5.87492e-08	8.30037e-06
GO:0005518	collagen binding	11	60	0.183	Molecular Function	6.64694e-08	8.30037e-06
GO:2000146	negative regulation of cell motility	20	227	0.088	Biological Process	1.81622e-07	8.87247e-06
GO:0040008	regulation of growth	42	797	0.053	Biological Process	1.961e-07	9.50119e-06
GO:0000184	nuclear-transcribed mRNA catabolic process, nonsense-mediated decay	13	96	0.135	Biological Process	2.01112e-07	9.5869e-06
GO:0006613	cotranslational protein targeting to membrane	13	96	0.135	Biological Process	2.01112e-07	9.5869e-06
GO:0030900	forebrain development	28	416	0.067	Biological Process	2.09698e-07	9.91621e-06
GO:0072599	establishment of protein localization to endoplasmic reticulum	14	113	0.124	Biological Process	2.11723e-07	9.93252e-06
GO:0023057	negative regulation of signaling	58	1293	0.045	Biological Process	2.13698e-07	9.94621e-06
GO:0070972	protein localization to endoplasmic reticulum	15	131	0.115	Biological Process	2.23167e-07	1.01791e-05
GO:2001236	regulation of extrinsic apoptotic signaling pathway	15	131	0.115	Biological Process	2.23167e-07	1.01791e-05
GO:0044260	cellular macromolecule metabolic process	243	8723	0.028	Biological Process	2.23867e-07	1.01791e-05
GO:0010605	negative regulation of macromolecule metabolic process	98	2685	0.036	Biological Process	2.26628e-07	1.0226e-05
GO:0036477	somatodendritic compartment	44	880	0.05	Cellular Component	4.58549e-07	1.05614e-05
GO:0010975	regulation of neuron projection development	32	523	0.061	Biological Process	2.45012e-07	1.09717e-05
GO:0005623	cell	350	14226	0.025	Cellular Component	5.00736e-07	1.11727e-05
GO:0003179	heart valve morphogenesis	9	42	0.214	Biological Process	2.81137e-07	1.24948e-05
GO:0030029	actin filament-based process	39	721	0.054	Biological Process	2.85734e-07	1.26043e-05
GO:0003735	structural constituent of ribosome	23	289	0.08	Molecular Function	1.17548e-07	1.30478e-05
GO:0000028	ribosomal small subunit assembly	6	14	0.429	Biological Process	2.99568e-07	1.31166e-05
GO:0035265	organ growth	18	193	0.093	Biological Process	3.23135e-07	1.40445e-05
GO:0060411	cardiac septum morphogenesis	11	69	0.159	Biological Process	3.25756e-07	1.4055e-05
GO:0009892	negative regulation of metabolic process	104	2929	0.036	Biological Process	3.28355e-07	1.40645e-05
GO:0019904	protein domain specific binding	40	738	0.054	Molecular Function	1.44593e-07	1.44448e-05
GO:0010648	negative regulation of cell communication	58	1312	0.044	Biological Process	3.47314e-07	1.47696e-05
GO:0042221	response to chemical	142	4410	0.032	Biological Process	3.57222e-07	1.50824e-05
GO:0002009	morphogenesis of an epithelium	38	699	0.054	Biological Process	3.61951e-07	1.51737e-05
GO:0003279	cardiac septum development	13	101	0.129	Biological Process	3.6784e-07	1.5312e-05
GO:0098562	cytoplasmic side of membrane	24	340	0.071	Cellular Component	7.15828e-07	1.54879e-05
GO:0010001	glial cell differentiation	19	217	0.088	Biological Process	4.06522e-07	1.68039e-05
GO:0019199	transmembrane receptor protein kinase activity	12	81	0.148	Molecular Function	1.96523e-07	1.78478e-05
GO:0007160	cell-matrix adhesion	17	177	0.096	Biological Process	4.53457e-07	1.86138e-05
GO:0006807	nitrogen compound metabolic process	263	9721	0.027	Biological Process	4.73526e-07	1.93035e-05
GO:0048863	stem cell differentiation	25	358	0.07	Biological Process	4.83363e-07	1.95696e-05
GO:0031344	regulation of cell projection organization	37	680	0.054	Biological Process	5.0955e-07	2.04894e-05
GO:0080090	regulation of primary metabolic process	176	5838	0.03	Biological Process	5.14678e-07	2.05558e-05
GO:0043025	neuronal cell body	34	611	0.056	Cellular Component	9.7896e-07	2.05582e-05
GO:0051246	regulation of protein metabolic process	98	2733	0.036	Biological Process	5.24717e-07	2.08161e-05
GO:0010467	gene expression	173	5716	0.03	Biological Process	5.44235e-07	2.14437e-05
GO:0050673	epithelial cell proliferation	24	336	0.071	Biological Process	5.47792e-07	2.14437e-05
GO:0008284	positive regulation of cell proliferation	41	799	0.051	Biological Process	5.55737e-07	2.16116e-05
GO:0032990	cell part morphogenesis	51	1108	0.046	Biological Process	5.93319e-07	2.29223e-05
GO:0051171	regulation of nitrogen compound metabolic process	168	5519	0.03	Biological Process	6.39214e-07	2.4535e-05
GO:0042063	gliogenesis	22	292	0.075	Biological Process	6.70157e-07	2.55568e-05
GO:0006518	peptide metabolic process	55	1242	0.044	Biological Process	6.91904e-07	2.6217e-05
GO:0043043	peptide biosynthetic process	51	1114	0.046	Biological Process	6.97125e-07	2.62465e-05
GO:0043229	intracellular organelle	286	10904	0.026	Cellular Component	1.30774e-06	2.66779e-05
GO:0048858	cell projection morphogenesis	50	1084	0.046	Biological Process	7.29073e-07	2.72756e-05
GO:0071560	cellular response to transforming growth factor beta stimulus	18	204	0.088	Biological Process	7.34051e-07	2.72891e-05
GO:0051128	regulation of cellular component organization	95	2643	0.036	Biological Process	7.53497e-07	2.7837e-05
GO:0010468	regulation of gene expression	141	4424	0.032	Biological Process	7.59441e-07	2.78823e-05
GO:0071704	organic substance metabolic process	288	10973	0.026	Biological Process	7.92258e-07	2.89076e-05
GO:0031974	membrane-enclosed lumen	143	4543	0.031	Cellular Component	1.47752e-06	2.93041e-05
GO:0044297	cell body	36	683	0.053	Cellular Component	1.64994e-06	3.18393e-05
GO:0048640	negative regulation of developmental growth	14	127	0.11	Biological Process	9.02477e-07	3.27272e-05
GO:0043167	ion binding	190	6504	0.029	Molecular Function	4.36156e-07	3.631e-05
GO:0009059	macromolecule biosynthetic process	166	5477	0.03	Biological Process	1.08077e-06	3.87514e-05
GO:0007548	sex differentiation	25	374	0.067	Biological Process	1.08171e-06	3.87514e-05
GO:0070013	intracellular organelle lumen	142	4540	0.031	Cellular Component	2.41591e-06	4.42856e-05
GO:0043233	organelle lumen	142	4541	0.031	Cellular Component	2.44745e-06	4.42856e-05
GO:0043235	receptor complex	20	267	0.075	Cellular Component	2.48098e-06	4.42856e-05
GO:0030529	intracellular ribonucleoprotein complex	46	1002	0.046	Cellular Component	2.60689e-06	4.53981e-05
GO:0071559	response to transforming growth factor beta	18	212	0.085	Biological Process	1.28572e-06	4.57825e-05
GO:0031323	regulation of cellular metabolic process	176	5923	0.03	Biological Process	1.46824e-06	5.19685e-05
GO:2000027	regulation of organ morphogenesis	19	237	0.08	Biological Process	1.55293e-06	5.46389e-05
GO:0019838	growth factor binding	13	108	0.12	Molecular Function	7.24546e-07	5.56785e-05
GO:0003170	heart valve development	9	51	0.176	Biological Process	1.60769e-06	5.59579e-05
GO:0030335	positive regulation of cell migration	26	408	0.064	Biological Process	1.60935e-06	5.59579e-05
GO:0044057	regulation of system process	30	515	0.058	Biological Process	1.6309e-06	5.62186e-05
GO:0006612	protein targeting to membrane	16	173	0.092	Biological Process	1.63586e-06	5.62186e-05
GO:0045597	positive regulation of cell differentiation	45	957	0.047	Biological Process	1.65898e-06	5.66833e-05
GO:0051961	negative regulation of nervous system development	23	333	0.069	Biological Process	1.68477e-06	5.72337e-05
GO:0032268	regulation of cellular protein metabolic process	92	2581	0.036	Biological Process	1.72988e-06	5.84305e-05
GO:0040017	positive regulation of locomotion	29	491	0.059	Biological Process	1.85841e-06	6.2415e-05
GO:0021537	telencephalon development	20	263	0.076	Biological Process	1.87632e-06	6.26607e-05
GO:0006605	protein targeting	35	662	0.053	Biological Process	2.02266e-06	6.71682e-05
GO:0042383	sarcolemma	13	124	0.105	Cellular Component	4.0386e-06	6.86563e-05
GO:0003183	mitral valve morphogenesis	5	11	0.455	Biological Process	2.18749e-06	7.2236e-05
GO:0046620	regulation of organ growth	13	118	0.11	Biological Process	2.23063e-06	7.32017e-05
GO:0048608	reproductive structure development	32	579	0.055	Biological Process	2.2415e-06	7.32017e-05
GO:0008152	metabolic process	300	11663	0.026	Biological Process	2.30383e-06	7.44237e-05
GO:0003205	cardiac chamber development	15	157	0.096	Biological Process	2.3041e-06	7.44237e-05
GO:0065007	biological regulation	315	12428	0.025	Biological Process	2.33534e-06	7.50229e-05
GO:0043226	organelle	287	11065	0.026	Cellular Component	4.57935e-06	7.60386e-05
GO:0005178	integrin binding	13	112	0.116	Molecular Function	1.10428e-06	7.87983e-05
GO:0012505	endomembrane system	125	3913	0.032	Cellular Component	4.98808e-06	8.0943e-05
GO:0043067	regulation of programmed cell death	59	1430	0.041	Biological Process	2.57651e-06	8.23231e-05
GO:0061458	reproductive system development	32	583	0.055	Biological Process	2.59169e-06	8.23628e-05
GO:0032991	macromolecular complex	170	5771	0.029	Cellular Component	5.73783e-06	9.10402e-05
GO:0051272	positive regulation of cellular component movement	27	449	0.06	Biological Process	3.03865e-06	9.60507e-05
GO:0070161	anchoring junction	20	284	0.07	Cellular Component	6.31143e-06	9.79643e-05
GO:0001525	angiogenesis	27	450	0.06	Biological Process	3.16758e-06	9.95934e-05
GO:0042981	regulation of apoptotic process	58	1406	0.041	Biological Process	3.19192e-06	9.98276e-05
GO:0051130	positive regulation of cellular component organization	55	1306	0.042	Biological Process	3.22507e-06	0.000100334
GO:0048762	mesenchymal cell differentiation	17	204	0.083	Biological Process	3.27087e-06	0.000101226
GO:0042788	polysomal ribosome	7	33	0.212	Cellular Component	6.72466e-06	0.000102158
GO:2000147	positive regulation of cell motility	26	425	0.061	Biological Process	3.40411e-06	0.0001048
GO:0071711	basement membrane organization	6	20	0.3	Biological Process	3.4527e-06	0.000105022
GO:0003186	tricuspid valve morphogenesis	4	6	0.667	Biological Process	3.47992e-06	0.000105022
GO:0021825	substrate-dependent cerebral cortex tangential migration	4	6	0.667	Biological Process	3.47992e-06	0.000105022
GO:0010628	positive regulation of gene expression	74	1966	0.038	Biological Process	3.48236e-06	0.000105022
GO:0065009	regulation of molecular function	102	3004	0.034	Biological Process	3.64503e-06	0.000109369
GO:0003174	mitral valve development	5	12	0.417	Biological Process	3.68161e-06	0.000109909
GO:0001654	eye development	30	537	0.056	Biological Process	3.79245e-06	0.000112649
GO:0098794	postsynapse	27	471	0.057	Cellular Component	7.76453e-06	0.000115497
GO:0060560	developmental growth involved in morphogenesis	20	277	0.072	Biological Process	4.14211e-06	0.00012242
GO:0001667	ameboidal-type cell migration	25	405	0.062	Biological Process	4.49784e-06	0.000132272
GO:0071772	response to BMP	15	166	0.09	Biological Process	4.61045e-06	0.000134248
GO:0071773	cellular response to BMP stimulus	15	166	0.09	Biological Process	4.61045e-06	0.000134248
GO:0007423	sensory organ development	37	747	0.05	Biological Process	4.64312e-06	0.000134537
GO:0045666	positive regulation of neuron differentiation	25	406	0.062	Biological Process	4.69658e-06	0.000135422
GO:1990904	ribonucleoprotein complex	46	1052	0.044	Cellular Component	9.35123e-06	0.000135999
GO:0015934	large ribosomal subunit	13	134	0.097	Cellular Component	9.52374e-06	0.000135999
GO:0034645	cellular macromolecule biosynthetic process	160	5349	0.03	Biological Process	4.8101e-06	0.000137701
GO:0051962	positive regulation of nervous system development	31	572	0.054	Biological Process	4.83431e-06	0.000137701
GO:0010941	regulation of cell death	62	1562	0.04	Biological Process	4.8455e-06	0.000137701
GO:0007044	cell-substrate junction assembly	11	90	0.122	Biological Process	4.89681e-06	0.000138415
GO:0009790	embryo development	57	1392	0.041	Biological Process	4.91748e-06	0.000138415
GO:0044422	organelle part	229	8408	0.027	Cellular Component	9.99892e-06	0.000139985
GO:0005606	laminin-1 complex	3	3	1	Cellular Component	1.10067e-05	0.000151131
GO:0001503	ossification	22	332	0.066	Biological Process	5.54127e-06	0.000155234
GO:0005737	cytoplasm	269	10282	0.026	Cellular Component	1.15929e-05	0.000156176
GO:0010810	regulation of cell-substrate adhesion	15	169	0.089	Biological Process	5.74638e-06	0.000160221
GO:0010604	positive regulation of macromolecule metabolic process	103	3077	0.033	Biological Process	6.10012e-06	0.000169286
GO:0014031	mesenchymal cell development	16	192	0.083	Biological Process	6.35451e-06	0.000175521
GO:2001233	regulation of apoptotic signaling pathway	23	363	0.063	Biological Process	7.11456e-06	0.000195558
GO:0003007	heart morphogenesis	19	263	0.072	Biological Process	7.1461e-06	0.000195558
GO:0031252	cell leading edge	23	379	0.061	Cellular Component	1.50217e-05	0.000198621
GO:0098590	plasma membrane region	46	1075	0.043	Cellular Component	1.62068e-05	0.000210394
GO:0007010	cytoskeleton organization	55	1346	0.041	Biological Process	7.84967e-06	0.000213822
GO:0003175	tricuspid valve development	4	7	0.571	Biological Process	7.9771e-06	0.000216296
GO:0016358	dendrite development	20	290	0.069	Biological Process	8.2261e-06	0.000222029
GO:0061061	muscle structure development	34	676	0.05	Biological Process	8.33194e-06	0.000223864
GO:1901681	sulfur compound binding	19	253	0.075	Molecular Function	3.5455e-06	0.00023613
GO:0005605	basal lamina	5	16	0.312	Cellular Component	1.91657e-05	0.000244362
GO:0021782	glial cell development	11	96	0.115	Biological Process	9.21542e-06	0.000246481
GO:0016055	Wnt signaling pathway	26	450	0.058	Biological Process	9.46221e-06	0.000251942
GO:0010463	mesenchymal cell proliferation	8	48	0.167	Biological Process	9.60558e-06	0.000254613
GO:0022029	telencephalon cell migration	9	63	0.143	Biological Process	9.88769e-06	0.00026092
GO:0031290	retinal ganglion cell axon guidance	7	35	0.2	Biological Process	9.97336e-06	0.000262011
GO:0030424	axon	33	675	0.049	Cellular Component	2.1492e-05	0.000269216
GO:0048646	anatomical structure formation involved in morphogenesis	55	1361	0.04	Biological Process	1.08105e-05	0.00028253
GO:0021823	cerebral cortex tangential migration using cell-cell interactions	3	3	1	Biological Process	1.08978e-05	0.00028253
GO:0021827	postnatal olfactory bulb interneuron migration	3	3	1	Biological Process	1.08978e-05	0.00028253
GO:0003148	outflow tract septum morphogenesis	6	24	0.25	Biological Process	1.11196e-05	0.000287023
GO:0043231	intracellular membrane-bounded organelle	260	9927	0.026	Cellular Component	2.38771e-05	0.000289336
GO:0044459	plasma membrane part	90	2668	0.034	Cellular Component	2.43126e-05	0.000289336
GO:0030425	dendrite	31	619	0.05	Cellular Component	2.4314e-05	0.000289336
GO:0007435	salivary gland morphogenesis	8	49	0.163	Biological Process	1.12595e-05	0.00028937
GO:0044456	synapse part	36	772	0.047	Cellular Component	2.47442e-05	0.000289629
GO:0048864	stem cell development	16	201	0.08	Biological Process	1.13628e-05	0.000290761
GO:0044238	primary metabolic process	275	10588	0.026	Biological Process	1.17374e-05	0.00029905
GO:0055017	cardiac muscle tissue growth	10	81	0.123	Biological Process	1.20774e-05	0.000306393
GO:0050768	negative regulation of neurogenesis	20	298	0.067	Biological Process	1.22794e-05	0.000310186
GO:0030165	PDZ domain binding	12	109	0.11	Molecular Function	5.00848e-06	0.000312717
GO:1901564	organonitrogen compound metabolic process	167	5727	0.029	Biological Process	1.24911e-05	0.000314191
GO:0008038	neuron recognition	9	65	0.138	Biological Process	1.28425e-05	0.000321661
GO:0005911	cell-cell junction	24	422	0.057	Cellular Component	2.83752e-05	0.000322378
GO:0005938	cell cortex	21	341	0.062	Cellular Component	2.84451e-05	0.000322378
GO:0043009	chordate embryonic development	34	692	0.049	Biological Process	1.36022e-05	0.000339253
GO:0021953	central nervous system neuron differentiation	16	204	0.078	Biological Process	1.3684e-05	0.000339857
GO:0090150	establishment of protein localization to membrane	20	301	0.066	Biological Process	1.42128e-05	0.000351515
GO:0048598	embryonic morphogenesis	36	755	0.048	Biological Process	1.44268e-05	0.000355319
GO:0021885	forebrain cell migration	9	66	0.136	Biological Process	1.45824e-05	0.000357661
GO:0021891	olfactory bulb interneuron development	4	8	0.5	Biological Process	1.5674e-05	0.000382847
GO:0044093	positive regulation of molecular function	62	1622	0.038	Biological Process	1.57689e-05	0.00038358
GO:0098589	membrane region	51	1277	0.04	Cellular Component	3.46759e-05	0.000386853
GO:0045665	negative regulation of neuron differentiation	17	230	0.074	Biological Process	1.6103e-05	0.000390101
GO:0003206	cardiac chamber morphogenesis	12	121	0.099	Biological Process	1.62303e-05	0.000391536
GO:0031325	positive regulation of cellular metabolic process	101	3069	0.033	Biological Process	1.62947e-05	0.000391536
GO:0009967	positive regulation of signal transduction	57	1451	0.039	Biological Process	1.6783e-05	0.000401636
GO:0048584	positive regulation of response to stimulus	74	2058	0.036	Biological Process	1.7547e-05	0.00041749
GO:1902580	single-organism cellular localization	56	1419	0.039	Biological Process	1.76413e-05	0.00041749
GO:0060412	ventricular septum morphogenesis	7	38	0.184	Biological Process	1.76734e-05	0.00041749
GO:0060038	cardiac muscle cell proliferation	8	52	0.154	Biological Process	1.7728e-05	0.00041749
GO:0097447	dendritic tree	30	604	0.05	Cellular Component	3.84049e-05	0.000421863
GO:0097191	extrinsic apoptotic signaling pathway	15	186	0.081	Biological Process	1.82594e-05	0.000428299
GO:0005912	adherens junction	18	271	0.066	Cellular Component	3.98276e-05	0.000430862
GO:0048634	regulation of muscle organ development	13	143	0.091	Biological Process	1.86173e-05	0.000434968
GO:0014912	negative regulation of smooth muscle cell migration	5	16	0.312	Biological Process	1.88655e-05	0.000436889
GO:0010647	positive regulation of cell communication	63	1667	0.038	Biological Process	1.89177e-05	0.000436889
GO:0010976	positive regulation of neuron projection development	20	307	0.065	Biological Process	1.89212e-05	0.000436889
GO:0030036	actin cytoskeleton organization	32	644	0.05	Biological Process	1.97001e-05	0.000453102
GO:0001501	skeletal system development	27	498	0.054	Biological Process	1.99273e-05	0.000456551
GO:0031328	positive regulation of cellular biosynthetic process	72	1993	0.036	Biological Process	2.00073e-05	0.000456614
GO:0009893	positive regulation of metabolic process	116	3675	0.032	Biological Process	2.06726e-05	0.000469984
GO:0030016	myofibril	16	224	0.071	Cellular Component	4.48352e-05	0.000477796
GO:0010464	regulation of mesenchymal cell proliferation	7	39	0.179	Biological Process	2.11316e-05	0.000478577
GO:0010629	negative regulation of gene expression	66	1781	0.037	Biological Process	2.15859e-05	0.000487001
GO:0031981	nuclear lumen	115	3695	0.031	Cellular Component	4.90946e-05	0.000515493
GO:0005788	endoplasmic reticulum lumen	16	226	0.071	Cellular Component	4.9891e-05	0.000516263
GO:0043604	amide biosynthetic process	52	1295	0.04	Biological Process	2.30056e-05	0.000517058
GO:0014002	astrocyte development	6	27	0.222	Biological Process	2.31133e-05	0.000517509
GO:0005783	endoplasmic reticulum	62	1682	0.037	Cellular Component	5.10632e-05	0.000520845
GO:0035272	exocrine system development	9	70	0.129	Biological Process	2.36945e-05	0.000528522
GO:0046872	metal ion binding	125	4015	0.031	Molecular Function	9.13355e-06	0.00053673
GO:0010557	positive regulation of macromolecule biosynthetic process	69	1897	0.036	Biological Process	2.48394e-05	0.000551977
GO:0010720	positive regulation of cell development	31	623	0.05	Biological Process	2.59374e-05	0.000574217
GO:0061298	retina vasculature development in camera-type eye	5	17	0.294	Biological Process	2.624e-05	0.00057843
GO:0045893	positive regulation of transcription, DNA-templated	60	1579	0.038	Biological Process	2.63234e-05	0.00057843
GO:0005901	caveola	9	78	0.115	Cellular Component	5.82683e-05	0.000585966
GO:0004222	metalloendopeptidase activity	17	225	0.076	Molecular Function	1.06733e-05	0.000592366
GO:0006915	apoptotic process	65	1759	0.037	Biological Process	2.75299e-05	0.000602701
GO:0060419	heart growth	10	89	0.112	Biological Process	2.79307e-05	0.000609219
GO:0044446	intracellular organelle part	220	8185	0.027	Cellular Component	6.14826e-05	0.000609703
GO:0044271	cellular nitrogen compound biosynthetic process	161	5548	0.029	Biological Process	2.81534e-05	0.000611819
GO:0048732	gland development	27	509	0.053	Biological Process	2.92015e-05	0.000632271
GO:0060043	regulation of cardiac muscle cell proliferation	7	41	0.171	Biological Process	2.97291e-05	0.000641346
GO:0044463	cell projection part	54	1416	0.038	Cellular Component	6.91728e-05	0.000676567
GO:0045944	positive regulation of transcription from RNA polymerase II promoter	47	1141	0.041	Biological Process	3.15917e-05	0.000678542
GO:0006468	protein phosphorylation	66	1803	0.037	Biological Process	3.16984e-05	0.000678542
GO:0009891	positive regulation of biosynthetic process	72	2021	0.036	Biological Process	3.17977e-05	0.000678542
GO:0023056	positive regulation of signaling	61	1625	0.038	Biological Process	3.20306e-05	0.000681053
GO:0043227	membrane-bounded organelle	260	10042	0.026	Cellular Component	7.22832e-05	0.000697435
GO:0030155	regulation of cell adhesion	30	601	0.05	Biological Process	3.30956e-05	0.000701175
GO:0044237	cellular metabolic process	272	10552	0.026	Biological Process	3.44001e-05	0.00072621
GO:0009611	response to wounding	38	851	0.045	Biological Process	3.52998e-05	0.000739847
GO:0007431	salivary gland development	8	57	0.14	Biological Process	3.53371e-05	0.000739847
GO:0033002	muscle cell proliferation	14	174	0.08	Biological Process	3.54882e-05	0.000739847
GO:1902043	positive regulation of extrinsic apoptotic signaling pathway via death domain receptors	5	18	0.278	Biological Process	3.56719e-05	0.000739847
GO:1902547	regulation of cellular response to vascular endothelial growth factor stimulus	5	18	0.278	Biological Process	3.56719e-05	0.000739847
GO:0005024	transforming growth factor beta-activated receptor activity	4	8	0.5	Molecular Function	1.51062e-05	0.000754553
GO:0071936	coreceptor activity involved in Wnt signaling pathway	4	8	0.5	Molecular Function	1.51062e-05	0.000754553
GO:0034446	substrate adhesion-dependent cell spreading	9	74	0.122	Biological Process	3.72431e-05	0.000766078
GO:0019220	regulation of phosphate metabolic process	60	1598	0.038	Biological Process	3.7316e-05	0.000766078
GO:0009605	response to external stimulus	83	2440	0.034	Biological Process	3.73254e-05	0.000766078
GO:0010562	positive regulation of phosphorus metabolic process	42	983	0.043	Biological Process	3.75902e-05	0.000766192
GO:0045937	positive regulation of phosphate metabolic process	42	983	0.043	Biological Process	3.75902e-05	0.000766192
GO:0051174	regulation of phosphorus metabolic process	60	1599	0.038	Biological Process	3.79981e-05	0.000771845
GO:0015026	coreceptor activity	7	38	0.184	Molecular Function	1.6631e-05	0.000791162
GO:0060562	epithelial tube morphogenesis	26	489	0.053	Biological Process	3.94746e-05	0.00079909
GO:0030509	BMP signaling pathway	13	154	0.084	Biological Process	4.08221e-05	0.000823547
GO:0005844	polysome	9	82	0.11	Cellular Component	8.6589e-05	0.000824327
GO:0008015	blood circulation	24	434	0.055	Biological Process	4.22592e-05	0.00084748
GO:0008219	cell death	71	2002	0.035	Biological Process	4.22951e-05	0.00084748
GO:0016265	death	71	2003	0.035	Biological Process	4.29804e-05	0.000858301
GO:0050680	negative regulation of epithelial cell proliferation	11	113	0.097	Biological Process	4.33899e-05	0.000863504
GO:0002181	cytoplasmic translation	13	155	0.084	Biological Process	4.36792e-05	0.000863504
GO:0010977	negative regulation of neuron projection development	13	155	0.084	Biological Process	4.36792e-05	0.000863504
GO:1903508	positive regulation of nucleic acid-templated transcription	61	1643	0.037	Biological Process	4.42176e-05	0.000871234
GO:0006898	receptor-mediated endocytosis	19	300	0.063	Biological Process	4.48371e-05	0.000880506
GO:0012501	programmed cell death	67	1860	0.036	Biological Process	4.51041e-05	0.000882497
GO:0016199	axon midline choice point recognition	4	10	0.4	Biological Process	4.53864e-05	0.000882497
GO:0021800	cerebral cortex tangential migration	4	10	0.4	Biological Process	4.53864e-05	0.000882497
GO:0055021	regulation of cardiac muscle tissue growth	8	59	0.136	Biological Process	4.56224e-05	0.000884176
GO:0044444	cytoplasmic part	226	8503	0.027	Cellular Component	9.51879e-05	0.000894265
GO:0043292	contractile fiber	16	239	0.067	Cellular Component	9.68155e-05	0.000897744
GO:0044449	contractile fiber part	15	215	0.07	Cellular Component	0.000100615	0.000921016
GO:0001837	epithelial to mesenchymal transition	12	135	0.089	Biological Process	4.85476e-05	0.000937793
GO:1902680	positive regulation of RNA biosynthetic process	61	1649	0.037	Biological Process	4.91485e-05	0.000946309
GO:0002062	chondrocyte differentiation	10	95	0.105	Biological Process	4.93267e-05	0.000946657
GO:0050679	positive regulation of epithelial cell proliferation	13	157	0.083	Biological Process	4.99201e-05	0.000954943
GO:0042597	periplasmic space	12	146	0.082	Cellular Component	0.000107043	0.000967449
GO:0050769	positive regulation of neurogenesis	26	497	0.052	Biological Process	5.17348e-05	0.000986466
GO:0031430	M band	6	35	0.171	Cellular Component	0.000111041	0.000991042
GO:0050794	regulation of cellular process	290	11465	0.025	Biological Process	5.23731e-05	0.000995425
GO:0051254	positive regulation of RNA metabolic process	63	1725	0.037	Biological Process	5.29719e-05	0.00100358
GO:0038084	vascular endothelial growth factor signaling pathway	6	31	0.194	Biological Process	5.33298e-05	0.00100713
GO:0003013	circulatory system process	24	441	0.054	Biological Process	5.4392e-05	0.00102392
GO:0000956	nuclear-transcribed mRNA catabolic process	14	181	0.077	Biological Process	5.47407e-05	0.00102721
GO:0003231	cardiac ventricle development	11	116	0.095	Biological Process	5.52878e-05	0.0010342
GO:0008285	negative regulation of cell proliferation	30	619	0.048	Biological Process	5.68547e-05	0.00106015
GO:0045926	negative regulation of growth	18	280	0.064	Biological Process	5.85007e-05	0.00108741
GO:0043169	cation binding	125	4093	0.031	Molecular Function	2.39763e-05	0.00108874
GO:0007517	muscle organ development	23	415	0.055	Biological Process	5.89636e-05	0.00109258
GO:0016202	regulation of striated muscle tissue development	12	138	0.087	Biological Process	6.02177e-05	0.00111233
GO:0005102	receptor binding	57	1488	0.038	Molecular Function	2.57087e-05	0.00111665
GO:0031672	A band	7	51	0.137	Cellular Component	0.000129081	0.00113782
GO:0003283	atrial septum development	5	20	0.25	Biological Process	6.22254e-05	0.00113874
GO:0071709	membrane assembly	5	20	0.25	Biological Process	6.22254e-05	0.00113874
GO:0086012	membrane depolarization during cardiac muscle cell action potential	5	20	0.25	Biological Process	6.22254e-05	0.00113874
GO:0001763	morphogenesis of a branching structure	16	231	0.069	Biological Process	6.2422e-05	0.00113882
GO:0055024	regulation of cardiac muscle tissue development	9	79	0.114	Biological Process	6.29061e-05	0.00114412
GO:0030017	sarcomere	14	196	0.071	Cellular Component	0.000133089	0.00115885
GO:0035924	cellular response to vascular endothelial growth factor stimulus	7	46	0.152	Biological Process	6.43346e-05	0.00116651
GO:0003281	ventricular septum development	8	62	0.129	Biological Process	6.56453e-05	0.00118302
GO:0048260	positive regulation of receptor-mediated endocytosis	8	62	0.129	Biological Process	6.56453e-05	0.00118302
GO:0043603	cellular amide metabolic process	58	1559	0.037	Biological Process	6.61634e-05	0.00118695
GO:0042325	regulation of phosphorylation	53	1383	0.038	Biological Process	6.63318e-05	0.00118695
GO:0001932	regulation of protein phosphorylation	50	1279	0.039	Biological Process	6.64661e-05	0.00118695
GO:1901861	regulation of muscle tissue development	12	140	0.086	Biological Process	6.92797e-05	0.00123211
GO:0010632	regulation of epithelial cell migration	14	185	0.076	Biological Process	6.94116e-05	0.00123211
GO:0060979	vasculogenesis involved in coronary vascular morphogenesis	4	11	0.364	Biological Process	7.00715e-05	0.0012401
GO:0005614	interstitial matrix	4	13	0.308	Cellular Component	0.000148424	0.0012768
GO:0060541	respiratory system development	17	259	0.066	Biological Process	7.24245e-05	0.00127791
GO:0044802	single-organism membrane organization	44	1079	0.041	Biological Process	7.27524e-05	0.00127988
GO:0010769	regulation of cell morphogenesis involved in differentiation	22	393	0.056	Biological Process	7.35886e-05	0.00128985
GO:0090175	regulation of establishment of planar polarity	8	63	0.127	Biological Process	7.37555e-05	0.00128985
GO:0031346	positive regulation of cell projection organization	22	394	0.056	Biological Process	7.63769e-05	0.0013316
GO:0090100	positive regulation of transmembrane receptor protein serine/threonine kinase signaling pathway	10	100	0.1	Biological Process	7.65937e-05	0.0013316
GO:2000112	regulation of cellular macromolecule biosynthetic process	122	4026	0.03	Biological Process	7.74643e-05	0.00134279
GO:0030278	regulation of ossification	14	187	0.075	Biological Process	7.79546e-05	0.00134734
GO:0051216	cartilage development	15	211	0.071	Biological Process	7.86446e-05	0.00135136
GO:0061138	morphogenesis of a branching epithelium	15	211	0.071	Biological Process	7.86446e-05	0.00135136
GO:0003181	atrioventricular valve morphogenesis	5	21	0.238	Biological Process	8.01885e-05	0.0013739
GO:0015629	actin cytoskeleton	23	444	0.052	Cellular Component	0.000168884	0.00143552
GO:0045165	cell fate commitment	23	425	0.054	Biological Process	8.44893e-05	0.0014434
GO:0051173	positive regulation of nitrogen compound metabolic process	93	2883	0.032	Biological Process	8.60095e-05	0.00146514
GO:0001934	positive regulation of protein phosphorylation	37	856	0.043	Biological Process	8.80816e-05	0.00148887
GO:0009792	embryo development ending in birth or egg hatching	37	856	0.043	Biological Process	8.80816e-05	0.00148887
GO:0010721	negative regulation of cell development	21	370	0.057	Biological Process	8.81583e-05	0.00148887
GO:0000003	reproduction	73	2125	0.034	Biological Process	9.04064e-05	0.00152248
GO:0003230	cardiac atrium development	6	34	0.176	Biological Process	9.20832e-05	0.00153992
GO:0048738	cardiac muscle tissue development	15	214	0.07	Biological Process	9.21917e-05	0.00153992
GO:0014910	regulation of smooth muscle cell migration	8	65	0.123	Biological Process	9.2482e-05	0.00153992
GO:0046661	male sex differentiation	14	190	0.074	Biological Process	9.24839e-05	0.00153992
GO:0021954	central nervous system neuron development	9	83	0.108	Biological Process	9.29295e-05	0.00154299
GO:0051893	regulation of focal adhesion assembly	7	49	0.143	Biological Process	9.75085e-05	0.00160998
GO:0090109	regulation of cell-substrate junction assembly	7	49	0.143	Biological Process	9.75085e-05	0.00160998
GO:0003008	system process	68	1945	0.035	Biological Process	9.80579e-05	0.00161454
GO:0061024	membrane organization	48	1232	0.039	Biological Process	0.00010216	0.0016763
GO:0007045	cell-substrate adherens junction assembly	8	66	0.121	Biological Process	0.000103227	0.0016763
GO:0014855	striated muscle cell proliferation	8	66	0.121	Biological Process	0.000103227	0.0016763
GO:0048041	focal adhesion assembly	8	66	0.121	Biological Process	0.000103227	0.0016763
GO:0060420	regulation of heart growth	8	66	0.121	Biological Process	0.000103227	0.0016763
GO:0050923	regulation of negative chemotaxis	3	5	0.6	Biological Process	0.000105404	0.00170697
GO:0014706	striated muscle tissue development	21	375	0.056	Biological Process	0.000106448	0.00171916
GO:0097108	hedgehog family protein binding	3	4	0.75	Molecular Function	4.16905e-05	0.00173537
GO:0061311	cell surface receptor signaling pathway involved in heart development	6	35	0.171	Biological Process	0.000109071	0.00175673
GO:0008045	motor neuron axon guidance	7	50	0.14	Biological Process	0.000111242	0.00178198
GO:0021795	cerebral cortex cell migration	7	50	0.14	Biological Process	0.000111242	0.00178198
GO:0045778	positive regulation of ossification	9	85	0.106	Biological Process	0.000111958	0.00178861
GO:1901576	organic substance biosynthetic process	188	6848	0.027	Biological Process	0.000112589	0.00179384
GO:1902531	regulation of intracellular signal transduction	60	1662	0.036	Biological Process	0.000113214	0.00179895
GO:0032270	positive regulation of cellular protein metabolic process	54	1449	0.037	Biological Process	0.00011654	0.00184682
GO:0045596	negative regulation of cell differentiation	31	676	0.046	Biological Process	0.000117861	0.00186278
GO:0044325	ion channel binding	11	115	0.096	Molecular Function	4.68516e-05	0.00187219
GO:0005200	structural constituent of cytoskeleton	10	96	0.104	Molecular Function	4.98683e-05	0.00191609
GO:0042327	positive regulation of phosphorylation	38	903	0.042	Biological Process	0.000122721	0.00193441
GO:0030288	outer membrane-bounded periplasmic space	11	136	0.081	Cellular Component	0.000237222	0.00199266
GO:0035112	genitalia morphogenesis	5	23	0.217	Biological Process	0.000127833	0.00200735
GO:0043010	camera-type eye development	21	380	0.055	Biological Process	0.000128028	0.00200735
GO:0090130	tissue migration	18	298	0.06	Biological Process	0.000129263	0.00202136
GO:0072594	establishment of protein localization to organelle	30	649	0.046	Biological Process	0.000132143	0.00206095
GO:0016049	cell growth	27	557	0.048	Biological Process	0.000133419	0.00207537
GO:0003151	outflow tract morphogenesis	8	69	0.116	Biological Process	0.000141828	0.00218889
GO:0048708	astrocyte differentiation	8	69	0.116	Biological Process	0.000141828	0.00218889
GO:0048806	genitalia development	8	69	0.116	Biological Process	0.000141828	0.00218889
GO:0042060	wound healing	25	499	0.05	Biological Process	0.000142216	0.00218916
GO:0007179	transforming growth factor beta receptor signaling pathway	12	151	0.079	Biological Process	0.000143139	0.00219637
GO:0086001	cardiac muscle cell action potential	7	52	0.135	Biological Process	0.000143427	0.00219637
GO:0016310	phosphorylation	74	2195	0.034	Biological Process	0.000145238	0.00221835
GO:0003184	pulmonary valve morphogenesis	4	13	0.308	Biological Process	0.000146552	0.00222692
GO:0016198	axon choice point recognition	4	13	0.308	Biological Process	0.000146552	0.00222692
GO:0044853	plasma membrane raft	9	95	0.095	Cellular Component	0.000269361	0.00223632
GO:0030501	positive regulation of bone mineralization	6	37	0.162	Biological Process	0.000150475	0.00227482
GO:0031641	regulation of myelination	6	37	0.162	Biological Process	0.000150475	0.00227482
GO:0031324	negative regulation of cellular metabolic process	84	2579	0.033	Biological Process	0.000152264	0.00229601
GO:0002092	positive regulation of receptor internalization	5	24	0.208	Biological Process	0.000158547	0.00238466
GO:0030178	negative regulation of Wnt signaling pathway	12	153	0.078	Biological Process	0.000162079	0.0024263
GO:1903391	regulation of adherens junction organization	7	53	0.132	Biological Process	0.000162137	0.0024263
GO:0050790	regulation of catalytic activity	72	2130	0.034	Biological Process	0.000167932	0.00250668
GO:0044428	nuclear part	123	4184	0.029	Cellular Component	0.000309255	0.00253803
GO:0035556	intracellular signal transduction	84	2589	0.032	Biological Process	0.000173546	0.00258396
GO:0030199	collagen fibril organization	6	38	0.158	Biological Process	0.000175375	0.00260462
GO:0051050	positive regulation of transport	37	886	0.042	Biological Process	0.000175897	0.00260584
GO:0031326	regulation of cellular biosynthetic process	126	4265	0.03	Biological Process	0.000177256	0.0026194
GO:1990778	protein localization to cell periphery	17	279	0.061	Biological Process	0.00017835	0.002629
GO:0007369	gastrulation	16	253	0.063	Biological Process	0.000180313	0.00265132
GO:0022617	extracellular matrix disassembly	7	54	0.13	Biological Process	0.000182773	0.00267832
GO:0001649	osteoblast differentiation	12	155	0.077	Biological Process	0.000183122	0.00267832
GO:0022604	regulation of cell morphogenesis	29	630	0.046	Biological Process	0.000183509	0.00267832
GO:0043068	positive regulation of programmed cell death	28	599	0.047	Biological Process	0.000184093	0.00268023
GO:0051056	regulation of small GTPase mediated signal transduction	18	307	0.059	Biological Process	0.000187107	0.00271741
GO:0060537	muscle tissue development	21	391	0.054	Biological Process	0.000189624	0.00274063
GO:0001952	regulation of cell-matrix adhesion	9	91	0.099	Biological Process	0.000189632	0.00274063
GO:0014909	smooth muscle cell migration	8	72	0.111	Biological Process	0.000191615	0.00276252
GO:0005581	collagen trimer	8	78	0.103	Cellular Component	0.000341758	0.0027729
GO:0003171	atrioventricular valve development	5	25	0.2	Biological Process	0.000194594	0.00279186
GO:0060045	positive regulation of cardiac muscle cell proliferation	5	25	0.2	Biological Process	0.000194594	0.00279186
GO:0045935	positive regulation of nucleobase-containing compound metabolic process	66	1917	0.034	Biological Process	0.000196971	0.00281912
GO:0021889	olfactory bulb interneuron differentiation	4	14	0.286	Biological Process	0.000201585	0.00287819
GO:0043256	laminin complex	3	7	0.429	Cellular Component	0.00036033	0.00289074
GO:0097190	apoptotic signaling pathway	26	541	0.048	Biological Process	0.000202965	0.00289091
GO:0009058	biosynthetic process	189	6957	0.027	Biological Process	0.000204227	0.00290189
GO:0033267	axon part	22	439	0.05	Cellular Component	0.000368209	0.00292112
GO:0050772	positive regulation of axonogenesis	9	92	0.098	Biological Process	0.000206146	0.00292214
GO:0010556	regulation of macromolecule biosynthetic process	122	4116	0.03	Biological Process	0.00020728	0.00293118
GO:0019900	kinase binding	32	701	0.046	Molecular Function	8.28774e-05	0.00306646
GO:0031401	positive regulation of protein modification process	44	1133	0.039	Biological Process	0.000217508	0.00306847
GO:0009889	regulation of biosynthetic process	127	4326	0.029	Biological Process	0.000218055	0.00306886
GO:0042470	melanosome	9	100	0.09	Cellular Component	0.000395598	0.00307018
GO:0048770	pigment granule	9	100	0.09	Cellular Component	0.000395598	0.00307018
GO:0001701	in utero embryonic development	20	367	0.054	Biological Process	0.000221892	0.00311545
GO:0019827	stem cell population maintenance	13	183	0.071	Biological Process	0.000234859	0.00328224
GO:0003197	endocardial cushion development	6	40	0.15	Biological Process	0.000234882	0.00328224
GO:0044432	endoplasmic reticulum part	45	1203	0.037	Cellular Component	0.000445084	0.0034171
GO:0051247	positive regulation of protein metabolic process	55	1529	0.036	Biological Process	0.000247662	0.0034375
GO:0021543	pallium development	13	184	0.071	Biological Process	0.000247737	0.0034375
GO:0031345	negative regulation of cell projection organization	13	184	0.071	Biological Process	0.000247737	0.0034375
GO:0010631	epithelial cell migration	17	287	0.059	Biological Process	0.000249035	0.00344742
GO:0043034	costamere	4	17	0.235	Cellular Component	0.000460319	0.00349647
GO:0051252	regulation of RNA metabolic process	113	3769	0.03	Biological Process	0.000254567	0.00351576
GO:0060071	Wnt signaling pathway, planar cell polarity pathway	7	57	0.123	Biological Process	0.00025772	0.00355101
GO:0090132	epithelium migration	17	288	0.059	Biological Process	0.000259389	0.0035657
GO:0098727	maintenance of cell number	13	185	0.07	Biological Process	0.000261215	0.00358247
GO:0051179	localization	179	6550	0.027	Biological Process	0.000266231	0.00364155
GO:0022414	reproductive process	67	1975	0.034	Biological Process	0.000266755	0.00364155
GO:0002090	regulation of receptor internalization	6	41	0.146	Biological Process	0.000270051	0.00366163
GO:0050919	negative chemotaxis	6	41	0.146	Biological Process	0.000270051	0.00366163
GO:0003177	pulmonary valve development	4	15	0.267	Biological Process	0.000270085	0.00366163
GO:0022607	cellular component assembly	99	3213	0.031	Biological Process	0.000271492	0.00367229
GO:0045995	regulation of embryonic development	13	186	0.07	Biological Process	0.000275316	0.0037155
GO:0034272	phosphatidylinositol 3-kinase complex, class III, type II	2	2	1	Cellular Component	0.00049609	0.0037285
GO:0048588	developmental cell growth	16	263	0.061	Biological Process	0.000279513	0.00376356
GO:0042274	ribosomal small subunit biogenesis	9	96	0.094	Biological Process	0.000284641	0.00382389
GO:0050808	synapse organization	21	403	0.052	Biological Process	0.000285343	0.00382463
GO:0034613	cellular protein localization	66	1943	0.034	Biological Process	0.000288105	0.00385291
GO:0043065	positive regulation of apoptotic process	27	586	0.046	Biological Process	0.000300955	0.00401567
GO:0072659	protein localization to plasma membrane	16	265	0.06	Biological Process	0.000304214	0.00405002
GO:0048639	positive regulation of developmental growth	14	213	0.066	Biological Process	0.000305411	0.00405682
GO:0070169	positive regulation of biomineral tissue development	6	42	0.143	Biological Process	0.000309226	0.00409829
GO:0032970	regulation of actin filament-based process	19	349	0.054	Biological Process	0.000320988	0.00424466
GO:0030315	T-tubule	6	47	0.128	Cellular Component	0.000586548	0.00436245
GO:0010942	positive regulation of cell death	29	653	0.044	Biological Process	0.00033296	0.00439314
GO:0044344	cellular response to fibroblast growth factor stimulus	11	142	0.077	Biological Process	0.000335656	0.00441885
GO:0008237	metallopeptidase activity	18	300	0.06	Molecular Function	0.000124709	0.00444943
GO:0051248	negative regulation of protein metabolic process	45	1192	0.038	Biological Process	0.000342204	0.0044946
GO:0030111	regulation of Wnt signaling pathway	17	295	0.058	Biological Process	0.000342931	0.0044946
GO:0010761	fibroblast migration	6	43	0.14	Biological Process	0.00035272	0.00460673
GO:0010763	positive regulation of fibroblast migration	4	16	0.25	Biological Process	0.000353825	0.00460673
GO:0060413	atrial septum morphogenesis	4	16	0.25	Biological Process	0.000353825	0.00460673
GO:0001554	luteolysis	3	7	0.429	Biological Process	0.000356842	0.00461552
GO:0035385	Roundabout signaling pathway	3	7	0.429	Biological Process	0.000356842	0.00461552
GO:0048842	positive regulation of axon extension involved in axon guidance	3	7	0.429	Biological Process	0.000356842	0.00461552
GO:0030510	regulation of BMP signaling pathway	9	99	0.091	Biological Process	0.000358516	0.00461697
GO:0035567	non-canonical Wnt signaling pathway	9	99	0.091	Biological Process	0.000358516	0.00461697
GO:1904062	regulation of cation transmembrane transport	16	269	0.059	Biological Process	0.000359326	0.00461733
GO:0034762	regulation of transmembrane transport	24	500	0.048	Biological Process	0.000361152	0.00463073
GO:0006029	proteoglycan metabolic process	8	79	0.101	Biological Process	0.000365015	0.00467013
GO:0034332	adherens junction organization	10	121	0.083	Biological Process	0.000370933	0.00473561
GO:1903034	regulation of response to wounding	20	382	0.052	Biological Process	0.000372955	0.00475116
GO:0031256	leading edge membrane	11	153	0.072	Cellular Component	0.000649517	0.00478098
GO:0032589	neuron projection membrane	6	48	0.125	Cellular Component	0.000657921	0.00479342
GO:0010811	positive regulation of cell-substrate adhesion	9	100	0.09	Biological Process	0.000386398	0.00491183
GO:0019901	protein kinase binding	29	627	0.046	Molecular Function	0.000143351	0.00493819
GO:0046621	negative regulation of organ growth	6	44	0.136	Biological Process	0.000400857	0.00508469
GO:0006958	complement activation, classical pathway	5	29	0.172	Biological Process	0.000404326	0.00511772
GO:0044304	main axon	7	67	0.104	Cellular Component	0.000714758	0.00515492
GO:0030673	axolemma	4	19	0.211	Cellular Component	0.000723675	0.00516704
GO:0030282	bone mineralization	9	101	0.089	Biological Process	0.000416044	0.00525477
GO:0030313	cell envelope	13	206	0.063	Cellular Component	0.00075035	0.00530445
GO:0021987	cerebral cortex development	10	123	0.081	Biological Process	0.000422936	0.00533044
GO:0071774	response to fibroblast growth factor	11	146	0.075	Biological Process	0.000425849	0.00534589
GO:0042391	regulation of membrane potential	20	386	0.052	Biological Process	0.000425971	0.00534589
GO:0034333	adherens junction assembly	8	81	0.099	Biological Process	0.000433044	0.00541167
GO:2001237	negative regulation of extrinsic apoptotic signaling pathway	8	81	0.099	Biological Process	0.000433044	0.00541167
GO:0034329	cell junction assembly	13	195	0.067	Biological Process	0.000434247	0.00541526
GO:0031399	regulation of protein modification process	62	1823	0.034	Biological Process	0.000438086	0.00545163
GO:1904375	regulation of protein localization to cell periphery	9	102	0.088	Biological Process	0.000447536	0.00555753
GO:0003180	aortic valve morphogenesis	4	17	0.235	Biological Process	0.00045462	0.00562188
GO:1900746	regulation of vascular endothelial growth factor signaling pathway	4	17	0.235	Biological Process	0.00045462	0.00562188
GO:0050770	regulation of axonogenesis	13	196	0.066	Biological Process	0.000455949	0.00562655
GO:0070727	cellular macromolecule localization	66	1977	0.033	Biological Process	0.000464716	0.00572279
GO:0003209	cardiac atrium morphogenesis	5	30	0.167	Biological Process	0.000476427	0.00583288
GO:0010573	vascular endothelial growth factor production	5	30	0.167	Biological Process	0.000476427	0.00583288
GO:0048736	appendage development	16	276	0.058	Biological Process	0.000476616	0.00583288
GO:0051172	negative regulation of nitrogen compound metabolic process	75	2322	0.032	Biological Process	0.000480748	0.00586513
GO:0042255	ribosome assembly	7	63	0.111	Biological Process	0.000481237	0.00586513
GO:1903829	positive regulation of cellular protein localization	17	304	0.056	Biological Process	0.000483857	0.00588493
GO:0021836	chemorepulsion involved in postnatal olfactory bulb interneuron migration	2	2	1	Biological Process	0.000492798	0.00592058
GO:0048372	lateral mesodermal cell fate commitment	2	2	1	Biological Process	0.000492798	0.00592058
GO:0048377	lateral mesodermal cell fate specification	2	2	1	Biological Process	0.000492798	0.00592058
GO:0048378	regulation of lateral mesodermal cell fate specification	2	2	1	Biological Process	0.000492798	0.00592058
GO:0050925	negative regulation of negative chemotaxis	2	2	1	Biological Process	0.000492798	0.00592058
GO:1904412	regulation of cardiac ventricle development	2	2	1	Biological Process	0.000492798	0.00592058
GO:1902533	positive regulation of intracellular signal transduction	36	901	0.04	Biological Process	0.000494878	0.00593351
GO:0031032	actomyosin structure organization	13	198	0.066	Biological Process	0.000502125	0.00600823
GO:0035637	multicellular organismal signaling	11	149	0.074	Biological Process	0.000506118	0.00604376
GO:0014812	muscle cell migration	8	83	0.096	Biological Process	0.000511024	0.00607779
GO:0061337	cardiac conduction	8	83	0.096	Biological Process	0.000511024	0.00607779
GO:0004675	transmembrane receptor protein serine/threonine kinase activity	5	25	0.2	Molecular Function	0.000186286	0.00620332
GO:0043393	regulation of protein binding	13	199	0.065	Biological Process	0.000526661	0.00625119
GO:0030228	lipoprotein particle receptor activity	4	14	0.286	Molecular Function	0.00019448	0.00626728
GO:1904929	coreceptor activity involved in Wnt signaling pathway, planar cell polarity pathway	3	6	0.5	Molecular Function	0.000201688	0.00629643
GO:0008406	gonad development	16	279	0.057	Biological Process	0.000536161	0.0063512
GO:0051336	regulation of hydrolase activity	43	1148	0.037	Biological Process	0.000547837	0.00646945
GO:0003006	developmental process involved in reproduction	42	1113	0.038	Biological Process	0.000548459	0.00646945
GO:0065008	regulation of biological quality	112	3802	0.029	Biological Process	0.000549427	0.00646945
GO:0042552	myelination	9	105	0.086	Biological Process	0.000553978	0.00650839
GO:0030574	collagen catabolic process	5	31	0.161	Biological Process	0.000557792	0.00650839
GO:0044091	membrane biogenesis	5	31	0.161	Biological Process	0.000557792	0.00650839
GO:0048679	regulation of axon regeneration	5	31	0.161	Biological Process	0.000557792	0.00650839
GO:0045927	positive regulation of growth	17	308	0.055	Biological Process	0.000561	0.00650839
GO:0022028	tangential migration from the subventricular zone to the olfactory bulb	3	8	0.375	Biological Process	0.000561542	0.00650839
GO:0061438	renal system vasculature morphogenesis	3	8	0.375	Biological Process	0.000561542	0.00650839
GO:0061439	kidney vasculature morphogenesis	3	8	0.375	Biological Process	0.000561542	0.00650839
GO:0097435	fibril organization	26	579	0.045	Biological Process	0.000570961	0.0066046
GO:0006402	mRNA catabolic process	18	337	0.053	Biological Process	0.000573609	0.00661755
GO:0003272	endocardial cushion formation	4	18	0.222	Biological Process	0.000574319	0.00661755
GO:1902041	regulation of extrinsic apoptotic signaling pathway via death domain receptors	6	47	0.128	Biological Process	0.000576555	0.00663038
GO:0007229	integrin-mediated signaling pathway	8	85	0.094	Biological Process	0.000600005	0.00688666
GO:0019219	regulation of nucleobase-containing compound metabolic process	118	4057	0.029	Biological Process	0.000603189	0.00690979
GO:0005509	calcium ion binding	31	709	0.044	Molecular Function	0.000230176	0.00696806
GO:0044295	axonal growth cone	5	35	0.143	Cellular Component	0.00100556	0.0070389
GO:0097367	carbohydrate derivative binding	90	2878	0.031	Molecular Function	0.000239946	0.00705017
GO:0044092	negative regulation of molecular function	40	1050	0.038	Biological Process	0.000620746	0.00709716
GO:0008037	cell recognition	11	153	0.072	Biological Process	0.000632483	0.00721739
GO:0008585	female gonad development	9	107	0.084	Biological Process	0.000635837	0.00724168
GO:1903506	regulation of nucleic acid-templated transcription	106	3574	0.03	Biological Process	0.000646148	0.0073138
GO:0014033	neural crest cell differentiation	8	86	0.093	Biological Process	0.000648967	0.0073138
GO:0010762	regulation of fibroblast migration	5	32	0.156	Biological Process	0.000649158	0.0073138
GO:0010922	positive regulation of phosphatase activity	5	32	0.156	Biological Process	0.000649158	0.0073138
GO:0030539	male genitalia development	5	32	0.156	Biological Process	0.000649158	0.0073138
GO:0045137	development of primary sexual characteristics	16	284	0.056	Biological Process	0.000649593	0.0073138
GO:0007009	plasma membrane organization	18	341	0.053	Biological Process	0.000658132	0.00739585
GO:0034330	cell junction organization	15	257	0.058	Biological Process	0.000662202	0.00741431
GO:0051049	regulation of transport	58	1703	0.034	Biological Process	0.000662283	0.00741431
GO:2001141	regulation of RNA biosynthetic process	106	3578	0.03	Biological Process	0.00067316	0.00752183
GO:0030055	cell-substrate junction	11	163	0.067	Cellular Component	0.00109527	0.00755921
GO:0031594	neuromuscular junction	7	72	0.097	Cellular Component	0.00110106	0.00755921
GO:0045667	regulation of osteoblast differentiation	9	108	0.083	Biological Process	0.000680327	0.00756005
GO:0030324	lung development	12	179	0.067	Biological Process	0.000680418	0.00756005
GO:2000736	regulation of stem cell differentiation	12	179	0.067	Biological Process	0.000680418	0.00756005
GO:0022625	cytosolic large ribosomal subunit	8	93	0.086	Cellular Component	0.00111203	0.00756184
GO:0004714	transmembrane receptor protein tyrosine kinase activity	7	58	0.121	Molecular Function	0.000271618	0.00775275
GO:0007610	behavior	38	988	0.038	Biological Process	0.00071211	0.00785345
GO:0048754	branching morphogenesis of an epithelial tube	12	180	0.067	Biological Process	0.000714761	0.00785345
GO:0003176	aortic valve development	4	19	0.211	Biological Process	0.000714796	0.00785345
GO:0007184	SMAD protein import into nucleus	4	19	0.211	Biological Process	0.000714796	0.00785345
GO:0032516	positive regulation of phosphoprotein phosphatase activity	4	19	0.211	Biological Process	0.000714796	0.00785345
GO:0060390	regulation of SMAD protein import into nucleus	4	19	0.211	Biological Process	0.000714796	0.00785345
GO:0043410	positive regulation of MAPK cascade	22	463	0.048	Biological Process	0.000720171	0.00789783
GO:0044294	dendritic growth cone	3	10	0.3	Cellular Component	0.00117524	0.00791625
GO:0008366	axon ensheathment	9	109	0.083	Biological Process	0.000727327	0.00794682
GO:0072091	regulation of stem cell proliferation	9	109	0.083	Biological Process	0.000727327	0.00794682
GO:0004672	protein kinase activity	31	718	0.043	Molecular Function	0.000286376	0.00794692
GO:0034655	nucleobase-containing compound catabolic process	25	558	0.045	Biological Process	0.00074984	0.00817768
GO:0044243	multicellular organism catabolic process	5	33	0.152	Biological Process	0.000751281	0.00817831
GO:0007272	ensheathment of neurons	9	110	0.082	Biological Process	0.000776941	0.0084421
GO:0046660	female sex differentiation	10	133	0.075	Biological Process	0.00078246	0.00848646
GO:0045211	postsynaptic membrane	14	246	0.057	Cellular Component	0.00130117	0.00868255
GO:0035307	positive regulation of protein dephosphorylation	6	50	0.12	Biological Process	0.000806864	0.00873511
GO:0006355	regulation of transcription, DNA-templated	105	3556	0.03	Biological Process	0.000812829	0.00878021
GO:0031623	receptor internalization	8	89	0.09	Biological Process	0.000815486	0.00878021
GO:0070252	actin-mediated cell contraction	8	89	0.09	Biological Process	0.000815486	0.00878021
GO:0030323	respiratory tube development	12	183	0.066	Biological Process	0.000826618	0.00888389
GO:1902255	positive regulation of intrinsic apoptotic signaling pathway by p53 class mediator	3	9	0.333	Biological Process	0.000828455	0.00888747
GO:0060548	negative regulation of cell death	35	893	0.039	Biological Process	0.000832936	0.00891936
GO:0043066	negative regulation of apoptotic process	32	792	0.04	Biological Process	0.000844649	0.00902843
GO:0006401	RNA catabolic process	19	378	0.05	Biological Process	0.000847719	0.00904488
GO:0002053	positive regulation of mesenchymal cell proliferation	5	34	0.147	Biological Process	0.000864936	0.00919539
GO:0055023	positive regulation of cardiac muscle tissue growth	5	34	0.147	Biological Process	0.000864936	0.00919539
GO:0032279	asymmetric synapse	14	248	0.056	Cellular Component	0.00140474	0.00920763
GO:0045121	membrane raft	16	305	0.052	Cellular Component	0.00142298	0.00920763
GO:0098857	membrane microdomain	16	305	0.052	Cellular Component	0.00142298	0.00920763
GO:0043259	laminin-10 complex	2	3	0.667	Cellular Component	0.00146626	0.00920763
GO:0070369	beta-catenin-TCF7L2 complex	2	3	0.667	Cellular Component	0.00146626	0.00920763
GO:0071664	catenin-TCF7L2 complex	2	3	0.667	Cellular Component	0.00146626	0.00920763
GO:0044448	cell cortex part	12	195	0.062	Cellular Component	0.00147013	0.00920763
GO:0044249	cellular biosynthetic process	181	6777	0.027	Biological Process	0.000872106	0.00925497
GO:0003012	muscle system process	19	379	0.05	Biological Process	0.00087467	0.00926555
GO:0098805	whole membrane	72	2293	0.031	Cellular Component	0.00150342	0.0093258
GO:0014069	postsynaptic density	14	250	0.056	Cellular Component	0.00151512	0.0093258
GO:0046545	development of primary female sexual characteristics	9	112	0.08	Biological Process	0.000884448	0.00935237
GO:0018108	peptidyl-tyrosine phosphorylation	18	350	0.051	Biological Process	0.000888313	0.00937646
GO:0006956	complement activation	6	51	0.118	Biological Process	0.000897578	0.00944054
GO:0035306	positive regulation of dephosphorylation	6	51	0.118	Biological Process	0.000897578	0.00944054
GO:0060070	canonical Wnt signaling pathway	15	265	0.057	Biological Process	0.000905487	0.00950681
GO:0032269	negative regulation of cellular protein metabolic process	42	1142	0.037	Biological Process	0.000913749	0.00957654
GO:0050795	regulation of behavior	17	322	0.053	Biological Process	0.000919992	0.0096249
GO:0098644	complex of collagen trimers	3	11	0.273	Cellular Component	0.00158934	0.00969906
GO:0003993	acid phosphatase activity	9	100	0.09	Molecular Function	0.000360714	0.00973928
GO:0017015	regulation of transforming growth factor beta receptor signaling pathway	8	91	0.088	Biological Process	0.0009444	0.0098628
GO:0099572	postsynaptic specialization	14	252	0.056	Cellular Component	0.00163264	0.00987883
GO:0007416	synapse assembly	13	212	0.061	Biological Process	0.000949962	0.0099034
GO:0072089	stem cell proliferation	12	186	0.065	Biological Process	0.00095273	0.00991476
GO:0010256	endomembrane system organization	28	665	0.042	Biological Process	0.000959024	0.00996272
GO:0001708	cell fate specification	11	161	0.068	Biological Process	0.000964734	0.0100045
GO:0045807	positive regulation of endocytosis	10	137	0.073	Biological Process	0.000983467	0.0101631
GO:0048675	axon extension	10	137	0.073	Biological Process	0.000983467	0.0101631
GO:0021884	forebrain neuron development	5	35	0.143	Biological Process	0.000990913	0.0101852
GO:0070570	regulation of neuron projection regeneration	5	35	0.143	Biological Process	0.000990913	0.0101852
GO:1901379	regulation of potassium ion transmembrane transport	7	71	0.099	Biological Process	0.000994043	0.0101852
GO:1901888	regulation of cell junction assembly	7	71	0.099	Biological Process	0.000994043	0.0101852
GO:0048008	platelet-derived growth factor receptor signaling pathway	6	52	0.115	Biological Process	0.000995945	0.0101852
GO:0086003	cardiac muscle cell contraction	6	52	0.115	Biological Process	0.000995945	0.0101852
GO:0071417	cellular response to organonitrogen compound	24	538	0.045	Biological Process	0.00100986	0.0103096
GO:0098742	cell-cell adhesion via plasma-membrane adhesion molecules	13	214	0.061	Biological Process	0.00103529	0.010551
GO:0043933	macromolecular complex subunit organization	93	3096	0.03	Biological Process	0.00103882	0.0105687
GO:0060173	limb development	12	188	0.064	Biological Process	0.0010454	0.0106174
GO:0071902	positive regulation of protein serine/threonine kinase activity	17	326	0.052	Biological Process	0.001053	0.0106763
GO:1990709	presynaptic active zone organization	4	21	0.19	Biological Process	0.00106564	0.010786
GO:0031644	regulation of neurological system process	9	115	0.078	Biological Process	0.0010681	0.0107924
GO:0016010	dystrophin-associated glycoprotein complex	4	24	0.167	Cellular Component	0.00181687	0.0108104
GO:0090665	glycoprotein complex	4	24	0.167	Cellular Component	0.00181687	0.0108104
GO:0043085	positive regulation of catalytic activity	46	1295	0.036	Biological Process	0.00107234	0.0108167
GO:0030500	regulation of bone mineralization	7	72	0.097	Biological Process	0.00108046	0.0108616
GO:2000738	positive regulation of stem cell differentiation	7	72	0.097	Biological Process	0.00108046	0.0108616
GO:1903844	regulation of cellular response to transforming growth factor beta stimulus	8	93	0.086	Biological Process	0.00108914	0.0109303
GO:0061448	connective tissue development	15	270	0.056	Biological Process	0.00109303	0.0109507
GO:0007156	homophilic cell adhesion via plasma membrane adhesion molecules	10	139	0.072	Biological Process	0.0010988	0.0109898
GO:0043069	negative regulation of programmed cell death	32	805	0.04	Biological Process	0.00110317	0.0110149
GO:0046907	intracellular transport	69	2158	0.032	Biological Process	0.00110615	0.011026
GO:0005654	nucleoplasm	92	3105	0.03	Cellular Component	0.00188243	0.011106
GO:0005925	focal adhesion	10	149	0.067	Cellular Component	0.00189766	0.011106
GO:0001702	gastrulation with mouth forming second	5	36	0.139	Biological Process	0.00113002	0.0112261
GO:0010862	positive regulation of pathway-restricted SMAD protein phosphorylation	5	36	0.139	Biological Process	0.00113002	0.0112261
GO:0061387	regulation of extent of cell growth	9	116	0.078	Biological Process	0.00113575	0.0112642
GO:0004857	enzyme inhibitor activity	20	390	0.051	Molecular Function	0.000429864	0.0113009
GO:0034765	regulation of ion transmembrane transport	20	418	0.048	Biological Process	0.0011422	0.0113091
GO:1901699	cellular response to nitrogen compound	27	640	0.042	Biological Process	0.00114452	0.0113131
GO:0016071	mRNA metabolic process	33	841	0.039	Biological Process	0.00114773	0.0113259
GO:1903053	regulation of extracellular matrix organization	17	329	0.052	Biological Process	0.00116319	0.0114108
GO:0008101	decapentaplegic signaling pathway	3	10	0.3	Biological Process	0.00116406	0.0114108
GO:0061684	chaperone-mediated autophagy	3	10	0.3	Biological Process	0.00116406	0.0114108
GO:2000807	regulation of synaptic vesicle clustering	3	10	0.3	Biological Process	0.00116406	0.0114108
GO:0048709	oligodendrocyte differentiation	8	94	0.085	Biological Process	0.00116788	0.0114125
GO:0035107	appendage morphogenesis	14	244	0.057	Biological Process	0.00116809	0.0114125
GO:0018212	peptidyl-tyrosine modification	18	359	0.05	Biological Process	0.00118422	0.011551
GO:1901701	cellular response to oxygen-containing compound	38	1017	0.037	Biological Process	0.00120976	0.0117807
GO:0001655	urogenital system development	18	361	0.05	Biological Process	0.00126031	0.0122528
GO:0032774	RNA biosynthetic process	110	3806	0.029	Biological Process	0.00127257	0.0123517
GO:0035262	gonad morphogenesis	4	22	0.182	Biological Process	0.00127981	0.0123723
GO:0010771	negative regulation of cell morphogenesis involved in differentiation	9	118	0.076	Biological Process	0.00128146	0.0123723
GO:0090090	negative regulation of canonical Wnt signaling pathway	9	118	0.076	Biological Process	0.00128146	0.0123723
GO:0060421	positive regulation of heart growth	5	37	0.135	Biological Process	0.00128307	0.0123723
GO:0005119	smoothened binding	2	2	1	Molecular Function	0.000483705	0.0123903
GO:0031226	intrinsic component of plasma membrane	53	1596	0.033	Cellular Component	0.00213895	0.0124164
GO:0044085	cellular component biogenesis	108	3726	0.029	Biological Process	0.00129683	0.0124847
GO:0046578	regulation of Ras protein signal transduction	13	220	0.059	Biological Process	0.00133064	0.0127893
GO:0043168	anion binding	101	3386	0.03	Molecular Function	0.000512219	0.0127927
GO:1903076	regulation of protein localization to plasma membrane	8	96	0.083	Biological Process	0.00133894	0.0128079
GO:0006897	endocytosis	27	647	0.042	Biological Process	0.00134013	0.0128079
GO:0042307	positive regulation of protein import into nucleus	6	55	0.109	Biological Process	0.00134124	0.0128079
GO:0046622	positive regulation of organ growth	6	55	0.109	Biological Process	0.00134124	0.0128079
GO:0044702	single organism reproductive process	58	1758	0.033	Biological Process	0.00141445	0.0134852
GO:0048813	dendrite morphogenesis	12	195	0.062	Biological Process	0.00143077	0.0136051
GO:0001736	establishment of planar polarity	8	97	0.082	Biological Process	0.00143164	0.0136051
GO:0016023	cytoplasmic, membrane-bounded vesicle	44	1270	0.035	Cellular Component	0.00236565	0.0136216
GO:0001704	formation of primary germ layer	10	144	0.069	Biological Process	0.00143613	0.013626
GO:0001738	morphogenesis of a polarized epithelium	9	120	0.075	Biological Process	0.00144189	0.0136439
GO:0021955	central nervous system neuron axonogenesis	5	38	0.132	Biological Process	0.00145091	0.0136439
GO:0002265	astrocyte activation involved in immune response	2	3	0.667	Biological Process	0.0014566	0.0136439
GO:0048371	lateral mesodermal cell differentiation	2	3	0.667	Biological Process	0.0014566	0.0136439
GO:0051684	maintenance of Golgi location	2	3	0.667	Biological Process	0.0014566	0.0136439
GO:0061364	apoptotic process involved in luteolysis	2	3	0.667	Biological Process	0.0014566	0.0136439
GO:0098582	innate vocalization behavior	2	3	0.667	Biological Process	0.0014566	0.0136439
GO:1903984	positive regulation of TRAIL-activated apoptotic signaling pathway	2	3	0.667	Biological Process	0.0014566	0.0136439
GO:1902582	single-organism intracellular transport	61	1874	0.033	Biological Process	0.0014588	0.0136439
GO:0042692	muscle cell differentiation	20	428	0.047	Biological Process	0.00151476	0.014145
GO:1901798	positive regulation of signal transduction by p53 class mediator	4	23	0.174	Biological Process	0.00152233	0.0141932
GO:0007164	establishment of tissue polarity	8	98	0.082	Biological Process	0.00152935	0.0142138
GO:0007492	endoderm development	8	98	0.082	Biological Process	0.00152935	0.0142138
GO:0097659	nucleic acid-templated transcription	109	3786	0.029	Biological Process	0.00155029	0.0143858
GO:0060391	positive regulation of SMAD protein import into nucleus	3	11	0.273	Biological Process	0.0015743	0.0145401
GO:0061299	retina vasculature morphogenesis in camera-type eye	3	11	0.273	Biological Process	0.0015743	0.0145401
GO:1904861	excitatory synapse assembly	3	11	0.273	Biological Process	0.0015743	0.0145401
GO:0051641	cellular localization	109	3789	0.029	Biological Process	0.00159408	0.0146999
GO:0060425	lung morphogenesis	6	57	0.105	Biological Process	0.0016177	0.0148712
GO:0060976	coronary vasculature development	6	57	0.105	Biological Process	0.0016177	0.0148712
GO:0032102	negative regulation of response to external stimulus	15	281	0.053	Biological Process	0.00162326	0.0148992
GO:0021772	olfactory bulb development	5	39	0.128	Biological Process	0.00163436	0.0149315
GO:0030513	positive regulation of BMP signaling pathway	5	39	0.128	Biological Process	0.00163436	0.0149315
GO:0086002	cardiac muscle cell action potential involved in contraction	5	39	0.128	Biological Process	0.00163436	0.0149315
GO:0016482	cytoplasmic transport	46	1323	0.035	Biological Process	0.00165102	0.0150605
GO:0072073	kidney epithelium development	10	147	0.068	Biological Process	0.00167599	0.0152647
GO:0030516	regulation of axon extension	8	100	0.08	Biological Process	0.00174062	0.0158289
GO:0005924	cell-substrate adherens junction	10	157	0.064	Cellular Component	0.00278344	0.015899
GO:0051091	positive regulation of sequence-specific DNA binding transcription factor activity	13	227	0.057	Biological Process	0.00176067	0.0159815
GO:0035051	cardiocyte differentiation	10	148	0.068	Biological Process	0.0017628	0.0159815
GO:1904591	positive regulation of protein import	6	58	0.103	Biological Process	0.00177117	0.0160307
GO:1901700	response to oxygen-containing compound	53	1587	0.033	Biological Process	0.00177365	0.0160307
GO:0010575	positive regulation of vascular endothelial growth factor production	4	24	0.167	Biological Process	0.00179509	0.016175
GO:0060977	coronary vasculature morphogenesis	4	24	0.167	Biological Process	0.00179509	0.016175
GO:0071900	regulation of protein serine/threonine kinase activity	21	466	0.045	Biological Process	0.00181599	0.0163384
GO:0097487	multivesicular body, internal vesicle	2	4	0.5	Cellular Component	0.00288921	0.0163722
GO:0044270	cellular nitrogen compound catabolic process	26	628	0.041	Biological Process	0.00182778	0.0164031
GO:0032409	regulation of transporter activity	13	228	0.057	Biological Process	0.00183056	0.0164031
GO:0002455	humoral immune response mediated by circulating immunoglobulin	5	40	0.125	Biological Process	0.00183429	0.0164031
GO:2000826	regulation of heart morphogenesis	5	40	0.125	Biological Process	0.00183429	0.0164031
GO:0005887	integral component of plasma membrane	50	1507	0.033	Cellular Component	0.00292051	0.0164192
GO:0060076	excitatory synapse	14	270	0.052	Cellular Component	0.0030736	0.0171449
GO:0048471	perinuclear region of cytoplasm	28	720	0.039	Cellular Component	0.00317564	0.0175768
GO:0006351	transcription, DNA-templated	108	3771	0.029	Biological Process	0.00197151	0.017602
GO:0048259	regulation of receptor-mediated endocytosis	8	102	0.078	Biological Process	0.00197431	0.017602
GO:0005796	Golgi lumen	6	65	0.092	Cellular Component	0.00322642	0.0177205
GO:0005634	nucleus	167	6320	0.026	Cellular Component	0.00326386	0.0177893
GO:0098609	cell-cell adhesion	31	802	0.039	Biological Process	0.00203309	0.0180988
GO:0021988	olfactory lobe development	5	41	0.122	Biological Process	0.00205154	0.0182329
GO:1901566	organonitrogen compound biosynthetic process	79	2603	0.03	Biological Process	0.00205432	0.0182329
GO:0051896	regulation of protein kinase B signaling	11	177	0.062	Biological Process	0.00206454	0.0182696
GO:1901629	regulation of presynaptic membrane organization	3	12	0.25	Biological Process	0.00206464	0.0182696
GO:0003203	endocardial cushion morphogenesis	4	25	0.16	Biological Process	0.00209995	0.0185265
GO:0006929	substrate-dependent cell migration	4	25	0.16	Biological Process	0.00209995	0.0185265
GO:0005829	cytosol	121	4364	0.028	Cellular Component	0.00345656	0.0185631
GO:0005856	cytoskeleton	62	1978	0.031	Cellular Component	0.00346966	0.0185631
GO:0030864	cortical actin cytoskeleton	6	66	0.091	Cellular Component	0.00348383	0.0185631
GO:0043406	positive regulation of MAP kinase activity	13	232	0.056	Biological Process	0.00213348	0.0187943
GO:0046824	positive regulation of nucleocytoplasmic transport	7	81	0.086	Biological Process	0.00215173	0.0189269
GO:0033365	protein localization to organelle	36	980	0.037	Biological Process	0.00216521	0.0190172
GO:0005041	low-density lipoprotein receptor activity	3	9	0.333	Molecular Function	0.000806297	0.0196461
GO:0006996	organelle organization	122	4367	0.028	Biological Process	0.00225176	0.019748
GO:1903779	regulation of cardiac conduction	5	42	0.119	Biological Process	0.00228699	0.0200272
GO:0003002	regionalization	23	540	0.043	Biological Process	0.00231521	0.0202444
GO:0016070	RNA metabolic process	135	4920	0.027	Biological Process	0.00236355	0.0206366
GO:0099622	cardiac muscle cell membrane repolarization	4	26	0.154	Biological Process	0.00243874	0.0212617
GO:0010770	positive regulation of cell morphogenesis involved in differentiation	12	208	0.058	Biological Process	0.00245657	0.0213855
GO:0086010	membrane depolarization during action potential	5	43	0.116	Biological Process	0.0025415	0.0220923
GO:0006936	muscle contraction	15	295	0.051	Biological Process	0.00259445	0.0225196
GO:0007568	aging	19	417	0.046	Biological Process	0.00261123	0.0226319
GO:0046700	heterocycle catabolic process	26	645	0.04	Biological Process	0.00263038	0.0226494
GO:0003157	endocardium development	3	13	0.231	Biological Process	0.00264007	0.0226494
GO:0031643	positive regulation of myelination	3	13	0.231	Biological Process	0.00264007	0.0226494
GO:0051895	negative regulation of focal adhesion assembly	3	13	0.231	Biological Process	0.00264007	0.0226494
GO:0097091	synaptic vesicle clustering	3	13	0.231	Biological Process	0.00264007	0.0226494
GO:1903392	negative regulation of adherens junction organization	3	13	0.231	Biological Process	0.00264007	0.0226494
GO:1904071	presynaptic active zone assembly	3	13	0.231	Biological Process	0.00264007	0.0226494
GO:0070167	regulation of biomineral tissue development	7	84	0.083	Biological Process	0.00264875	0.022691
GO:0030100	regulation of endocytosis	13	238	0.055	Biological Process	0.00266429	0.022791
GO:0072001	renal system development	16	327	0.049	Biological Process	0.00277997	0.0237463
GO:0036119	response to platelet-derived growth factor	4	27	0.148	Biological Process	0.00281329	0.0239616
GO:0060037	pharyngeal system development	4	27	0.148	Biological Process	0.00281329	0.0239616
GO:0003195	tricuspid valve formation	2	4	0.5	Biological Process	0.00287033	0.0240659
GO:0003289	atrial septum primum morphogenesis	2	4	0.5	Biological Process	0.00287033	0.0240659
GO:0009957	epidermal cell fate specification	2	4	0.5	Biological Process	0.00287033	0.0240659
GO:0031104	dendrite regeneration	2	4	0.5	Biological Process	0.00287033	0.0240659
GO:0045571	negative regulation of imaginal disc growth	2	4	0.5	Biological Process	0.00287033	0.0240659
GO:0048369	lateral mesoderm morphogenesis	2	4	0.5	Biological Process	0.00287033	0.0240659
GO:0048370	lateral mesoderm formation	2	4	0.5	Biological Process	0.00287033	0.0240659
GO:0070100	negative regulation of chemokine-mediated signaling pathway	2	4	0.5	Biological Process	0.00287033	0.0240659
GO:0071504	cellular response to heparin	2	4	0.5	Biological Process	0.00287033	0.0240659
GO:1903121	regulation of TRAIL-activated apoptotic signaling pathway	2	4	0.5	Biological Process	0.00287033	0.0240659
GO:1903690	negative regulation of wound healing, spreading of epidermal cells	2	4	0.5	Biological Process	0.00287033	0.0240659
GO:0090288	negative regulation of cellular response to growth factor stimulus	9	133	0.068	Biological Process	0.00292003	0.024448
GO:0002673	regulation of acute inflammatory response	6	64	0.094	Biological Process	0.00293558	0.0244742
GO:0008625	extrinsic apoptotic signaling pathway via death domain receptors	6	64	0.094	Biological Process	0.00293558	0.0244742
GO:0050771	negative regulation of axonogenesis	6	64	0.094	Biological Process	0.00293558	0.0244742
GO:0046625	sphingolipid binding	4	21	0.19	Molecular Function	0.00102929	0.0244824
GO:0044877	macromolecular complex binding	64	1985	0.032	Molecular Function	0.00108299	0.024608
GO:0038024	cargo receptor activity	8	94	0.085	Molecular Function	0.00109968	0.024608
GO:0030235	nitric-oxide synthase regulator activity	3	10	0.3	Molecular Function	0.0011331	0.024608
GO:0043208	glycosphingolipid binding	3	10	0.3	Molecular Function	0.0011331	0.024608
GO:0035108	limb morphogenesis	10	159	0.063	Biological Process	0.00298014	0.0248107
GO:1903729	regulation of plasma membrane organization	8	109	0.073	Biological Process	0.00299258	0.0248792
GO:0051090	regulation of sequence-specific DNA binding transcription factor activity	17	360	0.047	Biological Process	0.00299856	0.024894
GO:0098651	basement membrane collagen trimer	2	5	0.4	Cellular Component	0.00474439	0.0250926
GO:0006357	regulation of transcription from RNA polymerase II promoter	71	2325	0.031	Biological Process	0.00307896	0.0255256
GO:0022898	regulation of transmembrane transporter activity	12	214	0.056	Biological Process	0.00309976	0.025662
GO:0045773	positive regulation of axon extension	5	45	0.111	Biological Process	0.00311118	0.0256846
GO:0055025	positive regulation of cardiac muscle tissue development	5	45	0.111	Biological Process	0.00311118	0.0256846
GO:1903035	negative regulation of response to wounding	10	160	0.062	Biological Process	0.0031177	0.0257026
GO:0043549	regulation of kinase activity	30	791	0.038	Biological Process	0.00315829	0.0260009
GO:0030048	actin filament-based movement	8	110	0.073	Biological Process	0.00316635	0.026031
GO:0042827	platelet dense granule	3	16	0.188	Cellular Component	0.00496571	0.02607
GO:0005520	insulin-like growth factor binding	4	22	0.182	Molecular Function	0.00123636	0.0262792
GO:0004713	protein tyrosine kinase activity	11	168	0.065	Molecular Function	0.00126409	0.0263089
GO:0001953	negative regulation of cell-matrix adhesion	4	28	0.143	Biological Process	0.00322538	0.0263671
GO:0010574	regulation of vascular endothelial growth factor production	4	28	0.143	Biological Process	0.00322538	0.0263671
GO:0048846	axon extension involved in axon guidance	4	28	0.143	Biological Process	0.00322538	0.0263671
GO:1902284	neuron projection extension involved in neuron projection guidance	4	28	0.143	Biological Process	0.00322538	0.0263671
GO:0043266	regulation of potassium ion transport	7	87	0.08	Biological Process	0.00322954	0.0263671
GO:0048680	positive regulation of axon regeneration	3	14	0.214	Biological Process	0.00330511	0.0268359
GO:0048681	negative regulation of axon regeneration	3	14	0.214	Biological Process	0.00330511	0.0268359
GO:0061314	Notch signaling involved in heart development	3	14	0.214	Biological Process	0.00330511	0.0268359
GO:2000095	regulation of Wnt signaling pathway, planar cell polarity pathway	3	14	0.214	Biological Process	0.00330511	0.0268359
GO:0009897	external side of plasma membrane	12	228	0.053	Cellular Component	0.00526896	0.0274601
GO:0007165	signal transduction	182	7000	0.026	Biological Process	0.00339345	0.0275153
GO:0031988	membrane-bounded vesicle	44	1328	0.033	Cellular Component	0.00533664	0.0275732
GO:0030426	growth cone	11	200	0.055	Cellular Component	0.0053679	0.0275732
GO:0072132	mesenchyme morphogenesis	5	46	0.109	Biological Process	0.00342811	0.0276175
GO:0098900	regulation of action potential	5	46	0.109	Biological Process	0.00342811	0.0276175
GO:0002011	morphogenesis of an epithelial sheet	6	66	0.091	Biological Process	0.00342831	0.0276175
GO:0072376	protein activation cascade	6	66	0.091	Biological Process	0.00342831	0.0276175
GO:0050920	regulation of chemotaxis	11	189	0.058	Biological Process	0.00342941	0.0276175
GO:0060047	heart contraction	12	217	0.055	Biological Process	0.00346905	0.0278608
GO:0060828	regulation of canonical Wnt signaling pathway	12	217	0.055	Biological Process	0.00346905	0.0278608
GO:0006796	phosphate-containing compound metabolic process	93	3219	0.029	Biological Process	0.00347611	0.0278796
GO:0005516	calmodulin binding	12	196	0.061	Molecular Function	0.0013796	0.028127
GO:0072503	cellular divalent inorganic cation homeostasis	18	397	0.045	Biological Process	0.00352568	0.0282281
GO:0043269	regulation of ion transport	24	592	0.041	Biological Process	0.00352911	0.0282281
GO:0007015	actin filament organization	17	366	0.046	Biological Process	0.00354522	0.0283186
GO:0030326	embryonic limb morphogenesis	9	137	0.066	Biological Process	0.00355918	0.0283225
GO:0031214	biomineral tissue development	9	137	0.066	Biological Process	0.00355918	0.0283225
GO:0072507	divalent inorganic cation homeostasis	19	429	0.044	Biological Process	0.00356007	0.0283225
GO:0008158	hedgehog receptor activity	2	3	0.667	Molecular Function	0.00142992	0.0285698
GO:0086091	regulation of heart rate by cardiac conduction	4	29	0.138	Biological Process	0.00367675	0.0292114
GO:0099568	cytoplasmic region	21	513	0.041	Cellular Component	0.00573133	0.0292298
GO:0045295	gamma-catenin binding	3	11	0.273	Molecular Function	0.00153267	0.029445
GO:0045499	chemorepellent activity	3	11	0.273	Molecular Function	0.00153267	0.029445
GO:0051963	regulation of synapse assembly	9	138	0.065	Biological Process	0.00373495	0.0295555
GO:0042476	odontogenesis	8	113	0.071	Biological Process	0.00373507	0.0295555
GO:0045598	regulation of fat cell differentiation	8	113	0.071	Biological Process	0.00373507	0.0295555
GO:0045859	regulation of protein kinase activity	28	731	0.038	Biological Process	0.00374783	0.0296169
GO:0007157	heterophilic cell-cell adhesion via plasma membrane cell adhesion molecules	5	47	0.106	Biological Process	0.00376758	0.0296935
GO:0060393	regulation of pathway-restricted SMAD protein phosphorylation	5	47	0.106	Biological Process	0.00376758	0.0296935
GO:0010959	regulation of metal ion transport	16	338	0.047	Biological Process	0.00383762	0.0302053
GO:0008361	regulation of cell size	12	220	0.055	Biological Process	0.00387309	0.0304439
GO:0060491	regulation of cell projection assembly	10	165	0.061	Biological Process	0.00388333	0.0304839
GO:0080134	regulation of response to stress	45	1346	0.033	Biological Process	0.00389257	0.0305159
GO:0051899	membrane depolarization	7	90	0.078	Biological Process	0.00390284	0.0305559
GO:0072006	nephron development	9	139	0.065	Biological Process	0.00391745	0.0306297
GO:0001558	regulation of cell growth	19	433	0.044	Biological Process	0.003934	0.0307184
GO:0048660	regulation of smooth muscle cell proliferation	8	114	0.07	Biological Process	0.0039412	0.0307341
GO:0022618	ribonucleoprotein complex assembly	13	250	0.052	Biological Process	0.00405087	0.0315477
GO:0051649	establishment of localization in cell	93	3236	0.029	Biological Process	0.00405734	0.0315565
GO:0070572	positive regulation of neuron projection regeneration	3	15	0.2	Biological Process	0.00406387	0.0315658
GO:0030139	endocytic vesicle	12	233	0.052	Cellular Component	0.00623593	0.0315777
GO:0023052	signaling	192	7469	0.026	Biological Process	0.0040892	0.0317208
GO:0030863	cortical cytoskeleton	7	98	0.071	Cellular Component	0.00632826	0.0318195
GO:0032092	positive regulation of protein binding	7	91	0.077	Biological Process	0.00414937	0.0321454
GO:0098743	cell aggregation	4	30	0.133	Biological Process	0.00416911	0.0322394
GO:0045785	positive regulation of cell adhesion	16	341	0.047	Biological Process	0.00417744	0.0322394
GO:2001234	negative regulation of apoptotic signaling pathway	11	194	0.057	Biological Process	0.00417787	0.0322394
GO:0031253	cell projection membrane	15	325	0.046	Cellular Component	0.00650653	0.0322616
GO:0097060	synaptic membrane	15	325	0.046	Cellular Component	0.00650653	0.0322616
GO:0051492	regulation of stress fiber assembly	6	69	0.087	Biological Process	0.00427935	0.0329794
GO:0045216	cell-cell junction organization	12	223	0.054	Biological Process	0.00431417	0.0331613
GO:0050807	regulation of synapse organization	12	223	0.054	Biological Process	0.00431417	0.0331613
GO:0098797	plasma membrane protein complex	25	657	0.038	Cellular Component	0.00677618	0.0333668
GO:0003158	endothelium development	8	116	0.069	Biological Process	0.00437974	0.0336216
GO:0003779	actin binding	19	407	0.047	Molecular Function	0.00178823	0.0337065
GO:0003723	RNA binding	45	1306	0.034	Molecular Function	0.0018243	0.0337495
GO:0008091	spectrin	2	6	0.333	Cellular Component	0.00701191	0.0340578
GO:0014731	spectrin-associated cytoskeleton	2	6	0.333	Cellular Component	0.00701191	0.0340578
GO:0031103	axon regeneration	5	49	0.102	Biological Process	0.00451763	0.0345009
GO:0045599	negative regulation of fat cell differentiation	5	49	0.102	Biological Process	0.00451763	0.0345009
GO:0060389	pathway-restricted SMAD protein phosphorylation	5	49	0.102	Biological Process	0.00451763	0.0345009
GO:2001238	positive regulation of extrinsic apoptotic signaling pathway	5	49	0.102	Biological Process	0.00451763	0.0345009
GO:0003015	heart process	12	225	0.053	Biological Process	0.00462996	0.0350817
GO:0001657	ureteric bud development	7	93	0.075	Biological Process	0.00467762	0.0350817
GO:0001964	startle response	4	31	0.129	Biological Process	0.00470412	0.0350817
GO:0003137	Notch signaling pathway involved in heart induction	2	5	0.4	Biological Process	0.00471361	0.0350817
GO:0003192	mitral valve formation	2	5	0.4	Biological Process	0.00471361	0.0350817
GO:0003284	septum primum development	2	5	0.4	Biological Process	0.00471361	0.0350817
GO:0014050	negative regulation of glutamate secretion	2	5	0.4	Biological Process	0.00471361	0.0350817
GO:0035480	regulation of Notch signaling pathway involved in heart induction	2	5	0.4	Biological Process	0.00471361	0.0350817
GO:0035481	positive regulation of Notch signaling pathway involved in heart induction	2	5	0.4	Biological Process	0.00471361	0.0350817
GO:0036462	TRAIL-activated apoptotic signaling pathway	2	5	0.4	Biological Process	0.00471361	0.0350817
GO:0038063	collagen-activated tyrosine kinase receptor signaling pathway	2	5	0.4	Biological Process	0.00471361	0.0350817
GO:0044340	canonical Wnt signaling pathway involved in regulation of cell proliferation	2	5	0.4	Biological Process	0.00471361	0.0350817
GO:0060510	Type II pneumocyte differentiation	2	5	0.4	Biological Process	0.00471361	0.0350817
GO:0061343	cell adhesion involved in heart morphogenesis	2	5	0.4	Biological Process	0.00471361	0.0350817
GO:0070099	regulation of chemokine-mediated signaling pathway	2	5	0.4	Biological Process	0.00471361	0.0350817
GO:0070106	interleukin-27-mediated signaling pathway	2	5	0.4	Biological Process	0.00471361	0.0350817
GO:0070757	interleukin-35-mediated signaling pathway	2	5	0.4	Biological Process	0.00471361	0.0350817
GO:0086046	membrane depolarization during SA node cell action potential	2	5	0.4	Biological Process	0.00471361	0.0350817
GO:0090244	Wnt signaling pathway involved in somitogenesis	2	5	0.4	Biological Process	0.00471361	0.0350817
GO:0090245	axis elongation involved in somitogenesis	2	5	0.4	Biological Process	0.00471361	0.0350817
GO:0035113	embryonic appendage morphogenesis	9	143	0.063	Biological Process	0.00471831	0.0350817
GO:0044700	single organism signaling	191	7447	0.026	Biological Process	0.00476461	0.0353814
GO:0032956	regulation of actin cytoskeleton organization	15	315	0.048	Biological Process	0.0047744	0.0354096
GO:0043112	receptor metabolic process	10	170	0.059	Biological Process	0.00479072	0.0354861
GO:0007528	neuromuscular junction development	8	118	0.068	Biological Process	0.00485488	0.0358715
GO:0048659	smooth muscle cell proliferation	8	118	0.068	Biological Process	0.00485488	0.0358715
GO:0001967	suckling behavior	3	16	0.188	Biological Process	0.00492003	0.0360301
GO:0070102	interleukin-6-mediated signaling pathway	3	16	0.188	Biological Process	0.00492003	0.0360301
GO:0070571	negative regulation of neuron projection regeneration	3	16	0.188	Biological Process	0.00492003	0.0360301
GO:0071679	commissural neuron axon guidance	3	16	0.188	Biological Process	0.00492003	0.0360301
GO:0021872	forebrain generation of neurons	6	71	0.085	Biological Process	0.00492732	0.0360301
GO:0003229	ventricular cardiac muscle tissue development	5	50	0.1	Biological Process	0.00492994	0.0360301
GO:1901016	regulation of potassium ion transmembrane transporter activity	5	50	0.1	Biological Process	0.00492994	0.0360301
GO:1902305	regulation of sodium ion transmembrane transport	5	50	0.1	Biological Process	0.00492994	0.0360301
GO:0051098	regulation of binding	16	347	0.046	Biological Process	0.00493121	0.0360301
GO:0008589	regulation of smoothened signaling pathway	7	94	0.074	Biological Process	0.00496002	0.0361078
GO:0016525	negative regulation of angiogenesis	7	94	0.074	Biological Process	0.00496002	0.0361078
GO:1903522	regulation of blood circulation	12	227	0.053	Biological Process	0.00496399	0.0361078
GO:0007389	pattern specification process	26	677	0.038	Biological Process	0.00496627	0.0361078
GO:0004064	arylesterase activity	3	12	0.25	Molecular Function	0.00201037	0.0365156
GO:0008543	fibroblast growth factor receptor signaling pathway	8	119	0.067	Biological Process	0.00510678	0.0370837
GO:0048511	rhythmic process	16	349	0.046	Biological Process	0.00520582	0.0377565
GO:0001936	regulation of endothelial cell proliferation	7	95	0.074	Biological Process	0.00525504	0.0379738
GO:0072163	mesonephric epithelium development	7	95	0.074	Biological Process	0.00525504	0.0379738
GO:0072164	mesonephric tubule development	7	95	0.074	Biological Process	0.00525504	0.0379738
GO:0045765	regulation of angiogenesis	13	258	0.05	Biological Process	0.00526357	0.037989
GO:0051881	regulation of mitochondrial membrane potential	6	72	0.083	Biological Process	0.00527703	0.0379929
GO:0048668	collateral sprouting	4	32	0.125	Biological Process	0.0052834	0.0379929
GO:0071354	cellular response to interleukin-6	4	32	0.125	Biological Process	0.0052834	0.0379929
GO:0044708	single-organism behavior	23	578	0.04	Biological Process	0.00530262	0.0380848
GO:0048017	inositol lipid-mediated signaling	9	146	0.062	Biological Process	0.00539832	0.0387251
GO:0032403	protein complex binding	34	919	0.037	Molecular Function	0.00218369	0.0389555
GO:0051338	regulation of transferase activity	33	930	0.035	Biological Process	0.00552587	0.0395921
GO:0031532	actin cytoskeleton reorganization	7	96	0.073	Biological Process	0.00556305	0.0398102
GO:0048520	positive regulation of behavior	10	174	0.057	Biological Process	0.00563019	0.0401933
GO:2001235	positive regulation of apoptotic signaling pathway	10	174	0.057	Biological Process	0.00563019	0.0401933
GO:0007188	adenylate cyclase-modulating G-protein coupled receptor signaling pathway	9	147	0.061	Biological Process	0.00564109	0.0402225
GO:0043491	protein kinase B signaling	11	203	0.054	Biological Process	0.00584877	0.041603
GO:0045444	fat cell differentiation	11	203	0.054	Biological Process	0.00584877	0.041603
GO:0035988	chondrocyte proliferation	3	17	0.176	Biological Process	0.00587691	0.0416528
GO:0051645	Golgi localization	3	17	0.176	Biological Process	0.00587691	0.0416528
GO:0099623	regulation of cardiac muscle cell membrane repolarization	3	17	0.176	Biological Process	0.00587691	0.0416528
GO:0010863	positive regulation of phospholipase C activity	4	33	0.121	Biological Process	0.00590852	0.0416769
GO:0030449	regulation of complement activation	4	33	0.121	Biological Process	0.00590852	0.0416769
GO:0060603	mammary gland duct morphogenesis	4	33	0.121	Biological Process	0.00590852	0.0416769
GO:0061614	pri-miRNA transcription from RNA polymerase II promoter	4	33	0.121	Biological Process	0.00590852	0.0416769
GO:0006508	proteolysis	61	1994	0.031	Biological Process	0.00596089	0.0419962
GO:0014070	response to organic cyclic compound	36	1045	0.034	Biological Process	0.00606706	0.0426933
GO:0090066	regulation of anatomical structure size	22	551	0.04	Biological Process	0.00608687	0.0427592
GO:0071453	cellular response to oxygen levels	10	176	0.057	Biological Process	0.00609089	0.0427592
GO:2000181	negative regulation of blood vessel morphogenesis	7	98	0.071	Biological Process	0.00621939	0.0436095
GO:0061045	negative regulation of wound healing	5	53	0.094	Biological Process	0.00632619	0.0443058
GO:0010717	regulation of epithelial to mesenchymal transition	6	75	0.08	Biological Process	0.00643528	0.0450165
GO:0007264	small GTPase mediated signal transduction	20	487	0.041	Biological Process	0.00647036	0.0452084
GO:0016485	protein processing	15	326	0.046	Biological Process	0.0064985	0.0453514
GO:0001823	mesonephros development	7	99	0.071	Biological Process	0.00656841	0.0456041
GO:0030308	negative regulation of cell growth	10	178	0.056	Biological Process	0.00658045	0.0456041
GO:0003401	axis elongation	4	34	0.118	Biological Process	0.00658099	0.0456041
GO:0007413	axonal fasciculation	4	34	0.118	Biological Process	0.00658099	0.0456041
GO:0030517	negative regulation of axon extension	4	34	0.118	Biological Process	0.00658099	0.0456041
GO:2000257	regulation of protein activation cascade	4	34	0.118	Biological Process	0.00658099	0.0456041
GO:0016011	dystroglycan complex	2	7	0.286	Cellular Component	0.00967254	0.0460413
GO:0016012	sarcoglycan complex	2	7	0.286	Cellular Component	0.00967254	0.0460413
GO:0031088	platelet dense granule membrane	2	7	0.286	Cellular Component	0.00967254	0.0460413
GO:0098772	molecular function regulator	53	1636	0.032	Molecular Function	0.00273812	0.046153
GO:0005176	ErbB-2 class receptor binding	2	4	0.5	Molecular Function	0.00281815	0.046153
GO:0038085	vascular endothelial growth factor binding	2	4	0.5	Molecular Function	0.00281815	0.046153
GO:0043237	laminin-1 binding	2	4	0.5	Molecular Function	0.00281815	0.046153
GO:0051425	PTB domain binding	2	4	0.5	Molecular Function	0.00281815	0.046153
GO:0001822	kidney development	14	296	0.047	Biological Process	0.00666889	0.046159
GO:0001890	placenta development	9	151	0.06	Biological Process	0.00669751	0.0463029
GO:0007584	response to nutrient	12	236	0.051	Biological Process	0.00671262	0.0463532
GO:0051345	positive regulation of hydrolase activity	26	694	0.037	Biological Process	0.00679165	0.0468441
GO:0060688	regulation of morphogenesis of a branching structure	5	54	0.093	Biological Process	0.0068475	0.0468492
GO:0060996	dendritic spine development	7	100	0.07	Biological Process	0.00693179	0.0468492
GO:0003215	cardiac right ventricle morphogenesis	3	18	0.167	Biological Process	0.00693743	0.0468492
GO:0051043	regulation of membrane protein ectodomain proteolysis	3	18	0.167	Biological Process	0.00693743	0.0468492
GO:0097090	presynaptic membrane organization	3	18	0.167	Biological Process	0.00693743	0.0468492
GO:0099625	ventricular cardiac muscle cell membrane repolarization	3	18	0.167	Biological Process	0.00693743	0.0468492
GO:1902669	positive regulation of axon guidance	3	18	0.167	Biological Process	0.00693743	0.0468492
GO:0003402	planar cell polarity pathway involved in axis elongation	2	6	0.333	Biological Process	0.00696675	0.0468492
GO:0030538	embryonic genitalia morphogenesis	2	6	0.333	Biological Process	0.00696675	0.0468492
GO:0051414	response to cortisol	2	6	0.333	Biological Process	0.00696675	0.0468492
GO:0060956	endocardial cell differentiation	2	6	0.333	Biological Process	0.00696675	0.0468492
GO:0071503	response to heparin	2	6	0.333	Biological Process	0.00696675	0.0468492
GO:0071635	negative regulation of transforming growth factor beta production	2	6	0.333	Biological Process	0.00696675	0.0468492
GO:0071671	regulation of smooth muscle cell chemotaxis	2	6	0.333	Biological Process	0.00696675	0.0468492
GO:0072103	glomerulus vasculature morphogenesis	2	6	0.333	Biological Process	0.00696675	0.0468492
GO:0072104	glomerular capillary formation	2	6	0.333	Biological Process	0.00696675	0.0468492
GO:0090259	regulation of retinal ganglion cell axon guidance	2	6	0.333	Biological Process	0.00696675	0.0468492
GO:1901321	positive regulation of heart induction	2	6	0.333	Biological Process	0.00696675	0.0468492
GO:1903689	regulation of wound healing, spreading of epidermal cells	2	6	0.333	Biological Process	0.00696675	0.0468492
GO:1904350	regulation of protein catabolic process in the vacuole	2	6	0.333	Biological Process	0.00696675	0.0468492
GO:2000739	regulation of mesenchymal stem cell differentiation	2	6	0.333	Biological Process	0.00696675	0.0468492
GO:2000809	positive regulation of synaptic vesicle clustering	2	6	0.333	Biological Process	0.00696675	0.0468492
GO:0032412	regulation of ion transmembrane transporter activity	11	208	0.053	Biological Process	0.00698181	0.0468579
GO:0071456	cellular response to hypoxia	9	152	0.059	Biological Process	0.00698389	0.0468579
GO:0010243	response to organonitrogen compound	34	982	0.035	Biological Process	0.00703831	0.0471694
GO:0005615	extracellular space	34	1003	0.034	Cellular Component	0.00998569	0.0472171
GO:0030234	enzyme regulator activity	37	1045	0.035	Molecular Function	0.00297262	0.0478975
GO:1901698	response to nitrogen compound	37	1094	0.034	Biological Process	0.00723376	0.0484244
GO:0046822	regulation of nucleocytoplasmic transport	9	153	0.059	Biological Process	0.00727957	0.0486037
GO:0050922	negative regulation of chemotaxis	4	35	0.114	Biological Process	0.00730229	0.0486037
GO:0086009	membrane repolarization	4	35	0.114	Biological Process	0.00730229	0.0486037
GO:0002028	regulation of sodium ion transport	6	77	0.078	Biological Process	0.0073035	0.0486037
GO:0009187	cyclic nucleotide metabolic process	7	101	0.069	Biological Process	0.00730988	0.0486037
GO:0033273	response to vitamin	7	101	0.069	Biological Process	0.00730988	0.0486037
GO:0031674	I band	8	134	0.06	Cellular Component	0.010399	0.0488481
GO:0006366	transcription from RNA polymerase II promoter	72	2451	0.029	Biological Process	0.00736111	0.0488894
GO:0008016	regulation of heart contraction	10	181	0.055	Biological Process	0.00737146	0.0489031
GO:0046579	positive regulation of Ras protein signal transduction	5	55	0.091	Biological Process	0.00739812	0.049025
GO:0043408	regulation of MAPK cascade	25	664	0.038	Biological Process	0.00741251	0.0490653
GO:0007267	cell-cell signaling	45	1396	0.032	Biological Process	0.00745387	0.0492839
GO:0050921	positive regulation of chemotaxis	8	127	0.063	Biological Process	0.00749834	0.0495226
GO:0008104	protein localization	84	2940	0.029	Biological Process	0.00761999	0.0502698
GO:0044706	multi-multicellular organism process	14	301	0.047	Biological Process	0.00767934	0.0506049
GO:0042306	regulation of protein import into nucleus	7	102	0.069	Biological Process	0.00770303	0.050648
GO:0090101	negative regulation of transmembrane receptor protein serine/threonine kinase signaling pathway	7	102	0.069	Biological Process	0.00770303	0.050648
GO:0044292	dendrite terminus	3	21	0.143	Cellular Component	0.0108621	0.0506896
GO:0030496	midbody	9	163	0.055	Cellular Component	0.0110048	0.0510222
GO:0071826	ribonucleoprotein complex subunit organization	13	271	0.048	Biological Process	0.00783942	0.0514876
GO:0003018	vascular process in circulatory system	9	155	0.058	Biological Process	0.00789955	0.0517796
GO:1902532	negative regulation of intracellular signal transduction	21	530	0.04	Biological Process	0.0079014	0.0517796
GO:0006809	nitric oxide biosynthetic process	5	56	0.089	Biological Process	0.00797886	0.0520564
GO:0010517	regulation of phospholipase activity	5	56	0.089	Biological Process	0.00797886	0.0520564
GO:0045669	positive regulation of osteoblast differentiation	5	56	0.089	Biological Process	0.00797886	0.0520564
GO:0048146	positive regulation of fibroblast proliferation	5	56	0.089	Biological Process	0.00797886	0.0520564
GO:0014003	oligodendrocyte development	4	36	0.111	Biological Process	0.00807383	0.0524111
GO:0033280	response to vitamin D	4	36	0.111	Biological Process	0.00807383	0.0524111
GO:0045687	positive regulation of glial cell differentiation	4	36	0.111	Biological Process	0.00807383	0.0524111
GO:1900274	regulation of phospholipase C activity	4	36	0.111	Biological Process	0.00807383	0.0524111
GO:0006793	phosphorus metabolic process	93	3316	0.028	Biological Process	0.00808307	0.0524111
GO:0014029	neural crest formation	3	19	0.158	Biological Process	0.00810417	0.0524111
GO:0021535	cell migration in hindbrain	3	19	0.158	Biological Process	0.00810417	0.0524111
GO:1901889	negative regulation of cell junction assembly	3	19	0.158	Biological Process	0.00810417	0.0524111
GO:0007204	positive regulation of cytosolic calcium ion concentration	12	242	0.05	Biological Process	0.00812602	0.052495
GO:0007049	cell cycle	62	2064	0.03	Biological Process	0.00820351	0.0529377
GO:0043198	dendritic shaft	5	61	0.082	Cellular Component	0.0115122	0.0530304
GO:0030038	contractile actin filament bundle assembly	6	79	0.076	Biological Process	0.00825331	0.0531311
GO:0043149	stress fiber assembly	6	79	0.076	Biological Process	0.00825331	0.0531311
GO:0060341	regulation of cellular localization	41	1253	0.033	Biological Process	0.00826045	0.0531311
GO:0051129	negative regulation of cellular component organization	28	776	0.036	Biological Process	0.00827183	0.0531465
GO:0045860	positive regulation of protein kinase activity	19	466	0.041	Biological Process	0.00843871	0.0541212
GO:0006464	cellular protein modification process	109	3987	0.027	Biological Process	0.008451	0.0541212
GO:0036211	protein modification process	109	3987	0.027	Biological Process	0.008451	0.0541212
GO:0033674	positive regulation of kinase activity	20	500	0.04	Biological Process	0.00853207	0.0545465
GO:0071347	cellular response to interleukin-1	7	104	0.067	Biological Process	0.00853587	0.0545465
GO:0010633	negative regulation of epithelial cell migration	5	57	0.088	Biological Process	0.00859052	0.0547773
GO:0035088	establishment or maintenance of apical/basal cell polarity	5	57	0.088	Biological Process	0.00859052	0.0547773
GO:0097285	cell-type specific apoptotic process	19	467	0.041	Biological Process	0.00862238	0.0549212
GO:0016323	basolateral plasma membrane	11	224	0.049	Cellular Component	0.0120566	0.0551821
GO:0048568	embryonic organ development	21	535	0.039	Biological Process	0.00873749	0.0555945
GO:0070325	lipoprotein particle receptor binding	4	29	0.138	Molecular Function	0.00355603	0.0563885
GO:0070741	response to interleukin-6	4	37	0.108	Biological Process	0.00889695	0.0565483
GO:0030414	peptidase inhibitor activity	10	165	0.061	Molecular Function	0.00363412	0.0567263
GO:0001508	action potential	8	131	0.061	Biological Process	0.00897097	0.0567472
GO:0051897	positive regulation of protein kinase B signaling	8	131	0.061	Biological Process	0.00897097	0.0567472
GO:0042698	ovulation cycle	7	105	0.067	Biological Process	0.00897626	0.0567472
GO:0060048	cardiac muscle contraction	7	105	0.067	Biological Process	0.00897626	0.0567472
GO:0061041	regulation of wound healing	7	105	0.067	Biological Process	0.00897626	0.0567472
GO:0043405	regulation of MAP kinase activity	14	307	0.046	Biological Process	0.00904858	0.0571433
GO:1903827	regulation of cellular protein localization	20	503	0.04	Biological Process	0.0090764	0.0572578
GO:0046209	nitric oxide metabolic process	5	58	0.086	Biological Process	0.00923385	0.058189
GO:0050821	protein stabilization	9	159	0.057	Biological Process	0.00925941	0.058288
GO:0048592	eye morphogenesis	13	277	0.047	Biological Process	0.00932269	0.0585615
GO:0051480	regulation of cytosolic calcium ion concentration	13	277	0.047	Biological Process	0.00932269	0.0585615
GO:0048707	instar larval or pupal morphogenesis	8	132	0.061	Biological Process	0.00937068	0.0588005
GO:0051347	positive regulation of transferase activity	22	573	0.038	Biological Process	0.00940636	0.0589618
GO:1901343	negative regulation of vasculature development	7	106	0.066	Biological Process	0.00943308	0.0590042
GO:1904589	regulation of protein import	7	106	0.066	Biological Process	0.00943308	0.0590042
GO:0005001	transmembrane receptor protein tyrosine phosphatase activity	3	15	0.2	Molecular Function	0.00395888	0.0590287
GO:0019198	transmembrane receptor protein phosphatase activity	3	15	0.2	Molecular Function	0.00395888	0.0590287
GO:0050431	transforming growth factor beta binding	3	15	0.2	Molecular Function	0.00395888	0.0590287
GO:0030902	hindbrain development	10	188	0.053	Biological Process	0.00950258	0.0592052
GO:0030162	regulation of proteolysis	27	749	0.036	Biological Process	0.00953389	0.0592052
GO:0006874	cellular calcium ion homeostasis	16	373	0.043	Biological Process	0.00958035	0.0592052
GO:0021873	forebrain neuroblast division	2	7	0.286	Biological Process	0.00961071	0.0592052
GO:0035332	positive regulation of hippo signaling	2	7	0.286	Biological Process	0.00961071	0.0592052
GO:0038180	nerve growth factor signaling pathway	2	7	0.286	Biological Process	0.00961071	0.0592052
GO:0051045	negative regulation of membrane protein ectodomain proteolysis	2	7	0.286	Biological Process	0.00961071	0.0592052
GO:0060763	mammary duct terminal end bud growth	2	7	0.286	Biological Process	0.00961071	0.0592052
GO:0086036	regulation of cardiac muscle cell membrane potential	2	7	0.286	Biological Process	0.00961071	0.0592052
GO:0090381	regulation of heart induction	2	7	0.286	Biological Process	0.00961071	0.0592052
GO:1900748	positive regulation of vascular endothelial growth factor signaling pathway	2	7	0.286	Biological Process	0.00961071	0.0592052
GO:1901631	positive regulation of presynaptic membrane organization	2	7	0.286	Biological Process	0.00961071	0.0592052
GO:1904714	regulation of chaperone-mediated autophagy	2	7	0.286	Biological Process	0.00961071	0.0592052
GO:2000794	regulation of epithelial cell proliferation involved in lung morphogenesis	2	7	0.286	Biological Process	0.00961071	0.0592052
GO:0002165	instar larval or pupal development	9	160	0.056	Biological Process	0.00962548	0.0592052
GO:0070509	calcium ion import	9	160	0.056	Biological Process	0.00962548	0.0592052
GO:1901361	organic cyclic compound catabolic process	27	750	0.036	Biological Process	0.00969195	0.0595521
GO:0000187	activation of MAPK activity	8	133	0.06	Biological Process	0.00978353	0.0600524
GO:0060840	artery development	6	82	0.073	Biological Process	0.00983981	0.0602228
GO:0060538	skeletal muscle organ development	10	189	0.053	Biological Process	0.00984186	0.0602228
GO:1990138	neuron projection extension	10	189	0.053	Biological Process	0.00984186	0.0602228
GO:0031646	positive regulation of neurological system process	5	59	0.085	Biological Process	0.00990963	0.0604498
GO:0061245	establishment or maintenance of bipolar cell polarity	5	59	0.085	Biological Process	0.00990963	0.0604498
GO:1990090	cellular response to nerve growth factor stimulus	5	59	0.085	Biological Process	0.00990963	0.0604498
GO:0070482	response to oxygen levels	15	343	0.044	Biological Process	0.0101143	0.0616185
GO:0034654	nucleobase-containing compound biosynthetic process	119	4433	0.027	Biological Process	0.0101221	0.0616185
GO:0031410	cytoplasmic vesicle	57	1911	0.03	Cellular Component	0.0136107	0.0618985
GO:0000165	MAPK cascade	28	789	0.035	Biological Process	0.0102076	0.0620752
GO:0044291	cell-cell contact zone	5	64	0.078	Cellular Component	0.0139814	0.0625842
GO:0045178	basal part of cell	5	64	0.078	Cellular Component	0.0139814	0.0625842
GO:0030427	site of polarized growth	11	229	0.048	Cellular Component	0.0140245	0.0625842
GO:0030855	epithelial cell differentiation	27	754	0.036	Biological Process	0.0103458	0.062851
GO:0032963	collagen metabolic process	6	83	0.072	Biological Process	0.0104138	0.063134
GO:0044259	multicellular organismal macromolecule metabolic process	6	83	0.072	Biological Process	0.0104138	0.063134
GO:0032388	positive regulation of intracellular transport	13	281	0.046	Biological Process	0.0104279	0.0631547
GO:0007552	metamorphosis	8	135	0.059	Biological Process	0.0106496	0.0644317
GO:0045177	apical part of cell	16	390	0.041	Cellular Component	0.0145545	0.064546
GO:0007447	imaginal disc pattern formation	4	39	0.103	Biological Process	0.0107031	0.0646891
GO:1901342	regulation of vasculature development	13	282	0.046	Biological Process	0.0107195	0.064722
GO:0031099	regeneration	11	221	0.05	Biological Process	0.0107371	0.0647324
GO:0048368	lateral mesoderm development	3	21	0.143	Biological Process	0.010765	0.0647324
GO:0048841	regulation of axon extension involved in axon guidance	3	21	0.143	Biological Process	0.010765	0.0647324
GO:0060445	branching involved in salivary gland morphogenesis	3	21	0.143	Biological Process	0.010765	0.0647324
GO:0007613	memory	9	163	0.055	Biological Process	0.0107894	0.0647472
GO:0036294	cellular response to decreased oxygen levels	9	163	0.055	Biological Process	0.0107894	0.0647472
GO:0097553	calcium ion transmembrane import into cytosol	7	109	0.064	Biological Process	0.0109056	0.0653041
GO:1902656	calcium ion import into cytosol	7	109	0.064	Biological Process	0.0109056	0.0653041
GO:0035264	multicellular organism growth	10	192	0.052	Biological Process	0.0109153	0.0653041
GO:0010171	body morphogenesis	6	84	0.071	Biological Process	0.0110111	0.0656775
GO:0048644	muscle organ morphogenesis	6	84	0.071	Biological Process	0.0110111	0.0656775
GO:0051965	positive regulation of synapse assembly	6	84	0.071	Biological Process	0.0110111	0.0656775
GO:0044215	other organism	4	43	0.093	Cellular Component	0.0151532	0.065972
GO:0044216	other organism cell	4	43	0.093	Cellular Component	0.0151532	0.065972
GO:0044217	other organism part	4	43	0.093	Cellular Component	0.0151532	0.065972
GO:0017147	Wnt-protein binding	4	31	0.129	Molecular Function	0.00455115	0.0660564
GO:0031995	insulin-like growth factor II binding	2	5	0.4	Molecular Function	0.00462858	0.0660564
GO:0098821	BMP receptor activity	2	5	0.4	Molecular Function	0.00462858	0.0660564
GO:0032386	regulation of intracellular transport	20	513	0.039	Biological Process	0.0110967	0.0660851
GO:0051017	actin filament bundle assembly	8	136	0.059	Biological Process	0.0111033	0.0660851
GO:0009725	response to hormone	35	1051	0.033	Biological Process	0.0111129	0.0660851
GO:0065003	macromolecular complex assembly	62	2096	0.03	Biological Process	0.0112557	0.0668669
GO:0002164	larval development	10	193	0.052	Biological Process	0.0112922	0.0670162
GO:0010453	regulation of cell fate commitment	5	61	0.082	Biological Process	0.0113615	0.0671577
GO:0010660	regulation of muscle cell apoptotic process	5	61	0.082	Biological Process	0.0113615	0.0671577
GO:0031102	neuron projection regeneration	5	61	0.082	Biological Process	0.0113615	0.0671577
GO:0061035	regulation of cartilage development	5	61	0.082	Biological Process	0.0113615	0.0671577
GO:0005161	platelet-derived growth factor receptor binding	3	16	0.188	Molecular Function	0.00479367	0.067449
GO:0016773	phosphotransferase activity, alcohol group as acceptor	33	931	0.035	Molecular Function	0.00486274	0.0674705
GO:0001935	endothelial cell proliferation	7	110	0.064	Biological Process	0.0114315	0.0675044
GO:0007154	cell communication	191	7584	0.025	Biological Process	0.0114868	0.0677628
GO:0008584	male gonad development	8	137	0.058	Biological Process	0.0115712	0.0680569
GO:0046546	development of primary male sexual characteristics	8	137	0.058	Biological Process	0.0115712	0.0680569
GO:0090316	positive regulation of intracellular protein transport	8	137	0.058	Biological Process	0.0115712	0.0680569
GO:0050773	regulation of dendrite development	9	165	0.055	Biological Process	0.011622	0.0682123
GO:0001570	vasculogenesis	6	85	0.071	Biological Process	0.0116322	0.0682123
GO:0048145	regulation of fibroblast proliferation	6	85	0.071	Biological Process	0.0116322	0.0682123
GO:0032585	multivesicular body membrane	2	9	0.222	Cellular Component	0.0160995	0.0684229
GO:0035032	phosphatidylinositol 3-kinase complex, class III	2	9	0.222	Cellular Component	0.0160995	0.0684229
GO:1990454	L-type voltage-gated calcium channel complex	2	9	0.222	Cellular Component	0.0160995	0.0684229
GO:1990907	beta-catenin-TCF complex	2	9	0.222	Cellular Component	0.0160995	0.0684229
GO:2000649	regulation of sodium ion transmembrane transporter activity	4	40	0.1	Biological Process	0.0116885	0.0684745
GO:1903649	regulation of cytoplasmic transport	14	318	0.044	Biological Process	0.0120533	0.0703923
GO:0061572	actin filament bundle organization	8	138	0.058	Biological Process	0.0120534	0.0703923
GO:0007187	G-protein coupled receptor signaling pathway, coupled to cyclic nucleotide second messenger	9	166	0.054	Biological Process	0.0120559	0.0703923
GO:0071804	cellular potassium ion transport	10	195	0.051	Biological Process	0.0120754	0.0703923
GO:0071805	potassium ion transmembrane transport	10	195	0.051	Biological Process	0.0120754	0.0703923
GO:0021879	forebrain neuron differentiation	5	62	0.081	Biological Process	0.012139	0.0704157
GO:0030166	proteoglycan biosynthetic process	5	62	0.081	Biological Process	0.012139	0.0704157
GO:0032835	glomerulus development	5	62	0.081	Biological Process	0.012139	0.0704157
GO:0051057	positive regulation of small GTPase mediated signal transduction	5	62	0.081	Biological Process	0.012139	0.0704157
GO:1990089	response to nerve growth factor	5	62	0.081	Biological Process	0.012139	0.0704157
GO:0042753	positive regulation of circadian rhythm	3	22	0.136	Biological Process	0.0122627	0.0709416
GO:0060465	pharynx development	3	22	0.136	Biological Process	0.0122627	0.0709416
GO:0007596	blood coagulation	13	287	0.045	Biological Process	0.0122741	0.0709416
GO:0022602	ovulation cycle process	6	86	0.07	Biological Process	0.0122777	0.0709416
GO:0003129	heart induction	2	8	0.25	Biological Process	0.0126271	0.0710169
GO:0003348	cardiac endothelial cell differentiation	2	8	0.25	Biological Process	0.0126271	0.0710169
GO:0003383	apical constriction	2	8	0.25	Biological Process	0.0126271	0.0710169
GO:0007448	anterior/posterior pattern specification, imaginal disc	2	8	0.25	Biological Process	0.0126271	0.0710169
GO:0021957	corticospinal tract morphogenesis	2	8	0.25	Biological Process	0.0126271	0.0710169
GO:0033563	dorsal/ventral axon guidance	2	8	0.25	Biological Process	0.0126271	0.0710169
GO:0038065	collagen-activated signaling pathway	2	8	0.25	Biological Process	0.0126271	0.0710169
GO:0045570	regulation of imaginal disc growth	2	8	0.25	Biological Process	0.0126271	0.0710169
GO:0045916	negative regulation of complement activation	2	8	0.25	Biological Process	0.0126271	0.0710169
GO:0048866	stem cell fate specification	2	8	0.25	Biological Process	0.0126271	0.0710169
GO:0061002	negative regulation of dendritic spine morphogenesis	2	8	0.25	Biological Process	0.0126271	0.0710169
GO:0061476	response to anticoagulant	2	8	0.25	Biological Process	0.0126271	0.0710169
GO:0061626	pharyngeal arch artery morphogenesis	2	8	0.25	Biological Process	0.0126271	0.0710169
GO:0071670	smooth muscle cell chemotaxis	2	8	0.25	Biological Process	0.0126271	0.0710169
GO:0072203	cell proliferation involved in metanephros development	2	8	0.25	Biological Process	0.0126271	0.0710169
GO:0072497	mesenchymal stem cell differentiation	2	8	0.25	Biological Process	0.0126271	0.0710169
GO:0086015	SA node cell action potential	2	8	0.25	Biological Process	0.0126271	0.0710169
GO:0086018	SA node cell to atrial cardiac muscle cell signalling	2	8	0.25	Biological Process	0.0126271	0.0710169
GO:0086070	SA node cell to atrial cardiac muscle cell communication	2	8	0.25	Biological Process	0.0126271	0.0710169
GO:0097104	postsynaptic membrane assembly	2	8	0.25	Biological Process	0.0126271	0.0710169
GO:0097105	presynaptic membrane assembly	2	8	0.25	Biological Process	0.0126271	0.0710169
GO:0098703	calcium ion import across plasma membrane	2	8	0.25	Biological Process	0.0126271	0.0710169
GO:1900272	negative regulation of long-term synaptic potentiation	2	8	0.25	Biological Process	0.0126271	0.0710169
GO:1990035	calcium ion import into cell	2	8	0.25	Biological Process	0.0126271	0.0710169
GO:1990535	neuron projection maintenance	2	8	0.25	Biological Process	0.0126271	0.0710169
GO:2000051	negative regulation of non-canonical Wnt signaling pathway	2	8	0.25	Biological Process	0.0126271	0.0710169
GO:2000053	regulation of Wnt signaling pathway involved in dorsal/ventral axis specification	2	8	0.25	Biological Process	0.0126271	0.0710169
GO:2000258	negative regulation of protein activation cascade	2	8	0.25	Biological Process	0.0126271	0.0710169
GO:0023014	signal transduction by protein phosphorylation	28	803	0.035	Biological Process	0.0126916	0.0712585
GO:0051496	positive regulation of stress fiber assembly	4	41	0.098	Biological Process	0.0127303	0.0712585
GO:0098659	inorganic cation import into cell	4	41	0.098	Biological Process	0.0127303	0.0712585
GO:0099587	inorganic ion import into cell	4	41	0.098	Biological Process	0.0127303	0.0712585
GO:1902667	regulation of axon guidance	4	41	0.098	Biological Process	0.0127303	0.0712585
GO:0009987	cellular process	371	16232	0.023	Biological Process	0.0127489	0.071295
GO:0032231	regulation of actin filament bundle assembly	6	87	0.069	Biological Process	0.0129479	0.0721567
GO:0048144	fibroblast proliferation	6	87	0.069	Biological Process	0.0129479	0.0721567
GO:0010676	positive regulation of cellular carbohydrate metabolic process	5	63	0.079	Biological Process	0.0129518	0.0721567
GO:1904377	positive regulation of protein localization to cell periphery	5	63	0.079	Biological Process	0.0129518	0.0721567
GO:0046332	SMAD binding	6	73	0.082	Molecular Function	0.0053972	0.0738603
GO:0050817	coagulation	13	290	0.045	Biological Process	0.0132872	0.0739554
GO:0043542	endothelial cell migration	9	169	0.053	Biological Process	0.0134302	0.0746811
GO:0019899	enzyme binding	64	2127	0.03	Molecular Function	0.00559368	0.0755147
GO:0005794	Golgi apparatus	43	1390	0.031	Cellular Component	0.0178914	0.0755884
GO:0007599	hemostasis	13	291	0.045	Biological Process	0.0136388	0.0756528
GO:0001656	metanephros development	6	88	0.068	Biological Process	0.0136434	0.0756528
GO:1900182	positive regulation of protein localization to nucleus	6	88	0.068	Biological Process	0.0136434	0.0756528
GO:0009890	negative regulation of biosynthetic process	51	1681	0.03	Biological Process	0.0136778	0.0756528
GO:0010634	positive regulation of epithelial cell migration	7	114	0.061	Biological Process	0.01372	0.0756528
GO:0055007	cardiac muscle cell differentiation	7	114	0.061	Biological Process	0.01372	0.0756528
GO:0043086	negative regulation of catalytic activity	27	772	0.035	Biological Process	0.0137484	0.0756528
GO:0060041	retina development in camera-type eye	10	199	0.05	Biological Process	0.0137641	0.0756528
GO:0035019	somatic stem cell population maintenance	5	64	0.078	Biological Process	0.0138007	0.0756528
GO:0051124	synaptic growth at neuromuscular junction	5	64	0.078	Biological Process	0.0138007	0.0756528
GO:0003156	regulation of organ formation	4	42	0.095	Biological Process	0.0138296	0.0756528
GO:0035137	hindlimb morphogenesis	4	42	0.095	Biological Process	0.0138296	0.0756528
GO:0001759	organ induction	3	23	0.13	Biological Process	0.0138737	0.0756528
GO:0002168	instar larval development	3	23	0.13	Biological Process	0.0138737	0.0756528
GO:0016319	mushroom body development	3	23	0.13	Biological Process	0.0138737	0.0756528
GO:0022416	chaeta development	3	23	0.13	Biological Process	0.0138737	0.0756528
GO:0043951	negative regulation of cAMP-mediated signaling	3	23	0.13	Biological Process	0.0138737	0.0756528
GO:0048339	paraxial mesoderm development	3	23	0.13	Biological Process	0.0138737	0.0756528
GO:0061437	renal system vasculature development	3	23	0.13	Biological Process	0.0138737	0.0756528
GO:0061440	kidney vasculature development	3	23	0.13	Biological Process	0.0138737	0.0756528
GO:1904646	cellular response to beta-amyloid	3	23	0.13	Biological Process	0.0138737	0.0756528
GO:0098802	plasma membrane receptor complex	8	148	0.054	Cellular Component	0.0180339	0.0757424
GO:0015020	glucuronosyltransferase activity	3	17	0.176	Molecular Function	0.00572686	0.0762817
GO:0006024	glycosaminoglycan biosynthetic process	8	142	0.056	Biological Process	0.014131	0.0769138
GO:0048015	phosphatidylinositol-mediated signaling	8	142	0.056	Biological Process	0.014131	0.0769138
GO:0052547	regulation of peptidase activity	15	357	0.042	Biological Process	0.0141511	0.0769526
GO:0098602	single organism cell adhesion	23	631	0.036	Biological Process	0.0142476	0.077352
GO:0051726	regulation of cell cycle	38	1183	0.032	Biological Process	0.0142508	0.077352
GO:0050905	neuromuscular process	7	115	0.061	Biological Process	0.0143399	0.0777642
GO:0007498	mesoderm development	9	171	0.053	Biological Process	0.0144089	0.0780667
GO:0030666	endocytic vesicle membrane	7	121	0.058	Cellular Component	0.0187835	0.0782303
GO:0042641	actomyosin	5	69	0.072	Cellular Component	0.0188454	0.0782303
GO:0044087	regulation of cellular component biogenesis	32	959	0.033	Biological Process	0.0144835	0.0783994
GO:0004674	protein serine/threonine kinase activity	20	488	0.041	Molecular Function	0.00597298	0.0785132
GO:2001057	reactive nitrogen species metabolic process	5	65	0.077	Biological Process	0.0146862	0.0794235
GO:0006952	defense response	43	1378	0.031	Biological Process	0.0149053	0.080535
GO:0046777	protein autophosphorylation	11	232	0.047	Biological Process	0.0149853	0.0806101
GO:0032330	regulation of chondrocyte differentiation	4	43	0.093	Biological Process	0.0149874	0.0806101
GO:0035329	hippo signaling	4	43	0.093	Biological Process	0.0149874	0.0806101
GO:0038083	peptidyl-tyrosine autophosphorylation	4	43	0.093	Biological Process	0.0149874	0.0806101
GO:0086065	cell communication involved in cardiac conduction	4	43	0.093	Biological Process	0.0149874	0.0806101
GO:0005685	U1 snRNP	3	26	0.115	Cellular Component	0.0195665	0.0807541
GO:0044236	multicellular organism metabolic process	6	90	0.067	Biological Process	0.0151118	0.0812051
GO:0006886	intracellular protein transport	40	1265	0.032	Biological Process	0.0152852	0.0820623
GO:0030506	ankyrin binding	3	18	0.167	Molecular Function	0.00676134	0.0823515
GO:0008046	axon guidance receptor activity	2	6	0.333	Molecular Function	0.00684202	0.0823515
GO:0017002	activin-activated receptor activity	2	6	0.333	Molecular Function	0.00684202	0.0823515
GO:0031994	insulin-like growth factor I binding	2	6	0.333	Molecular Function	0.00684202	0.0823515
GO:0045159	myosin II binding	2	6	0.333	Molecular Function	0.00684202	0.0823515
GO:0048407	platelet-derived growth factor binding	2	6	0.333	Molecular Function	0.00684202	0.0823515
GO:0086007	voltage-gated calcium channel activity involved in cardiac muscle cell action potential	2	6	0.333	Molecular Function	0.00684202	0.0823515
GO:0019439	aromatic compound catabolic process	26	743	0.035	Biological Process	0.0153562	0.0823688
GO:0042802	identical protein binding	53	1715	0.031	Molecular Function	0.00706754	0.0824026
GO:0003729	mRNA binding	14	301	0.047	Molecular Function	0.00709371	0.0824026
GO:0044822	poly(A) RNA binding	14	301	0.047	Molecular Function	0.00709371	0.0824026
GO:0007444	imaginal disc development	9	173	0.052	Biological Process	0.0154392	0.082714
GO:0055074	calcium ion homeostasis	16	394	0.041	Biological Process	0.0154485	0.082714
GO:0031327	negative regulation of cellular biosynthetic process	50	1654	0.03	Biological Process	0.0155196	0.0828971
GO:0002756	MyD88-independent toll-like receptor signaling pathway	3	24	0.125	Biological Process	0.0155992	0.0828971
GO:0048557	embryonic digestive tract morphogenesis	3	24	0.125	Biological Process	0.0155992	0.0828971
GO:0060306	regulation of membrane repolarization	3	24	0.125	Biological Process	0.0155992	0.0828971
GO:0071634	regulation of transforming growth factor beta production	3	24	0.125	Biological Process	0.0155992	0.0828971
GO:0072148	epithelial cell fate commitment	3	24	0.125	Biological Process	0.0155992	0.0828971
GO:0010657	muscle cell apoptotic process	5	66	0.076	Biological Process	0.0156089	0.0828971
GO:0014015	positive regulation of gliogenesis	5	66	0.076	Biological Process	0.0156089	0.0828971
GO:0045844	positive regulation of striated muscle tissue development	5	66	0.076	Biological Process	0.0156089	0.0828971
GO:1903533	regulation of protein targeting	8	145	0.055	Biological Process	0.0158521	0.084113
GO:0007217	tachykinin receptor signaling pathway	2	9	0.222	Biological Process	0.0159981	0.0843577
GO:0033564	anterior/posterior axon guidance	2	9	0.222	Biological Process	0.0159981	0.0843577
GO:0051683	establishment of Golgi localization	2	9	0.222	Biological Process	0.0159981	0.0843577
GO:0060020	Bergmann glial cell differentiation	2	9	0.222	Biological Process	0.0159981	0.0843577
GO:0060502	epithelial cell proliferation involved in lung morphogenesis	2	9	0.222	Biological Process	0.0159981	0.0843577
GO:1901660	calcium ion export	2	9	0.222	Biological Process	0.0159981	0.0843577
GO:2001046	positive regulation of integrin-mediated signaling pathway	2	9	0.222	Biological Process	0.0159981	0.0843577
GO:0006875	cellular metal ion homeostasis	19	498	0.038	Biological Process	0.0161139	0.0848321
GO:0090257	regulation of muscle system process	10	204	0.049	Biological Process	0.0161168	0.0848321
GO:0009954	proximal/distal pattern formation	4	44	0.091	Biological Process	0.0162045	0.0851423
GO:0048103	somatic stem cell division	4	44	0.091	Biological Process	0.0162045	0.0851423
GO:0008289	lipid binding	26	706	0.037	Molecular Function	0.00745479	0.0856016
GO:0005582	collagen type XV trimer	1	1	1	Cellular Component	0.0223018	0.0856101
GO:0005589	collagen type VI trimer	1	1	1	Cellular Component	0.0223018	0.0856101
GO:0005596	collagen type XIV trimer	1	1	1	Cellular Component	0.0223018	0.0856101
GO:0005607	laminin-2 complex	1	1	1	Cellular Component	0.0223018	0.0856101
GO:0032160	septin filament array	1	1	1	Cellular Component	0.0223018	0.0856101
GO:0034665	integrin alpha1-beta1 complex	1	1	1	Cellular Component	0.0223018	0.0856101
GO:0036375	Kibra-Ex-Mer complex	1	1	1	Cellular Component	0.0223018	0.0856101
GO:0042568	insulin-like growth factor binary complex	1	1	1	Cellular Component	0.0223018	0.0856101
GO:0043253	chloroplast ribosome	1	1	1	Cellular Component	0.0223018	0.0856101
GO:0043257	laminin-8 complex	1	1	1	Cellular Component	0.0223018	0.0856101
GO:0098647	collagen beaded filament	1	1	1	Cellular Component	0.0223018	0.0856101
GO:0098820	trans-synaptic protein complex	1	1	1	Cellular Component	0.0223018	0.0856101
GO:1990917	ooplasm	1	1	1	Cellular Component	0.0223018	0.0856101
GO:0006023	aminoglycan biosynthetic process	8	146	0.055	Biological Process	0.0164581	0.0863979
GO:0048636	positive regulation of muscle organ development	5	67	0.075	Biological Process	0.0165696	0.0868289
GO:1901863	positive regulation of muscle tissue development	5	67	0.075	Biological Process	0.0165696	0.0868289
GO:0042813	Wnt-activated receptor activity	3	19	0.158	Molecular Function	0.00789968	0.0886717
GO:0051861	glycolipid binding	3	19	0.158	Molecular Function	0.00789968	0.0886717
GO:0001841	neural tube formation	7	119	0.059	Biological Process	0.0170201	0.0890317
GO:0051092	positive regulation of NF-kappaB transcription factor activity	7	119	0.059	Biological Process	0.0170201	0.0890317
GO:1902589	single-organism organelle organization	93	3412	0.027	Biological Process	0.0170588	0.0891555
GO:0007565	female pregnancy	9	176	0.051	Biological Process	0.017085	0.0892132
GO:0008180	COP9 signalosome	3	28	0.107	Cellular Component	0.0238635	0.0892843
GO:0032809	neuronal cell body membrane	3	28	0.107	Cellular Component	0.0238635	0.0892843
GO:0044298	cell body membrane	3	28	0.107	Cellular Component	0.0238635	0.0892843
GO:0016281	eukaryotic translation initiation factor 4F complex	2	11	0.182	Cellular Component	0.0238842	0.0892843
GO:0070852	cell body fiber	2	11	0.182	Cellular Component	0.0238842	0.0892843
GO:0006294	nucleotide-excision repair, preincision complex assembly	3	25	0.12	Biological Process	0.0174401	0.0903285
GO:0030325	adrenal gland development	3	25	0.12	Biological Process	0.0174401	0.0903285
GO:0036315	cellular response to sterol	3	25	0.12	Biological Process	0.0174401	0.0903285
GO:0043496	regulation of protein homodimerization activity	3	25	0.12	Biological Process	0.0174401	0.0903285
GO:0048865	stem cell fate commitment	3	25	0.12	Biological Process	0.0174401	0.0903285
GO:0070423	nucleotide-binding oligomerization domain containing signaling pathway	3	25	0.12	Biological Process	0.0174401	0.0903285
GO:0071604	transforming growth factor beta production	3	25	0.12	Biological Process	0.0174401	0.0903285
GO:1902893	regulation of pri-miRNA transcription from RNA polymerase II promoter	3	25	0.12	Biological Process	0.0174401	0.0903285
GO:2000050	regulation of non-canonical Wnt signaling pathway	3	25	0.12	Biological Process	0.0174401	0.0903285
GO:0030850	prostate gland development	4	45	0.089	Biological Process	0.0174819	0.0903285
GO:0045668	negative regulation of osteoblast differentiation	4	45	0.089	Biological Process	0.0174819	0.0903285
GO:0098815	modulation of excitatory postsynaptic potential	4	45	0.089	Biological Process	0.0174819	0.0903285
GO:0001707	mesoderm formation	6	93	0.065	Biological Process	0.0175146	0.090418
GO:0032410	negative regulation of transporter activity	5	68	0.074	Biological Process	0.0175688	0.0904609
GO:0045685	regulation of glial cell differentiation	5	68	0.074	Biological Process	0.0175688	0.0904609
GO:0055013	cardiac muscle cell development	5	68	0.074	Biological Process	0.0175688	0.0904609
GO:0007270	neuron-neuron synaptic transmission	8	148	0.054	Biological Process	0.01772	0.0911603
GO:0005913	cell-cell adherens junction	5	74	0.068	Cellular Component	0.0247084	0.0918844
GO:0001666	response to hypoxia	13	302	0.043	Biological Process	0.0179959	0.0924776
GO:0031347	regulation of defense response	21	574	0.037	Biological Process	0.0180074	0.0924776
GO:0019955	cytokine binding	6	80	0.075	Molecular Function	0.00838627	0.0930876
GO:0043500	muscle adaptation	6	94	0.064	Biological Process	0.0183706	0.0942607
GO:0002526	acute inflammatory response	7	121	0.058	Biological Process	0.0184849	0.0947654
GO:0061180	mammary gland epithelium development	5	69	0.072	Biological Process	0.018607	0.0953086
GO:0007254	JNK cascade	10	209	0.048	Biological Process	0.0187557	0.0959872
GO:0014911	positive regulation of smooth muscle cell migration	4	46	0.087	Biological Process	0.0188204	0.0962348
GO:0098657	import into cell	20	542	0.037	Biological Process	0.0190464	0.0972568
GO:0051301	cell division	34	1055	0.032	Biological Process	0.0190532	0.0972568
GO:0008013	beta-catenin binding	6	81	0.074	Molecular Function	0.00889391	0.0976375
GO:0035023	regulation of Rho protein signal transduction	7	122	0.057	Biological Process	0.0192496	0.0980317
GO:0051291	protein heterooligomerization	7	122	0.057	Biological Process	0.0192496	0.0980317
GO:0001843	neural tube closure	6	95	0.063	Biological Process	0.0192547	0.0980317
GO:1902903	regulation of fibril organization	13	305	0.043	Biological Process	0.0193493	0.0981348
GO:0007501	mesodermal cell fate specification	3	26	0.115	Biological Process	0.0193968	0.0981348
GO:0010002	cardioblast differentiation	3	26	0.115	Biological Process	0.0193968	0.0981348
GO:0035872	nucleotide-binding domain, leucine rich repeat containing receptor signaling pathway	3	26	0.115	Biological Process	0.0193968	0.0981348
GO:0036120	cellular response to platelet-derived growth factor stimulus	3	26	0.115	Biological Process	0.0193968	0.0981348
GO:0070911	global genome nucleotide-excision repair	3	26	0.115	Biological Process	0.0193968	0.0981348
GO:0086019	cell-cell signaling involved in cardiac conduction	3	26	0.115	Biological Process	0.0193968	0.0981348
GO:0007626	locomotory behavior	12	273	0.044	Biological Process	0.0194772	0.0981348
GO:0009894	regulation of catabolic process	29	870	0.033	Biological Process	0.0196578	0.0981348
GO:2000648	positive regulation of stem cell proliferation	5	70	0.071	Biological Process	0.0196849	0.0981348
GO:0009292	genetic transfer	2	10	0.2	Biological Process	0.0197067	0.0981348
GO:0014034	neural crest cell fate commitment	2	10	0.2	Biological Process	0.0197067	0.0981348
GO:0032905	transforming growth factor beta1 production	2	10	0.2	Biological Process	0.0197067	0.0981348
GO:0032908	regulation of transforming growth factor beta1 production	2	10	0.2	Biological Process	0.0197067	0.0981348
GO:0033603	positive regulation of dopamine secretion	2	10	0.2	Biological Process	0.0197067	0.0981348
GO:0035293	chitin-based larval cuticle pattern formation	2	10	0.2	Biological Process	0.0197067	0.0981348
GO:0045760	positive regulation of action potential	2	10	0.2	Biological Process	0.0197067	0.0981348
GO:0051956	negative regulation of amino acid transport	2	10	0.2	Biological Process	0.0197067	0.0981348
GO:0060013	righting reflex	2	10	0.2	Biological Process	0.0197067	0.0981348
GO:0060028	convergent extension involved in axis elongation	2	10	0.2	Biological Process	0.0197067	0.0981348
GO:0061312	BMP signaling pathway involved in heart development	2	10	0.2	Biological Process	0.0197067	0.0981348
GO:0072102	glomerulus morphogenesis	2	10	0.2	Biological Process	0.0197067	0.0981348
GO:0090394	negative regulation of excitatory postsynaptic potential	2	10	0.2	Biological Process	0.0197067	0.0981348
GO:0097264	self proteolysis	2	10	0.2	Biological Process	0.0197067	0.0981348
GO:1901201	regulation of extracellular matrix assembly	2	10	0.2	Biological Process	0.0197067	0.0981348
GO:1904706	negative regulation of vascular smooth muscle cell proliferation	2	10	0.2	Biological Process	0.0197067	0.0981348
GO:0038127	ERBB signaling pathway	8	151	0.053	Biological Process	0.019741	0.0982233
GO:0042578	phosphoric ester hydrolase activity	20	508	0.039	Molecular Function	0.00910943	0.0982256
GO:0048027	mRNA 5'-UTR binding	3	20	0.15	Molecular Function	0.00914412	0.0982256
GO:0010518	positive regulation of phospholipase activity	4	47	0.085	Biological Process	0.0202207	0.0996103
GO:0010812	negative regulation of cell-substrate adhesion	4	47	0.085	Biological Process	0.0202207	0.0996103
GO:0060443	mammary gland morphogenesis	4	47	0.085	Biological Process	0.0202207	0.0996103
GO:1901998	toxin transport	4	47	0.085	Biological Process	0.0202207	0.0996103
GO:0032101	regulation of response to external stimulus	28	835	0.034	Biological Process	0.0202235	0.0996103
GO:0051640	organelle localization	25	725	0.034	Biological Process	0.0202763	0.0996103
GO:0032844	regulation of homeostatic process	16	407	0.039	Biological Process	0.020284	0.0996103
GO:0009791	post-embryonic development	18	476	0.038	Biological Process	0.0204144	0.0996103
GO:0031667	response to nutrient levels	24	691	0.035	Biological Process	0.0210146	0.0996103
GO:0060606	tube closure	6	97	0.062	Biological Process	0.0211093	0.0996103
GO:0007224	smoothened signaling pathway	8	153	0.052	Biological Process	0.0211764	0.0996103
GO:0007611	learning or memory	13	309	0.042	Biological Process	0.0212711	0.0996103
GO:0030534	adult behavior	9	183	0.049	Biological Process	0.0214184	0.0996103
GO:0034641	cellular nitrogen compound metabolic process	182	7291	0.025	Biological Process	0.0214502	0.0996103
GO:0008354	germ cell migration	3	27	0.111	Biological Process	0.0214697	0.0996103
GO:0021952	central nervous system projection neuron axonogenesis	3	27	0.111	Biological Process	0.0214697	0.0996103
GO:1904645	response to beta-amyloid	3	27	0.111	Biological Process	0.0214697	0.0996103
GO:0002682	regulation of immune system process	37	1180	0.031	Biological Process	0.0216591	0.0996103
GO:0007635	chemosensory behavior	4	48	0.083	Biological Process	0.0216834	0.0996103
GO:0007476	imaginal disc-derived wing morphogenesis	5	72	0.069	Biological Process	0.0219615	0.0996103
GO:0060191	regulation of lipase activity	5	72	0.069	Biological Process	0.0219615	0.0996103
GO:0060998	regulation of dendritic spine development	5	72	0.069	Biological Process	0.0219615	0.0996103
GO:0001519	peptide amidation	1	1	1	Biological Process	0.0222274	0.0996103
GO:0002109	maturation of SSU-rRNA from tricistronic rRNA transcript (SSU-rRNA, LSU-rRNA,5S)	1	1	1	Biological Process	0.0222274	0.0996103
GO:0007425	epithelial cell fate determination, open tracheal system	1	1	1	Biological Process	0.0222274	0.0996103
GO:0007555	regulation of ecdysteroid secretion	1	1	1	Biological Process	0.0222274	0.0996103
GO:0007633	pattern orientation	1	1	1	Biological Process	0.0222274	0.0996103
GO:0010157	response to chlorate	1	1	1	Biological Process	0.0222274	0.0996103
GO:0016340	calcium-dependent cell-matrix adhesion	1	1	1	Biological Process	0.0222274	0.0996103
GO:0018032	protein amidation	1	1	1	Biological Process	0.0222274	0.0996103
GO:0021757	caudate nucleus development	1	1	1	Biological Process	0.0222274	0.0996103
GO:0021758	putamen development	1	1	1	Biological Process	0.0222274	0.0996103
GO:0021837	motogenic signaling involved in postnatal olfactory bulb interneuron migration	1	1	1	Biological Process	0.0222274	0.0996103
GO:0021972	corticospinal neuron axon guidance through spinal cord	1	1	1	Biological Process	0.0222274	0.0996103
GO:0021998	neural plate mediolateral regionalization	1	1	1	Biological Process	0.0222274	0.0996103
GO:0022035	rhombomere cell migration	1	1	1	Biological Process	0.0222274	0.0996103
GO:0031270	pseudopodium retraction	1	1	1	Biological Process	0.0222274	0.0996103
GO:0031509	telomeric heterochromatin assembly	1	1	1	Biological Process	0.0222274	0.0996103
GO:0033241	regulation of cellular amine catabolic process	1	1	1	Biological Process	0.0222274	0.0996103
GO:0033242	negative regulation of cellular amine catabolic process	1	1	1	Biological Process	0.0222274	0.0996103
GO:0034461	uropod retraction	1	1	1	Biological Process	0.0222274	0.0996103
GO:0035202	tracheal pit formation in open tracheal system	1	1	1	Biological Process	0.0222274	0.0996103
GO:0035508	positive regulation of myosin-light-chain-phosphatase activity	1	1	1	Biological Process	0.0222274	0.0996103
GO:0035882	defecation rhythm	1	1	1	Biological Process	0.0222274	0.0996103
GO:0036051	protein localization to trailing edge	1	1	1	Biological Process	0.0222274	0.0996103
GO:0036052	protein localization to uropod	1	1	1	Biological Process	0.0222274	0.0996103
GO:0036285	SAGA complex assembly	1	1	1	Biological Process	0.0222274	0.0996103
GO:0036371	protein localization to T-tubule	1	1	1	Biological Process	0.0222274	0.0996103
GO:0038130	ERBB4 signaling pathway	1	1	1	Biological Process	0.0222274	0.0996103
GO:0038189	neuropilin signaling pathway	1	1	1	Biological Process	0.0222274	0.0996103
GO:0038190	VEGF-activated neuropilin signaling pathway	1	1	1	Biological Process	0.0222274	0.0996103
GO:0039664	lysis of host organelle involved in viral entry into host cell	1	1	1	Biological Process	0.0222274	0.0996103
GO:0043990	histone H2A-S1 phosphorylation	1	1	1	Biological Process	0.0222274	0.0996103
GO:0044328	canonical Wnt signaling pathway involved in positive regulation of endothelial cell migration	1	1	1	Biological Process	0.0222274	0.0996103
GO:0044329	canonical Wnt signaling pathway involved in positive regulation of cell-cell adhesion	1	1	1	Biological Process	0.0222274	0.0996103
GO:0044330	canonical Wnt signaling pathway involved in positive regulation of wound healing	1	1	1	Biological Process	0.0222274	0.0996103
GO:0044345	stromal-epithelial cell signaling involved in prostate gland development	1	1	1	Biological Process	0.0222274	0.0996103
GO:0045457	ecdysteroid secretion	1	1	1	Biological Process	0.0222274	0.0996103
GO:0046000	positive regulation of ecdysteroid secretion	1	1	1	Biological Process	0.0222274	0.0996103
GO:0048352	paraxial mesoderm structural organization	1	1	1	Biological Process	0.0222274	0.0996103
GO:0048693	regulation of collateral sprouting of injured axon	1	1	1	Biological Process	0.0222274	0.0996103
GO:0048694	positive regulation of collateral sprouting of injured axon	1	1	1	Biological Process	0.0222274	0.0996103
GO:0050929	induction of negative chemotaxis	1	1	1	Biological Process	0.0222274	0.0996103
GO:0052097	interspecies quorum sensing	1	1	1	Biological Process	0.0222274	0.0996103
GO:0052106	quorum sensing involved in interaction with host	1	1	1	Biological Process	0.0222274	0.0996103
GO:0060301	positive regulation of cytokine activity	1	1	1	Biological Process	0.0222274	0.0996103
GO:0060399	positive regulation of growth hormone receptor signaling pathway	1	1	1	Biological Process	0.0222274	0.0996103
GO:0060464	lung lobe formation	1	1	1	Biological Process	0.0222274	0.0996103
GO:0060540	diaphragm morphogenesis	1	1	1	Biological Process	0.0222274	0.0996103
GO:0060731	positive regulation of intestinal epithelial structure maintenance	1	1	1	Biological Process	0.0222274	0.0996103
GO:0060957	endocardial cell fate commitment	1	1	1	Biological Process	0.0222274	0.0996103
GO:0061310	canonical Wnt signaling pathway involved in cardiac neural crest cell differentiation involved in heart development	1	1	1	Biological Process	0.0222274	0.0996103
GO:0061412	positive regulation of transcription from RNA polymerase II promoter in response to amino acid starvation	1	1	1	Biological Process	0.0222274	0.0996103
GO:0061445	endocardial cushion cell fate commitment	1	1	1	Biological Process	0.0222274	0.0996103
GO:0070650	actin filament bundle distribution	1	1	1	Biological Process	0.0222274	0.0996103
GO:0070715	sodium-dependent organic cation transport	1	1	1	Biological Process	0.0222274	0.0996103
GO:0072183	negative regulation of nephron tubule epithelial cell differentiation	1	1	1	Biological Process	0.0222274	0.0996103
GO:0072308	negative regulation of metanephric nephron tubule epithelial cell differentiation	1	1	1	Biological Process	0.0222274	0.0996103
GO:0072749	cellular response to cytochalasin B	1	1	1	Biological Process	0.0222274	0.0996103
GO:0080188	RNA-directed DNA methylation	1	1	1	Biological Process	0.0222274	0.0996103
GO:0090246	convergent extension involved in somitogenesis	1	1	1	Biological Process	0.0222274	0.0996103
GO:0097115	neurexin clustering involved in presynaptic membrane assembly	1	1	1	Biological Process	0.0222274	0.0996103
GO:0097380	dorsal spinal cord interneuron anterior axon guidance	1	1	1	Biological Process	0.0222274	0.0996103
GO:0098736	negative regulation of the force of heart contraction	1	1	1	Biological Process	0.0222274	0.0996103
GO:1900081	regulation of arginine catabolic process	1	1	1	Biological Process	0.0222274	0.0996103
GO:1900082	negative regulation of arginine catabolic process	1	1	1	Biological Process	0.0222274	0.0996103
GO:1900259	regulation of RNA-directed RNA polymerase activity	1	1	1	Biological Process	0.0222274	0.0996103
GO:1900260	negative regulation of RNA-directed RNA polymerase activity	1	1	1	Biological Process	0.0222274	0.0996103
GO:1900827	positive regulation of membrane depolarization during cardiac muscle cell action potential	1	1	1	Biological Process	0.0222274	0.0996103
GO:1901193	regulation of formation of translation preinitiation complex	1	1	1	Biological Process	0.0222274	0.0996103
GO:1901194	negative regulation of formation of translation preinitiation complex	1	1	1	Biological Process	0.0222274	0.0996103
GO:1901202	negative regulation of extracellular matrix assembly	1	1	1	Biological Process	0.0222274	0.0996103
GO:1901328	response to cytochalasin B	1	1	1	Biological Process	0.0222274	0.0996103
GO:1901630	negative regulation of presynaptic membrane organization	1	1	1	Biological Process	0.0222274	0.0996103
GO:1902203	negative regulation of hepatocyte growth factor receptor signaling pathway	1	1	1	Biological Process	0.0222274	0.0996103
GO:1902378	VEGF-activated neuropilin signaling pathway involved in axon guidance	1	1	1	Biological Process	0.0222274	0.0996103
GO:1902597	positive regulation of DNA replication origin binding	1	1	1	Biological Process	0.0222274	0.0996103
GO:1903248	regulation of citrulline biosynthetic process	1	1	1	Biological Process	0.0222274	0.0996103
GO:1903249	negative regulation of citrulline biosynthetic process	1	1	1	Biological Process	0.0222274	0.0996103
GO:1903353	regulation of nucleus organization	1	1	1	Biological Process	0.0222274	0.0996103
GO:1903610	regulation of calcium-dependent ATPase activity	1	1	1	Biological Process	0.0222274	0.0996103
GO:1903611	negative regulation of calcium-dependent ATPase activity	1	1	1	Biological Process	0.0222274	0.0996103
GO:1904413	negative regulation of cardiac ventricle development	1	1	1	Biological Process	0.0222274	0.0996103
GO:1904414	positive regulation of cardiac ventricle development	1	1	1	Biological Process	0.0222274	0.0996103
GO:1904565	response to 1-oleoyl-sn-glycerol 3-phosphate	1	1	1	Biological Process	0.0222274	0.0996103
GO:1904566	cellular response to 1-oleoyl-sn-glycerol 3-phosphate	1	1	1	Biological Process	0.0222274	0.0996103
GO:1905007	positive regulation of epithelial to mesenchymal transition involved in endocardial cushion formation	1	1	1	Biological Process	0.0222274	0.0996103
GO:1990636	reproductive senescence	1	1	1	Biological Process	0.0222274	0.0996103
GO:2000080	negative regulation of canonical Wnt signaling pathway involved in controlling type B pancreatic cell proliferation	1	1	1	Biological Process	0.0222274	0.0996103
GO:2000148	regulation of planar cell polarity pathway involved in ventricular septum morphogenesis	1	1	1	Biological Process	0.0222274	0.0996103
GO:2000149	negative regulation of planar cell polarity pathway involved in ventricular septum morphogenesis	1	1	1	Biological Process	0.0222274	0.0996103
GO:2000150	regulation of planar cell polarity pathway involved in cardiac muscle tissue morphogenesis	1	1	1	Biological Process	0.0222274	0.0996103
GO:2000151	negative regulation of planar cell polarity pathway involved in cardiac muscle tissue morphogenesis	1	1	1	Biological Process	0.0222274	0.0996103
GO:2000159	regulation of planar cell polarity pathway involved in heart morphogenesis	1	1	1	Biological Process	0.0222274	0.0996103
GO:2000160	negative regulation of planar cell polarity pathway involved in heart morphogenesis	1	1	1	Biological Process	0.0222274	0.0996103
GO:2000161	regulation of planar cell polarity pathway involved in cardiac right atrium morphogenesis	1	1	1	Biological Process	0.0222274	0.0996103
GO:2000162	negative regulation of planar cell polarity pathway involved in cardiac right atrium morphogenesis	1	1	1	Biological Process	0.0222274	0.0996103
GO:2000163	regulation of planar cell polarity pathway involved in outflow tract morphogenesis	1	1	1	Biological Process	0.0222274	0.0996103
GO:2000164	negative regulation of planar cell polarity pathway involved in outflow tract morphogenesis	1	1	1	Biological Process	0.0222274	0.0996103
GO:2000165	regulation of planar cell polarity pathway involved in pericardium morphogenesis	1	1	1	Biological Process	0.0222274	0.0996103
GO:2000166	negative regulation of planar cell polarity pathway involved in pericardium morphogenesis	1	1	1	Biological Process	0.0222274	0.0996103
GO:2000168	negative regulation of planar cell polarity pathway involved in neural tube closure	1	1	1	Biological Process	0.0222274	0.0996103
GO:2000283	negative regulation of cellular amino acid biosynthetic process	1	1	1	Biological Process	0.0222274	0.0996103
GO:2000746	regulation of defecation rhythm	1	1	1	Biological Process	0.0222274	0.0996103
GO:2000795	negative regulation of epithelial cell proliferation involved in lung morphogenesis	1	1	1	Biological Process	0.0222274	0.0996103
GO:2000808	negative regulation of synaptic vesicle clustering	1	1	1	Biological Process	0.0222274	0.0996103
GO:2000853	negative regulation of corticosterone secretion	1	1	1	Biological Process	0.0222274	0.0996103
GO:2001029	regulation of cellular glucuronidation	1	1	1	Biological Process	0.0222274	0.0996103
GO:2001031	positive regulation of cellular glucuronidation	1	1	1	Biological Process	0.0222274	0.0996103
GO:2001112	regulation of cellular response to hepatocyte growth factor stimulus	1	1	1	Biological Process	0.0222274	0.0996103
GO:2001113	negative regulation of cellular response to hepatocyte growth factor stimulus	1	1	1	Biological Process	0.0222274	0.0996103
GO:0005021	vascular endothelial growth factor-activated receptor activity	2	7	0.286	Molecular Function	0.00943995	0.100325
GO:0099512	supramolecular fiber	27	818	0.033	Cellular Component	0.0275712	0.101999
GO:0032535	regulation of cellular component size	16	413	0.039	Biological Process	0.0228715	0.102419
GO:0048332	mesoderm morphogenesis	6	99	0.061	Biological Process	0.0230811	0.10328
GO:0014032	neural crest cell development	5	73	0.068	Biological Process	0.0231613	0.103461
GO:0045913	positive regulation of carbohydrate metabolic process	5	73	0.068	Biological Process	0.0231613	0.103461
GO:0035904	aorta development	4	49	0.082	Biological Process	0.0232093	0.103461
GO:0045197	establishment or maintenance of epithelial cell apical/basal polarity	4	49	0.082	Biological Process	0.0232093	0.103461
GO:0060999	positive regulation of dendritic spine development	4	49	0.082	Biological Process	0.0232093	0.103461
GO:0010675	regulation of cellular carbohydrate metabolic process	8	156	0.051	Biological Process	0.0234658	0.104471
GO:0001937	negative regulation of endothelial cell proliferation	3	28	0.107	Biological Process	0.023659	0.104471
GO:0002087	regulation of respiratory gaseous exchange by neurological system process	2	11	0.182	Biological Process	0.0237361	0.104471
GO:0003190	atrioventricular valve formation	2	11	0.182	Biological Process	0.0237361	0.104471
GO:0007039	protein catabolic process in the vacuole	2	11	0.182	Biological Process	0.0237361	0.104471
GO:0007446	imaginal disc growth	2	11	0.182	Biological Process	0.0237361	0.104471
GO:0010649	regulation of cell communication by electrical coupling	2	11	0.182	Biological Process	0.0237361	0.104471
GO:0014010	Schwann cell proliferation	2	11	0.182	Biological Process	0.0237361	0.104471
GO:0021932	hindbrain radial glia guided cell migration	2	11	0.182	Biological Process	0.0237361	0.104471
GO:0032836	glomerular basement membrane development	2	11	0.182	Biological Process	0.0237361	0.104471
GO:0032926	negative regulation of activin receptor signaling pathway	2	11	0.182	Biological Process	0.0237361	0.104471
GO:0043116	negative regulation of vascular permeability	2	11	0.182	Biological Process	0.0237361	0.104471
GO:0044332	Wnt signaling pathway involved in dorsal/ventral axis specification	2	11	0.182	Biological Process	0.0237361	0.104471
GO:0044557	relaxation of smooth muscle	2	11	0.182	Biological Process	0.0237361	0.104471
GO:0048143	astrocyte activation	2	11	0.182	Biological Process	0.0237361	0.104471
GO:0060839	endothelial cell fate commitment	2	11	0.182	Biological Process	0.0237361	0.104471
GO:0061140	lung secretory cell differentiation	2	11	0.182	Biological Process	0.0237361	0.104471
GO:0010608	posttranscriptional regulation of gene expression	21	591	0.036	Biological Process	0.0239148	0.105179
GO:0071004	U2-type prespliceosome	3	30	0.1	Cellular Component	0.0286288	0.105366
GO:0060402	calcium ion transport into cytosol	7	128	0.055	Biological Process	0.0243067	0.106823
GO:0046058	cAMP metabolic process	5	74	0.068	Biological Process	0.0244027	0.107068
GO:0055006	cardiac cell development	5	74	0.068	Biological Process	0.0244027	0.107068
GO:0036293	response to decreased oxygen levels	13	315	0.041	Biological Process	0.0244169	0.107068
GO:0071822	protein complex subunit organization	62	2182	0.028	Biological Process	0.0244486	0.107128
GO:0016192	vesicle-mediated transport	53	1820	0.029	Biological Process	0.0245354	0.107429
GO:0046983	protein dimerization activity	43	1359	0.032	Molecular Function	0.01022	0.107472
GO:0043394	proteoglycan binding	4	39	0.103	Molecular Function	0.0103685	0.107897
GO:0006027	glycosaminoglycan catabolic process	4	50	0.08	Biological Process	0.0247988	0.108341
GO:0010470	regulation of gastrulation	4	50	0.08	Biological Process	0.0247988	0.108341
GO:0060337	type I interferon signaling pathway	4	50	0.08	Biological Process	0.0247988	0.108341
GO:0030203	glycosaminoglycan metabolic process	9	188	0.048	Biological Process	0.024963	0.108978
GO:0044433	cytoplasmic vesicle part	35	1128	0.031	Cellular Component	0.0299429	0.109637
GO:0014020	primary neural tube formation	6	101	0.059	Biological Process	0.0251731	0.109733
GO:0045446	endothelial cell differentiation	6	101	0.059	Biological Process	0.0251731	0.109733
GO:0070555	response to interleukin-1	7	129	0.054	Biological Process	0.0252303	0.109902
GO:0031329	regulation of cellular catabolic process	26	778	0.033	Biological Process	0.0256138	0.11149
GO:0034097	response to cytokine	29	890	0.033	Biological Process	0.0256412	0.111527
GO:0016301	kinase activity	36	1097	0.033	Molecular Function	0.0108375	0.111615
GO:0050803	regulation of synapse structure or activity	15	385	0.039	Biological Process	0.0258659	0.112273
GO:0009886	post-embryonic morphogenesis	8	159	0.05	Biological Process	0.025924	0.112273
GO:0003298	physiological muscle hypertrophy	3	29	0.103	Biological Process	0.0259646	0.112273
GO:0003301	physiological cardiac muscle hypertrophy	3	29	0.103	Biological Process	0.0259646	0.112273
GO:0007591	molting cycle, chitin-based cuticle	3	29	0.103	Biological Process	0.0259646	0.112273
GO:0030728	ovulation	3	29	0.103	Biological Process	0.0259646	0.112273
GO:0061049	cell growth involved in cardiac muscle cell development	3	29	0.103	Biological Process	0.0259646	0.112273
GO:0085029	extracellular matrix assembly	3	29	0.103	Biological Process	0.0259646	0.112273
GO:0046982	protein heterodimerization activity	20	518	0.039	Molecular Function	0.0111154	0.113309
GO:0071010	prespliceosome	3	31	0.097	Cellular Component	0.0311862	0.113597
GO:0044431	Golgi apparatus part	29	903	0.032	Cellular Component	0.0313425	0.113597
GO:0019902	phosphatase binding	10	195	0.051	Molecular Function	0.0113627	0.113806
GO:0015085	calcium ion transmembrane transporter activity	9	166	0.054	Molecular Function	0.011392	0.113806
GO:0090596	sensory organ morphogenesis	15	386	0.039	Biological Process	0.0263881	0.11402
GO:0007424	open tracheal system development	4	51	0.078	Biological Process	0.0264524	0.114048
GO:0045428	regulation of nitric oxide biosynthetic process	4	51	0.078	Biological Process	0.0264524	0.114048
GO:0060395	SMAD protein signal transduction	4	51	0.078	Biological Process	0.0264524	0.114048
GO:0048545	response to steroid hormone	20	562	0.036	Biological Process	0.0267192	0.115114
GO:0031982	vesicle	57	2005	0.028	Cellular Component	0.0319658	0.11527
GO:0048786	presynaptic active zone	4	54	0.074	Cellular Component	0.0321351	0.115299
GO:1900542	regulation of purine nucleotide metabolic process	7	131	0.053	Biological Process	0.027149	0.116828
GO:0010558	negative regulation of macromolecule biosynthetic process	47	1592	0.03	Biological Process	0.0271564	0.116828
GO:0043220	Schmidt-Lanterman incisure	2	13	0.154	Cellular Component	0.0328949	0.117435
GO:1903507	negative regulation of nucleic acid-templated transcription	39	1280	0.03	Biological Process	0.0278307	0.119642
GO:0003222	ventricular trabecula myocardium morphogenesis	2	12	0.167	Biological Process	0.0280704	0.119851
GO:0008363	larval chitin-based cuticle development	2	12	0.167	Biological Process	0.0280704	0.119851
GO:0010881	regulation of cardiac muscle contraction by regulation of the release of sequestered calcium ion	2	12	0.167	Biological Process	0.0280704	0.119851
GO:0042337	cuticle development involved in chitin-based cuticle molting cycle	2	12	0.167	Biological Process	0.0280704	0.119851
GO:0060766	negative regulation of androgen receptor signaling pathway	2	12	0.167	Biological Process	0.0280704	0.119851
GO:0071397	cellular response to cholesterol	2	12	0.167	Biological Process	0.0280704	0.119851
GO:1902668	negative regulation of axon guidance	2	12	0.167	Biological Process	0.0280704	0.119851
GO:2000052	positive regulation of non-canonical Wnt signaling pathway	2	12	0.167	Biological Process	0.0280704	0.119851
GO:0010594	regulation of endothelial cell migration	7	132	0.053	Biological Process	0.0281446	0.119851
GO:0030514	negative regulation of BMP signaling pathway	4	52	0.077	Biological Process	0.0281707	0.119851
GO:0071357	cellular response to type I interferon	4	52	0.077	Biological Process	0.0281707	0.119851
GO:0001933	negative regulation of protein phosphorylation	16	424	0.038	Biological Process	0.028254	0.119851
GO:0050878	regulation of body fluid levels	16	424	0.038	Biological Process	0.028254	0.119851
GO:0048878	chemical homeostasis	33	1050	0.031	Biological Process	0.0283794	0.119851
GO:0007472	wing disc morphogenesis	5	77	0.065	Biological Process	0.0283805	0.119851
GO:0014823	response to activity	5	77	0.065	Biological Process	0.0283805	0.119851
GO:0042475	odontogenesis of dentin-containing tooth	5	77	0.065	Biological Process	0.0283805	0.119851
GO:0006110	regulation of glycolytic process	3	30	0.1	Biological Process	0.0283864	0.119851
GO:0006296	nucleotide-excision repair, DNA incision, 5'-to lesion	3	30	0.1	Biological Process	0.0283864	0.119851
GO:0010591	regulation of lamellipodium assembly	3	30	0.1	Biological Process	0.0283864	0.119851
GO:0030811	regulation of nucleotide catabolic process	3	30	0.1	Biological Process	0.0283864	0.119851
GO:0043278	response to morphine	3	30	0.1	Biological Process	0.0283864	0.119851
GO:0046716	muscle cell cellular homeostasis	3	30	0.1	Biological Process	0.0283864	0.119851
GO:1902253	regulation of intrinsic apoptotic signaling pathway by p53 class mediator	3	30	0.1	Biological Process	0.0283864	0.119851
GO:2000831	regulation of steroid hormone secretion	3	30	0.1	Biological Process	0.0283864	0.119851
GO:0008344	adult locomotory behavior	6	104	0.058	Biological Process	0.0285421	0.120337
GO:0051928	positive regulation of calcium ion transport	6	104	0.058	Biological Process	0.0285421	0.120337
GO:0031400	negative regulation of protein modification process	24	712	0.034	Biological Process	0.0286196	0.120577
GO:0021915	neural tube development	9	193	0.047	Biological Process	0.0289058	0.12161
GO:0034612	response to tumor necrosis factor	9	193	0.047	Biological Process	0.0289058	0.12161
GO:0030879	mammary gland development	7	133	0.053	Biological Process	0.0291647	0.122525
GO:0050880	regulation of blood vessel size	7	133	0.053	Biological Process	0.0291647	0.122525
GO:0030911	TPR domain binding	2	8	0.25	Molecular Function	0.0124045	0.122694
GO:0000910	cytokinesis	14	357	0.039	Biological Process	0.0292516	0.122803
GO:0030674	protein binding, bridging	10	198	0.051	Molecular Function	0.0125465	0.122882
GO:0030003	cellular cation homeostasis	20	568	0.035	Biological Process	0.0294263	0.123449
GO:0048569	post-embryonic organ development	9	194	0.046	Biological Process	0.0297439	0.124692
GO:0002088	lens development in camera-type eye	5	78	0.064	Biological Process	0.0297923	0.124807
GO:0021575	hindbrain morphogenesis	4	53	0.075	Biological Process	0.0299539	0.125154
GO:0032233	positive regulation of actin filament bundle assembly	4	53	0.075	Biological Process	0.0299539	0.125154
GO:0048521	negative regulation of behavior	4	53	0.075	Biological Process	0.0299539	0.125154
GO:2000113	negative regulation of cellular macromolecule biosynthetic process	45	1523	0.03	Biological Process	0.0299599	0.125154
GO:0045892	negative regulation of transcription, DNA-templated	38	1249	0.03	Biological Process	0.0302755	0.126383
GO:0055065	metal ion homeostasis	20	570	0.035	Biological Process	0.0303732	0.126701
GO:0042177	negative regulation of protein catabolic process	8	164	0.049	Biological Process	0.0304104	0.126767
GO:0016331	morphogenesis of embryonic epithelium	9	195	0.046	Biological Process	0.0305988	0.127463
GO:0008092	cytoskeletal protein binding	31	924	0.034	Molecular Function	0.0131592	0.127632
GO:0016322	neuron remodeling	3	31	0.097	Biological Process	0.0309238	0.128454
GO:0035222	wing disc pattern formation	3	31	0.097	Biological Process	0.0309238	0.128454
GO:0035929	steroid hormone secretion	3	31	0.097	Biological Process	0.0309238	0.128454
GO:0055026	negative regulation of cardiac muscle tissue development	3	31	0.097	Biological Process	0.0309238	0.128454
GO:0052548	regulation of endopeptidase activity	13	326	0.04	Biological Process	0.0310592	0.128926
GO:1902679	negative regulation of RNA biosynthetic process	39	1291	0.03	Biological Process	0.0312291	0.129527
GO:0043502	regulation of muscle adaptation	5	79	0.063	Biological Process	0.0312476	0.129527
GO:0006140	regulation of nucleotide metabolic process	7	135	0.052	Biological Process	0.0312791	0.129566
GO:0051705	multi-organism behavior	8	165	0.048	Biological Process	0.0313677	0.129842
GO:0043395	heparan sulfate proteoglycan binding	3	23	0.13	Molecular Function	0.0135319	0.129984
GO:0008582	regulation of synaptic growth at neuromuscular junction	4	54	0.074	Biological Process	0.0318024	0.131457
GO:0034394	protein localization to cell surface	4	54	0.074	Biological Process	0.0318024	0.131457
GO:0051253	negative regulation of RNA metabolic process	41	1372	0.03	Biological Process	0.0320498	0.132388
GO:0007265	Ras protein signal transduction	14	362	0.039	Biological Process	0.032348	0.133433
GO:1904951	positive regulation of establishment of protein localization	14	362	0.039	Biological Process	0.032348	0.133433
GO:0043296	apical junction complex	7	140	0.05	Cellular Component	0.0375657	0.133442
GO:0010544	negative regulation of platelet activation	2	13	0.154	Biological Process	0.032694	0.133463
GO:0010715	regulation of extracellular matrix disassembly	2	13	0.154	Biological Process	0.032694	0.133463
GO:0035017	cuticle pattern formation	2	13	0.154	Biological Process	0.032694	0.133463
GO:0035215	genital disc development	2	13	0.154	Biological Process	0.032694	0.133463
GO:0035641	locomotory exploration behavior	2	13	0.154	Biological Process	0.032694	0.133463
GO:0035930	corticosteroid hormone secretion	2	13	0.154	Biological Process	0.032694	0.133463
GO:0042052	rhabdomere development	2	13	0.154	Biological Process	0.032694	0.133463
GO:0042118	endothelial cell activation	2	13	0.154	Biological Process	0.032694	0.133463
GO:0042661	regulation of mesodermal cell fate specification	2	13	0.154	Biological Process	0.032694	0.133463
GO:0060044	negative regulation of cardiac muscle cell proliferation	2	13	0.154	Biological Process	0.032694	0.133463
GO:0060134	prepulse inhibition	2	13	0.154	Biological Process	0.032694	0.133463
GO:0070208	protein heterotrimerization	2	13	0.154	Biological Process	0.032694	0.133463
GO:0072520	seminiferous tubule development	2	13	0.154	Biological Process	0.032694	0.133463
GO:0097106	postsynaptic density organization	2	13	0.154	Biological Process	0.032694	0.133463
GO:2000846	regulation of corticosteroid hormone secretion	2	13	0.154	Biological Process	0.032694	0.133463
GO:0003725	double-stranded RNA binding	5	65	0.077	Molecular Function	0.0141554	0.133468
GO:0061134	peptidase regulator activity	10	202	0.05	Molecular Function	0.0142667	0.133468
GO:0005262	calcium channel activity	7	116	0.06	Molecular Function	0.0142954	0.133468
GO:0003300	cardiac muscle hypertrophy	5	80	0.062	Biological Process	0.0327468	0.133586
GO:0008380	RNA splicing	19	539	0.035	Biological Process	0.0329073	0.134062
GO:0055082	cellular chemical homeostasis	24	722	0.033	Biological Process	0.0329089	0.134062
GO:0003690	double-stranded DNA binding	31	931	0.033	Molecular Function	0.014506	0.13418
GO:0016529	sarcoplasmic reticulum	4	57	0.07	Cellular Component	0.0381307	0.134779
GO:0030307	positive regulation of cell growth	8	167	0.048	Biological Process	0.033344	0.135741
GO:0000281	mitotic cytokinesis	6	108	0.056	Biological Process	0.0334777	0.135845
GO:0035296	regulation of tube diameter	6	108	0.056	Biological Process	0.0334777	0.135845
GO:0060401	cytosolic calcium ion transport	7	137	0.051	Biological Process	0.033494	0.135845
GO:0071345	cellular response to cytokine stimulus	26	798	0.033	Biological Process	0.0334959	0.135845
GO:0046879	hormone secretion	12	296	0.041	Biological Process	0.0335652	0.135845
GO:0014072	response to isoquinoline alkaloid	3	32	0.094	Biological Process	0.0335762	0.135845
GO:0033683	nucleotide-excision repair, DNA incision	3	32	0.094	Biological Process	0.0335762	0.135845
GO:0048662	negative regulation of smooth muscle cell proliferation	3	32	0.094	Biological Process	0.0335762	0.135845
GO:0060914	heart formation	3	32	0.094	Biological Process	0.0335762	0.135845
GO:0001706	endoderm formation	4	55	0.073	Biological Process	0.0337165	0.13604
GO:0001751	compound eye photoreceptor cell differentiation	4	55	0.073	Biological Process	0.0337165	0.13604
GO:0034340	response to type I interferon	4	55	0.073	Biological Process	0.0337165	0.13604
GO:0044060	regulation of endocrine process	4	55	0.073	Biological Process	0.0337165	0.13604
GO:0010466	negative regulation of peptidase activity	9	199	0.045	Biological Process	0.0341899	0.137696
GO:0002027	regulation of heart rate	5	81	0.062	Biological Process	0.0342901	0.137696
GO:0007215	glutamate receptor signaling pathway	5	81	0.062	Biological Process	0.0342901	0.137696
GO:0014896	muscle hypertrophy	5	81	0.062	Biological Process	0.0342901	0.137696
GO:0014897	striated muscle hypertrophy	5	81	0.062	Biological Process	0.0342901	0.137696
GO:0035249	synaptic transmission, glutamatergic	5	81	0.062	Biological Process	0.0342901	0.137696
GO:0048645	organ formation	5	81	0.062	Biological Process	0.0342901	0.137696
GO:0005790	smooth endoplasmic reticulum	3	34	0.088	Cellular Component	0.03955	0.139107
GO:1901363	heterocyclic compound binding	155	6111	0.025	Molecular Function	0.015467	0.139285
GO:0000987	core promoter proximal region sequence-specific DNA binding	18	466	0.039	Molecular Function	0.0154761	0.139285
GO:0001159	core promoter proximal region DNA binding	18	466	0.039	Molecular Function	0.0154761	0.139285
GO:0043209	myelin sheath	7	142	0.049	Cellular Component	0.0400715	0.139348
GO:0001725	stress fiber	4	58	0.069	Cellular Component	0.0402621	0.139348
GO:0097517	contractile actin filament bundle	4	58	0.069	Cellular Component	0.0402621	0.139348
GO:0016324	apical plasma membrane	12	304	0.039	Cellular Component	0.0406799	0.139348
GO:0043197	dendritic spine	8	174	0.046	Cellular Component	0.0415865	0.139348
GO:0044309	neuron spine	8	175	0.046	Cellular Component	0.0427719	0.139348
GO:0043218	compact myelin	2	15	0.133	Cellular Component	0.043009	0.139348
GO:0055120	striated muscle dense body	2	15	0.133	Cellular Component	0.043009	0.139348
GO:0000308	cytoplasmic cyclin-dependent protein kinase holoenzyme complex	1	2	0.5	Cellular Component	0.0441075	0.139348
GO:0005896	interleukin-6 receptor complex	1	2	0.5	Cellular Component	0.0441075	0.139348
GO:0005900	oncostatin-M receptor complex	1	2	0.5	Cellular Component	0.0441075	0.139348
GO:0031257	cell trailing edge membrane	1	2	0.5	Cellular Component	0.0441075	0.139348
GO:0033269	internode region of axon	1	2	0.5	Cellular Component	0.0441075	0.139348
GO:0034679	integrin alpha9-beta1 complex	1	2	0.5	Cellular Component	0.0441075	0.139348
GO:0034693	U11/U12 snRNP	1	2	0.5	Cellular Component	0.0441075	0.139348
GO:0034751	aryl hydrocarbon receptor complex	1	2	0.5	Cellular Component	0.0441075	0.139348
GO:0042720	mitochondrial inner membrane peptidase complex	1	2	0.5	Cellular Component	0.0441075	0.139348
GO:0045170	spectrosome	1	2	0.5	Cellular Component	0.0441075	0.139348
GO:0045298	tubulin complex	1	2	0.5	Cellular Component	0.0441075	0.139348
GO:0071148	TEAD-1-YAP complex	1	2	0.5	Cellular Component	0.0441075	0.139348
GO:0097635	extrinsic component of autophagosome membrane	1	2	0.5	Cellular Component	0.0441075	0.139348
GO:0098846	podocyte foot	1	2	0.5	Cellular Component	0.0441075	0.139348
GO:1990913	sperm head plasma membrane	1	2	0.5	Cellular Component	0.0441075	0.139348
GO:0007560	imaginal disc morphogenesis	6	109	0.055	Biological Process	0.0347925	0.139524
GO:1903310	positive regulation of chromatin modification	6	109	0.055	Biological Process	0.0347925	0.139524
GO:0010563	negative regulation of phosphorus metabolic process	20	579	0.035	Biological Process	0.03492	0.139845
GO:0045936	negative regulation of phosphate metabolic process	20	579	0.035	Biological Process	0.03492	0.139845
GO:0017166	vinculin binding	2	9	0.222	Molecular Function	0.0157182	0.140201
GO:0046434	organophosphate catabolic process	9	200	0.045	Biological Process	0.0351313	0.140596
GO:1903651	positive regulation of cytoplasmic transport	8	169	0.047	Biological Process	0.0354033	0.141589
GO:0030512	negative regulation of transforming growth factor beta receptor signaling pathway	4	56	0.071	Biological Process	0.0356963	0.142568
GO:0060193	positive regulation of lipase activity	4	56	0.071	Biological Process	0.0356963	0.142568
GO:0042303	molting cycle	7	139	0.05	Biological Process	0.0358111	0.142811
GO:0017145	stem cell division	5	82	0.061	Biological Process	0.0358778	0.142811
GO:0035120	post-embryonic appendage morphogenesis	5	82	0.061	Biological Process	0.0358778	0.142811
GO:0042246	tissue regeneration	5	82	0.061	Biological Process	0.0358778	0.142811
GO:0048678	response to axon injury	5	82	0.061	Biological Process	0.0358778	0.142811
GO:0006112	energy reserve metabolic process	6	110	0.055	Biological Process	0.0361403	0.143662
GO:0061326	renal tubule development	6	110	0.055	Biological Process	0.0361403	0.143662
GO:0010665	regulation of cardiac muscle cell apoptotic process	3	33	0.091	Biological Process	0.036343	0.143695
GO:0014047	glutamate secretion	3	33	0.091	Biological Process	0.036343	0.143695
GO:0014888	striated muscle adaptation	3	33	0.091	Biological Process	0.036343	0.143695
GO:0032228	regulation of synaptic transmission, GABAergic	3	33	0.091	Biological Process	0.036343	0.143695
GO:0036445	neuronal stem cell division	3	33	0.091	Biological Process	0.036343	0.143695
GO:0044319	wound healing, spreading of cells	3	33	0.091	Biological Process	0.036343	0.143695
GO:0055057	neuroblast division	3	33	0.091	Biological Process	0.036343	0.143695
GO:0090505	epiboly involved in wound healing	3	33	0.091	Biological Process	0.036343	0.143695
GO:0006810	transport	134	5281	0.025	Biological Process	0.0366308	0.144736
GO:0060627	regulation of vesicle-mediated transport	18	510	0.035	Biological Process	0.0368144	0.145364
GO:0032504	multicellular organism reproduction	36	1191	0.03	Biological Process	0.0373507	0.146575
GO:0050890	cognition	13	335	0.039	Biological Process	0.0373988	0.146575
GO:0035114	imaginal disc-derived appendage morphogenesis	5	83	0.06	Biological Process	0.0375101	0.146575
GO:0043255	regulation of carbohydrate biosynthetic process	5	83	0.06	Biological Process	0.0375101	0.146575
GO:0001709	cell fate determination	6	111	0.054	Biological Process	0.0375211	0.146575
GO:0072009	nephron epithelium development	6	111	0.054	Biological Process	0.0375211	0.146575
GO:0006109	regulation of carbohydrate metabolic process	8	171	0.047	Biological Process	0.0375471	0.146575
GO:0003128	heart field specification	2	14	0.143	Biological Process	0.0375922	0.146575
GO:0003161	cardiac conduction system development	2	14	0.143	Biological Process	0.0375922	0.146575
GO:0032230	positive regulation of synaptic transmission, GABAergic	2	14	0.143	Biological Process	0.0375922	0.146575
GO:0040009	regulation of growth rate	2	14	0.143	Biological Process	0.0375922	0.146575
GO:0044065	regulation of respiratory system process	2	14	0.143	Biological Process	0.0375922	0.146575
GO:0051593	response to folic acid	2	14	0.143	Biological Process	0.0375922	0.146575
GO:0060307	regulation of ventricular cardiac muscle cell membrane repolarization	2	14	0.143	Biological Process	0.0375922	0.146575
GO:0060896	neural plate pattern specification	2	14	0.143	Biological Process	0.0375922	0.146575
GO:0061000	negative regulation of dendritic spine development	2	14	0.143	Biological Process	0.0375922	0.146575
GO:0071380	cellular response to prostaglandin E stimulus	2	14	0.143	Biological Process	0.0375922	0.146575
GO:0071871	response to epinephrine	2	14	0.143	Biological Process	0.0375922	0.146575
GO:0097242	beta-amyloid clearance	2	14	0.143	Biological Process	0.0375922	0.146575
GO:0006873	cellular ion homeostasis	20	584	0.034	Biological Process	0.037655	0.146723
GO:0048488	synaptic vesicle endocytosis	4	57	0.07	Biological Process	0.037742	0.146772
GO:0048635	negative regulation of muscle organ development	4	57	0.07	Biological Process	0.037742	0.146772
GO:0098739	import across plasma membrane	4	57	0.07	Biological Process	0.037742	0.146772
GO:0002376	immune system process	67	2442	0.027	Biological Process	0.0378706	0.147175
GO:0006022	aminoglycan metabolic process	9	203	0.044	Biological Process	0.0380619	0.147821
GO:0005905	coated pit	4	61	0.066	Cellular Component	0.0470548	0.148005
GO:0009991	response to extracellular stimulus	24	733	0.033	Biological Process	0.0381704	0.148145
GO:0001838	embryonic epithelial tube formation	7	141	0.05	Biological Process	0.0382319	0.148287
GO:0006470	protein dephosphorylation	14	371	0.038	Biological Process	0.0385117	0.149274
GO:0007519	skeletal muscle tissue development	8	172	0.047	Biological Process	0.0386509	0.149705
GO:0033036	macromolecule localization	88	3321	0.026	Biological Process	0.0386736	0.149705
GO:0050750	low-density lipoprotein particle receptor binding	3	25	0.12	Molecular Function	0.0170155	0.149966
GO:0097159	organic cyclic compound binding	156	6173	0.025	Molecular Function	0.0172288	0.149966
GO:0000982	transcription factor activity, RNA polymerase II core promoter proximal region sequence-specific binding	16	403	0.04	Molecular Function	0.0172633	0.149966
GO:0043412	macromolecule modification	112	4343	0.026	Biological Process	0.0390508	0.15106
GO:0045637	regulation of myeloid cell differentiation	9	204	0.044	Biological Process	0.0390748	0.15106
GO:0001710	mesodermal cell fate commitment	3	34	0.088	Biological Process	0.0392232	0.15114
GO:0001893	maternal placenta development	3	34	0.088	Biological Process	0.0392232	0.15114
GO:0048713	regulation of oligodendrocyte differentiation	3	34	0.088	Biological Process	0.0392232	0.15114
GO:0060441	epithelial tube branching involved in lung morphogenesis	3	34	0.088	Biological Process	0.0392232	0.15114
GO:1904705	regulation of vascular smooth muscle cell proliferation	3	34	0.088	Biological Process	0.0392232	0.15114
GO:0071437	invadopodium	2	16	0.125	Cellular Component	0.0484437	0.151705
GO:0035150	regulation of tube size	7	142	0.049	Biological Process	0.0394816	0.151937
GO:1903036	positive regulation of response to wounding	7	142	0.049	Biological Process	0.0394816	0.151937
GO:0070588	calcium ion transmembrane transport	11	270	0.041	Biological Process	0.0395648	0.152071
GO:0050896	response to stimulus	247	10343	0.024	Biological Process	0.0395678	0.152071
GO:0019954	asexual reproduction	10	237	0.042	Biological Process	0.0396502	0.152289
GO:0032103	positive regulation of response to external stimulus	13	338	0.038	Biological Process	0.0397034	0.152377
GO:0048844	artery morphogenesis	4	58	0.069	Biological Process	0.0398537	0.152377
GO:0051966	regulation of synaptic transmission, glutamatergic	4	58	0.069	Biological Process	0.0398537	0.152377
GO:0060986	endocrine hormone secretion	4	58	0.069	Biological Process	0.0398537	0.152377
GO:1903078	positive regulation of protein localization to plasma membrane	4	58	0.069	Biological Process	0.0398537	0.152377
GO:1903845	negative regulation of cellular response to transforming growth factor beta stimulus	4	58	0.069	Biological Process	0.0398537	0.152377
GO:1904396	regulation of neuromuscular junction development	4	58	0.069	Biological Process	0.0398537	0.152377
GO:0034622	cellular macromolecular complex assembly	37	1237	0.03	Biological Process	0.0400539	0.152499
GO:0021549	cerebellum development	6	113	0.053	Biological Process	0.0403829	0.152499
GO:0048749	compound eye development	6	113	0.053	Biological Process	0.0403829	0.152499
GO:0061053	somite development	6	113	0.053	Biological Process	0.0403829	0.152499
GO:0006417	regulation of translation	17	480	0.035	Biological Process	0.0405393	0.152499
GO:0019438	aromatic compound biosynthetic process	121	4738	0.026	Biological Process	0.0408515	0.152499
GO:0048737	imaginal disc-derived appendage development	5	85	0.059	Biological Process	0.0409094	0.152499
GO:0051952	regulation of amine transport	5	85	0.059	Biological Process	0.0409094	0.152499
GO:1903055	positive regulation of extracellular matrix organization	8	174	0.046	Biological Process	0.0409234	0.152499
GO:0033993	response to lipid	30	968	0.031	Biological Process	0.04155	0.152499
GO:0035050	embryonic heart tube development	6	114	0.053	Biological Process	0.0418641	0.152499
GO:0032413	negative regulation of ion transmembrane transporter activity	4	59	0.068	Biological Process	0.0420315	0.152499
GO:0051058	negative regulation of small GTPase mediated signal transduction	4	59	0.068	Biological Process	0.0420315	0.152499
GO:0035148	tube formation	8	175	0.046	Biological Process	0.0420923	0.152499
GO:0010092	specification of organ identity	3	35	0.086	Biological Process	0.0422157	0.152499
GO:0010656	negative regulation of muscle cell apoptotic process	3	35	0.086	Biological Process	0.0422157	0.152499
GO:0010662	regulation of striated muscle cell apoptotic process	3	35	0.086	Biological Process	0.0422157	0.152499
GO:0042051	compound eye photoreceptor development	3	35	0.086	Biological Process	0.0422157	0.152499
GO:0060033	anatomical structure regression	3	35	0.086	Biological Process	0.0422157	0.152499
GO:0060325	face morphogenesis	3	35	0.086	Biological Process	0.0422157	0.152499
GO:1990874	vascular smooth muscle cell proliferation	3	35	0.086	Biological Process	0.0422157	0.152499
GO:0001745	compound eye morphogenesis	5	86	0.058	Biological Process	0.0426768	0.152499
GO:0006198	cAMP catabolic process	2	15	0.133	Biological Process	0.0427504	0.152499
GO:0010566	regulation of ketone biosynthetic process	2	15	0.133	Biological Process	0.0427504	0.152499
GO:0019934	cGMP-mediated signaling	2	15	0.133	Biological Process	0.0427504	0.152499
GO:0030917	midbrain-hindbrain boundary development	2	15	0.133	Biological Process	0.0427504	0.152499
GO:0032793	positive regulation of CREB transcription factor activity	2	15	0.133	Biological Process	0.0427504	0.152499
GO:0045725	positive regulation of glycogen biosynthetic process	2	15	0.133	Biological Process	0.0427504	0.152499
GO:0048714	positive regulation of oligodendrocyte differentiation	2	15	0.133	Biological Process	0.0427504	0.152499
GO:0060215	primitive hemopoiesis	2	15	0.133	Biological Process	0.0427504	0.152499
GO:0072015	glomerular visceral epithelial cell development	2	15	0.133	Biological Process	0.0427504	0.152499
GO:0090179	planar cell polarity pathway involved in neural tube closure	2	15	0.133	Biological Process	0.0427504	0.152499
GO:1901017	negative regulation of potassium ion transmembrane transporter activity	2	15	0.133	Biological Process	0.0427504	0.152499
GO:2001044	regulation of integrin-mediated signaling pathway	2	15	0.133	Biological Process	0.0427504	0.152499
GO:0032880	regulation of protein localization	28	894	0.031	Biological Process	0.0429279	0.152499
GO:0051099	positive regulation of binding	8	176	0.045	Biological Process	0.0432832	0.152499
GO:0044703	multi-organism reproductive process	40	1364	0.029	Biological Process	0.0435294	0.152499
GO:0019725	cellular homeostasis	28	896	0.031	Biological Process	0.0439391	0.152499
GO:1901652	response to peptide	17	485	0.035	Biological Process	0.0439438	0.152499
GO:0000821	regulation of arginine metabolic process	1	2	0.5	Biological Process	0.0439619	0.152499
GO:0001868	regulation of complement activation, lectin pathway	1	2	0.5	Biological Process	0.0439619	0.152499
GO:0001869	negative regulation of complement activation, lectin pathway	1	2	0.5	Biological Process	0.0439619	0.152499
GO:0003252	negative regulation of cell proliferation involved in heart valve morphogenesis	1	2	0.5	Biological Process	0.0439619	0.152499
GO:0003274	endocardial cushion fusion	1	2	0.5	Biological Process	0.0439619	0.152499
GO:0003290	atrial septum secundum morphogenesis	1	2	0.5	Biological Process	0.0439619	0.152499
GO:0006864	pyrimidine nucleotide transport	1	2	0.5	Biological Process	0.0439619	0.152499
GO:0007319	negative regulation of oskar mRNA translation	1	2	0.5	Biological Process	0.0439619	0.152499
GO:0007415	defasciculation of motor neuron axon	1	2	0.5	Biological Process	0.0439619	0.152499
GO:0007436	larval salivary gland morphogenesis	1	2	0.5	Biological Process	0.0439619	0.152499
GO:0010625	positive regulation of Schwann cell proliferation	1	2	0.5	Biological Process	0.0439619	0.152499
GO:0010650	positive regulation of cell communication by electrical coupling	1	2	0.5	Biological Process	0.0439619	0.152499
GO:0010751	negative regulation of nitric oxide mediated signal transduction	1	2	0.5	Biological Process	0.0439619	0.152499
GO:0010908	regulation of heparan sulfate proteoglycan biosynthetic process	1	2	0.5	Biological Process	0.0439619	0.152499
GO:0010909	positive regulation of heparan sulfate proteoglycan biosynthetic process	1	2	0.5	Biological Process	0.0439619	0.152499
GO:0010920	negative regulation of inositol phosphate biosynthetic process	1	2	0.5	Biological Process	0.0439619	0.152499
GO:0014018	neuroblast fate specification	1	2	0.5	Biological Process	0.0439619	0.152499
GO:0014846	esophagus smooth muscle contraction	1	2	0.5	Biological Process	0.0439619	0.152499
GO:0014916	regulation of lung blood pressure	1	2	0.5	Biological Process	0.0439619	0.152499
GO:0021649	vestibulocochlear nerve structural organization	1	2	0.5	Biological Process	0.0439619	0.152499
GO:0021812	neuronal-glial interaction involved in cerebral cortex radial glia guided migration	1	2	0.5	Biological Process	0.0439619	0.152499
GO:0021840	directional guidance of interneurons involved in migration from the subpallium to the cortex	1	2	0.5	Biological Process	0.0439619	0.152499
GO:0021842	chemorepulsion involved in interneuron migration from the subpallium to the cortex	1	2	0.5	Biological Process	0.0439619	0.152499
GO:0021847	ventricular zone neuroblast division	1	2	0.5	Biological Process	0.0439619	0.152499
GO:0021874	Wnt signaling pathway involved in forebrain neuroblast division	1	2	0.5	Biological Process	0.0439619	0.152499
GO:0021966	corticospinal neuron axon guidance	1	2	0.5	Biological Process	0.0439619	0.152499
GO:0021997	neural plate axis specification	1	2	0.5	Biological Process	0.0439619	0.152499
GO:0030302	deoxynucleotide transport	1	2	0.5	Biological Process	0.0439619	0.152499
GO:0035063	nuclear speck organization	1	2	0.5	Biological Process	0.0439619	0.152499
GO:0035607	fibroblast growth factor receptor signaling pathway involved in orbitofrontal cortex development	1	2	0.5	Biological Process	0.0439619	0.152499
GO:0035668	TRAM-dependent toll-like receptor signaling pathway	1	2	0.5	Biological Process	0.0439619	0.152499
GO:0035669	TRAM-dependent toll-like receptor 4 signaling pathway	1	2	0.5	Biological Process	0.0439619	0.152499
GO:0036309	protein localization to M-band	1	2	0.5	Biological Process	0.0439619	0.152499
GO:0038129	ERBB3 signaling pathway	1	2	0.5	Biological Process	0.0439619	0.152499
GO:0038154	interleukin-11-mediated signaling pathway	1	2	0.5	Biological Process	0.0439619	0.152499
GO:0042062	long-term strengthening of neuromuscular junction	1	2	0.5	Biological Process	0.0439619	0.152499
GO:0043578	nuclear matrix organization	1	2	0.5	Biological Process	0.0439619	0.152499
GO:0043988	histone H3-S28 phosphorylation	1	2	0.5	Biological Process	0.0439619	0.152499
GO:0044334	canonical Wnt signaling pathway involved in positive regulation of epithelial to mesenchymal transition	1	2	0.5	Biological Process	0.0439619	0.152499
GO:0044335	canonical Wnt signaling pathway involved in neural crest cell differentiation	1	2	0.5	Biological Process	0.0439619	0.152499
GO:0044343	canonical Wnt signaling pathway involved in regulation of type B pancreatic cell proliferation	1	2	0.5	Biological Process	0.0439619	0.152499
GO:0045720	negative regulation of integrin biosynthetic process	1	2	0.5	Biological Process	0.0439619	0.152499
GO:0045763	negative regulation of cellular amino acid metabolic process	1	2	0.5	Biological Process	0.0439619	0.152499
GO:0045967	negative regulation of growth rate	1	2	0.5	Biological Process	0.0439619	0.152499
GO:0046011	regulation of oskar mRNA translation	1	2	0.5	Biological Process	0.0439619	0.152499
GO:0048099	anterior/posterior lineage restriction, imaginal disc	1	2	0.5	Biological Process	0.0439619	0.152499
GO:0048338	mesoderm structural organization	1	2	0.5	Biological Process	0.0439619	0.152499
GO:0048674	collateral sprouting of injured axon	1	2	0.5	Biological Process	0.0439619	0.152499
GO:0048688	negative regulation of sprouting of injured axon	1	2	0.5	Biological Process	0.0439619	0.152499
GO:0048815	hermaphrodite genitalia morphogenesis	1	2	0.5	Biological Process	0.0439619	0.152499
GO:0050924	positive regulation of negative chemotaxis	1	2	0.5	Biological Process	0.0439619	0.152499
GO:0051548	negative regulation of keratinocyte migration	1	2	0.5	Biological Process	0.0439619	0.152499
GO:0051563	smooth endoplasmic reticulum calcium ion homeostasis	1	2	0.5	Biological Process	0.0439619	0.152499
GO:0051620	norepinephrine uptake	1	2	0.5	Biological Process	0.0439619	0.152499
GO:0051621	regulation of norepinephrine uptake	1	2	0.5	Biological Process	0.0439619	0.152499
GO:0051867	general adaptation syndrome, behavioral process	1	2	0.5	Biological Process	0.0439619	0.152499
GO:0060355	positive regulation of cell adhesion molecule production	1	2	0.5	Biological Process	0.0439619	0.152499
GO:0060689	cell differentiation involved in salivary gland development	1	2	0.5	Biological Process	0.0439619	0.152499
GO:0060720	spongiotrophoblast cell proliferation	1	2	0.5	Biological Process	0.0439619	0.152499
GO:0060721	regulation of spongiotrophoblast cell proliferation	1	2	0.5	Biological Process	0.0439619	0.152499
GO:0060722	cell proliferation involved in embryonic placenta development	1	2	0.5	Biological Process	0.0439619	0.152499
GO:0060723	regulation of cell proliferation involved in embryonic placenta development	1	2	0.5	Biological Process	0.0439619	0.152499
GO:0060730	regulation of intestinal epithelial structure maintenance	1	2	0.5	Biological Process	0.0439619	0.152499
GO:0060980	cell migration involved in coronary vasculogenesis	1	2	0.5	Biological Process	0.0439619	0.152499
GO:0061141	lung ciliated cell differentiation	1	2	0.5	Biological Process	0.0439619	0.152499
GO:0061300	cerebellum vasculature development	1	2	0.5	Biological Process	0.0439619	0.152499
GO:0061324	canonical Wnt signaling pathway involved in positive regulation of cardiac outflow tract cell proliferation	1	2	0.5	Biological Process	0.0439619	0.152499
GO:0061347	planar cell polarity pathway involved in outflow tract morphogenesis	1	2	0.5	Biological Process	0.0439619	0.152499
GO:0061348	planar cell polarity pathway involved in ventricular septum morphogenesis	1	2	0.5	Biological Process	0.0439619	0.152499
GO:0061349	planar cell polarity pathway involved in cardiac right atrium morphogenesis	1	2	0.5	Biological Process	0.0439619	0.152499
GO:0061350	planar cell polarity pathway involved in cardiac muscle tissue morphogenesis	1	2	0.5	Biological Process	0.0439619	0.152499
[truncated: 5,625 more rows]

## Sheet: cluster13--GO
ID	Descrption	fg_num	bg_num	ratio	class	Pvalue	Qvalue
GO:0045202	synapse	166	935	0.178	Cellular Component	1.38626e-38	1.2712e-35
GO:0097458	neuron part	223	1590	0.14	Cellular Component	1.71175e-35	7.84839e-33
GO:0044456	synapse part	142	772	0.184	Cellular Component	1.31651e-34	3.67227e-32
GO:0071944	cell periphery	477	4958	0.096	Cellular Component	1.60186e-34	3.67227e-32
GO:0098794	postsynapse	107	471	0.227	Cellular Component	2.48654e-34	4.56032e-32
GO:0005886	plasma membrane	458	4722	0.097	Cellular Component	1.70916e-33	2.61216e-31
GO:0007399	nervous system development	294	2511	0.117	Biological Process	4.78472e-35	3.69715e-31
GO:0043005	neuron projection	185	1287	0.144	Cellular Component	1.85914e-30	2.43547e-28
GO:0097060	synaptic membrane	80	325	0.246	Cellular Component	2.57267e-28	2.94893e-26
GO:0097447	dendritic tree	113	604	0.187	Cellular Component	3.49025e-28	3.55617e-26
GO:0030425	dendrite	114	619	0.184	Cellular Component	8.31649e-28	7.62622e-26
GO:0044707	single-multicellular organism process	539	6322	0.085	Biological Process	2.67745e-29	1.03443e-25
GO:0036477	somatodendritic compartment	140	880	0.159	Cellular Component	2.67236e-27	2.22777e-25
GO:0030054	cell junction	151	1031	0.146	Cellular Component	1.47027e-25	1.12353e-23
GO:0022008	neurogenesis	217	1793	0.121	Biological Process	6.52896e-27	1.66988e-23
GO:0030182	neuron differentiation	196	1543	0.127	Biological Process	8.6444e-27	1.66988e-23
GO:0032501	multicellular organismal process	582	7183	0.081	Biological Process	2.08736e-26	3.22581e-23
GO:0048731	system development	428	4760	0.09	Biological Process	8.80005e-26	1.1333e-22
GO:0048699	generation of neurons	206	1696	0.121	Biological Process	1.1758e-25	1.29792e-22
GO:0045211	postsynaptic membrane	64	246	0.26	Cellular Component	2.88036e-24	2.03176e-22
GO:0044459	plasma membrane part	281	2668	0.105	Cellular Component	1.73448e-23	1.13608e-21
GO:0030424	axon	111	675	0.164	Cellular Component	7.34319e-23	4.48913e-21
GO:0007610	behavior	141	988	0.143	Biological Process	6.79775e-24	6.56578e-21
GO:0048666	neuron development	167	1283	0.13	Biological Process	7.8177e-24	6.71193e-21
GO:0007275	multicellular organism development	465	5443	0.085	Biological Process	1.34004e-23	1.03545e-20
GO:0042995	cell projection	232	2101	0.11	Cellular Component	1.20087e-21	6.88251e-20
GO:0031175	neuron projection development	148	1098	0.135	Biological Process	1.4306e-22	1.00493e-19
GO:0060076	excitatory synapse	63	270	0.233	Cellular Component	3.42718e-21	1.84866e-19
GO:0032279	asymmetric synapse	60	248	0.242	Cellular Component	4.40905e-21	2.24616e-19
GO:0007268	synaptic transmission	111	712	0.156	Biological Process	6.63431e-22	4.27194e-19
GO:0099537	trans-synaptic signaling	111	713	0.156	Biological Process	7.43722e-22	4.42057e-19
GO:0099536	synaptic signaling	111	715	0.155	Biological Process	9.33901e-22	5.15446e-19
GO:0098793	presynapse	81	429	0.189	Cellular Component	1.19922e-20	5.78779e-19
GO:0042391	regulation of membrane potential	76	386	0.197	Biological Process	2.92949e-21	1.50908e-18
GO:0014069	postsynaptic density	59	250	0.236	Cellular Component	3.52994e-20	1.61848e-18
GO:0003008	system process	214	1945	0.11	Biological Process	3.93856e-21	1.90208e-18
GO:0099572	postsynaptic specialization	59	252	0.234	Cellular Component	5.36679e-20	2.31906e-18
GO:0043025	neuronal cell body	99	611	0.162	Cellular Component	5.56373e-20	2.31906e-18
GO:0048856	anatomical structure development	488	5984	0.082	Biological Process	1.61634e-20	7.34672e-18
GO:0034702	ion channel complex	61	276	0.221	Cellular Component	2.70338e-19	1.07783e-17
GO:0044463	cell projection part	168	1416	0.119	Cellular Component	1.75377e-18	6.66367e-17
GO:0034703	cation channel complex	51	207	0.246	Cellular Component	1.8167e-18	6.66367e-17
GO:0044297	cell body	103	683	0.151	Cellular Component	1.92545e-18	6.79091e-17
GO:0050808	synapse organization	75	403	0.186	Biological Process	1.70632e-19	7.32487e-17
GO:0098590	plasma membrane region	138	1075	0.128	Cellular Component	4.39851e-18	1.49386e-16
GO:0007270	neuron-neuron synaptic transmission	43	148	0.291	Biological Process	4.03507e-19	1.641e-16
GO:0032502	developmental process	509	6416	0.079	Biological Process	4.87152e-19	1.88211e-16
GO:0044767	single-organism developmental process	503	6341	0.079	Biological Process	1.09919e-18	4.0445e-16
GO:0098589	membrane region	154	1277	0.121	Cellular Component	1.37783e-17	4.5124e-16
GO:0032879	regulation of localization	245	2470	0.099	Biological Process	2.52649e-18	8.87371e-16
GO:0033267	axon part	76	439	0.173	Cellular Component	3.43084e-17	1.08485e-15
GO:0050804	modulation of synaptic transmission	75	425	0.176	Biological Process	4.02981e-18	1.35384e-15
GO:0022839	ion gated channel activity	62	298	0.208	Molecular Function	1.16974e-18	2.026e-15
GO:0030030	cell projection organization	176	1578	0.112	Biological Process	7.76723e-18	2.50072e-15
GO:0006928	movement of cell or subcellular component	207	1992	0.104	Biological Process	1.60363e-17	4.95651e-15
GO:0031226	intrinsic component of plasma membrane	177	1596	0.111	Cellular Component	1.70562e-16	5.21351e-15
GO:0044708	single-organism behavior	89	578	0.154	Biological Process	2.34862e-17	6.97991e-15
GO:0007267	cell-cell signaling	160	1396	0.115	Biological Process	2.67243e-17	7.64811e-15
GO:0051239	regulation of multicellular organismal process	269	2854	0.094	Biological Process	2.955e-17	8.15474e-15
GO:0050877	neurological system process	151	1288	0.117	Biological Process	3.29832e-17	8.78833e-15
GO:0048468	cell development	244	2512	0.097	Biological Process	4.27134e-17	1.10016e-14
GO:0005515	protein binding	615	8275	0.074	Molecular Function	2.0643e-17	1.78769e-14
GO:0007155	cell adhesion	158	1390	0.114	Biological Process	9.45249e-17	2.35611e-14
GO:0005261	cation channel activity	62	323	0.192	Molecular Function	7.40951e-17	4.27776e-14
GO:0005887	integral component of plasma membrane	167	1507	0.111	Cellular Component	1.58608e-15	4.69171e-14
GO:0022610	biological adhesion	158	1402	0.113	Biological Process	2.07859e-16	5.01915e-14
GO:0048812	neuron projection morphogenesis	105	772	0.136	Biological Process	2.14929e-16	5.0326e-14
GO:0022836	gated channel activity	63	336	0.188	Molecular Function	1.36752e-16	5.92136e-14
GO:0042734	presynaptic membrane	31	95	0.326	Cellular Component	2.10491e-15	6.03188e-14
GO:0043269	regulation of ion transport	88	592	0.149	Biological Process	3.2952e-16	7.48882e-14
GO:0007417	central nervous system development	128	1044	0.123	Biological Process	3.80695e-16	8.40465e-14
GO:0005216	ion channel activity	80	505	0.158	Molecular Function	2.85636e-16	9.89442e-14
GO:0035249	synaptic transmission, glutamatergic	29	81	0.358	Biological Process	4.95942e-16	1.06448e-13
GO:0048667	cell morphogenesis involved in neuron differentiation	99	720	0.138	Biological Process	8.14528e-16	1.70104e-13
GO:0043167	ion binding	503	6504	0.077	Molecular Function	7.72994e-16	1.97811e-13
GO:0022838	substrate-specific channel activity	80	514	0.156	Molecular Function	7.99467e-16	1.97811e-13
GO:0051960	regulation of nervous system development	119	959	0.124	Biological Process	1.96107e-15	3.98769e-13
GO:0043197	dendritic spine	41	174	0.236	Cellular Component	2.17609e-14	6.04688e-13
GO:0023051	regulation of signaling	287	3221	0.089	Biological Process	3.44891e-15	6.83327e-13
GO:0044309	neuron spine	41	175	0.234	Cellular Component	2.68129e-14	7.2316e-13
GO:0030154	cell differentiation	344	4078	0.084	Biological Process	4.99419e-15	9.64753e-13
GO:0044057	regulation of system process	78	515	0.151	Biological Process	6.24152e-15	1.1763e-12
GO:0031344	regulation of cell projection organization	93	680	0.137	Biological Process	9.13672e-15	1.68094e-12
GO:0010646	regulation of cell communication	288	3265	0.088	Biological Process	1.1354e-14	2.04029e-12
GO:0001508	action potential	35	131	0.267	Biological Process	1.38995e-14	2.44094e-12
GO:0040011	locomotion	194	1947	0.1	Biological Process	1.60337e-14	2.75317e-12
GO:0009653	anatomical structure morphogenesis	277	3115	0.089	Biological Process	1.73663e-14	2.91715e-12
GO:0050803	regulation of synapse structure or activity	64	385	0.166	Biological Process	2.35994e-14	3.87984e-12
GO:0035637	multicellular organismal signaling	37	149	0.248	Biological Process	3.04451e-14	4.90103e-12
GO:0065008	regulation of biological quality	322	3802	0.085	Biological Process	3.91302e-14	6.10656e-12
GO:0034220	ion transmembrane transport	136	1208	0.113	Biological Process	3.95144e-14	6.10656e-12
GO:0010975	regulation of neuron projection development	77	523	0.147	Biological Process	4.38377e-14	6.64184e-12
GO:0015267	channel activity	80	551	0.145	Molecular Function	4.09462e-14	8.71033e-12
GO:0022803	passive transmembrane transporter activity	80	552	0.145	Molecular Function	4.52615e-14	8.71033e-12
GO:0030001	metal ion transport	123	1056	0.116	Biological Process	6.92011e-14	1.0283e-11
GO:1902495	transmembrane transporter complex	72	480	0.15	Cellular Component	4.53231e-13	1.18746e-11
GO:0071804	cellular potassium ion transport	42	195	0.215	Biological Process	1.11956e-13	1.59966e-11
GO:0071805	potassium ion transmembrane transport	42	195	0.215	Biological Process	1.11956e-13	1.59966e-11
GO:0034765	regulation of ion transmembrane transport	66	418	0.158	Biological Process	1.13862e-13	1.59966e-11
GO:0043169	cation binding	340	4093	0.083	Molecular Function	1.62531e-13	2.81503e-11
GO:1990351	transporter complex	72	489	0.147	Cellular Component	1.14343e-12	2.91258e-11
GO:0051962	positive regulation of nervous system development	80	572	0.14	Biological Process	2.29998e-13	3.17356e-11
GO:2000026	regulation of multicellular organismal development	194	2003	0.097	Biological Process	2.5336e-13	3.43458e-11
GO:0034762	regulation of transmembrane transport	73	500	0.146	Biological Process	3.16554e-13	4.15771e-11
GO:0007215	glutamate receptor signaling pathway	26	81	0.321	Biological Process	3.17465e-13	4.15771e-11
GO:0042578	phosphoric ester hydrolase activity	74	508	0.146	Molecular Function	3.27807e-13	5.16147e-11
GO:0007626	locomotory behavior	50	273	0.183	Biological Process	4.06643e-13	5.23688e-11
GO:0000904	cell morphogenesis involved in differentiation	114	973	0.117	Biological Process	4.29348e-13	5.37192e-11
GO:0051966	regulation of synaptic transmission, glutamatergic	22	58	0.379	Biological Process	4.35087e-13	5.37192e-11
GO:0051049	regulation of transport	171	1703	0.1	Biological Process	4.37985e-13	5.37192e-11
GO:0045664	regulation of neuron differentiation	90	692	0.13	Biological Process	4.90188e-13	5.91826e-11
GO:0048869	cellular developmental process	358	4425	0.081	Biological Process	5.07309e-13	6.03073e-11
GO:0046872	metal ion binding	333	4015	0.083	Molecular Function	4.32792e-13	6.24662e-11
GO:0061564	axon development	82	605	0.136	Biological Process	6.32478e-13	7.40479e-11
GO:0050767	regulation of neurogenesis	102	839	0.122	Biological Process	8.78276e-13	1.0129e-10
GO:0007409	axonogenesis	78	565	0.138	Biological Process	9.21194e-13	1.04677e-10
GO:0019226	transmission of nerve impulse	24	72	0.333	Biological Process	1.01974e-12	1.14196e-10
GO:0098655	cation transmembrane transport	111	953	0.116	Biological Process	1.32786e-12	1.46577e-10
GO:0040012	regulation of locomotion	107	905	0.118	Biological Process	1.37097e-12	1.49204e-10
GO:0006812	cation transport	151	1462	0.103	Biological Process	1.52286e-12	1.63433e-10
GO:0003993	acid phosphatase activity	28	100	0.28	Molecular Function	2.01989e-12	2.69112e-10
GO:0016043	cellular component organization	505	6840	0.074	Biological Process	2.67777e-12	2.8344e-10
GO:0098660	inorganic ion transmembrane transport	108	928	0.116	Biological Process	2.90531e-12	3.03369e-10
GO:0098797	plasma membrane protein complex	85	657	0.129	Cellular Component	1.27724e-11	3.16547e-10
GO:0050806	positive regulation of synaptic transmission	38	180	0.211	Biological Process	3.20563e-12	3.30266e-10
GO:0008066	glutamate receptor activity	15	27	0.556	Molecular Function	2.78549e-12	3.44605e-10
GO:0051270	regulation of cellular component movement	101	854	0.118	Biological Process	6.08821e-12	6.18995e-10
GO:0007166	cell surface receptor signaling pathway	226	2526	0.089	Biological Process	6.45001e-12	6.47262e-10
GO:0048513	animal organ development	295	3545	0.083	Biological Process	7.59576e-12	7.52468e-10
GO:0007416	synapse assembly	41	212	0.193	Biological Process	8.91601e-12	8.70388e-10
GO:0019932	second-messenger-mediated signaling	53	325	0.163	Biological Process	9.01139e-12	8.70388e-10
GO:0098742	cell-cell adhesion via plasma-membrane adhesion molecules	41	214	0.192	Biological Process	1.21981e-11	1.16364e-09
GO:0007411	axon guidance	52	322	0.161	Biological Process	2.07001e-11	1.9506e-09
GO:0060284	regulation of cell development	116	1058	0.11	Biological Process	2.10446e-11	1.95917e-09
GO:0006816	calcium ion transport	59	396	0.149	Biological Process	2.76321e-11	2.54182e-09
GO:0097485	neuron projection guidance	52	326	0.16	Biological Process	3.32069e-11	2.98371e-09
GO:0050793	regulation of developmental process	228	2597	0.088	Biological Process	3.32081e-11	2.98371e-09
GO:0005623	cell	923	14226	0.065	Cellular Component	1.43647e-10	3.46642e-09
GO:0009986	cell surface	90	748	0.12	Cellular Component	1.58568e-10	3.72837e-09
GO:0006813	potassium ion transport	47	279	0.168	Biological Process	4.3767e-11	3.88722e-09
GO:0022843	voltage-gated cation channel activity	34	159	0.214	Molecular Function	3.62473e-11	4.18536e-09
GO:0022898	regulation of transmembrane transporter activity	40	214	0.187	Biological Process	4.82223e-11	4.23425e-09
GO:0016358	dendrite development	48	290	0.166	Biological Process	5.13201e-11	4.45562e-09
GO:0005488	binding	828	12677	0.065	Molecular Function	4.73847e-11	5.12939e-09
GO:0045595	regulation of cell differentiation	165	1724	0.096	Biological Process	6.10685e-11	5.24307e-09
GO:0000902	cell morphogenesis	151	1535	0.098	Biological Process	6.34901e-11	5.39108e-09
GO:0043235	receptor complex	45	267	0.169	Cellular Component	2.71772e-10	6.23038e-09
GO:0032412	regulation of ion transmembrane transporter activity	39	208	0.188	Biological Process	7.63618e-11	6.41356e-09
GO:0016477	cell migration	132	1290	0.102	Biological Process	9.18367e-11	7.63035e-09
GO:0032409	regulation of transporter activity	41	228	0.18	Biological Process	9.7201e-11	7.91235e-09
GO:0048858	cell projection morphogenesis	116	1084	0.107	Biological Process	9.72788e-11	7.91235e-09
GO:0032989	cellular component morphogenesis	160	1669	0.096	Biological Process	1.12005e-10	9.01526e-09
GO:0044464	cell part	920	14199	0.065	Cellular Component	4.11915e-10	9.21282e-09
GO:0010976	positive regulation of neuron projection development	49	307	0.16	Biological Process	1.20781e-10	9.62137e-09
GO:0098662	inorganic cation transmembrane transport	97	850	0.114	Biological Process	1.23715e-10	9.66539e-09
GO:0030334	regulation of cell migration	86	717	0.12	Biological Process	1.23835e-10	9.66539e-09
GO:0008328	ionotropic glutamate receptor complex	17	46	0.37	Cellular Component	5.0094e-10	1.09372e-08
GO:0007420	brain development	92	792	0.116	Biological Process	1.51046e-10	1.16713e-08
GO:0006811	ion transport	179	1943	0.092	Biological Process	1.8475e-10	1.41343e-08
GO:0045666	positive regulation of neuron differentiation	58	406	0.143	Biological Process	2.20931e-10	1.67366e-08
GO:2001257	regulation of cation channel activity	31	146	0.212	Biological Process	2.73949e-10	2.05515e-08
GO:0003013	circulatory system process	61	441	0.138	Biological Process	2.81629e-10	2.09245e-08
GO:0060078	regulation of postsynaptic membrane potential	28	122	0.23	Biological Process	2.99659e-10	2.2052e-08
GO:2000145	regulation of cell motility	89	768	0.116	Biological Process	3.47663e-10	2.53433e-08
GO:0032990	cell part morphogenesis	116	1108	0.105	Biological Process	3.73474e-10	2.69704e-08
GO:0008015	blood circulation	60	434	0.138	Biological Process	4.04136e-10	2.89144e-08
GO:0015276	ligand-gated ion channel activity	31	146	0.212	Molecular Function	3.19451e-10	3.07383e-08
GO:0022834	ligand-gated channel activity	31	146	0.212	Molecular Function	3.19451e-10	3.07383e-08
GO:1904062	regulation of cation transmembrane transport	44	269	0.164	Biological Process	4.85044e-10	3.43847e-08
GO:0031346	positive regulation of cell projection organization	56	394	0.142	Biological Process	5.52237e-10	3.87921e-08
GO:0060322	head development	94	839	0.112	Biological Process	6.50116e-10	4.49305e-08
GO:0030048	actin filament-based movement	26	110	0.236	Biological Process	6.5125e-10	4.49305e-08
GO:0071840	cellular component organization or biogenesis	512	7175	0.071	Biological Process	7.515e-10	5.1388e-08
GO:0050769	positive regulation of neurogenesis	65	497	0.131	Biological Process	7.78362e-10	5.27579e-08
GO:0005244	voltage-gated ion channel activity	37	203	0.182	Molecular Function	6.39992e-10	5.54233e-08
GO:0022832	voltage-gated channel activity	37	203	0.182	Molecular Function	6.39992e-10	5.54233e-08
GO:0048870	cell motility	145	1511	0.096	Biological Process	9.22002e-10	6.19505e-08
GO:0048583	regulation of response to stimulus	300	3774	0.079	Biological Process	9.74017e-10	6.48813e-08
GO:0006198	cAMP catabolic process	10	15	0.667	Biological Process	1.01509e-09	6.70393e-08
GO:0015563	uptake transmembrane transporter activity	83	704	0.118	Molecular Function	8.25892e-10	6.81164e-08
GO:0051674	localization of cell	145	1514	0.096	Biological Process	1.05618e-09	6.91617e-08
GO:0006935	chemotaxis	77	642	0.12	Biological Process	1.22164e-09	7.93248e-08
GO:0042330	taxis	78	655	0.119	Biological Process	1.3199e-09	8.49904e-08
GO:0004115	3',5'-cyclic-AMP phosphodiesterase activity	10	15	0.667	Molecular Function	1.08057e-09	8.50701e-08
GO:0005509	calcium ion binding	83	709	0.117	Molecular Function	1.16203e-09	8.7506e-08
GO:0007611	learning or memory	47	309	0.152	Biological Process	1.48694e-09	9.4955e-08
GO:0007156	homophilic cell adhesion via plasma membrane adhesion molecules	29	139	0.209	Biological Process	1.58604e-09	1.00453e-07
GO:0098805	whole membrane	202	2293	0.088	Cellular Component	4.901e-09	1.04517e-07
GO:0015318	inorganic solute uptake transmembrane transporter activity	82	701	0.117	Molecular Function	1.5269e-09	1.10192e-07
GO:0070588	calcium ion transmembrane transport	43	270	0.159	Biological Process	1.78373e-09	1.12056e-07
GO:0031644	regulation of neurological system process	26	115	0.226	Biological Process	1.8178e-09	1.12369e-07
GO:0099565	chemical synaptic transmission, postsynaptic	26	115	0.226	Biological Process	1.8178e-09	1.12369e-07
GO:0051240	positive regulation of multicellular organismal process	149	1585	0.094	Biological Process	2.16861e-09	1.32991e-07
GO:0048167	regulation of synaptic plasticity	35	195	0.179	Biological Process	2.40673e-09	1.46431e-07
GO:0050890	cognition	49	335	0.146	Biological Process	2.55224e-09	1.54071e-07
GO:0044304	main axon	19	67	0.284	Cellular Component	8.04145e-09	1.67591e-07
GO:0030594	neurotransmitter receptor activity	22	85	0.259	Molecular Function	2.4194e-09	1.67616e-07
GO:0051094	positive regulation of developmental process	133	1374	0.097	Biological Process	2.97067e-09	1.77941e-07
GO:0098609	cell-cell adhesion	89	802	0.111	Biological Process	3.07235e-09	1.82616e-07
GO:0043679	axon terminus	32	173	0.185	Cellular Component	1.04514e-08	2.12976e-07
GO:0048522	positive regulation of cellular process	371	4939	0.075	Biological Process	4.18672e-09	2.46953e-07
GO:0019228	neuronal action potential	15	41	0.366	Biological Process	4.276e-09	2.50308e-07
GO:0015114	phosphate ion transmembrane transporter activity	87	778	0.112	Molecular Function	4.31236e-09	2.87269e-07
GO:0016791	phosphatase activity	56	416	0.135	Molecular Function	5.21802e-09	3.34726e-07
GO:0030534	adult behavior	33	183	0.18	Biological Process	6.08321e-09	3.53421e-07
GO:0048518	positive regulation of biological process	412	5618	0.073	Biological Process	6.82559e-09	3.93592e-07
GO:0055085	transmembrane transport	162	1794	0.09	Biological Process	6.90697e-09	3.95335e-07
GO:0050807	regulation of synapse organization	37	223	0.166	Biological Process	7.85821e-09	4.44438e-07
GO:0003012	muscle system process	52	379	0.137	Biological Process	7.8799e-09	4.44438e-07
GO:0009966	regulation of signal transduction	236	2875	0.082	Biological Process	8.3017e-09	4.64835e-07
GO:0050905	neuromuscular process	25	115	0.217	Biological Process	8.74224e-09	4.85981e-07
GO:0006936	muscle contraction	44	295	0.149	Biological Process	9.13784e-09	5.04344e-07
GO:0050839	cell adhesion molecule binding	34	194	0.175	Molecular Function	8.9392e-09	5.52953e-07
GO:0035556	intracellular signal transduction	216	2589	0.083	Biological Process	1.18393e-08	6.48812e-07
GO:0009214	cyclic nucleotide catabolic process	10	18	0.556	Biological Process	1.25832e-08	6.84718e-07
GO:0015103	inorganic anion transmembrane transporter activity	88	808	0.109	Molecular Function	1.24234e-08	7.41974e-07
GO:0009887	organ morphogenesis	116	1179	0.098	Biological Process	1.40255e-08	7.5787e-07
GO:0030165	PDZ domain binding	24	109	0.22	Molecular Function	1.49721e-08	8.64391e-07
GO:0070838	divalent metal ion transport	60	478	0.126	Biological Process	1.66793e-08	8.95005e-07
GO:0051179	localization	466	6550	0.071	Biological Process	2.01446e-08	1.0735e-06
GO:0007269	neurotransmitter secretion	32	183	0.175	Biological Process	2.22286e-08	1.17644e-06
GO:0046873	metal ion transmembrane transporter activity	76	669	0.114	Molecular Function	2.21976e-08	1.2402e-06
GO:0043194	axon initial segment	8	12	0.667	Cellular Component	6.55232e-08	1.30619e-06
GO:0032589	neuron projection membrane	15	48	0.312	Cellular Component	7.1975e-08	1.40428e-06
GO:0004970	ionotropic glutamate receptor activity	10	19	0.526	Molecular Function	2.67579e-08	1.40438e-06
GO:0005234	extracellular-glutamate-gated ion channel activity	10	19	0.526	Molecular Function	2.67579e-08	1.40438e-06
GO:0016247	channel regulator activity	27	138	0.196	Molecular Function	2.79812e-08	1.42539e-06
GO:0010959	regulation of metal ion transport	47	338	0.139	Biological Process	2.72701e-08	1.43344e-06
GO:0034705	potassium channel complex	21	92	0.228	Cellular Component	8.733e-08	1.66837e-06
GO:0003015	heart process	36	225	0.16	Biological Process	3.30053e-08	1.72319e-06
GO:0044306	neuron projection terminus	32	189	0.169	Cellular Component	9.22337e-08	1.72609e-06
GO:0060079	excitatory postsynaptic potential	23	106	0.217	Biological Process	3.55137e-08	1.84171e-06
GO:0016020	membrane	657	9614	0.068	Cellular Component	1.00479e-07	1.84278e-06
GO:0030426	growth cone	33	200	0.165	Cellular Component	1.09764e-07	1.97361e-06
GO:0005516	calmodulin binding	33	196	0.168	Molecular Function	4.05448e-08	2.00639e-06
GO:0043270	positive regulation of ion transport	38	247	0.154	Biological Process	4.0565e-08	2.08964e-06
GO:0060047	heart contraction	35	217	0.161	Biological Process	4.15523e-08	2.1187e-06
GO:1903522	regulation of blood circulation	36	227	0.159	Biological Process	4.16776e-08	2.1187e-06
GO:0043195	terminal bouton	23	110	0.209	Cellular Component	1.20971e-07	2.13328e-06
GO:0022824	transmitter-gated ion channel activity	15	48	0.312	Molecular Function	5.44743e-08	2.54999e-06
GO:0022835	transmitter-gated channel activity	15	48	0.312	Molecular Function	5.44743e-08	2.54999e-06
GO:0099531	presynaptic process involved in synaptic transmission	32	191	0.168	Biological Process	6.32941e-08	3.19656e-06
GO:0015079	potassium ion transmembrane transporter activity	32	193	0.166	Molecular Function	9.38895e-08	4.27938e-06
GO:0005230	extracellular ligand-gated ion channel activity	18	71	0.254	Molecular Function	9.64415e-08	4.28299e-06
GO:0032222	regulation of synaptic transmission, cholinergic	10	21	0.476	Biological Process	8.63048e-08	4.33037e-06
GO:0008509	anion transmembrane transporter activity	93	910	0.102	Molecular Function	1.00588e-07	4.35544e-06
GO:0015672	monovalent inorganic cation transport	88	848	0.104	Biological Process	8.78328e-08	4.3786e-06
GO:0008092	cytoskeletal protein binding	94	924	0.102	Molecular Function	1.05856e-07	4.47176e-06
GO:0006029	proteoglycan metabolic process	19	79	0.241	Biological Process	9.62734e-08	4.76862e-06
GO:0090596	sensory organ morphogenesis	50	386	0.13	Biological Process	9.86284e-08	4.83841e-06
GO:0010720	positive regulation of cell development	70	623	0.112	Biological Process	9.89348e-08	4.83841e-06
GO:0015085	calcium ion transmembrane transporter activity	29	166	0.175	Molecular Function	1.17612e-07	4.85008e-06
GO:0043204	perikaryon	28	160	0.175	Cellular Component	2.87509e-07	4.97445e-06
GO:0010647	positive regulation of cell communication	148	1667	0.089	Biological Process	1.02377e-07	4.97526e-06
GO:0023056	positive regulation of signaling	145	1625	0.089	Biological Process	1.03844e-07	5.01501e-06
GO:0030427	site of polarized growth	35	229	0.153	Cellular Component	3.1376e-07	5.3281e-06
GO:0045597	positive regulation of cell differentiation	96	957	0.1	Biological Process	1.12256e-07	5.38761e-06
GO:0008038	neuron recognition	17	65	0.262	Biological Process	1.21892e-07	5.77827e-06
GO:2001259	positive regulation of cation channel activity	17	65	0.262	Biological Process	1.21892e-07	5.77827e-06
GO:0050954	sensory perception of mechanical stimulus	30	177	0.169	Biological Process	1.24815e-07	5.88078e-06
GO:0022603	regulation of anatomical structure morphogenesis	109	1134	0.096	Biological Process	1.34221e-07	6.28561e-06
GO:0070252	actin-mediated cell contraction	20	89	0.225	Biological Process	1.48975e-07	6.9345e-06
GO:0005267	potassium channel activity	25	132	0.189	Molecular Function	1.75787e-07	7.08053e-06
GO:0072358	cardiovascular system development	102	1044	0.098	Biological Process	1.60644e-07	7.38868e-06
GO:0072359	circulatory system development	102	1044	0.098	Biological Process	1.60644e-07	7.38868e-06
GO:0086003	cardiac muscle cell contraction	15	52	0.288	Biological Process	1.64676e-07	7.52929e-06
GO:0044425	membrane part	543	7771	0.07	Cellular Component	4.65352e-07	7.75869e-06
GO:0046058	cAMP metabolic process	18	74	0.243	Biological Process	1.73509e-07	7.8865e-06
GO:0072511	divalent inorganic cation transport	64	559	0.114	Biological Process	1.80281e-07	8.13841e-06
GO:0051899	membrane depolarization	20	90	0.222	Biological Process	1.81158e-07	8.13841e-06
GO:0055074	calcium ion homeostasis	50	394	0.127	Biological Process	1.8776e-07	8.38626e-06
GO:0072507	divalent inorganic cation homeostasis	53	429	0.124	Biological Process	1.93268e-07	8.58267e-06
GO:0005231	excitatory extracellular ligand-gated ion channel activity	14	46	0.304	Molecular Function	2.19425e-07	8.63735e-06
GO:0005262	calcium channel activity	23	116	0.198	Molecular Function	2.29223e-07	8.82256e-06
GO:0031012	extracellular matrix	39	277	0.141	Cellular Component	5.97254e-07	9.78004e-06
GO:0046928	regulation of neurotransmitter secretion	19	83	0.229	Biological Process	2.2289e-07	9.84156e-06
GO:0051128	regulation of cellular component organization	213	2643	0.081	Biological Process	2.43303e-07	1.06818e-05
GO:0060996	dendritic spine development	21	100	0.21	Biological Process	2.49802e-07	1.09052e-05
GO:0045216	cell-cell junction organization	34	223	0.152	Biological Process	2.5919e-07	1.12515e-05
GO:0098802	plasma membrane receptor complex	26	148	0.176	Cellular Component	7.01914e-07	1.12922e-05
GO:0006836	neurotransmitter transport	39	276	0.141	Biological Process	2.71453e-07	1.16962e-05
GO:0051965	positive regulation of synapse assembly	19	84	0.226	Biological Process	2.72462e-07	1.16962e-05
GO:0044420	extracellular matrix component	20	96	0.208	Cellular Component	8.46846e-07	1.33889e-05
GO:0050919	negative chemotaxis	13	41	0.317	Biological Process	3.24239e-07	1.38419e-05
GO:0048813	dendrite morphogenesis	31	195	0.159	Biological Process	3.39864e-07	1.44293e-05
GO:0031290	retinal ganglion cell axon guidance	12	35	0.343	Biological Process	3.52024e-07	1.48639e-05
GO:0015075	ion transmembrane transporter activity	116	1248	0.093	Molecular Function	4.09151e-07	1.54054e-05
GO:0060341	regulation of cellular localization	116	1253	0.093	Biological Process	3.68998e-07	1.54959e-05
GO:0030029	actin filament-based process	76	721	0.105	Biological Process	3.75647e-07	1.56553e-05
GO:0019935	cyclic-nucleotide-mediated signaling	25	138	0.181	Biological Process	3.78872e-07	1.56553e-05
GO:0051963	regulation of synapse assembly	25	138	0.181	Biological Process	3.78872e-07	1.56553e-05
GO:0050770	regulation of axonogenesis	31	196	0.158	Biological Process	3.8162e-07	1.5685e-05
GO:0040013	negative regulation of locomotion	38	269	0.141	Biological Process	3.88107e-07	1.58502e-05
GO:0033555	multicellular organismal response to stress	17	70	0.243	Biological Process	3.89743e-07	1.58502e-05
GO:0030900	forebrain development	51	416	0.123	Biological Process	4.17115e-07	1.68746e-05
GO:0031256	leading edge membrane	26	153	0.17	Cellular Component	1.35327e-06	2.09597e-05
GO:0098839	postsynaptic density membrane	8	16	0.5	Cellular Component	1.37141e-06	2.09597e-05
GO:0006874	cellular calcium ion homeostasis	47	373	0.126	Biological Process	5.37742e-07	2.16413e-05
GO:0034483	heparan sulfate sulfotransferase activity	8	15	0.533	Molecular Function	6.15989e-07	2.26999e-05
GO:0032414	positive regulation of ion transmembrane transporter activity	19	88	0.216	Biological Process	5.88415e-07	2.35579e-05
GO:0004114	3',5'-cyclic-nucleotide phosphodiesterase activity	10	25	0.4	Molecular Function	6.84339e-07	2.46932e-05
GO:0051968	positive regulation of synaptic transmission, glutamatergic	10	25	0.4	Biological Process	6.45131e-07	2.56955e-05
GO:0023061	signal release	54	458	0.118	Biological Process	6.66079e-07	2.63938e-05
GO:0031252	cell leading edge	47	379	0.124	Cellular Component	1.82554e-06	2.7443e-05
GO:0014910	regulation of smooth muscle cell migration	16	65	0.246	Biological Process	7.01496e-07	2.76554e-05
GO:0044325	ion channel binding	22	115	0.191	Molecular Function	7.95784e-07	2.81285e-05
GO:0005246	calcium channel regulator activity	13	44	0.295	Molecular Function	8.71682e-07	3.01951e-05
GO:0009582	detection of abiotic stimulus	26	153	0.17	Biological Process	8.08857e-07	3.17261e-05
GO:0048592	eye morphogenesis	38	277	0.137	Biological Process	8.17807e-07	3.19151e-05
GO:0007613	memory	27	163	0.166	Biological Process	8.41835e-07	3.26877e-05
GO:0043198	dendritic shaft	15	61	0.246	Cellular Component	2.224e-06	3.28936e-05
GO:0007612	learning	28	173	0.162	Biological Process	8.59549e-07	3.32087e-05
GO:0032411	positive regulation of transporter activity	20	99	0.202	Biological Process	9.23094e-07	3.54863e-05
GO:0048786	presynaptic active zone	14	54	0.259	Cellular Component	2.44838e-06	3.56375e-05
GO:0019933	cAMP-mediated signaling	23	126	0.183	Biological Process	9.56436e-07	3.64981e-05
GO:0034330	cell junction organization	36	257	0.14	Biological Process	9.5886e-07	3.64981e-05
GO:0008021	synaptic vesicle	28	178	0.157	Cellular Component	2.62983e-06	3.76806e-05
GO:0005578	proteinaceous extracellular matrix	20	103	0.194	Cellular Component	2.70715e-06	3.81916e-05
GO:0010769	regulation of cell morphogenesis involved in differentiation	48	393	0.122	Biological Process	1.01626e-06	3.84934e-05
GO:0086001	cardiac muscle cell action potential	14	52	0.269	Biological Process	1.07684e-06	4.03983e-05
GO:0050773	regulation of dendrite development	27	165	0.164	Biological Process	1.07701e-06	4.03983e-05
GO:0019233	sensory perception of pain	21	109	0.193	Biological Process	1.12852e-06	4.2122e-05
GO:0051271	negative regulation of cellular component movement	35	248	0.141	Biological Process	1.13386e-06	4.2122e-05
GO:0022890	inorganic cation transmembrane transporter activity	91	938	0.097	Molecular Function	1.37375e-06	4.66538e-05
GO:0003779	actin binding	49	407	0.12	Molecular Function	1.42855e-06	4.75817e-05
GO:0009187	cyclic nucleotide metabolic process	20	101	0.198	Biological Process	1.28726e-06	4.75916e-05
GO:0072503	cellular divalent inorganic cation homeostasis	48	397	0.121	Biological Process	1.36012e-06	5.00458e-05
GO:0044763	single-organism cellular process	884	14222	0.062	Biological Process	1.44647e-06	5.29711e-05
GO:0035235	ionotropic glutamate receptor signaling pathway	10	27	0.37	Biological Process	1.49558e-06	5.45111e-05
GO:0014047	glutamate secretion	11	33	0.333	Biological Process	1.50367e-06	5.45488e-05
GO:0043168	anion binding	258	3386	0.076	Molecular Function	1.7533e-06	5.72965e-05
GO:0019722	calcium-mediated signaling	28	180	0.156	Biological Process	1.93725e-06	6.97518e-05
GO:0070509	calcium ion import	26	160	0.163	Biological Process	1.94081e-06	6.97518e-05
GO:0051050	positive regulation of transport	86	886	0.097	Biological Process	2.08589e-06	7.4619e-05
GO:0008016	regulation of heart contraction	28	181	0.155	Biological Process	2.1667e-06	7.71526e-05
GO:0030155	regulation of cell adhesion	64	601	0.106	Biological Process	2.27211e-06	8.05347e-05
GO:1904064	positive regulation of cation transmembrane transport	22	123	0.179	Biological Process	2.33369e-06	8.23397e-05
GO:0060291	long-term synaptic potentiation	17	79	0.215	Biological Process	2.40367e-06	8.40413e-05
GO:0097061	dendritic spine organization	17	79	0.215	Biological Process	2.40367e-06	8.40413e-05
GO:1903530	regulation of secretion by cell	69	666	0.104	Biological Process	2.42382e-06	8.43641e-05
GO:0016788	hydrolase activity, acting on ester bonds	112	1240	0.09	Molecular Function	2.64068e-06	8.46975e-05
GO:0008324	cation transmembrane transporter activity	96	1021	0.094	Molecular Function	2.72509e-06	8.58157e-05
GO:0016528	sarcoplasm	15	66	0.227	Cellular Component	6.37867e-06	8.79922e-05
GO:0009897	external side of plasma membrane	32	228	0.14	Cellular Component	6.42909e-06	8.79922e-05
GO:0051046	regulation of secretion	73	719	0.102	Biological Process	2.58538e-06	8.95839e-05
GO:0070679	inositol 1,4,5 trisphosphate binding	7	13	0.538	Molecular Function	2.98092e-06	9.21955e-05
GO:0030673	axolemma	8	19	0.421	Cellular Component	6.84751e-06	9.23407e-05
GO:0043113	receptor clustering	14	56	0.25	Biological Process	2.83834e-06	9.79102e-05
GO:0051130	positive regulation of cellular component organization	116	1306	0.089	Biological Process	2.88652e-06	9.91296e-05
GO:0070382	exocytic vesicle	29	198	0.146	Cellular Component	7.47626e-06	9.93585e-05
GO:0031345	negative regulation of cell projection organization	28	184	0.152	Biological Process	3.01336e-06	0.000103028
GO:0014909	smooth muscle cell migration	16	72	0.222	Biological Process	3.02904e-06	0.000103108
GO:0022891	substrate-specific transmembrane transporter activity	118	1331	0.089	Molecular Function	3.44822e-06	0.000104777
GO:0023052	signaling	506	7469	0.068	Biological Process	3.12283e-06	0.000105834
GO:0048638	regulation of developmental growth	49	421	0.116	Biological Process	3.15729e-06	0.000106534
GO:0061387	regulation of extent of cell growth	21	116	0.181	Biological Process	3.22446e-06	0.000108328
GO:2000146	negative regulation of cell motility	32	227	0.141	Biological Process	3.31214e-06	0.000110792
GO:0034767	positive regulation of ion transmembrane transport	24	145	0.166	Biological Process	3.42692e-06	0.000114137
GO:0051705	multi-organism behavior	26	165	0.158	Biological Process	3.49711e-06	0.000115975
GO:0008046	axon guidance receptor activity	5	6	0.833	Molecular Function	3.96882e-06	0.000118517
GO:0017016	Ras GTPase binding	54	483	0.112	Molecular Function	4.08467e-06	0.000119909
GO:0030551	cyclic nucleotide binding	11	36	0.306	Molecular Function	4.22335e-06	0.000121914
GO:0034704	calcium channel complex	14	60	0.233	Cellular Component	9.33549e-06	0.000122295
GO:0005088	Ras guanyl-nucleotide exchange factor activity	31	218	0.142	Molecular Function	4.44144e-06	0.000126108
GO:0044699	single-organism process	931	15204	0.061	Biological Process	3.83756e-06	0.000126721
GO:0044700	single organism signaling	504	7447	0.068	Biological Process	3.86517e-06	0.00012709
GO:0008076	voltage-gated potassium channel complex	17	85	0.2	Cellular Component	9.90568e-06	0.000127937
GO:1900274	regulation of phospholipase C activity	11	36	0.306	Biological Process	3.97023e-06	0.000129991
GO:0086010	membrane depolarization during action potential	12	43	0.279	Biological Process	4.19044e-06	0.000136623
GO:0034764	positive regulation of transmembrane transport	29	199	0.146	Biological Process	4.8729e-06	0.000158205
GO:0001764	neuron migration	26	168	0.155	Biological Process	4.9119e-06	0.000158804
GO:0043954	cellular component maintenance	16	75	0.213	Biological Process	5.33349e-06	0.000171716
GO:0007423	sensory organ development	74	747	0.099	Biological Process	5.37056e-06	0.000172012
GO:0007154	cell communication	511	7584	0.067	Biological Process	5.38721e-06	0.000172012
GO:0007158	neuron cell-cell adhesion	7	14	0.5	Biological Process	5.42186e-06	0.000172406
GO:0031646	positive regulation of neurological system process	14	59	0.237	Biological Process	5.51819e-06	0.00017475
GO:0031225	anchored component of membrane	23	143	0.161	Cellular Component	1.38778e-05	0.000176749
GO:0051588	regulation of neurotransmitter transport	21	120	0.175	Biological Process	5.63207e-06	0.000177628
GO:0042383	sarcolemma	21	124	0.169	Cellular Component	1.45025e-05	0.000182175
GO:0030315	T-tubule	12	47	0.255	Cellular Component	1.51645e-05	0.000187228
GO:0005911	cell-cell junction	48	422	0.114	Cellular Component	1.53131e-05	0.000187228
GO:0003824	catalytic activity	473	6922	0.068	Molecular Function	7.22686e-06	0.000201886
GO:0006814	sodium ion transport	36	279	0.129	Biological Process	6.60088e-06	0.000207337
GO:0032224	positive regulation of synaptic transmission, cholinergic	6	10	0.6	Biological Process	6.70277e-06	0.000209686
GO:0048639	positive regulation of developmental growth	30	213	0.141	Biological Process	6.76981e-06	0.000210929
GO:0007605	sensory perception of sound	24	151	0.159	Biological Process	7.05884e-06	0.000219051
GO:0050805	negative regulation of synaptic transmission	18	94	0.191	Biological Process	7.09999e-06	0.000219447
GO:0030201	heparan sulfate proteoglycan metabolic process	11	38	0.289	Biological Process	7.13908e-06	0.000219775
GO:0031267	small GTPase binding	55	508	0.108	Molecular Function	8.65595e-06	0.00023797
GO:0065009	regulation of molecular function	228	3004	0.076	Biological Process	7.81269e-06	0.000239558
GO:0009581	detection of external stimulus	24	152	0.158	Biological Process	7.92706e-06	0.000242104
GO:0090257	regulation of muscle system process	29	204	0.142	Biological Process	7.98866e-06	0.000243025
GO:0007193	adenylate cyclase-inhibiting G-protein coupled receptor signaling pathway	15	69	0.217	Biological Process	8.18138e-06	0.000247912
GO:0005001	transmembrane receptor protein tyrosine phosphatase activity	7	15	0.467	Molecular Function	1.00711e-05	0.000268356
GO:0019198	transmembrane receptor protein phosphatase activity	7	15	0.467	Molecular Function	1.00711e-05	0.000268356
GO:0098900	regulation of action potential	12	46	0.261	Biological Process	9.03489e-06	0.000272705
GO:0005546	phosphatidylinositol-4,5-bisphosphate binding	15	70	0.214	Molecular Function	1.06382e-05	0.000279171
GO:0086002	cardiac muscle cell action potential involved in contraction	11	39	0.282	Biological Process	9.42221e-06	0.00028329
GO:0048729	tissue morphogenesis	81	854	0.095	Biological Process	9.91499e-06	0.00029695
GO:0034706	sodium channel complex	8	22	0.364	Cellular Component	2.46396e-05	0.000297296
GO:0030166	proteoglycan biosynthetic process	14	62	0.226	Biological Process	1.02411e-05	0.000305533
GO:0099583	neurotransmitter receptor activity involved in regulation of postsynaptic cytosolic calcium levels	4	4	1	Molecular Function	1.18741e-05	0.000306954
GO:0022604	regulation of cell morphogenesis	64	630	0.102	Biological Process	1.06163e-05	0.000315509
GO:0030336	negative regulation of cell migration	30	218	0.138	Biological Process	1.0799e-05	0.000319707
GO:0099504	synaptic vesicle cycle	25	165	0.152	Biological Process	1.08637e-05	0.000320395
GO:0010977	negative regulation of neuron projection development	24	155	0.155	Biological Process	1.11457e-05	0.000327462
GO:0021537	telencephalon development	34	263	0.129	Biological Process	1.13415e-05	0.000331955
GO:0040017	positive regulation of locomotion	53	491	0.108	Biological Process	1.15236e-05	0.000335074
GO:0048523	negative regulation of cellular process	322	4505	0.071	Biological Process	1.15348e-05	0.000335074
GO:1901379	regulation of potassium ion transmembrane transport	15	71	0.211	Biological Process	1.18304e-05	0.000342373
GO:0009154	purine ribonucleotide catabolic process	10	33	0.303	Biological Process	1.19e-05	0.000343102
GO:0022029	telencephalon cell migration	14	63	0.222	Biological Process	1.24671e-05	0.000358115
GO:0051592	response to calcium ion	22	136	0.162	Biological Process	1.26258e-05	0.000361332
GO:0015015	heparan sulfate proteoglycan biosynthetic process, enzymatic modification	5	7	0.714	Biological Process	1.28027e-05	0.000363699
GO:0099560	synaptic membrane adhesion	5	7	0.714	Biological Process	1.28027e-05	0.000363699
GO:0045499	chemorepellent activity	6	11	0.545	Molecular Function	1.45444e-05	0.000370453
GO:0055065	metal ion homeostasis	59	570	0.104	Biological Process	1.34485e-05	0.000380397
GO:0048266	behavioral response to pain	8	21	0.381	Biological Process	1.3529e-05	0.000380397
GO:0023057	negative regulation of signaling	112	1293	0.087	Biological Process	1.35381e-05	0.000380397
GO:0005089	Rho guanyl-nucleotide exchange factor activity	15	72	0.208	Molecular Function	1.5257e-05	0.000381999
GO:0005272	sodium channel activity	12	48	0.25	Molecular Function	1.54794e-05	0.000381999
GO:0022857	transmembrane transporter activity	125	1475	0.085	Molecular Function	1.56593e-05	0.000381999
GO:0005085	guanyl-nucleotide exchange factor activity	37	300	0.123	Molecular Function	1.59684e-05	0.000384128
GO:0019199	transmembrane receptor protein kinase activity	16	81	0.198	Molecular Function	1.63022e-05	0.000386786
GO:0032281	AMPA glutamate receptor complex	9	29	0.31	Cellular Component	3.28323e-05	0.000391003
GO:0060560	developmental growth involved in morphogenesis	35	277	0.126	Biological Process	1.39925e-05	0.000391739
GO:0050982	detection of mechanical stimulus	12	48	0.25	Biological Process	1.45164e-05	0.000404939
GO:0046847	filopodium assembly	14	64	0.219	Biological Process	1.51096e-05	0.000419971
GO:0045121	membrane raft	37	305	0.121	Cellular Component	3.62941e-05	0.000421288
GO:0098857	membrane microdomain	37	305	0.121	Cellular Component	3.62941e-05	0.000421288
GO:0010517	regulation of phospholipase activity	13	56	0.232	Biological Process	1.53508e-05	0.000425146
GO:0051924	regulation of calcium ion transport	29	211	0.137	Biological Process	1.54339e-05	0.000425921
GO:0007413	axonal fasciculation	10	34	0.294	Biological Process	1.59808e-05	0.000439445
GO:0070161	anchoring junction	35	284	0.123	Cellular Component	4.21354e-05	0.000482977
GO:0005604	basement membrane	15	77	0.195	Cellular Component	4.51015e-05	0.000504639
GO:0044853	plasma membrane raft	17	95	0.179	Cellular Component	4.51258e-05	0.000504639
GO:0008081	phosphoric diester hydrolase activity	18	101	0.178	Molecular Function	2.17479e-05	0.000509019
GO:0007169	transmembrane receptor protein tyrosine kinase signaling pathway	67	682	0.098	Biological Process	1.96437e-05	0.000538252
GO:0099558	maintenance of synapse structure	8	22	0.364	Biological Process	2.01739e-05	0.000550825
GO:0014812	muscle cell migration	16	83	0.193	Biological Process	2.07725e-05	0.000565172
GO:0004714	transmembrane receptor protein tyrosine kinase activity	13	58	0.224	Molecular Function	2.45917e-05	0.000567904
GO:0009261	ribonucleotide catabolic process	10	35	0.286	Biological Process	2.12092e-05	0.000573019
GO:0050974	detection of mechanical stimulus involved in sensory perception	10	35	0.286	Biological Process	2.12092e-05	0.000573019
GO:0021885	forebrain cell migration	14	66	0.212	Biological Process	2.19139e-05	0.000589995
GO:0034332	adherens junction organization	20	121	0.165	Biological Process	2.23864e-05	0.000600623
GO:0007600	sensory perception	78	833	0.094	Biological Process	2.28092e-05	0.000608938
GO:0048259	regulation of receptor-mediated endocytosis	18	102	0.176	Biological Process	2.29527e-05	0.000608938
GO:0060997	dendritic spine morphogenesis	13	58	0.224	Biological Process	2.29905e-05	0.000608938
GO:0051241	negative regulation of multicellular organismal process	97	1096	0.089	Biological Process	2.30115e-05	0.000608938
GO:0043583	ear development	31	238	0.13	Biological Process	2.35127e-05	0.000620076
GO:0048013	ephrin receptor signaling pathway	15	75	0.2	Biological Process	2.3684e-05	0.00062247
GO:0010648	negative regulation of cell communication	112	1312	0.085	Biological Process	2.55799e-05	0.000670019
GO:0032983	kainate selective glutamate receptor complex	4	5	0.8	Cellular Component	6.1518e-05	0.000679663
GO:0005249	voltage-gated potassium channel activity	17	94	0.181	Molecular Function	3.00182e-05	0.000684098
GO:0072578	neurotransmitter-gated ion channel clustering	7	17	0.412	Biological Process	2.63057e-05	0.000686704
GO:0033002	muscle cell proliferation	25	174	0.144	Biological Process	2.75129e-05	0.000715798
GO:0048588	developmental cell growth	33	263	0.125	Biological Process	2.81518e-05	0.000729963
GO:0097479	synaptic vesicle localization	27	196	0.138	Biological Process	2.87822e-05	0.000743812
GO:0050795	regulation of behavior	38	322	0.118	Biological Process	2.90675e-05	0.000745522
GO:0051648	vesicle localization	38	322	0.118	Biological Process	2.90675e-05	0.000745522
GO:0051668	localization within membrane	24	164	0.146	Biological Process	2.91378e-05	0.000745522
GO:0009888	tissue development	169	2158	0.078	Biological Process	3.00191e-05	0.000765537
GO:0008344	adult locomotory behavior	18	104	0.173	Biological Process	3.01186e-05	0.000765546
GO:0007167	enzyme linked receptor protein signaling pathway	88	978	0.09	Biological Process	3.06532e-05	0.00077658
GO:0001505	regulation of neurotransmitter levels	38	323	0.118	Biological Process	3.11389e-05	0.000786309
GO:0006793	phosphorus metabolic process	244	3316	0.074	Biological Process	3.17177e-05	0.000798315
GO:0006937	regulation of muscle contraction	21	134	0.157	Biological Process	3.22344e-05	0.000808685
GO:0060627	regulation of vesicle-mediated transport	53	510	0.104	Biological Process	3.29522e-05	0.000824019
GO:0048878	chemical homeostasis	93	1050	0.089	Biological Process	3.3206e-05	0.000827687
GO:0051480	regulation of cytosolic calcium ion concentration	34	277	0.123	Biological Process	3.38565e-05	0.000841187
GO:0048589	developmental growth	75	802	0.094	Biological Process	3.42834e-05	0.000848491
GO:0006875	cellular metal ion homeostasis	52	498	0.104	Biological Process	3.43701e-05	0.000848491
GO:0001654	eye development	55	537	0.102	Biological Process	3.52307e-05	0.000866968
GO:0023014	signal transduction by protein phosphorylation	75	803	0.093	Biological Process	3.57355e-05	0.000874476
GO:0048265	response to pain	9	30	0.3	Biological Process	3.57622e-05	0.000874476
GO:0043266	regulation of potassium ion transport	16	87	0.184	Biological Process	3.82022e-05	0.000931194
GO:0031224	intrinsic component of membrane	445	6456	0.069	Cellular Component	8.68083e-05	0.000947658
GO:0006941	striated muscle contraction	22	146	0.151	Biological Process	3.92567e-05	0.000953888
GO:0000146	microfilament motor activity	7	18	0.389	Molecular Function	4.26067e-05	0.000958374
GO:0001525	angiogenesis	48	450	0.107	Biological Process	4.00405e-05	0.000969883
GO:0033268	node of Ranvier	6	14	0.429	Cellular Component	9.12734e-05	0.000984679
GO:0097090	presynaptic membrane organization	7	18	0.389	Biological Process	4.08786e-05	0.00098709
GO:0007266	Rho protein signal transduction	24	168	0.143	Biological Process	4.34539e-05	0.00104601
GO:0007188	adenylate cyclase-modulating G-protein coupled receptor signaling pathway	22	147	0.15	Biological Process	4.36699e-05	0.00104794
GO:0019904	protein domain specific binding	70	738	0.095	Molecular Function	4.87306e-05	0.00108207
GO:0055080	cation homeostasis	63	647	0.097	Biological Process	4.52466e-05	0.00108242
GO:0001964	startle response	9	31	0.29	Biological Process	4.77961e-05	0.00113988
GO:0048839	inner ear development	28	213	0.131	Biological Process	4.86536e-05	0.0011546
GO:0048260	positive regulation of receptor-mediated endocytosis	13	62	0.21	Biological Process	4.87125e-05	0.0011546
GO:0014911	positive regulation of smooth muscle cell migration	11	46	0.239	Biological Process	5.14722e-05	0.00121629
GO:0016529	sarcoplasmic reticulum	12	57	0.211	Cellular Component	0.000117751	0.00125555
GO:0050923	regulation of negative chemotaxis	4	5	0.8	Biological Process	5.51602e-05	0.00129158
GO:0099566	regulation of postsynaptic cytosolic calcium ion concentration	4	5	0.8	Biological Process	5.51602e-05	0.00129158
GO:1901897	regulation of relaxation of cardiac muscle	4	5	0.8	Biological Process	5.51602e-05	0.00129158
GO:1902936	phosphatidylinositol bisphosphate binding	17	99	0.172	Molecular Function	5.96522e-05	0.00130782
GO:0030552	cAMP binding	8	25	0.32	Molecular Function	6.10434e-05	0.00132159
GO:0030672	synaptic vesicle membrane	15	84	0.179	Cellular Component	0.000127738	0.00133109
GO:0099501	exocytic vesicle membrane	15	84	0.179	Cellular Component	0.000127738	0.00133109
GO:0097553	calcium ion transmembrane import into cytosol	18	109	0.165	Biological Process	5.74242e-05	0.00133271
GO:1902656	calcium ion import into cytosol	18	109	0.165	Biological Process	5.74242e-05	0.00133271
GO:0006796	phosphate-containing compound metabolic process	236	3219	0.073	Biological Process	5.74339e-05	0.00133271
GO:0060045	positive regulation of cardiac muscle cell proliferation	8	25	0.32	Biological Process	5.8317e-05	0.00134915
GO:0098796	membrane protein complex	118	1414	0.083	Cellular Component	0.000133237	0.00137279
GO:0060191	regulation of lipase activity	14	72	0.194	Biological Process	6.0988e-05	0.00140254
GO:0060998	regulation of dendritic spine development	14	72	0.194	Biological Process	6.0988e-05	0.00140254
GO:0048514	blood vessel morphogenesis	54	535	0.101	Biological Process	6.13474e-05	0.0014032
GO:2000311	regulation of alpha-amino-3-hydroxy-5-methyl-4-isoxazole propionate selective glutamate receptor activity	7	19	0.368	Biological Process	6.14686e-05	0.0014032
GO:0010721	negative regulation of cell development	41	370	0.111	Biological Process	6.16736e-05	0.0014032
GO:1902531	regulation of intracellular signal transduction	134	1662	0.081	Biological Process	6.1743e-05	0.0014032
GO:0030175	filopodium	16	94	0.17	Cellular Component	0.000138767	0.00141388
GO:0015012	heparan sulfate proteoglycan biosynthetic process	9	32	0.281	Biological Process	6.30751e-05	0.00142927
GO:0006195	purine nucleotide catabolic process	11	47	0.234	Biological Process	6.36881e-05	0.00143475
GO:0007157	heterophilic cell-cell adhesion via plasma membrane cell adhesion molecules	11	47	0.234	Biological Process	6.36881e-05	0.00143475
GO:0031674	I band	20	134	0.149	Cellular Component	0.000144164	0.00145273
GO:0001568	blood vessel development	60	615	0.098	Biological Process	6.4802e-05	0.0014556
GO:0007196	adenylate cyclase-inhibiting G-protein coupled glutamate receptor signaling pathway	5	9	0.556	Biological Process	6.95789e-05	0.00155837
GO:0051650	establishment of vesicle localization	36	311	0.116	Biological Process	6.99547e-05	0.00156225
GO:0034329	cell junction assembly	26	195	0.133	Biological Process	7.03279e-05	0.00156606
GO:0001754	eye photoreceptor cell differentiation	18	111	0.162	Biological Process	7.33939e-05	0.00162964
GO:0048519	negative regulation of biological process	340	4898	0.069	Biological Process	7.54811e-05	0.00167118
GO:0051272	positive regulation of cellular component movement	47	449	0.105	Biological Process	7.62027e-05	0.00168234
GO:0035335	peptidyl-tyrosine dephosphorylation	16	92	0.174	Biological Process	7.72968e-05	0.00170163
GO:0060090	binding, bridging	29	229	0.127	Molecular Function	7.97686e-05	0.00170567
GO:0007216	G-protein coupled glutamate receptor signaling pathway	6	14	0.429	Biological Process	7.82384e-05	0.00170925
GO:0061478	response to platelet aggregation inhibitor	6	14	0.429	Biological Process	7.82384e-05	0.00170925
GO:0051932	synaptic transmission, GABAergic	11	48	0.229	Biological Process	7.83067e-05	0.00170925
GO:0022892	substrate-specific transporter activity	125	1530	0.082	Molecular Function	8.2257e-05	0.00173743
GO:0008037	cell recognition	22	153	0.144	Biological Process	8.07781e-05	0.00175666
GO:0098771	inorganic ion homeostasis	63	660	0.095	Biological Process	8.09332e-05	0.00175666
GO:0019220	regulation of phosphate metabolic process	129	1598	0.081	Biological Process	8.13541e-05	0.00176085
GO:0010863	positive regulation of phospholipase C activity	9	33	0.273	Biological Process	8.22658e-05	0.00177561
GO:0051174	regulation of phosphorus metabolic process	129	1599	0.081	Biological Process	8.36426e-05	0.0018003
GO:0051336	regulation of hydrolase activity	98	1148	0.085	Biological Process	8.44501e-05	0.00180854
GO:0050801	ion homeostasis	67	715	0.094	Biological Process	8.44936e-05	0.00180854
GO:0046983	protein dimerization activity	113	1359	0.083	Molecular Function	9.18362e-05	0.00191639
GO:0071709	membrane assembly	7	20	0.35	Biological Process	8.98145e-05	0.00191712
GO:0045596	negative regulation of cell differentiation	64	676	0.095	Biological Process	9.03409e-05	0.00192304
GO:0005912	adherens junction	32	271	0.118	Cellular Component	0.000196966	0.00195911
GO:0005581	collagen trimer	14	78	0.179	Cellular Component	0.000200824	0.00195911
GO:0005901	caveola	14	78	0.179	Cellular Component	0.000200824	0.00195911
GO:0040007	growth	101	1194	0.085	Biological Process	9.29416e-05	0.00197297
GO:0060043	regulation of cardiac muscle cell proliferation	10	41	0.244	Biological Process	9.40561e-05	0.00199115
GO:0035418	protein localization to synapse	13	66	0.197	Biological Process	9.65155e-05	0.00203764
GO:0097440	apical dendrite	7	22	0.318	Cellular Component	0.000211542	0.00204194
GO:0042221	response to chemical	309	4410	0.07	Biological Process	9.74729e-05	0.00205224
GO:0007187	G-protein coupled receptor signaling pathway, coupled to cyclic nucleotide second messenger	23	166	0.139	Biological Process	0.00010032	0.00209789
GO:0048489	synaptic vesicle transport	25	188	0.133	Biological Process	0.000100455	0.00209789
GO:0097480	establishment of synaptic vesicle localization	25	188	0.133	Biological Process	0.000100455	0.00209789
GO:2000021	regulation of ion homeostasis	24	177	0.136	Biological Process	0.000100977	0.0021031
GO:0010562	positive regulation of phosphorus metabolic process	86	983	0.087	Biological Process	0.000101616	0.00210506
GO:0045937	positive regulation of phosphate metabolic process	86	983	0.087	Biological Process	0.000101616	0.00210506
GO:0016021	integral component of membrane	433	6322	0.068	Cellular Component	0.000225589	0.00215485
GO:0001662	behavioral fear response	9	34	0.265	Biological Process	0.000106128	0.00217567
GO:0002209	behavioral defense response	9	34	0.265	Biological Process	0.000106128	0.00217567
GO:0055023	positive regulation of cardiac muscle tissue growth	9	34	0.265	Biological Process	0.000106128	0.00217567
GO:0000165	MAPK cascade	72	789	0.091	Biological Process	0.000106151	0.00217567
GO:0007214	gamma-aminobutyric acid signaling pathway	8	27	0.296	Biological Process	0.000107824	0.00220412
GO:0051952	regulation of amine transport	15	85	0.176	Biological Process	0.000108126	0.00220446
GO:0017048	Rho GTPase binding	22	155	0.142	Molecular Function	0.000107764	0.00222199
GO:0005576	extracellular region	172	2229	0.077	Cellular Component	0.000238843	0.00225793
GO:0006810	transport	362	5281	0.069	Biological Process	0.000112119	0.00227985
GO:0055082	cellular chemical homeostasis	67	722	0.093	Biological Process	0.000112774	0.00228715
GO:0048017	inositol lipid-mediated signaling	21	146	0.144	Biological Process	0.000115773	0.00234183
GO:0060048	cardiac muscle contraction	17	105	0.162	Biological Process	0.000117685	0.00237429
GO:0030018	Z disc	18	119	0.151	Cellular Component	0.000257	0.00240478
GO:0031589	cell-substrate adhesion	33	283	0.117	Biological Process	0.000120005	0.00241478
GO:0005891	voltage-gated calcium channel complex	9	37	0.243	Cellular Component	0.000264121	0.00244645
GO:0030313	cell envelope	26	206	0.126	Cellular Component	0.000268757	0.0024645
GO:0055021	regulation of cardiac muscle tissue growth	12	59	0.203	Biological Process	0.000128777	0.00258458
GO:0030335	positive regulation of cell migration	43	408	0.105	Biological Process	0.000130451	0.00260076
GO:0006835	dicarboxylic acid transport	14	77	0.182	Biological Process	0.000130593	0.00260076
GO:1901019	regulation of calcium ion transmembrane transporter activity	14	77	0.182	Biological Process	0.000130593	0.00260076
GO:0051961	negative regulation of nervous system development	37	333	0.111	Biological Process	0.000131035	0.00260284
GO:0051093	negative regulation of developmental process	82	934	0.088	Biological Process	0.000131477	0.00260492
GO:0046717	acid secretion	17	106	0.16	Biological Process	0.000132675	0.0026188
GO:0003073	regulation of systemic arterial blood pressure	13	68	0.191	Biological Process	0.000132855	0.0026188
GO:0005102	receptor binding	121	1488	0.081	Molecular Function	0.000131456	0.00267862
GO:0006470	protein dephosphorylation	40	371	0.108	Biological Process	0.00013675	0.00268872
GO:0006022	aminoglycan metabolic process	26	203	0.128	Biological Process	0.000137563	0.00269784
GO:0030017	sarcomere	25	196	0.128	Cellular Component	0.000297217	0.00269849
GO:0098858	actin-based cell projection	24	185	0.13	Cellular Component	0.000302079	0.00271575
GO:0006940	regulation of smooth muscle contraction	11	51	0.216	Biological Process	0.000140539	0.00274924
GO:0007264	small GTPase mediated signal transduction	49	487	0.101	Biological Process	0.000143336	0.00279685
GO:0086065	cell communication involved in cardiac conduction	10	43	0.233	Biological Process	0.000144618	0.00281478
GO:0050768	negative regulation of neurogenesis	34	298	0.114	Biological Process	0.000145763	0.00282993
GO:0001944	vasculature development	61	647	0.094	Biological Process	0.000147452	0.00285553
GO:0009605	response to external stimulus	183	2440	0.075	Biological Process	0.000151181	0.00292044
GO:0019725	cellular homeostasis	79	896	0.088	Biological Process	0.000152316	0.00293503
GO:0030003	cellular cation homeostasis	55	568	0.097	Biological Process	0.000157303	0.00302358
GO:0004112	cyclic-nucleotide phosphodiesterase activity	10	43	0.233	Molecular Function	0.000152455	0.00307037
GO:0006468	protein phosphorylation	141	1803	0.078	Biological Process	0.000161885	0.00310393
GO:2000147	positive regulation of cell motility	44	425	0.104	Biological Process	0.00016392	0.00313517
GO:0010771	negative regulation of cell morphogenesis involved in differentiation	18	118	0.153	Biological Process	0.000164409	0.00313675
GO:0006898	receptor-mediated endocytosis	34	300	0.113	Biological Process	0.000165792	0.00315536
GO:0015277	kainate selective glutamate receptor activity	4	6	0.667	Molecular Function	0.000161829	0.0032217
GO:0042596	fear response	9	36	0.25	Biological Process	0.000171418	0.00324644
GO:2000369	regulation of clathrin-mediated endocytosis	9	36	0.25	Biological Process	0.000171418	0.00324644
GO:0044291	cell-cell contact zone	12	64	0.188	Cellular Component	0.000371091	0.00330379
GO:0006873	cellular ion homeostasis	56	584	0.096	Biological Process	0.000177129	0.0033364
GO:0007271	synaptic transmission, cholinergic	10	44	0.227	Biological Process	0.000177463	0.0033364
GO:0099601	regulation of neurotransmitter receptor activity	10	44	0.227	Biological Process	0.000177463	0.0033364
GO:0036465	synaptic vesicle recycling	13	70	0.186	Biological Process	0.000180406	0.00337941
GO:0035725	sodium ion transmembrane transport	25	195	0.128	Biological Process	0.000180626	0.00337941
GO:0016011	dystroglycan complex	4	7	0.571	Cellular Component	0.000390518	0.00341053
GO:0016012	sarcoglycan complex	4	7	0.571	Cellular Component	0.000390518	0.00341053
GO:0015077	monovalent inorganic cation transmembrane transporter activity	61	647	0.094	Molecular Function	0.000174624	0.00343692
GO:0045665	negative regulation of neuron differentiation	28	230	0.122	Biological Process	0.000186331	0.00347773
GO:0014051	gamma-aminobutyric acid secretion	6	16	0.375	Biological Process	0.000188562	0.00351089
GO:0007204	positive regulation of cytosolic calcium ion concentration	29	242	0.12	Biological Process	0.000189727	0.00352409
GO:0005215	transporter activity	140	1782	0.079	Molecular Function	0.000183282	0.0035668
GO:0051020	GTPase binding	57	595	0.096	Molecular Function	0.00018744	0.00360718
GO:0042327	positive regulation of phosphorylation	79	903	0.087	Biological Process	0.00019499	0.00361317
GO:0007206	phospholipase C-activating G-protein coupled glutamate receptor signaling pathway	3	3	1	Biological Process	0.000198668	0.0036725
GO:0030016	myofibril	27	224	0.121	Cellular Component	0.000435438	0.00376695
GO:0051283	negative regulation of sequestering of calcium ion	16	100	0.16	Biological Process	0.000212917	0.00392651
GO:0051234	establishment of localization	366	5387	0.068	Biological Process	0.000214075	0.00393847
GO:0060421	positive regulation of heart growth	9	37	0.243	Biological Process	0.000214892	0.0039441
GO:0042597	periplasmic space	20	146	0.137	Cellular Component	0.000460953	0.00395041
GO:0055025	positive regulation of cardiac muscle tissue development	10	45	0.222	Biological Process	0.00021636	0.00396165
GO:0048015	phosphatidylinositol-mediated signaling	20	142	0.141	Biological Process	0.000222594	0.00406616
GO:0002027	regulation of heart rate	14	81	0.173	Biological Process	0.000228092	0.00414698
GO:0055017	cardiac muscle tissue growth	14	81	0.173	Biological Process	0.000228092	0.00414698
GO:0030288	outer membrane-bounded periplasmic space	19	136	0.14	Cellular Component	0.000493795	0.00419269
GO:0044802	single-organism membrane organization	91	1079	0.084	Biological Process	0.000231171	0.00419309
GO:0044765	single-organism transport	332	4836	0.069	Biological Process	0.000236342	0.00427685
GO:0051282	regulation of sequestering of calcium ion	16	101	0.158	Biological Process	0.000239532	0.00432445
GO:0040008	regulation of growth	71	797	0.089	Biological Process	0.000242737	0.00435361
GO:0098743	cell aggregation	8	30	0.267	Biological Process	0.000243091	0.00435361
GO:0001956	positive regulation of neurotransmitter secretion	7	23	0.304	Biological Process	0.000243401	0.00435361
GO:0048670	regulation of collateral sprouting	7	23	0.304	Biological Process	0.000243401	0.00435361
GO:0035023	regulation of Rho protein signal transduction	18	122	0.148	Biological Process	0.000252041	0.00449775
GO:0030215	semaphorin receptor binding	5	11	0.455	Molecular Function	0.000238282	0.00453522
GO:0042490	mechanoreceptor differentiation	14	82	0.171	Biological Process	0.000260517	0.00463829
GO:0050851	antigen receptor-mediated signaling pathway	19	133	0.143	Biological Process	0.000263062	0.00467283
GO:0030674	protein binding, bridging	25	198	0.126	Molecular Function	0.000252882	0.00471673
GO:0043395	heparan sulfate proteoglycan binding	7	23	0.304	Molecular Function	0.000253266	0.00471673
GO:1900449	regulation of glutamate receptor signaling pathway	9	38	0.237	Biological Process	0.00026714	0.00473438
GO:0050772	positive regulation of axonogenesis	15	92	0.163	Biological Process	0.000268891	0.00474527
GO:0051208	sequestering of calcium ion	16	102	0.157	Biological Process	0.000268983	0.00474527
GO:0048646	anatomical structure formation involved in morphogenesis	110	1361	0.081	Biological Process	0.000270478	0.00476078
GO:0014048	regulation of glutamate secretion	6	17	0.353	Biological Process	0.000277066	0.00484364
GO:1904738	vascular associated smooth muscle cell migration	6	17	0.353	Biological Process	0.000277066	0.00484364
GO:1904752	regulation of vascular associated smooth muscle cell migration	6	17	0.353	Biological Process	0.000277066	0.00484364
GO:1990138	neuron projection extension	24	189	0.127	Biological Process	0.00027875	0.00486208
GO:0051015	actin filament binding	22	165	0.133	Molecular Function	0.000269524	0.00496613
GO:0072523	purine-containing compound catabolic process	12	64	0.188	Biological Process	0.000288655	0.00502351
GO:1901700	response to oxygen-containing compound	125	1587	0.079	Biological Process	0.000295888	0.00513781
GO:0005003	ephrin receptor activity	6	17	0.353	Molecular Function	0.000286957	0.00517719
GO:0030676	Rac guanyl-nucleotide exchange factor activity	6	17	0.353	Molecular Function	0.000286957	0.00517719
GO:0016310	phosphorylation	165	2195	0.075	Biological Process	0.000304746	0.00527975
GO:0048585	negative regulation of response to stimulus	119	1499	0.079	Biological Process	0.000307423	0.00531422
GO:0048584	positive regulation of response to stimulus	156	2058	0.076	Biological Process	0.000311181	0.00536718
GO:0048365	Rac GTPase binding	11	55	0.2	Molecular Function	0.000301246	0.00537896
GO:0010518	positive regulation of phospholipase activity	10	47	0.213	Biological Process	0.000315804	0.00543478
GO:0042462	eye photoreceptor cell development	13	74	0.176	Biological Process	0.000320424	0.00550204
GO:0030100	regulation of endocytosis	28	238	0.118	Biological Process	0.000329728	0.00564925
GO:0004725	protein tyrosine phosphatase activity	16	103	0.155	Molecular Function	0.000323789	0.00572247
GO:1903169	regulation of calcium ion transmembrane transport	18	125	0.144	Biological Process	0.00034217	0.00584943
GO:0010810	regulation of cell-substrate adhesion	22	169	0.13	Biological Process	0.000347177	0.00592193
GO:0015081	sodium ion transmembrane transporter activity	25	202	0.124	Molecular Function	0.000344366	0.00602467
GO:0004713	protein tyrosine kinase activity	22	168	0.131	Molecular Function	0.000348356	0.00603352
GO:0005004	GPI-linked ephrin receptor activity	4	7	0.571	Molecular Function	0.000359982	0.00617315
GO:0060113	inner ear receptor cell differentiation	13	75	0.173	Biological Process	0.000367233	0.00625024
GO:0044705	multi-organism reproductive behavior	16	105	0.152	Biological Process	0.000376887	0.0063644
GO:0030202	heparin metabolic process	5	12	0.417	Biological Process	0.000377235	0.0063644
GO:0045161	neuronal ion channel clustering	5	12	0.417	Biological Process	0.000377235	0.0063644
GO:0050966	detection of mechanical stimulus involved in sensory perception of pain	5	12	0.417	Biological Process	0.000377235	0.0063644
GO:0045778	positive regulation of ossification	14	85	0.165	Biological Process	0.000382582	0.00642655
GO:2001023	regulation of response to drug	14	85	0.165	Biological Process	0.000382582	0.00642655
GO:0002062	chondrocyte differentiation	15	95	0.158	Biological Process	0.000384728	0.00644857
GO:0060420	regulation of heart growth	12	66	0.182	Biological Process	0.00038859	0.0064992
GO:0046982	protein heterodimerization activity	50	518	0.097	Molecular Function	0.000383918	0.00651908
GO:1901381	positive regulation of potassium ion transmembrane transport	8	32	0.25	Biological Process	0.000393669	0.00655235
GO:0048488	synaptic vesicle endocytosis	11	57	0.193	Biological Process	0.000395029	0.00655235
GO:0010455	positive regulation of cell fate commitment	6	18	0.333	Biological Process	0.000395159	0.00655235
GO:1902805	positive regulation of synaptic vesicle transport	6	18	0.333	Biological Process	0.000395159	0.00655235
GO:0007628	adult walking behavior	9	40	0.225	Biological Process	0.000403363	0.00667405
GO:0019901	protein kinase binding	58	627	0.093	Molecular Function	0.000407289	0.00681363
GO:0004435	phosphatidylinositol phospholipase C activity	6	18	0.333	Molecular Function	0.000409133	0.00681363
GO:0097367	carbohydrate derivative binding	209	2878	0.073	Molecular Function	0.000419828	0.00684485
GO:0005245	voltage-gated calcium channel activity	9	40	0.225	Molecular Function	0.000422863	0.00684485
GO:0042805	actinin binding	9	40	0.225	Molecular Function	0.000422863	0.00684485
GO:0019098	reproductive behavior	16	106	0.151	Biological Process	0.000420302	0.00693948
GO:0007009	plasma membrane organization	36	341	0.106	Biological Process	0.000432741	0.0071164
GO:0007200	phospholipase C-activating G-protein coupled receptor signaling pathway	14	86	0.163	Biological Process	0.00043286	0.0071164
GO:0001934	positive regulation of protein phosphorylation	74	856	0.086	Biological Process	0.000439002	0.00720206
GO:0061024	membrane organization	100	1232	0.081	Biological Process	0.000447086	0.00731914
GO:0051602	response to electrical stimulus	10	49	0.204	Biological Process	0.000450765	0.00736377
GO:0060402	calcium ion transport into cytosol	18	128	0.141	Biological Process	0.000459039	0.0074831
GO:0001763	morphogenesis of a branching structure	27	231	0.117	Biological Process	0.000463244	0.00753038
GO:1901214	regulation of neuron death	34	317	0.107	Biological Process	0.000463888	0.00753038
GO:0032844	regulation of homeostatic process	41	407	0.101	Biological Process	0.000474874	0.00769255
GO:1901136	carbohydrate derivative catabolic process	22	173	0.127	Biological Process	0.000481847	0.00778918
GO:0019899	enzyme binding	160	2127	0.075	Molecular Function	0.000489701	0.00779109
GO:0072509	divalent inorganic cation transmembrane transporter activity	34	316	0.108	Molecular Function	0.000490317	0.00779109
GO:0051209	release of sequestered calcium ion into cytosol	15	97	0.155	Biological Process	0.000483772	0.00780398
GO:0090659	walking behavior	9	41	0.22	Biological Process	0.000490355	0.00789369
GO:0048659	smooth muscle cell proliferation	17	118	0.144	Biological Process	0.000491858	0.00790142
GO:0010632	regulation of epithelial cell migration	23	185	0.124	Biological Process	0.000501574	0.00804079
GO:0046530	photoreceptor cell differentiation	19	140	0.136	Biological Process	0.000508988	0.00814275
GO:0021795	cerebral cortex cell migration	10	50	0.2	Biological Process	0.000534383	0.00851377
GO:1901016	regulation of potassium ion transmembrane transporter activity	10	50	0.2	Biological Process	0.000534383	0.00851377
GO:0051056	regulation of small GTPase mediated signal transduction	33	307	0.107	Biological Process	0.000537093	0.00853933
GO:0014065	phosphatidylinositol 3-kinase signaling	17	119	0.143	Biological Process	0.000543277	0.00861993
GO:0017157	regulation of exocytosis	24	198	0.121	Biological Process	0.000555262	0.00879203
GO:0030133	transport vesicle	38	374	0.102	Cellular Component	0.00106301	0.00894297
GO:0045927	positive regulation of growth	33	308	0.107	Biological Process	0.000568794	0.00898787
GO:0016079	synaptic vesicle exocytosis	16	109	0.147	Biological Process	0.000577285	0.00908489
GO:1903729	regulation of plasma membrane organization	16	109	0.147	Biological Process	0.000577285	0.00908489
GO:0035591	signaling adaptor activity	13	78	0.167	Molecular Function	0.000577876	0.00909891
GO:0097106	postsynaptic density organization	5	13	0.385	Biological Process	0.000583613	0.0091658
GO:0033017	sarcoplasmic reticulum membrane	8	36	0.222	Cellular Component	0.00110082	0.00917685
GO:0004721	phosphoprotein phosphatase activity	23	186	0.124	Molecular Function	0.000591107	0.0092234
GO:0008179	adenylate cyclase binding	5	13	0.385	Molecular Function	0.000601221	0.00927876
GO:0098772	molecular function regulator	127	1636	0.078	Molecular Function	0.000605369	0.00927876
GO:0009968	negative regulation of signal transduction	95	1169	0.081	Biological Process	0.000597698	0.00936797
GO:0007601	visual perception	28	247	0.113	Biological Process	0.000600838	0.00939813
GO:0060077	inhibitory synapse	6	21	0.286	Cellular Component	0.0011472	0.0094773
GO:1902578	single-organism localization	342	5061	0.068	Biological Process	0.000609204	0.00950973
GO:2000171	negative regulation of dendrite development	8	34	0.235	Biological Process	0.000612453	0.00953035
GO:0016311	dephosphorylation	45	465	0.097	Biological Process	0.000612991	0.00953035
GO:0035239	tube morphogenesis	67	767	0.087	Biological Process	0.00061522	0.00954579
GO:0060419	heart growth	14	89	0.157	Biological Process	0.000618795	0.00958202
GO:0044449	contractile fiber part	25	215	0.116	Cellular Component	0.00117472	0.0095827
GO:0043292	contractile fiber	27	239	0.113	Cellular Component	0.00118086	0.0095827
GO:0061098	positive regulation of protein tyrosine kinase activity	10	51	0.196	Biological Process	0.000630443	0.00974286
GO:0090130	tissue migration	32	298	0.107	Biological Process	0.00065869	0.0101591
GO:0048511	rhythmic process	36	349	0.103	Biological Process	0.00066628	0.0102557
GO:0007171	activation of transmembrane receptor protein tyrosine kinase activity	4	8	0.5	Biological Process	0.000669735	0.0102679
GO:0097105	presynaptic membrane assembly	4	8	0.5	Biological Process	0.000669735	0.0102679
GO:0004568	chitinase activity	4	8	0.5	Molecular Function	0.000686437	0.010429
GO:0007165	signal transduction	458	7000	0.065	Biological Process	0.000683954	0.0104652
GO:0006939	smooth muscle contraction	14	90	0.156	Biological Process	0.000694173	0.0106005
GO:0044093	positive regulation of molecular function	125	1622	0.077	Biological Process	0.000699397	0.0106593
GO:0018108	peptidyl-tyrosine phosphorylation	36	350	0.103	Biological Process	0.000702172	0.0106634
GO:0070887	cellular response to chemical stimulus	206	2876	0.072	Biological Process	0.000702428	0.0106634
GO:0086004	regulation of cardiac muscle cell contraction	7	27	0.259	Biological Process	0.000718125	0.0108803
GO:0050953	sensory perception of light stimulus	28	250	0.112	Biological Process	0.000727079	0.0109944
GO:0009100	glycoprotein metabolic process	40	403	0.099	Biological Process	0.000740258	0.0111293
GO:0055078	sodium ion homeostasis	10	52	0.192	Biological Process	0.000740321	0.0111293
GO:0060038	cardiac muscle cell proliferation	10	52	0.192	Biological Process	0.000740321	0.0111293
GO:0048169	regulation of long-term neuronal synaptic plasticity	8	35	0.229	Biological Process	0.000753765	0.0112875
GO:0086009	membrane repolarization	8	35	0.229	Biological Process	0.000753765	0.0112875
GO:0097112	gamma-aminobutyric acid receptor clustering	3	4	0.75	Biological Process	0.000759958	0.0113582
GO:0090132	epithelium migration	31	288	0.108	Biological Process	0.000762717	0.0113774
GO:0004971	AMPA glutamate receptor activity	3	4	0.75	Molecular Function	0.000774645	0.0116668
GO:0008376	acetylgalactosaminyltransferase activity	8	35	0.229	Molecular Function	0.00078635	0.011741
GO:0009612	response to mechanical stimulus	25	215	0.116	Biological Process	0.000797316	0.0118551
GO:0021987	cerebral cortex development	17	123	0.138	Biological Process	0.000797806	0.0118551
GO:1904375	regulation of protein localization to cell periphery	15	102	0.147	Biological Process	0.000831056	0.0123255
GO:0007616	long-term memory	11	62	0.177	Biological Process	0.000833527	0.0123384
GO:0021953	central nervous system neuron differentiation	24	204	0.118	Biological Process	0.000852129	0.0125897
GO:0072659	protein localization to plasma membrane	29	265	0.109	Biological Process	0.000855859	0.0126206
GO:0060081	membrane hyperpolarization	5	14	0.357	Biological Process	0.000864376	0.0126737
GO:1904321	response to forskolin	5	14	0.357	Biological Process	0.000864376	0.0126737
GO:1904322	cellular response to forskolin	5	14	0.357	Biological Process	0.000864376	0.0126737
GO:0042493	response to drug	91	1124	0.081	Biological Process	0.000875942	0.0128077
GO:0001558	regulation of cell growth	42	433	0.097	Biological Process	0.000876833	0.0128077
GO:0009967	positive regulation of signal transduction	113	1451	0.078	Biological Process	0.000882682	0.0128688
GO:0065007	biological regulation	769	12428	0.062	Biological Process	0.000895713	0.0130342
GO:0047555	3',5'-cyclic-GMP phosphodiesterase activity	5	14	0.357	Molecular Function	0.000890171	0.0130659
GO:0098632	protein binding involved in cell-cell adhesion	5	14	0.357	Molecular Function	0.000890171	0.0130659
GO:1901981	phosphatidylinositol phosphate binding	20	157	0.127	Molecular Function	0.000902669	0.0131241
GO:0052813	phosphatidylinositol bisphosphate kinase activity	10	53	0.189	Molecular Function	0.00090929	0.0131241
GO:0016787	hydrolase activity	234	3316	0.071	Molecular Function	0.000918861	0.0131526
GO:0043114	regulation of vascular permeability	7	28	0.25	Biological Process	0.000909741	0.0132135
GO:0006883	cellular sodium ion homeostasis	8	36	0.222	Biological Process	0.00092015	0.0133146
GO:0051955	regulation of amino acid transport	8	36	0.222	Biological Process	0.00092015	0.0133146
GO:1990778	protein localization to cell periphery	30	279	0.108	Biological Process	0.000935784	0.0135155
GO:0001917	photoreceptor inner segment	9	47	0.191	Cellular Component	0.00168653	0.0135662
GO:1901681	sulfur compound binding	28	253	0.111	Molecular Function	0.000964587	0.013694
GO:0048660	regulation of smooth muscle cell proliferation	16	114	0.14	Biological Process	0.000950273	0.0136992
GO:1904377	positive regulation of protein localization to cell periphery	11	63	0.175	Biological Process	0.000957497	0.0137776
GO:0007507	heart development	54	598	0.09	Biological Process	0.000963716	0.0138413
GO:0016049	cell growth	51	557	0.092	Biological Process	0.00097419	0.0139658
GO:0015812	gamma-aminobutyric acid transport	6	21	0.286	Biological Process	0.000993269	0.0142122
GO:0021954	central nervous system neuron development	13	83	0.157	Biological Process	0.000996898	0.0142122
GO:0061337	cardiac conduction	13	83	0.157	Biological Process	0.000996898	0.0142122
GO:0034394	protein localization to cell surface	10	54	0.185	Biological Process	0.00100752	0.0143372
GO:0048814	regulation of dendrite morphogenesis	15	104	0.144	Biological Process	0.00101973	0.0144578
GO:0051928	positive regulation of calcium ion transport	15	104	0.144	Biological Process	0.00101973	0.0144578
GO:0098631	protein binding involved in cell adhesion	6	21	0.286	Molecular Function	0.00102739	0.0144669
GO:0018193	peptidyl-amino acid modification	95	1189	0.08	Biological Process	0.00103323	0.0145574
GO:0006464	cellular protein modification process	274	3987	0.069	Biological Process	0.00103419	0.0145574
GO:0036211	protein modification process	274	3987	0.069	Biological Process	0.00103419	0.0145574
GO:0044070	regulation of anion transport	18	137	0.131	Biological Process	0.00103806	0.0145574
GO:0045807	positive regulation of endocytosis	18	137	0.131	Biological Process	0.00103806	0.0145574
GO:0060401	cytosolic calcium ion transport	18	137	0.131	Biological Process	0.00103806	0.0145574
GO:0042325	regulation of phosphorylation	108	1383	0.078	Biological Process	0.00104722	0.0146592
GO:0072657	protein localization to membrane	51	559	0.091	Biological Process	0.00105401	0.0147275
GO:0008146	sulfotransferase activity	10	54	0.185	Molecular Function	0.00105815	0.0147799
GO:0042592	homeostatic process	129	1701	0.076	Biological Process	0.00106525	0.0148577
GO:0033057	multicellular organism reproductive behavior	14	94	0.149	Biological Process	0.00107812	0.0150101
GO:0002009	morphogenesis of an epithelium	61	699	0.087	Biological Process	0.00108974	0.0151446
GO:0048168	regulation of neuronal synaptic plasticity	11	64	0.172	Biological Process	0.00109631	0.0151814
GO:0050771	negative regulation of axonogenesis	11	64	0.172	Biological Process	0.00109631	0.0151814
GO:0050731	positive regulation of peptidyl-tyrosine phosphorylation	19	149	0.128	Biological Process	0.00109942	0.0151972
GO:0018212	peptidyl-tyrosine modification	36	359	0.1	Biological Process	0.00111004	0.015299
GO:0046578	regulation of Ras protein signal transduction	25	220	0.114	Biological Process	0.00111088	0.015299
GO:0001941	postsynaptic membrane organization	8	37	0.216	Biological Process	0.0011147	0.015299
GO:0051931	regulation of sensory perception	8	37	0.216	Biological Process	0.0011147	0.015299
GO:0030198	extracellular matrix organization	68	799	0.085	Biological Process	0.00111888	0.015329
GO:0042552	myelination	15	105	0.143	Biological Process	0.00112687	0.0154113
GO:0030036	actin cytoskeleton organization	57	644	0.089	Biological Process	0.00113199	0.0154539
GO:0014704	intercalated disc	9	48	0.188	Cellular Component	0.00196712	0.0155655
GO:0005918	septate junction	3	5	0.6	Cellular Component	0.00196903	0.0155655
GO:0051238	sequestering of metal ion	16	116	0.138	Biological Process	0.00114839	0.0155877
GO:0014056	regulation of acetylcholine secretion, neurotransmission	4	9	0.444	Biological Process	0.00114986	0.0155877
GO:0043051	regulation of pharyngeal pumping	4	9	0.444	Biological Process	0.00114986	0.0155877
GO:1900073	regulation of neuromuscular synaptic transmission	4	9	0.444	Biological Process	0.00114986	0.0155877
GO:0016301	kinase activity	89	1097	0.081	Molecular Function	0.0011299	0.0156559
GO:1901701	cellular response to oxygen-containing compound	83	1017	0.082	Biological Process	0.00116497	0.0157511
GO:0014068	positive regulation of phosphatidylinositol 3-kinase signaling	10	55	0.182	Biological Process	0.00116806	0.0157511
GO:0050885	neuromuscular process controlling balance	10	55	0.182	Biological Process	0.00116806	0.0157511
GO:0050794	regulation of cellular process	714	11465	0.062	Biological Process	0.00117007	0.0157511
GO:0003177	pulmonary valve development	5	15	0.333	Biological Process	0.00123458	0.0165331
GO:0032793	positive regulation of CREB transcription factor activity	5	15	0.333	Biological Process	0.00123458	0.0165331
GO:1901841	regulation of high voltage-gated calcium channel activity	5	15	0.333	Biological Process	0.00123458	0.0165331
GO:0006897	endocytosis	57	647	0.088	Biological Process	0.0012608	0.016855
GO:0007265	Ras protein signal transduction	36	362	0.099	Biological Process	0.00128597	0.0171618
GO:0050673	epithelial cell proliferation	34	336	0.101	Biological Process	0.00129018	0.0171883
GO:1901018	positive regulation of potassium ion transmembrane transporter activity	6	22	0.273	Biological Process	0.0012989	0.0172747
GO:0016594	glycine binding	5	15	0.333	Molecular Function	0.00127102	0.0174715
GO:1903076	regulation of protein localization to plasma membrane	14	96	0.146	Biological Process	0.00132877	0.0176416
GO:0021955	central nervous system neuron axonogenesis	8	38	0.211	Biological Process	0.00134072	0.0177697
GO:0045669	positive regulation of osteoblast differentiation	10	56	0.179	Biological Process	0.00134889	0.0178168
GO:0060193	positive regulation of lipase activity	10	56	0.179	Biological Process	0.00134889	0.0178168
GO:0004629	phospholipase C activity	6	22	0.273	Molecular Function	0.00134308	0.0183166
GO:0019900	kinase binding	61	701	0.087	Molecular Function	0.00135697	0.0183616
GO:0051489	regulation of filopodium assembly	9	47	0.191	Biological Process	0.00139261	0.0183629
GO:0043408	regulation of MAPK cascade	58	664	0.087	Biological Process	0.00140015	0.018431
GO:0070997	neuron death	35	351	0.1	Biological Process	0.00142354	0.0186159
GO:0007045	cell-substrate adherens junction assembly	11	66	0.167	Biological Process	0.00142384	0.0186159
GO:0014855	striated muscle cell proliferation	11	66	0.167	Biological Process	0.00142384	0.0186159
GO:0048041	focal adhesion assembly	11	66	0.167	Biological Process	0.00142384	0.0186159
GO:0010469	regulation of receptor activity	39	404	0.097	Biological Process	0.00143834	0.0187737
GO:0010256	endomembrane system organization	58	665	0.087	Biological Process	0.00144974	0.0188906
GO:0016010	dystrophin-associated glycoprotein complex	6	24	0.25	Cellular Component	0.00243792	0.0189455
GO:0090665	glycoprotein complex	6	24	0.25	Cellular Component	0.00243792	0.0189455
GO:0035004	phosphatidylinositol 3-kinase activity	10	56	0.179	Molecular Function	0.00141572	0.0190079
GO:0010631	epithelial cell migration	30	287	0.105	Biological Process	0.00146581	0.0190678
GO:0050852	T cell receptor signaling pathway	14	97	0.144	Biological Process	0.0014713	0.0190802
GO:0030203	glycosaminoglycan metabolic process	22	188	0.117	Biological Process	0.0014717	0.0190802
GO:0042060	wound healing	46	499	0.092	Biological Process	0.00147536	0.0190956
GO:0001667	ameboidal-type cell migration	39	405	0.096	Biological Process	0.00150479	0.0194374
GO:0007422	peripheral nervous system development	15	108	0.139	Biological Process	0.0015068	0.0194374
GO:0045296	cadherin binding	7	30	0.233	Molecular Function	0.00146609	0.0195328
GO:0035295	tube development	85	1056	0.08	Biological Process	0.00152595	0.0196517
GO:0001932	regulation of protein phosphorylation	100	1279	0.078	Biological Process	0.00154434	0.0198554
GO:0046834	lipid phosphorylation	13	87	0.149	Biological Process	0.00155535	0.0199638
GO:0007160	cell-matrix adhesion	21	177	0.119	Biological Process	0.00156991	0.0201055
GO:0044089	positive regulation of cellular component biogenesis	48	528	0.091	Biological Process	0.00157159	0.0201055
GO:0043268	positive regulation of potassium ion transport	8	39	0.205	Biological Process	0.00160169	0.0204228
GO:0046068	cGMP metabolic process	8	39	0.205	Biological Process	0.00160169	0.0204228
GO:1901863	positive regulation of muscle tissue development	11	67	0.164	Biological Process	0.0016154	0.0205634
GO:0010035	response to inorganic substance	55	626	0.088	Biological Process	0.00161803	0.0205634
GO:0008022	protein C-terminus binding	25	224	0.112	Molecular Function	0.00156433	0.0206826
GO:0008366	axon ensheathment	15	109	0.138	Biological Process	0.00165512	0.0210002
GO:0001502	cartilage condensation	6	23	0.261	Biological Process	0.00167143	0.0211377
GO:0060487	lung epithelial cell differentiation	6	23	0.261	Biological Process	0.00167143	0.0211377
GO:0014912	negative regulation of smooth muscle cell migration	5	16	0.312	Biological Process	0.00171005	0.0215555
GO:0046710	GDP metabolic process	5	16	0.312	Biological Process	0.00171005	0.0215555
GO:0043062	extracellular structure organization	69	827	0.083	Biological Process	0.00171857	0.0216276
GO:0044091	membrane biogenesis	7	31	0.226	Biological Process	0.00173345	0.0217088
GO:0060292	long term synaptic depression	7	31	0.226	Biological Process	0.00173345	0.0217088
GO:0097120	receptor localization to synapse	7	31	0.226	Biological Process	0.00173345	0.0217088
GO:0017022	myosin binding	12	77	0.156	Molecular Function	0.00169886	0.0219827
GO:0005070	SH3/SH2 adaptor activity	9	48	0.188	Molecular Function	0.00170074	0.0219827
GO:0015459	potassium channel regulator activity	9	48	0.188	Molecular Function	0.00170074	0.0219827
GO:0016782	transferase activity, transferring sulfur-containing groups	14	98	0.143	Molecular Function	0.00172698	0.0221566
GO:1903078	positive regulation of protein localization to plasma membrane	10	58	0.172	Biological Process	0.00177885	0.0222414
GO:0042461	photoreceptor cell development	14	99	0.141	Biological Process	0.00179477	0.0223159
GO:0003206	cardiac chamber morphogenesis	16	121	0.132	Biological Process	0.00180146	0.0223159
GO:0048661	positive regulation of smooth muscle cell proliferation	12	78	0.154	Biological Process	0.00180282	0.0223159
GO:0007272	ensheathment of neurons	15	110	0.136	Biological Process	0.00181546	0.0223159
GO:0003025	regulation of systemic arterial blood pressure by baroreceptor feedback	3	5	0.6	Biological Process	0.00181716	0.0223159
GO:0003137	Notch signaling pathway involved in heart induction	3	5	0.6	Biological Process	0.00181716	0.0223159
GO:0035480	regulation of Notch signaling pathway involved in heart induction	3	5	0.6	Biological Process	0.00181716	0.0223159
GO:0035481	positive regulation of Notch signaling pathway involved in heart induction	3	5	0.6	Biological Process	0.00181716	0.0223159
GO:0097114	NMDA glutamate receptor clustering	3	5	0.6	Biological Process	0.00181716	0.0223159
GO:1902630	regulation of membrane hyperpolarization	3	5	0.6	Biological Process	0.00181716	0.0223159
GO:0006032	chitin catabolic process	4	10	0.4	Biological Process	0.00182813	0.0223159
GO:0014055	acetylcholine secretion, neurotransmission	4	10	0.4	Biological Process	0.00182813	0.0223159
GO:0021800	cerebral cortex tangential migration	4	10	0.4	Biological Process	0.00182813	0.0223159
GO:0045760	positive regulation of action potential	4	10	0.4	Biological Process	0.00182813	0.0223159
GO:1901077	regulation of relaxation of muscle	4	10	0.4	Biological Process	0.00182813	0.0223159
GO:0005227	calcium activated cation channel activity	7	31	0.226	Molecular Function	0.00179893	0.02291
GO:0042802	identical protein binding	129	1715	0.075	Molecular Function	0.00181855	0.0229907
GO:0060999	positive regulation of dendritic spine development	9	49	0.184	Biological Process	0.00189125	0.02305
GO:0046660	female sex differentiation	17	133	0.128	Biological Process	0.00191234	0.0232703
GO:0007043	cell-cell junction assembly	13	89	0.146	Biological Process	0.00191953	0.023321
GO:0005237	inhibitory extracellular ligand-gated ion channel activity	4	10	0.4	Molecular Function	0.00187256	0.0233329
GO:0015279	store-operated calcium channel activity	4	10	0.4	Molecular Function	0.00187256	0.0233329
GO:0050878	regulation of body fluid levels	40	424	0.094	Biological Process	0.00192442	0.0233438
GO:0046658	anchored component of plasma membrane	9	51	0.176	Cellular Component	0.00303786	0.0234094
GO:0030027	lamellipodium	21	182	0.115	Cellular Component	0.00307077	0.0234658
GO:0071495	cellular response to endogenous stimulus	103	1334	0.077	Biological Process	0.00196739	0.0238277
GO:0030516	regulation of axon extension	14	100	0.14	Biological Process	0.00197741	0.0239115
GO:0043087	regulation of GTPase activity	42	452	0.093	Biological Process	0.0020016	0.0241662
GO:0055024	regulation of cardiac muscle tissue development	12	79	0.152	Biological Process	0.00201521	0.0242925
GO:0046934	phosphatidylinositol-4,5-bisphosphate 3-kinase activity	9	49	0.184	Molecular Function	0.0019767	0.0244546
GO:0003205	cardiac chamber development	19	157	0.121	Biological Process	0.0020414	0.0245699
GO:0030658	transport vesicle membrane	20	171	0.117	Cellular Component	0.00325574	0.0246737
GO:0008144	drug binding	111	1447	0.077	Molecular Function	0.00202175	0.0248345
GO:0043412	macromolecule modification	293	4343	0.067	Biological Process	0.0020667	0.0248358
GO:0048668	collateral sprouting	7	32	0.219	Biological Process	0.00210858	0.0252379
GO:0051930	regulation of sensory perception of pain	7	32	0.219	Biological Process	0.00210858	0.0252379
GO:0003148	outflow tract septum morphogenesis	6	24	0.25	Biological Process	0.00211976	0.0252379
GO:0016082	synaptic vesicle priming	6	24	0.25	Biological Process	0.00211976	0.0252379
GO:0060306	regulation of membrane repolarization	6	24	0.25	Biological Process	0.00211976	0.0252379
GO:0060479	lung cell differentiation	6	24	0.25	Biological Process	0.00211976	0.0252379
GO:0007044	cell-substrate junction assembly	13	90	0.144	Biological Process	0.0021264	0.0252392
GO:0072583	clathrin-mediated endocytosis	13	90	0.144	Biological Process	0.0021264	0.0252392
GO:0043405	regulation of MAP kinase activity	31	307	0.101	Biological Process	0.00213153	0.0252612
GO:1903510	mucopolysaccharide metabolic process	14	101	0.139	Biological Process	0.00217518	0.0257391
GO:0009101	glycoprotein biosynthetic process	35	360	0.097	Biological Process	0.00218413	0.0258054
GO:0031594	neuromuscular junction	11	72	0.153	Cellular Component	0.00359913	0.0264194
GO:0016935	glycine-gated chloride channel complex	2	2	1	Cellular Component	0.00360134	0.0264194
GO:0072534	perineuronal net	2	2	1	Cellular Component	0.00360134	0.0264194
GO:0098846	podocyte foot	2	2	1	Cellular Component	0.00360134	0.0264194
GO:0061001	regulation of dendritic spine morphogenesis	8	41	0.195	Biological Process	0.00224331	0.0264642
GO:0010243	response to organonitrogen compound	79	982	0.08	Biological Process	0.00224967	0.0264988
GO:0051393	alpha-actinin binding	7	32	0.219	Molecular Function	0.00218753	0.0266817
GO:0009611	response to wounding	70	851	0.082	Biological Process	0.00228472	0.0268707
GO:0030314	junctional membrane complex	3	6	0.5	Cellular Component	0.00376232	0.0269587
GO:0032590	dendrite membrane	6	26	0.231	Cellular Component	0.00376304	0.0269587
GO:0032839	dendrite cytoplasm	6	26	0.231	Cellular Component	0.00376304	0.0269587
GO:0071417	cellular response to organonitrogen compound	48	538	0.089	Biological Process	0.00229806	0.0269865
GO:0060080	inhibitory postsynaptic potential	5	17	0.294	Biological Process	0.00230712	0.0270108
GO:0071625	vocalization behavior	5	17	0.294	Biological Process	0.00230712	0.0270108
GO:0071277	cellular response to calcium ion	10	60	0.167	Biological Process	0.00231334	0.0270426
GO:0009719	response to endogenous stimulus	137	1861	0.074	Biological Process	0.00233241	0.0272244
GO:0046879	hormone secretion	30	296	0.101	Biological Process	0.00235588	0.0274233
GO:0009914	hormone transport	31	309	0.1	Biological Process	0.00235655	0.0274233
GO:0001540	beta-amyloid binding	9	50	0.18	Molecular Function	0.00228725	0.0275105
GO:0042165	neurotransmitter binding	9	50	0.18	Molecular Function	0.00228725	0.0275105
GO:0003777	microtubule motor activity	14	101	0.139	Molecular Function	0.00230742	0.0275617
GO:0004385	guanylate kinase activity	8	41	0.195	Molecular Function	0.00233563	0.0277076
GO:0008361	regulation of cell size	24	220	0.109	Biological Process	0.00239447	0.0278227
GO:0099512	supramolecular fiber	68	818	0.083	Cellular Component	0.00391619	0.0278383
GO:0005432	calcium:sodium antiporter activity	5	17	0.294	Molecular Function	0.00237371	0.0279678
GO:0032970	regulation of actin filament-based process	34	349	0.097	Biological Process	0.00242404	0.0281239
GO:0060359	response to ammonium ion	17	136	0.125	Biological Process	0.0024321	0.0281752
GO:0016459	myosin complex	11	73	0.151	Cellular Component	0.00401333	0.0283094
GO:0015629	actin cytoskeleton	41	444	0.092	Cellular Component	0.00408061	0.0285408
GO:0031253	cell projection membrane	32	325	0.098	Cellular Component	0.00410838	0.0285408
GO:0034333	adherens junction assembly	12	81	0.148	Biological Process	0.00250152	0.028936
GO:0021543	pallium development	21	184	0.114	Biological Process	0.00253309	0.0292574
GO:0032228	regulation of synaptic transmission, GABAergic	7	33	0.212	Biological Process	0.00254346	0.0292896
GO:1903115	regulation of actin filament-based movement	7	33	0.212	Biological Process	0.00254346	0.0292896
GO:0050790	regulation of catalytic activity	154	2130	0.072	Biological Process	0.00255609	0.0293913
GO:0005856	cytoskeleton	146	1978	0.074	Cellular Component	0.00429114	0.0295863
GO:0017146	NMDA selective glutamate receptor complex	4	12	0.333	Cellular Component	0.0043335	0.0296554
GO:0014066	regulation of phosphatidylinositol 3-kinase signaling	13	92	0.141	Biological Process	0.00259529	0.0297977
GO:0007162	negative regulation of cell adhesion	23	209	0.11	Biological Process	0.00260904	0.0299111
GO:1901699	cellular response to nitrogen compound	55	640	0.086	Biological Process	0.00262022	0.0299499
GO:0014075	response to amine	10	61	0.164	Biological Process	0.00262514	0.0299499
GO:0030032	lamellipodium assembly	10	61	0.164	Biological Process	0.00262514	0.0299499
GO:0048675	axon extension	17	137	0.124	Biological Process	0.00262959	0.0299499
GO:0003156	regulation of organ formation	8	42	0.19	Biological Process	0.00263181	0.0299499
GO:0006929	substrate-dependent cell migration	6	25	0.24	Biological Process	0.00265316	0.0300601
GO:0007202	activation of phospholipase C activity	6	25	0.24	Biological Process	0.00265316	0.0300601
GO:0032026	response to magnesium ion	6	25	0.24	Biological Process	0.00265316	0.0300601
GO:0032433	filopodium tip	5	19	0.263	Cellular Component	0.00442786	0.0300766
GO:0005913	cell-cell adherens junction	11	74	0.149	Cellular Component	0.00446464	0.0301035
GO:0010817	regulation of hormone levels	43	473	0.091	Biological Process	0.00268672	0.0303958
GO:0017156	calcium ion regulated exocytosis	18	149	0.121	Biological Process	0.00269373	0.0304204
GO:0030072	peptide hormone secretion	24	222	0.108	Biological Process	0.00269678	0.0304204
GO:0030210	heparin biosynthetic process	4	11	0.364	Biological Process	0.00274068	0.0305588
GO:0043116	negative regulation of vascular permeability	4	11	0.364	Biological Process	0.00274068	0.0305588
GO:0048671	negative regulation of collateral sprouting	4	11	0.364	Biological Process	0.00274068	0.0305588
GO:0055119	relaxation of cardiac muscle	4	11	0.364	Biological Process	0.00274068	0.0305588
GO:0061526	acetylcholine secretion	4	11	0.364	Biological Process	0.00274068	0.0305588
GO:1900244	positive regulation of synaptic vesicle endocytosis	4	11	0.364	Biological Process	0.00274068	0.0305588
GO:1902514	regulation of generation of L-type calcium current	4	11	0.364	Biological Process	0.00274068	0.0305588
GO:1904861	excitatory synapse assembly	4	11	0.364	Biological Process	0.00274068	0.0305588
GO:0050730	regulation of peptidyl-tyrosine phosphorylation	23	210	0.11	Biological Process	0.00277276	0.030872
GO:0005248	voltage-gated sodium channel activity	6	25	0.24	Molecular Function	0.00274074	0.032074
GO:0030073	insulin secretion	20	174	0.115	Biological Process	0.00291578	0.0324176
GO:0038191	neuropilin binding	4	11	0.364	Molecular Function	0.00280644	0.0326225
GO:0043010	camera-type eye development	36	380	0.095	Biological Process	0.00294283	0.0326713
GO:0060041	retina development in camera-type eye	22	199	0.111	Biological Process	0.00301882	0.0334669
GO:0043046	DNA methylation involved in gamete generation	5	18	0.278	Biological Process	0.00304249	0.0335369
GO:0043050	pharyngeal pumping	5	18	0.278	Biological Process	0.00304249	0.0335369
GO:1902547	regulation of cellular response to vascular endothelial growth factor stimulus	5	18	0.278	Biological Process	0.00304249	0.0335369
GO:2000370	positive regulation of clathrin-mediated endocytosis	5	18	0.278	Biological Process	0.00304249	0.0335369
GO:0046677	response to antibiotic	34	354	0.096	Biological Process	0.00304706	0.0335393
GO:0032330	regulation of chondrocyte differentiation	8	43	0.186	Biological Process	0.00307093	0.0337061
GO:2001222	regulation of neuron migration	8	43	0.186	Biological Process	0.00307093	0.0337061
GO:0046883	regulation of hormone secretion	26	250	0.104	Biological Process	0.00314257	0.0344275
GO:1900006	positive regulation of dendrite development	13	94	0.138	Biological Process	0.00314557	0.0344275
GO:0086019	cell-cell signaling involved in cardiac conduction	6	26	0.231	Biological Process	0.00328114	0.0357593
GO:0090075	relaxation of muscle	6	26	0.231	Biological Process	0.00328114	0.0357593
GO:0099622	cardiac muscle cell membrane repolarization	6	26	0.231	Biological Process	0.00328114	0.0357593
GO:1901861	regulation of muscle tissue development	17	140	0.121	Biological Process	0.00330376	0.0359251
GO:0000493	box H/ACA snoRNP assembly	2	2	1	Biological Process	0.00340793	0.0359251
GO:0009153	purine deoxyribonucleotide biosynthetic process	2	2	1	Biological Process	0.00340793	0.0359251
GO:0010650	positive regulation of cell communication by electrical coupling	2	2	1	Biological Process	0.00340793	0.0359251
GO:0021836	chemorepulsion involved in postnatal olfactory bulb interneuron migration	2	2	1	Biological Process	0.00340793	0.0359251
GO:0021840	directional guidance of interneurons involved in migration from the subpallium to the cortex	2	2	1	Biological Process	0.00340793	0.0359251
GO:0021842	chemorepulsion involved in interneuron migration from the subpallium to the cortex	2	2	1	Biological Process	0.00340793	0.0359251
GO:0035408	histone H3-T6 phosphorylation	2	2	1	Biological Process	0.00340793	0.0359251
GO:0050925	negative regulation of negative chemotaxis	2	2	1	Biological Process	0.00340793	0.0359251
GO:0060082	eye blink reflex	2	2	1	Biological Process	0.00340793	0.0359251
GO:0060466	activation of meiosis involved in egg activation	2	2	1	Biological Process	0.00340793	0.0359251
GO:0060879	semicircular canal fusion	2	2	1	Biological Process	0.00340793	0.0359251
GO:0070655	mechanosensory epithelium regeneration	2	2	1	Biological Process	0.00340793	0.0359251
GO:0070656	mechanoreceptor differentiation involved in mechanosensory epithelium regeneration	2	2	1	Biological Process	0.00340793	0.0359251
GO:0070659	inner ear sensory epithelium regeneration	2	2	1	Biological Process	0.00340793	0.0359251
GO:0070660	inner ear receptor cell differentiation involved in inner ear sensory epithelium regeneration	2	2	1	Biological Process	0.00340793	0.0359251
GO:0071336	regulation of hair follicle cell proliferation	2	2	1	Biological Process	0.00340793	0.0359251
GO:0090260	negative regulation of retinal ganglion cell axon guidance	2	2	1	Biological Process	0.00340793	0.0359251
GO:1900275	negative regulation of phospholipase C activity	2	2	1	Biological Process	0.00340793	0.0359251
GO:1901898	negative regulation of relaxation of cardiac muscle	2	2	1	Biological Process	0.00340793	0.0359251
GO:1904508	regulation of protein localization to basolateral plasma membrane	2	2	1	Biological Process	0.00340793	0.0359251
GO:1904694	negative regulation of vascular smooth muscle contraction	2	2	1	Biological Process	0.00340793	0.0359251
GO:2000468	regulation of peroxidase activity	2	2	1	Biological Process	0.00340793	0.0359251
GO:2001288	positive regulation of caveolin-mediated endocytosis	2	2	1	Biological Process	0.00340793	0.0359251
GO:0003056	regulation of vascular smooth muscle contraction	3	6	0.5	Biological Process	0.00347652	0.0361063
GO:0014057	positive regulation of acetylcholine secretion, neurotransmission	3	6	0.5	Biological Process	0.00347652	0.0361063
GO:0016191	synaptic vesicle uncoating	3	6	0.5	Biological Process	0.00347652	0.0361063
GO:0018106	peptidyl-histidine phosphorylation	3	6	0.5	Biological Process	0.00347652	0.0361063
GO:0021825	substrate-dependent cerebral cortex tangential migration	3	6	0.5	Biological Process	0.00347652	0.0361063
GO:0042713	sperm ejaculation	3	6	0.5	Biological Process	0.00347652	0.0361063
GO:0046069	cGMP catabolic process	3	6	0.5	Biological Process	0.00347652	0.0361063
GO:0051971	positive regulation of transmission of nerve impulse	3	6	0.5	Biological Process	0.00347652	0.0361063
GO:1901321	positive regulation of heart induction	3	6	0.5	Biological Process	0.00347652	0.0361063
GO:1901843	positive regulation of high voltage-gated calcium channel activity	3	6	0.5	Biological Process	0.00347652	0.0361063
GO:2000809	positive regulation of synaptic vesicle clustering	3	6	0.5	Biological Process	0.00347652	0.0361063
GO:0031402	sodium ion binding	5	18	0.278	Molecular Function	0.00312931	0.0361331
GO:0050920	regulation of chemotaxis	21	189	0.111	Biological Process	0.00349214	0.0362198
GO:0048738	cardiac muscle tissue development	23	214	0.107	Biological Process	0.00351713	0.0364301
GO:0035091	phosphatidylinositol binding	25	236	0.106	Molecular Function	0.00318057	0.0364817
GO:0051896	regulation of protein kinase B signaling	20	177	0.113	Biological Process	0.00355263	0.0367486
GO:0012505	endomembrane system	269	3913	0.069	Cellular Component	0.00551133	0.0368897
GO:0050145	nucleoside phosphate kinase activity	6	26	0.231	Molecular Function	0.00338836	0.0371764
GO:0001639	PLC activating G-protein coupled glutamate receptor activity	2	2	1	Molecular Function	0.00345243	0.0371764
GO:0004117	calmodulin-dependent cyclic-nucleotide phosphodiesterase activity	2	2	1	Molecular Function	0.00345243	0.0371764
GO:0004119	cGMP-inhibited cyclic-nucleotide phosphodiesterase activity	2	2	1	Molecular Function	0.00345243	0.0371764
GO:0022852	glycine-gated chloride ion channel activity	2	2	1	Molecular Function	0.00345243	0.0371764
GO:0035403	histone kinase activity (H3-T6 specific)	2	2	1	Molecular Function	0.00345243	0.0371764
GO:0048101	calcium- and calmodulin-regulated 3',5'-cyclic-GMP phosphodiesterase activity	2	2	1	Molecular Function	0.00345243	0.0371764
GO:0099530	G-protein coupled receptor activity involved in regulation of postsynaptic membrane potential	2	2	1	Molecular Function	0.00345243	0.0371764
GO:0005042	netrin receptor activity	3	6	0.5	Molecular Function	0.00354163	0.0371764
GO:0016933	extracellular-glycine-gated ion channel activity	3	6	0.5	Molecular Function	0.00354163	0.0371764
GO:0016934	extracellular-glycine-gated chloride channel activity	3	6	0.5	Molecular Function	0.00354163	0.0371764
GO:0030297	transmembrane receptor protein tyrosine kinase activator activity	3	6	0.5	Molecular Function	0.00354163	0.0371764
GO:0031628	opioid receptor binding	3	6	0.5	Molecular Function	0.00354163	0.0371764
GO:0086007	voltage-gated calcium channel activity involved in cardiac muscle cell action potential	3	6	0.5	Molecular Function	0.00354163	0.0371764
GO:0031362	anchored component of external side of plasma membrane	5	20	0.25	Cellular Component	0.00561618	0.0373191
GO:1901021	positive regulation of calcium ion transmembrane transporter activity	7	35	0.2	Biological Process	0.00361668	0.0373611
GO:0007528	neuromuscular junction development	15	118	0.127	Biological Process	0.00362483	0.0373952
GO:0090066	regulation of anatomical structure size	48	551	0.087	Biological Process	0.00366738	0.0377838
GO:0021510	spinal cord development	16	130	0.123	Biological Process	0.0037557	0.0386422
GO:0004672	protein kinase activity	60	718	0.084	Molecular Function	0.00371206	0.0387307
GO:0042803	protein homodimerization activity	70	863	0.081	Molecular Function	0.00374459	0.0388361
GO:0071241	cellular response to inorganic substance	22	203	0.108	Biological Process	0.00384733	0.0395323
GO:0008201	heparin binding	18	153	0.118	Molecular Function	0.00384116	0.0396005
GO:0006269	DNA replication, synthesis of RNA primer	4	12	0.333	Biological Process	0.00392241	0.0400376
GO:0046541	saliva secretion	4	12	0.333	Biological Process	0.00392241	0.0400376
GO:0051969	regulation of transmission of nerve impulse	4	12	0.333	Biological Process	0.00392241	0.0400376
GO:1901629	regulation of presynaptic membrane organization	4	12	0.333	Biological Process	0.00392241	0.0400376
GO:1902668	negative regulation of axon guidance	4	12	0.333	Biological Process	0.00392241	0.0400376
GO:0003176	aortic valve development	5	19	0.263	Biological Process	0.00393297	0.0400396
GO:0010837	regulation of keratinocyte proliferation	5	19	0.263	Biological Process	0.00393297	0.0400396
GO:0010038	response to metal ion	39	428	0.091	Biological Process	0.00397087	0.0403723
GO:0021952	central nervous system projection neuron axonogenesis	6	27	0.222	Biological Process	0.00401343	0.0406445
GO:0038128	ERBB2 signaling pathway	6	27	0.222	Biological Process	0.00401343	0.0406445
GO:0060219	camera-type eye photoreceptor cell differentiation	6	27	0.222	Biological Process	0.00401343	0.0406445
GO:0008331	high voltage-gated calcium channel activity	4	12	0.333	Molecular Function	0.00401528	0.0407214
GO:0004653	polypeptide N-acetylgalactosaminyltransferase activity	5	19	0.263	Molecular Function	0.00404392	0.0407214
GO:0015269	calcium-activated potassium channel activity	5	19	0.263	Molecular Function	0.00404392	0.0407214
GO:0015368	calcium:cation antiporter activity	5	19	0.263	Molecular Function	0.00404392	0.0407214
GO:0051897	positive regulation of protein kinase B signaling	16	131	0.122	Biological Process	0.00405278	0.0409868
GO:1901698	response to nitrogen compound	85	1094	0.078	Biological Process	0.00405784	0.0409868
GO:1902533	positive regulation of intracellular signal transduction	72	901	0.08	Biological Process	0.00407906	0.0411474
GO:0022612	gland morphogenesis	17	143	0.119	Biological Process	0.00411501	0.04131
GO:0051590	positive regulation of neurotransmitter transport	8	45	0.178	Biological Process	0.00411836	0.04131
GO:0098815	modulation of excitatory postsynaptic potential	8	45	0.178	Biological Process	0.00411836	0.04131
GO:1903727	positive regulation of phospholipid metabolic process	8	45	0.178	Biological Process	0.00411836	0.04131
GO:0003018	vascular process in circulatory system	18	155	0.116	Biological Process	0.00412725	0.04131
GO:0030010	establishment of cell polarity	18	155	0.116	Biological Process	0.00412725	0.04131
GO:0098831	presynaptic active zone cytoplasmic component	3	7	0.429	Cellular Component	0.00629118	0.0415037
GO:0060828	regulation of canonical Wnt signaling pathway	23	217	0.106	Biological Process	0.00417965	0.0417802
GO:0034707	chloride channel complex	8	47	0.17	Cellular Component	0.0063839	0.0418146
GO:0030111	regulation of Wnt signaling pathway	29	295	0.098	Biological Process	0.00427571	0.0426853
GO:0046622	positive regulation of organ growth	9	55	0.164	Biological Process	0.004282	0.0426929
GO:0033674	positive regulation of kinase activity	44	500	0.088	Biological Process	0.00439405	0.0437537
GO:0046854	phosphatidylinositol phosphorylation	11	76	0.145	Biological Process	0.00446986	0.0443941
GO:0060042	retina morphogenesis in camera-type eye	11	76	0.145	Biological Process	0.00446986	0.0443941
GO:0045177	apical part of cell	36	390	0.092	Cellular Component	0.00686846	0.0445699
GO:0099568	cytoplasmic region	45	513	0.088	Cellular Component	0.00690177	0.0445699
GO:0061448	connective tissue development	27	270	0.1	Biological Process	0.00454063	0.0450391
GO:0016740	transferase activity	216	3131	0.069	Molecular Function	0.00461067	0.04616
GO:0060537	muscle tissue development	36	391	0.092	Biological Process	0.00467319	0.0462945
GO:0003208	cardiac ventricle morphogenesis	10	66	0.152	Biological Process	0.00472389	0.0466771
GO:0045844	positive regulation of striated muscle tissue development	10	66	0.152	Biological Process	0.00472389	0.0466771
GO:0007618	mating	9	56	0.161	Biological Process	0.00484366	0.0476553
GO:0043949	regulation of cAMP-mediated signaling	9	56	0.161	Biological Process	0.00484366	0.0476553
GO:0043616	keratinocyte proliferation	6	28	0.214	Biological Process	0.00485989	0.0476553
GO:0046940	nucleoside monophosphate phosphorylation	6	28	0.214	Biological Process	0.00485989	0.0476553
GO:0048846	axon extension involved in axon guidance	6	28	0.214	Biological Process	0.00485989	0.0476553
GO:1902284	neuron projection extension involved in neuron projection guidance	6	28	0.214	Biological Process	0.00485989	0.0476553
GO:0086012	membrane depolarization during cardiac muscle cell action potential	5	20	0.25	Biological Process	0.00499528	0.0489208
GO:0030501	positive regulation of bone mineralization	7	37	0.189	Biological Process	0.00500323	0.0489367
GO:0001948	glycoprotein binding	8	46	0.174	Molecular Function	0.00492242	0.0489979
GO:0030168	platelet activation	18	158	0.114	Biological Process	0.00505139	0.0493452
GO:0032845	negative regulation of homeostatic process	20	183	0.109	Biological Process	0.00517638	0.0505024
GO:0061061	muscle structure development	56	676	0.083	Biological Process	0.00521191	0.0507849
GO:0001518	voltage-gated sodium channel complex	4	14	0.286	Cellular Component	0.00795913	0.0510386
GO:0043410	positive regulation of MAPK cascade	41	463	0.089	Biological Process	0.0052468	0.0510605
GO:0048636	positive regulation of muscle organ development	10	67	0.149	Biological Process	0.00526924	0.0512143
GO:0005201	extracellular matrix structural constituent	11	77	0.143	Molecular Function	0.00518882	0.0513545
GO:0003184	pulmonary valve morphogenesis	4	13	0.308	Biological Process	0.00540632	0.0518296
GO:0043476	pigment accumulation	4	13	0.308	Biological Process	0.00540632	0.0518296
GO:0043482	cellular pigment accumulation	4	13	0.308	Biological Process	0.00540632	0.0518296
GO:0046549	retinal cone cell development	4	13	0.308	Biological Process	0.00540632	0.0518296
GO:0048875	chemical homeostasis within a tissue	4	13	0.308	Biological Process	0.00540632	0.0518296
GO:0061577	generation of L-type calcium current	4	13	0.308	Biological Process	0.00540632	0.0518296
GO:0097091	synaptic vesicle clustering	4	13	0.308	Biological Process	0.00540632	0.0518296
GO:1900452	regulation of long term synaptic depression	4	13	0.308	Biological Process	0.00540632	0.0518296
GO:1904071	presynaptic active zone assembly	4	13	0.308	Biological Process	0.00540632	0.0518296
GO:1904754	positive regulation of vascular associated smooth muscle cell migration	4	13	0.308	Biological Process	0.00540632	0.0518296
GO:2000009	negative regulation of protein localization to cell surface	4	13	0.308	Biological Process	0.00540632	0.0518296
GO:0010812	negative regulation of cell-substrate adhesion	8	47	0.17	Biological Process	0.00542136	0.0518451
GO:0033059	cellular pigmentation	8	47	0.17	Biological Process	0.00542136	0.0518451
GO:0010633	negative regulation of epithelial cell migration	9	57	0.158	Biological Process	0.00546088	0.0520941
GO:0055117	regulation of cardiac muscle contraction	9	57	0.158	Biological Process	0.00546088	0.0520941
GO:0046545	development of primary female sexual characteristics	14	112	0.125	Biological Process	0.00564055	0.0537417
GO:0022607	cellular component assembly	219	3213	0.068	Biological Process	0.00567075	0.0539629
GO:0044087	regulation of cellular component biogenesis	75	959	0.078	Biological Process	0.0057795	0.0542792
GO:0051345	positive regulation of hydrolase activity	57	694	0.082	Biological Process	0.00578546	0.0542792
GO:0001554	luteolysis	3	7	0.429	Biological Process	0.00582057	0.0542792
GO:0010359	regulation of anion channel activity	3	7	0.429	Biological Process	0.00582057	0.0542792
GO:0014832	urinary bladder smooth muscle contraction	3	7	0.429	Biological Process	0.00582057	0.0542792
GO:0035385	Roundabout signaling pathway	3	7	0.429	Biological Process	0.00582057	0.0542792
GO:0038007	netrin-activated signaling pathway	3	7	0.429	Biological Process	0.00582057	0.0542792
GO:0060012	synaptic transmission, glycinergic	3	7	0.429	Biological Process	0.00582057	0.0542792
GO:0072318	clathrin coat disassembly	3	7	0.429	Biological Process	0.00582057	0.0542792
GO:0090381	regulation of heart induction	3	7	0.429	Biological Process	0.00582057	0.0542792
GO:0098597	observational learning	3	7	0.429	Biological Process	0.00582057	0.0542792
GO:1900748	positive regulation of vascular endothelial growth factor signaling pathway	3	7	0.429	Biological Process	0.00582057	0.0542792
GO:1901631	positive regulation of presynaptic membrane organization	3	7	0.429	Biological Process	0.00582057	0.0542792
GO:0060428	lung epithelium development	7	38	0.184	Biological Process	0.00583025	0.0542792
GO:1901031	regulation of response to reactive oxygen species	7	38	0.184	Biological Process	0.00583025	0.0542792
GO:0086091	regulation of heart rate by cardiac conduction	6	29	0.207	Biological Process	0.00583043	0.0542792
GO:1901099	negative regulation of signal transduction in absence of ligand	6	29	0.207	Biological Process	0.00583043	0.0542792
GO:2001240	negative regulation of extrinsic apoptotic signaling pathway in absence of ligand	6	29	0.207	Biological Process	0.00583043	0.0542792
GO:0030553	cGMP binding	4	13	0.308	Molecular Function	0.00553265	0.0544463
GO:0090263	positive regulation of canonical Wnt signaling pathway	13	101	0.129	Biological Process	0.0058626	0.054513
GO:0031032	actomyosin structure organization	21	198	0.106	Biological Process	0.00598045	0.055542
GO:0071248	cellular response to metal ion	19	173	0.11	Biological Process	0.00600416	0.0556953
GO:0030038	contractile actin filament bundle assembly	11	79	0.139	Biological Process	0.0060205	0.055713
GO:0043149	stress fiber assembly	11	79	0.139	Biological Process	0.0060205	0.055713
GO:0050789	regulation of biological process	733	11935	0.061	Biological Process	0.00603646	0.0557939
GO:0048736	appendage development	27	276	0.098	Biological Process	0.0060787	0.0559862
GO:0051216	cartilage development	22	211	0.104	Biological Process	0.006079	0.0559862
GO:0061138	morphogenesis of a branching epithelium	22	211	0.104	Biological Process	0.006079	0.0559862
GO:1902803	regulation of synaptic vesicle transport	9	58	0.155	Biological Process	0.00613716	0.0564546
GO:0005543	phospholipid binding	36	394	0.091	Molecular Function	0.00581835	0.0569344
GO:0001640	adenylate cyclase inhibiting G-protein coupled glutamate receptor activity	3	7	0.429	Molecular Function	0.00592787	0.0570393
GO:0008467	[heparan sulfate]-glucosamine 3-sulfotransferase 1 activity	3	7	0.429	Molecular Function	0.00592787	0.0570393
GO:0070097	delta-catenin binding	3	7	0.429	Molecular Function	0.00592787	0.0570393
GO:0048598	embryonic morphogenesis	61	755	0.081	Biological Process	0.0062447	0.0571149
GO:0098901	regulation of cardiac muscle cell action potential	5	21	0.238	Biological Process	0.0062459	0.0571149
GO:1900027	regulation of ruffle assembly	5	21	0.238	Biological Process	0.0062459	0.0571149
GO:1990709	presynaptic active zone organization	5	21	0.238	Biological Process	0.0062459	0.0571149
GO:2000727	positive regulation of cardiac muscle cell differentiation	5	21	0.238	Biological Process	0.0062459	0.0571149
GO:0050817	coagulation	28	290	0.097	Biological Process	0.00629275	0.0574753
GO:0043085	positive regulation of catalytic activity	97	1295	0.075	Biological Process	0.00631387	0.0576001
GO:0048520	positive regulation of behavior	19	174	0.109	Biological Process	0.00638274	0.0581597
GO:1903829	positive regulation of cellular protein localization	29	304	0.095	Biological Process	0.00648112	0.0589866
GO:0001952	regulation of cell-matrix adhesion	12	91	0.132	Biological Process	0.00655731	0.0595398
GO:0072347	response to anesthetic	12	91	0.132	Biological Process	0.00655731	0.0595398
GO:0090276	regulation of peptide hormone secretion	20	187	0.107	Biological Process	0.00656614	0.0595499
GO:0031399	regulation of protein modification process	131	1823	0.072	Biological Process	0.00662258	0.0599914
GO:0048593	camera-type eye morphogenesis	17	150	0.113	Biological Process	0.00665593	0.060223
GO:0016202	regulation of striated muscle tissue development	16	138	0.116	Biological Process	0.00671478	0.0606843
GO:0021772	olfactory bulb development	7	39	0.179	Biological Process	0.00675525	0.0608366
GO:2000008	regulation of protein localization to cell surface	7	39	0.179	Biological Process	0.00675525	0.0608366
GO:2001239	regulation of extrinsic apoptotic signaling pathway in absence of ligand	7	39	0.179	Biological Process	0.00675525	0.0608366
GO:0015837	amine transport	19	175	0.109	Biological Process	0.00678055	0.0609745
GO:0001503	ossification	31	332	0.093	Biological Process	0.00678634	0.0609745
GO:0014701	junctional sarcoplasmic reticulum membrane	3	8	0.375	Cellular Component	0.00961955	0.0612578
GO:0002040	sprouting angiogenesis	13	103	0.126	Biological Process	0.00691165	0.0619498
GO:0043552	positive regulation of phosphatidylinositol 3-kinase activity	6	30	0.2	Biological Process	0.00693498	0.0619498
GO:0048857	neural nucleus development	6	30	0.2	Biological Process	0.00693498	0.0619498
GO:0051482	positive regulation of cytosolic calcium ion concentration involved in phospholipase C-activating G-protein coupled signaling pathway	6	30	0.2	Biological Process	0.00693498	0.0619498
GO:1903523	negative regulation of blood circulation	6	30	0.2	Biological Process	0.00693498	0.0619498
GO:0043296	apical junction complex	16	140	0.114	Cellular Component	0.00987205	0.0624322
GO:0031401	positive regulation of protein modification process	86	1133	0.076	Biological Process	0.00708338	0.0632024
GO:0008074	guanylate cyclase complex, soluble	4	15	0.267	Cellular Component	0.0103451	0.0634097
GO:0002139	stereocilia coupling link	2	3	0.667	Cellular Component	0.0103724	0.0634097
GO:0002141	stereocilia ankle link	2	3	0.667	Cellular Component	0.0103724	0.0634097
GO:0002142	stereocilia ankle link complex	2	3	0.667	Cellular Component	0.0103724	0.0634097
GO:1990696	USH2 complex	2	3	0.667	Cellular Component	0.0103724	0.0634097
GO:0008217	regulation of blood pressure	16	139	0.115	Biological Process	0.00718958	0.0634959
GO:0048640	negative regulation of developmental growth	15	127	0.118	Biological Process	0.00720034	0.0634959
GO:0003128	heart field specification	4	14	0.286	Biological Process	0.0072231	0.0634959
GO:0006030	chitin metabolic process	4	14	0.286	Biological Process	0.0072231	0.0634959
GO:0015870	acetylcholine transport	4	14	0.286	Biological Process	0.0072231	0.0634959
GO:0021889	olfactory bulb interneuron differentiation	4	14	0.286	Biological Process	0.0072231	0.0634959
GO:0032230	positive regulation of synaptic transmission, GABAergic	4	14	0.286	Biological Process	0.0072231	0.0634959
GO:0045986	negative regulation of smooth muscle contraction	4	14	0.286	Biological Process	0.0072231	0.0634959
GO:0061314	Notch signaling involved in heart development	4	14	0.286	Biological Process	0.0072231	0.0634959
GO:0071372	cellular response to follicle-stimulating hormone stimulus	4	14	0.286	Biological Process	0.0072231	0.0634959
GO:0071871	response to epinephrine	4	14	0.286	Biological Process	0.0072231	0.0634959
GO:1903423	positive regulation of synaptic vesicle recycling	4	14	0.286	Biological Process	0.0072231	0.0634959
GO:1903998	regulation of eating behavior	4	14	0.286	Biological Process	0.0072231	0.0634959
GO:0032940	secretion by cell	111	1517	0.073	Biological Process	0.00725564	0.0637095
GO:0008306	associative learning	13	104	0.125	Biological Process	0.0074892	0.0656856
GO:0007623	circadian rhythm	23	228	0.101	Biological Process	0.00756251	0.0662534
GO:0043394	proteoglycan binding	7	39	0.179	Molecular Function	0.00699228	0.0669095
GO:0003231	cardiac ventricle development	14	116	0.121	Biological Process	0.0076711	0.0671286
GO:0006026	aminoglycan catabolic process	9	60	0.15	Biological Process	0.00768129	0.0671418
GO:1900273	positive regulation of long-term synaptic potentiation	5	22	0.227	Biological Process	0.0077009	0.0672372
GO:0051262	protein tetramerization	15	128	0.117	Biological Process	0.00772935	0.0674094
GO:0008045	motor neuron axon guidance	8	50	0.16	Biological Process	0.00793682	0.0690629
GO:2000273	positive regulation of receptor activity	8	50	0.16	Biological Process	0.00793682	0.0690629
GO:1901888	regulation of cell junction assembly	10	71	0.141	Biological Process	0.00795899	0.0691548
GO:0048678	response to axon injury	11	82	0.134	Biological Process	0.00796529	0.0691548
GO:0098661	inorganic anion transmembrane transport	13	105	0.124	Biological Process	0.00810422	0.070282
GO:0035690	cellular response to drug	32	350	0.091	Biological Process	0.00812898	0.0704177
GO:0038084	vascular endothelial growth factor signaling pathway	6	31	0.194	Biological Process	0.00818335	0.0705722
GO:0051491	positive regulation of filopodium assembly	6	31	0.194	Biological Process	0.00818335	0.0705722
GO:0071526	semaphorin-plexin signaling pathway	6	31	0.194	Biological Process	0.00818335	0.0705722
GO:2000463	positive regulation of excitatory postsynaptic potential	6	31	0.194	Biological Process	0.00818335	0.0705722
GO:0030276	clathrin binding	10	70	0.143	Molecular Function	0.0075265	0.0712751
GO:0032559	adenyl ribonucleotide binding	161	2289	0.07	Molecular Function	0.00753079	0.0712751
GO:0005539	glycosaminoglycan binding	22	214	0.103	Molecular Function	0.00768322	0.0723225
GO:0046903	secretion	119	1649	0.072	Biological Process	0.00840609	0.0724123
GO:0019229	regulation of vasoconstriction	9	61	0.148	Biological Process	0.0085564	0.0735431
GO:1904427	positive regulation of calcium ion transmembrane transport	9	61	0.148	Biological Process	0.0085564	0.0735431
GO:0006865	amino acid transport	28	297	0.094	Biological Process	0.00860892	0.0739123
GO:0035107	appendage morphogenesis	24	244	0.098	Biological Process	0.00874129	0.0749571
GO:0006024	glycosaminoglycan biosynthetic process	16	142	0.113	Biological Process	0.00877769	0.0749571
GO:0003129	heart induction	3	8	0.375	Biological Process	0.00891108	0.0749571
GO:0014848	urinary tract smooth muscle contraction	3	8	0.375	Biological Process	0.00891108	0.0749571
GO:0021891	olfactory bulb interneuron development	3	8	0.375	Biological Process	0.00891108	0.0749571
GO:0022028	tangential migration from the subventricular zone to the olfactory bulb	3	8	0.375	Biological Process	0.00891108	0.0749571
GO:0033563	dorsal/ventral axon guidance	3	8	0.375	Biological Process	0.00891108	0.0749571
GO:0042660	positive regulation of cell fate specification	3	8	0.375	Biological Process	0.00891108	0.0749571
GO:0060242	contact inhibition	3	8	0.375	Biological Process	0.00891108	0.0749571
GO:0060513	prostatic bud formation	3	8	0.375	Biological Process	0.00891108	0.0749571
GO:0072319	vesicle uncoating	3	8	0.375	Biological Process	0.00891108	0.0749571
GO:0097104	postsynaptic membrane assembly	3	8	0.375	Biological Process	0.00891108	0.0749571
GO:0099624	atrial cardiac muscle cell membrane repolarization	3	8	0.375	Biological Process	0.00891108	0.0749571
GO:1900019	regulation of protein kinase C activity	3	8	0.375	Biological Process	0.00891108	0.0749571
GO:1900020	positive regulation of protein kinase C activity	3	8	0.375	Biological Process	0.00891108	0.0749571
GO:0001569	patterning of blood vessels	7	41	0.171	Biological Process	0.0089258	0.0749571
GO:0001975	response to amphetamine	7	41	0.171	Biological Process	0.0089258	0.0749571
GO:0007617	mating behavior	7	41	0.171	Biological Process	0.0089258	0.0749571
GO:0021988	olfactory lobe development	7	41	0.171	Biological Process	0.0089258	0.0749571
GO:1902667	regulation of axon guidance	7	41	0.171	Biological Process	0.0089258	0.0749571
GO:0003170	heart valve development	8	51	0.157	Biological Process	0.00894402	0.0749571
GO:0060119	inner ear receptor cell development	8	51	0.157	Biological Process	0.00894402	0.0749571
GO:0016055	Wnt signaling pathway	39	450	0.087	Biological Process	0.00897022	0.0750952
GO:0035265	organ growth	20	193	0.104	Biological Process	0.00920895	0.0770104
GO:0043232	intracellular non-membrane-bounded organelle	284	4219	0.067	Cellular Component	0.0127109	0.0771913
GO:0043406	positive regulation of MAP kinase activity	23	232	0.099	Biological Process	0.0092462	0.0772383
GO:0071902	positive regulation of protein serine/threonine kinase activity	30	326	0.092	Biological Process	0.0093147	0.0772761
GO:0048634	regulation of muscle organ development	16	143	0.112	Biological Process	0.00936511	0.0772761
GO:0001759	organ induction	5	23	0.217	Biological Process	0.00937576	0.0772761
GO:0010738	regulation of protein kinase A signaling	5	23	0.217	Biological Process	0.00937576	0.0772761
GO:0022011	myelination in peripheral nervous system	5	23	0.217	Biological Process	0.00937576	0.0772761
GO:0032292	peripheral nervous system axon ensheathment	5	23	0.217	Biological Process	0.00937576	0.0772761
GO:0042554	superoxide anion generation	5	23	0.217	Biological Process	0.00937576	0.0772761
GO:0060004	reflex	5	23	0.217	Biological Process	0.00937576	0.0772761
GO:0086005	ventricular cardiac muscle cell action potential	5	23	0.217	Biological Process	0.00937576	0.0772761
GO:0001976	neurological system process involved in regulation of systemic arterial blood pressure	4	15	0.267	Biological Process	0.00940074	0.0772761
GO:0005513	detection of calcium ion	4	15	0.267	Biological Process	0.00940074	0.0772761
GO:0019934	cGMP-mediated signaling	4	15	0.267	Biological Process	0.00940074	0.0772761
GO:0048755	branching morphogenesis of a nerve	4	15	0.267	Biological Process	0.00940074	0.0772761
GO:1901072	glucosamine-containing compound catabolic process	4	15	0.267	Biological Process	0.00940074	0.0772761
GO:1901374	acetate ester transport	4	15	0.267	Biological Process	0.00940074	0.0772761
GO:0045471	response to ethanol	18	168	0.107	Biological Process	0.00942513	0.0773942
GO:0043647	inositol phosphate metabolic process	9	62	0.145	Biological Process	0.00950508	0.0779355
GO:0003407	neural retina development	11	84	0.131	Biological Process	0.00951121	0.0779355
GO:0045860	positive regulation of protein kinase activity	40	466	0.086	Biological Process	0.00956243	0.0781276
GO:0010765	positive regulation of sodium ion transport	6	32	0.188	Biological Process	0.00958522	0.0781276
GO:0048791	calcium ion-regulated exocytosis of neurotransmitter	6	32	0.188	Biological Process	0.00958522	0.0781276
GO:0090218	positive regulation of lipid kinase activity	6	32	0.188	Biological Process	0.00958522	0.0781276
GO:0097178	ruffle assembly	6	32	0.188	Biological Process	0.00958522	0.0781276
GO:0070848	response to growth factor	55	683	0.081	Biological Process	0.00970742	0.0781967
GO:0071695	anatomical structure maturation	17	156	0.109	Biological Process	0.00973058	0.0781967
GO:0045785	positive regulation of cell adhesion	31	341	0.091	Biological Process	0.00981697	0.0781967
GO:0001923	B-1 B cell differentiation	2	3	0.667	Biological Process	0.00982645	0.0781967
GO:0001982	baroreceptor response to decreased systemic arterial blood pressure	2	3	0.667	Biological Process	0.00982645	0.0781967
GO:0009407	toxin catabolic process	2	3	0.667	Biological Process	0.00982645	0.0781967
GO:0010750	positive regulation of nitric oxide mediated signal transduction	2	3	0.667	Biological Process	0.00982645	0.0781967
GO:0021823	cerebral cortex tangential migration using cell-cell interactions	2	3	0.667	Biological Process	0.00982645	0.0781967
GO:0021827	postnatal olfactory bulb interneuron migration	2	3	0.667	Biological Process	0.00982645	0.0781967
GO:0030035	microspike assembly	2	3	0.667	Biological Process	0.00982645	0.0781967
GO:0035609	C-terminal protein deglutamylation	2	3	0.667	Biological Process	0.00982645	0.0781967
GO:0045914	negative regulation of catecholamine metabolic process	2	3	0.667	Biological Process	0.00982645	0.0781967
GO:0045963	negative regulation of dopamine metabolic process	2	3	0.667	Biological Process	0.00982645	0.0781967
GO:0048807	female genitalia morphogenesis	2	3	0.667	Biological Process	0.00982645	0.0781967
GO:0060083	smooth muscle contraction involved in micturition	2	3	0.667	Biological Process	0.00982645	0.0781967
GO:0060665	regulation of branching involved in salivary gland morphogenesis by mesenchymal-epithelial signaling	2	3	0.667	Biological Process	0.00982645	0.0781967
GO:0060876	semicircular canal formation	2	3	0.667	Biological Process	0.00982645	0.0781967
GO:0061364	apoptotic process involved in luteolysis	2	3	0.667	Biological Process	0.00982645	0.0781967
GO:0071335	hair follicle cell proliferation	2	3	0.667	Biological Process	0.00982645	0.0781967
GO:0090487	secondary metabolite catabolic process	2	3	0.667	Biological Process	0.00982645	0.0781967
GO:0098582	innate vocalization behavior	2	3	0.667	Biological Process	0.00982645	0.0781967
GO:1901078	negative regulation of relaxation of muscle	2	3	0.667	Biological Process	0.00982645	0.0781967
GO:1902261	positive regulation of delayed rectifier potassium channel activity	2	3	0.667	Biological Process	0.00982645	0.0781967
GO:0030554	adenyl nucleotide binding	161	2296	0.07	Molecular Function	0.00841409	0.078774
GO:0071322	cellular response to carbohydrate stimulus	16	144	0.111	Biological Process	0.00998334	0.0793635
GO:0007596	blood coagulation	27	287	0.094	Biological Process	0.0100191	0.0795655
GO:0050918	positive chemotaxis	8	52	0.154	Biological Process	0.0100436	0.0796787
GO:0007631	feeding behavior	15	132	0.114	Biological Process	0.0101628	0.0801837
GO:0030177	positive regulation of Wnt signaling pathway	15	132	0.114	Biological Process	0.0101628	0.0801837
GO:0001974	blood vessel remodeling	7	42	0.167	Biological Process	0.0101846	0.0801837
GO:0003179	heart valve morphogenesis	7	42	0.167	Biological Process	0.0101846	0.0801837
GO:0070169	positive regulation of biomineral tissue development	7	42	0.167	Biological Process	0.0101846	0.0801837
GO:1903779	regulation of cardiac conduction	7	42	0.167	Biological Process	0.0101846	0.0801837
GO:0051716	cellular response to stimulus	544	8694	0.063	Biological Process	0.0101865	0.0801837
GO:0045667	regulation of osteoblast differentiation	13	108	0.12	Biological Process	0.0101903	0.0801837
GO:0010770	positive regulation of cell morphogenesis involved in differentiation	21	208	0.101	Biological Process	0.0102903	0.0808879
GO:0003774	motor activity	16	141	0.113	Molecular Function	0.00871345	0.0811382
GO:0050848	regulation of calcium-mediated signaling	11	85	0.129	Biological Process	0.010366	0.0814007
GO:0008236	serine-type peptidase activity	35	391	0.09	Molecular Function	0.00880485	0.0815508
GO:0044448	cell cortex part	20	195	0.103	Cellular Component	0.0135523	0.0817597
GO:0030666	endocytic vesicle membrane	14	121	0.116	Cellular Component	0.0137171	0.0821226
GO:1990454	L-type voltage-gated calcium channel complex	3	9	0.333	Cellular Component	0.0137916	0.0821226
GO:0044421	extracellular region part	91	1208	0.075	Cellular Component	0.01389	0.0821753
GO:0010033	response to organic substance	204	3016	0.068	Biological Process	0.0106195	0.0833002
GO:0008277	regulation of G-protein coupled receptor protein signaling pathway	16	145	0.11	Biological Process	0.0106335	0.0833002
GO:0071363	cellular response to growth factor stimulus	53	657	0.081	Biological Process	0.0106403	0.0833002
GO:0005794	Golgi apparatus	103	1390	0.074	Cellular Component	0.0142129	0.0835465
GO:0042577	lipid phosphatase activity	3	8	0.375	Molecular Function	0.00907273	0.0835849
GO:0005790	smooth endoplasmic reticulum	6	34	0.176	Cellular Component	0.0146177	0.0853783
GO:0051493	regulation of cytoskeleton organization	43	513	0.084	Biological Process	0.0109735	0.0858222
GO:0098657	import into cell	45	542	0.083	Biological Process	0.0110519	0.0863482
GO:0017171	serine hydrolase activity	35	393	0.089	Molecular Function	0.00948826	0.0866187
GO:0016917	GABA receptor activity	5	23	0.217	Molecular Function	0.00962826	0.0866187
GO:0051219	phosphoprotein binding	12	95	0.126	Molecular Function	0.00964555	0.0866187
GO:0031420	alkali metal ion binding	6	32	0.188	Molecular Function	0.00987957	0.0866187
GO:0001565	phorbol ester receptor activity	2	3	0.667	Molecular Function	0.00995215	0.0866187
GO:0017095	heparan sulfate 6-O-sulfotransferase activity	2	3	0.667	Molecular Function	0.00995215	0.0866187
GO:0031852	mu-type opioid receptor binding	2	3	0.667	Molecular Function	0.00995215	0.0866187
GO:0033294	ectoine binding	2	3	0.667	Molecular Function	0.00995215	0.0866187
GO:0033295	hydroxyectoine binding	2	3	0.667	Molecular Function	0.00995215	0.0866187
GO:0034056	estrogen response element binding	2	3	0.667	Molecular Function	0.00995215	0.0866187
GO:0034711	inhibin binding	2	3	0.667	Molecular Function	0.00995215	0.0866187
GO:0043228	non-membrane-bounded organelle	285	4249	0.067	Cellular Component	0.0149458	0.0867424
GO:0016773	phosphotransferase activity, alcohol group as acceptor	72	931	0.077	Molecular Function	0.0100234	0.0868022
GO:0016339	calcium-dependent cell-cell adhesion via plasma membrane cell adhesion molecules	6	33	0.182	Biological Process	0.0111501	0.0870267
GO:0006801	superoxide metabolic process	8	53	0.151	Biological Process	0.0112404	0.0875512
GO:0048521	negative regulation of behavior	8	53	0.151	Biological Process	0.0112404	0.0875512
GO:0001745	compound eye morphogenesis	11	86	0.128	Biological Process	0.0112786	0.0875512
GO:0002092	positive regulation of receptor internalization	5	24	0.208	Biological Process	0.0112852	0.0875512
GO:0031987	locomotion involved in locomotory behavior	5	24	0.208	Biological Process	0.0112852	0.0875512
GO:0045176	apical protein localization	5	24	0.208	Biological Process	0.0112852	0.0875512
GO:0006023	aminoglycan biosynthetic process	16	146	0.11	Biological Process	0.0113165	0.0877061
GO:0007517	muscle organ development	36	415	0.087	Biological Process	0.0115594	0.0894739
GO:0050853	B cell receptor signaling pathway	7	43	0.163	Biological Process	0.0115678	0.0894739
GO:0051347	positive regulation of transferase activity	47	573	0.082	Biological Process	0.0117584	0.0908239
GO:2000027	regulation of organ morphogenesis	23	237	0.097	Biological Process	0.0117658	0.0908239
GO:0009893	positive regulation of metabolic process	244	3675	0.066	Biological Process	0.0118588	0.09145
GO:0007599	hemostasis	27	291	0.093	Biological Process	0.011888	0.0915842
GO:0042670	retinal cone cell differentiation	4	16	0.25	Biological Process	0.0119643	0.0918055
GO:0086014	atrial cardiac muscle cell action potential	4	16	0.25	Biological Process	0.0119643	0.0918055
GO:0086026	atrial cardiac muscle cell to AV node cell signaling	4	16	0.25	Biological Process	0.0119643	0.0918055
GO:0086066	atrial cardiac muscle cell to AV node cell communication	4	16	0.25	Biological Process	0.0119643	0.0918055
GO:0016772	transferase activity, transferring phosphorus-containing groups	110	1513	0.073	Molecular Function	0.010775	0.0928477
GO:1902476	chloride transmembrane transport	11	87	0.126	Biological Process	0.0122512	0.093914
GO:0014706	striated muscle tissue development	33	375	0.088	Biological Process	0.012464	0.09545
GO:0010941	regulation of cell death	112	1562	0.072	Biological Process	0.0125173	0.0957637
GO:0061178	regulation of insulin secretion involved in cellular response to glucose stimulus	8	54	0.148	Biological Process	0.0125392	0.0958362
GO:0005737	cytoplasm	650	10282	0.063	Cellular Component	0.0166206	0.0958559
GO:0032553	ribonucleotide binding	176	2553	0.069	Molecular Function	0.0111976	0.0960114
GO:1903827	regulation of cellular protein localization	42	503	0.083	Biological Process	0.0125831	0.096077
GO:0031430	M band	6	35	0.171	Cellular Component	0.0167704	0.0961156
GO:0050796	regulation of insulin secretion	16	148	0.108	Biological Process	0.0127861	0.0972848
GO:0014733	regulation of skeletal muscle adaptation	3	9	0.333	Biological Process	0.0127917	0.0972848
GO:0015014	heparan sulfate proteoglycan biosynthetic process, polysaccharide chain biosynthetic process	3	9	0.333	Biological Process	0.0127917	0.0972848
GO:0097119	postsynaptic density protein 95 clustering	3	9	0.333	Biological Process	0.0127917	0.0972848
GO:0051279	regulation of release of sequestered calcium ion into cytosol	9	65	0.138	Biological Process	0.0128295	0.0974765
GO:0015800	acidic amino acid transport	6	34	0.176	Biological Process	0.012887	0.0977215
GO:0030517	negative regulation of axon extension	6	34	0.176	Biological Process	0.012887	0.0977215
GO:0042755	eating behavior	7	44	0.159	Biological Process	0.0130819	0.0991015
GO:0008235	metalloexopeptidase activity	8	53	0.151	Molecular Function	0.0116574	0.0994607
GO:0032947	protein complex scaffold	11	86	0.128	Molecular Function	0.0117957	0.100147
GO:0070507	regulation of microtubule cytoskeleton organization	20	200	0.1	Biological Process	0.0133105	0.100614
GO:1901215	negative regulation of neuron death	20	200	0.1	Biological Process	0.0133105	0.100614
GO:0030278	regulation of ossification	19	187	0.102	Biological Process	0.0133205	0.100614
GO:0098563	intrinsic component of synaptic vesicle membrane	5	26	0.192	Cellular Component	0.0176914	0.100764
GO:0001750	photoreceptor outer segment	10	78	0.128	Cellular Component	0.017939	0.101139
GO:0099738	cell cortex region	8	56	0.143	Cellular Component	0.0179778	0.101139
GO:0035640	exploration behavior	5	25	0.2	Biological Process	0.0134432	0.101441
GO:0030695	GTPase regulator activity	28	303	0.092	Molecular Function	0.0120299	0.101638
GO:0022821	potassium ion antiporter activity	4	16	0.25	Molecular Function	0.0122328	0.102362
GO:0005057	receptor signaling protein activity	15	134	0.112	Molecular Function	0.0122338	0.102362
GO:0017076	purine nucleotide binding	175	2544	0.069	Molecular Function	0.0123732	0.103031
GO:0002028	regulation of sodium ion transport	10	77	0.13	Biological Process	0.0138328	0.104178
GO:0052652	cyclic purine nucleotide metabolic process	10	77	0.13	Biological Process	0.0138328	0.104178
GO:0006171	cAMP biosynthetic process	8	55	0.145	Biological Process	0.0139447	0.104918
GO:1990635	proximal dendrite	3	10	0.3	Cellular Component	0.0188344	0.105312
GO:0060173	limb development	19	188	0.101	Biological Process	0.0140359	0.105501
GO:0005041	low-density lipoprotein receptor activity	3	9	0.333	Molecular Function	0.01302	0.107384
GO:0039706	co-receptor binding	3	9	0.333	Molecular Function	0.01302	0.107384
GO:0031623	receptor internalization	11	89	0.124	Biological Process	0.0143865	0.107927
GO:0090279	regulation of calcium ion import	11	89	0.124	Biological Process	0.0143865	0.107927
GO:0031513	nonmotile primary cilium	15	139	0.108	Cellular Component	0.0198039	0.108088
GO:0072372	primary cilium	15	139	0.108	Cellular Component	0.0198039	0.108088
GO:0097487	multivesicular body, internal vesicle	2	4	0.5	Cellular Component	0.0199202	0.108088
GO:0098642	network-forming collagen trimer	2	4	0.5	Cellular Component	0.0199202	0.108088
GO:0098645	collagen network	2	4	0.5	Cellular Component	0.0199202	0.108088
GO:0035255	ionotropic glutamate receptor binding	6	34	0.176	Molecular Function	0.0132745	0.108964
GO:0032555	purine ribonucleotide binding	174	2534	0.069	Molecular Function	0.0134666	0.11002
GO:0045773	positive regulation of axon extension	7	45	0.156	Biological Process	0.014733	0.110211
GO:0009987	cellular process	964	16232	0.059	Biological Process	0.0147631	0.110211
GO:0090287	regulation of cellular response to growth factor stimulus	25	269	0.093	Biological Process	0.0147989	0.110211
GO:0003044	regulation of systemic arterial blood pressure mediated by a chemical signal	6	35	0.171	Biological Process	0.014805	0.110211
GO:0010092	specification of organ identity	6	35	0.171	Biological Process	0.014805	0.110211
GO:0050922	negative regulation of chemotaxis	6	35	0.171	Biological Process	0.014805	0.110211
GO:1900271	regulation of long-term synaptic potentiation	6	35	0.171	Biological Process	0.014805	0.110211
GO:1990874	vascular smooth muscle cell proliferation	6	35	0.171	Biological Process	0.014805	0.110211
GO:0001780	neutrophil homeostasis	4	17	0.235	Biological Process	0.0149357	0.110296
GO:0003180	aortic valve morphogenesis	4	17	0.235	Biological Process	0.0149357	0.110296
GO:0018202	peptidyl-histidine modification	4	17	0.235	Biological Process	0.0149357	0.110296
GO:0050908	detection of light stimulus involved in visual perception	4	17	0.235	Biological Process	0.0149357	0.110296
GO:0050962	detection of light stimulus involved in sensory perception	4	17	0.235	Biological Process	0.0149357	0.110296
GO:0099623	regulation of cardiac muscle cell membrane repolarization	4	17	0.235	Biological Process	0.0149357	0.110296
GO:1900746	regulation of vascular endothelial growth factor signaling pathway	4	17	0.235	Biological Process	0.0149357	0.110296
GO:2001039	negative regulation of cellular response to drug	4	17	0.235	Biological Process	0.0149357	0.110296
GO:0048562	embryonic organ morphogenesis	31	352	0.088	Biological Process	0.0149449	0.110296
GO:0032880	regulation of protein localization	68	894	0.076	Biological Process	0.0149755	0.110416
GO:0009190	cyclic nucleotide biosynthetic process	10	78	0.128	Biological Process	0.0150637	0.11096
GO:0071900	regulation of protein serine/threonine kinase activity	39	466	0.084	Biological Process	0.0152406	0.112156
GO:0018210	peptidyl-threonine modification	14	126	0.111	Biological Process	0.015313	0.112475
GO:0043473	pigmentation	14	126	0.111	Biological Process	0.015313	0.112475
GO:0043491	protein kinase B signaling	20	203	0.099	Biological Process	0.0154605	0.11345
GO:0071230	cellular response to amino acid stimulus	9	67	0.134	Biological Process	0.0154811	0.113494
GO:0017158	regulation of calcium ion-dependent exocytosis	11	90	0.122	Biological Process	0.0155539	0.113919
GO:0010634	positive regulation of epithelial cell migration	13	114	0.114	Biological Process	0.0155971	0.11402
GO:0051261	protein depolymerization	13	114	0.114	Biological Process	0.0155971	0.11402
GO:0050678	regulation of epithelial cell proliferation	26	284	0.092	Biological Process	0.0156609	0.114378
GO:0043549	regulation of kinase activity	61	791	0.077	Biological Process	0.0158239	0.115416
GO:0007614	short-term memory	5	26	0.192	Biological Process	0.0158628	0.115416
GO:0046037	GMP metabolic process	5	26	0.192	Biological Process	0.0158628	0.115416
GO:1903421	regulation of synaptic vesicle recycling	5	26	0.192	Biological Process	0.0158628	0.115416
GO:0005178	integrin binding	13	112	0.116	Molecular Function	0.0142784	0.116104
GO:0002429	immune response-activating cell surface receptor signaling pathway	21	217	0.097	Biological Process	0.0160367	0.116572
GO:0016363	nuclear matrix	12	104	0.115	Cellular Component	0.0219169	0.118222
GO:0050921	positive regulation of chemotaxis	14	127	0.11	Biological Process	0.0163181	0.118505
GO:0043502	regulation of muscle adaptation	10	79	0.127	Biological Process	0.0163743	0.118691
GO:0097581	lamellipodium organization	10	79	0.127	Biological Process	0.0163743	0.118691
GO:0035924	cellular response to vascular endothelial growth factor stimulus	7	46	0.152	Biological Process	0.0165274	0.119576
GO:0070830	bicellular tight junction assembly	7	46	0.152	Biological Process	0.0165274	0.119576
GO:0001501	skeletal system development	41	498	0.082	Biological Process	0.0167981	0.121365
GO:0043523	regulation of neuron apoptotic process	21	218	0.096	Biological Process	0.0168061	0.121365
GO:0016601	Rac protein signal transduction	6	36	0.167	Biological Process	0.0169125	0.121792
GO:0030204	chondroitin sulfate metabolic process	6	36	0.167	Biological Process	0.0169125	0.121792
GO:0097035	regulation of membrane lipid distribution	6	36	0.167	Biological Process	0.0169125	0.121792
GO:0009790	embryo development	100	1392	0.072	Biological Process	0.0169916	0.122248
GO:0032403	protein complex binding	70	919	0.076	Molecular Function	0.015166	0.122414
GO:0008307	structural constituent of muscle	6	35	0.171	Molecular Function	0.0152454	0.122414
GO:0004383	guanylate cyclase activity	4	17	0.235	Molecular Function	0.0152664	0.122414
GO:0007431	salivary gland development	8	57	0.14	Biological Process	0.0170943	0.122758
GO:0009312	oligosaccharide biosynthetic process	8	57	0.14	Biological Process	0.0170943	0.122758
GO:0007010	cytoskeleton organization	97	1346	0.072	Biological Process	0.0172079	0.123459
GO:0060541	respiratory system development	24	259	0.093	Biological Process	0.0172367	0.123551
GO:0042471	ear morphogenesis	14	128	0.109	Biological Process	0.0173728	0.124296
GO:0043200	response to amino acid	14	128	0.109	Biological Process	0.0173728	0.124296
GO:0032535	regulation of cellular component size	35	413	0.085	Biological Process	0.0174762	0.124446
GO:0046950	cellular ketone body metabolic process	3	10	0.3	Biological Process	0.0174904	0.124446
GO:0060073	micturition	3	10	0.3	Biological Process	0.0174904	0.124446
GO:0090043	regulation of tubulin deacetylation	3	10	0.3	Biological Process	0.0174904	0.124446
GO:1903361	protein localization to basolateral plasma membrane	3	10	0.3	Biological Process	0.0174904	0.124446
GO:2000807	regulation of synaptic vesicle clustering	3	10	0.3	Biological Process	0.0174904	0.124446
GO:0032421	stereocilium bundle	7	48	0.146	Cellular Component	0.023529	0.126176
GO:0071310	cellular response to organic substance	160	2346	0.068	Biological Process	0.0180385	0.127276
GO:0030307	positive regulation of cell growth	17	167	0.102	Biological Process	0.0182141	0.127276
GO:0003272	endocardial cushion formation	4	18	0.222	Biological Process	0.0183338	0.127276
GO:0016048	detection of temperature stimulus	4	18	0.222	Biological Process	0.0183338	0.127276
GO:0021756	striatum development	4	18	0.222	Biological Process	0.0183338	0.127276
GO:0030421	defecation	4	18	0.222	Biological Process	0.0183338	0.127276
GO:0032332	positive regulation of chondrocyte differentiation	4	18	0.222	Biological Process	0.0183338	0.127276
GO:0032354	response to follicle-stimulating hormone	4	18	0.222	Biological Process	0.0183338	0.127276
GO:0050951	sensory perception of temperature stimulus	4	18	0.222	Biological Process	0.0183338	0.127276
GO:0099625	ventricular cardiac muscle cell membrane repolarization	4	18	0.222	Biological Process	0.0183338	0.127276
GO:1900242	regulation of synaptic vesicle endocytosis	4	18	0.222	Biological Process	0.0183338	0.127276
GO:0003151	outflow tract morphogenesis	9	69	0.13	Biological Process	0.0185145	0.127276
GO:0051492	regulation of stress fiber assembly	9	69	0.13	Biological Process	0.0185145	0.127276
GO:0060411	cardiac septum morphogenesis	9	69	0.13	Biological Process	0.0185145	0.127276
GO:0061180	mammary gland epithelium development	9	69	0.13	Biological Process	0.0185145	0.127276
GO:0032958	inositol phosphate biosynthetic process	5	27	0.185	Biological Process	0.0185558	0.127276
GO:0048149	behavioral response to ethanol	5	27	0.185	Biological Process	0.0185558	0.127276
GO:1903205	regulation of hydrogen peroxide-induced cell death	5	27	0.185	Biological Process	0.0185558	0.127276
GO:0009584	detection of visible light	8	58	0.138	Biological Process	0.0188474	0.127276
GO:0018991	oviposition	8	58	0.138	Biological Process	0.0188474	0.127276
GO:0038034	signal transduction in absence of ligand	8	58	0.138	Biological Process	0.0188474	0.127276
GO:0097192	extrinsic apoptotic signaling pathway in absence of ligand	8	58	0.138	Biological Process	0.0188474	0.127276
GO:0001978	regulation of systemic arterial blood pressure by carotid sinus baroreceptor feedback	2	4	0.5	Biological Process	0.0188929	0.127276
GO:0001996	positive regulation of heart rate by epinephrine-norepinephrine	2	4	0.5	Biological Process	0.0188929	0.127276
GO:0003062	regulation of heart rate by chemical signal	2	4	0.5	Biological Process	0.0188929	0.127276
GO:0010360	negative regulation of anion channel activity	2	4	0.5	Biological Process	0.0188929	0.127276
GO:0010838	positive regulation of keratinocyte proliferation	2	4	0.5	Biological Process	0.0188929	0.127276
GO:0015976	carbon utilization	2	4	0.5	Biological Process	0.0188929	0.127276
GO:0030536	larval feeding behavior	2	4	0.5	Biological Process	0.0188929	0.127276
GO:0031394	positive regulation of prostaglandin biosynthetic process	2	4	0.5	Biological Process	0.0188929	0.127276
GO:0032430	positive regulation of phospholipase A2 activity	2	4	0.5	Biological Process	0.0188929	0.127276
GO:0032929	negative regulation of superoxide anion generation	2	4	0.5	Biological Process	0.0188929	0.127276
GO:0034627	'de novo' NAD biosynthetic process	2	4	0.5	Biological Process	0.0188929	0.127276
GO:0035106	operant conditioning	2	4	0.5	Biological Process	0.0188929	0.127276
GO:0043052	thermotaxis	2	4	0.5	Biological Process	0.0188929	0.127276
GO:0043054	dauer exit	2	4	0.5	Biological Process	0.0188929	0.127276
GO:0045162	clustering of voltage-gated sodium channels	2	4	0.5	Biological Process	0.0188929	0.127276
GO:0048337	positive regulation of mesodermal cell fate specification	2	4	0.5	Biological Process	0.0188929	0.127276
GO:0060244	negative regulation of cell proliferation involved in contact inhibition	2	4	0.5	Biological Process	0.0188929	0.127276
GO:0060745	mammary gland branching involved in pregnancy	2	4	0.5	Biological Process	0.0188929	0.127276
GO:0061419	positive regulation of transcription from RNA polymerase II promoter in response to hypoxia	2	4	0.5	Biological Process	0.0188929	0.127276
GO:0061588	calcium activated phospholipid scrambling	2	4	0.5	Biological Process	0.0188929	0.127276
GO:0061590	calcium activated phosphatidylcholine scrambling	2	4	0.5	Biological Process	0.0188929	0.127276
GO:0061591	calcium activated galactosylceramide scrambling	2	4	0.5	Biological Process	0.0188929	0.127276
GO:0070100	negative regulation of chemokine-mediated signaling pathway	2	4	0.5	Biological Process	0.0188929	0.127276
GO:0071981	exit from diapause	2	4	0.5	Biological Process	0.0188929	0.127276
GO:0090427	activation of meiosis	2	4	0.5	Biological Process	0.0188929	0.127276
GO:0090669	telomerase RNA stabilization	2	4	0.5	Biological Process	0.0188929	0.127276
GO:0097118	neuroligin clustering involved in postsynaptic membrane assembly	2	4	0.5	Biological Process	0.0188929	0.127276
GO:0097156	fasciculation of motor neuron axon	2	4	0.5	Biological Process	0.0188929	0.127276
GO:1900074	negative regulation of neuromuscular synaptic transmission	2	4	0.5	Biological Process	0.0188929	0.127276
GO:1901509	regulation of endothelial tube morphogenesis	2	4	0.5	Biological Process	0.0188929	0.127276
GO:1901727	positive regulation of histone deacetylase activity	2	4	0.5	Biological Process	0.0188929	0.127276
GO:1902498	regulation of protein autoubiquitination	2	4	0.5	Biological Process	0.0188929	0.127276
GO:1903995	regulation of non-membrane spanning protein tyrosine kinase activity	2	4	0.5	Biological Process	0.0188929	0.127276
GO:1903997	positive regulation of non-membrane spanning protein tyrosine kinase activity	2	4	0.5	Biological Process	0.0188929	0.127276
GO:1904753	negative regulation of vascular associated smooth muscle cell migration	2	4	0.5	Biological Process	0.0188929	0.127276
GO:2000302	positive regulation of synaptic vesicle exocytosis	2	4	0.5	Biological Process	0.0188929	0.127276
GO:2000821	regulation of grooming behavior	2	4	0.5	Biological Process	0.0188929	0.127276
GO:2001280	positive regulation of unsaturated fatty acid biosynthetic process	2	4	0.5	Biological Process	0.0188929	0.127276
GO:2001286	regulation of caveolin-mediated endocytosis	2	4	0.5	Biological Process	0.0188929	0.127276
GO:0030285	integral component of synaptic vesicle membrane	4	19	0.211	Cellular Component	0.0242761	0.127557
GO:0097386	glial cell projection	4	19	0.211	Cellular Component	0.0242761	0.127557
GO:1902710	GABA receptor complex	4	19	0.211	Cellular Component	0.0242761	0.127557
GO:0042101	T cell receptor complex	3	11	0.273	Cellular Component	0.0247603	0.127557
GO:0048787	presynaptic active zone membrane	3	11	0.273	Cellular Component	0.0247603	0.127557
GO:0097449	astrocyte projection	3	11	0.273	Cellular Component	0.0247603	0.127557
GO:0098644	complex of collagen trimers	3	11	0.273	Cellular Component	0.0247603	0.127557
GO:0050654	chondroitin sulfate proteoglycan metabolic process	6	37	0.162	Biological Process	0.0192176	0.129125
GO:1901385	regulation of voltage-gated calcium channel activity	6	37	0.162	Biological Process	0.0192176	0.129125
GO:2000725	regulation of cardiac muscle cell differentiation	6	37	0.162	Biological Process	0.0192176	0.129125
GO:0048645	organ formation	10	81	0.123	Biological Process	0.0192461	0.129205
GO:0001707	mesoderm formation	11	93	0.118	Biological Process	0.0194833	0.130684
GO:0043271	negative regulation of ion transport	14	130	0.108	Biological Process	0.0196371	0.131601
GO:0098862	cluster of actin-based cell projections	15	144	0.104	Cellular Component	0.0263109	0.134788
GO:0007588	excretion	9	70	0.129	Biological Process	0.0201832	0.135026
GO:0035272	exocrine system development	9	70	0.129	Biological Process	0.0201832	0.135026
GO:0098552	side of membrane	46	572	0.08	Cellular Component	0.0265186	0.135098
GO:0046620	regulation of organ growth	13	118	0.11	Biological Process	0.0202628	0.135442
GO:0018209	peptidyl-serine modification	25	277	0.09	Biological Process	0.0205493	0.137102
GO:0050881	musculoskeletal movement	7	48	0.146	Biological Process	0.0205694	0.137102
GO:0090102	cochlea development	7	48	0.146	Biological Process	0.0205694	0.137102
GO:1903532	positive regulation of secretion by cell	31	361	0.086	Biological Process	0.0205821	0.137102
GO:0035773	insulin secretion involved in cellular response to glucose stimulus	8	59	0.136	Biological Process	0.0207253	0.137818
GO:0043297	apical junction assembly	8	59	0.136	Biological Process	0.0207253	0.137818
GO:1902580	single-organism cellular localization	101	1419	0.071	Biological Process	0.0207498	0.137862
GO:0005096	GTPase activator activity	25	271	0.092	Molecular Function	0.0172878	0.137984
GO:0042310	vasoconstriction	10	82	0.122	Biological Process	0.0208129	0.138044
GO:1902882	regulation of response to oxidative stress	10	82	0.122	Biological Process	0.0208129	0.138044
GO:0060429	epithelium development	102	1435	0.071	Biological Process	0.0208722	0.138318
GO:0003014	renal system process	11	94	0.117	Biological Process	0.0209433	0.138671
GO:0030323	respiratory tube development	18	183	0.098	Biological Process	0.021156	0.139959
GO:0001704	formation of primary germ layer	15	144	0.104	Biological Process	0.0211883	0.140053
GO:0035254	glutamate receptor binding	8	57	0.14	Molecular Function	0.0177057	0.140671
GO:0010921	regulation of phosphatase activity	17	170	0.1	Biological Process	0.0213057	0.140709
GO:0004016	adenylate cyclase activity	3	10	0.3	Molecular Function	0.0177975	0.140755
GO:0036094	small molecule binding	218	3264	0.067	Molecular Function	0.0179328	0.14118
GO:0042063	gliogenesis	26	292	0.089	Biological Process	0.0214891	0.141727
GO:0014044	Schwann cell development	5	28	0.179	Biological Process	0.0215332	0.141727
GO:1903859	regulation of dendrite extension	5	28	0.179	Biological Process	0.0215332	0.141727
GO:2001038	regulation of cellular response to drug	5	28	0.179	Biological Process	0.0215332	0.141727
GO:0097484	dendrite extension	6	38	0.158	Biological Process	0.0217277	0.142885
GO:0006942	regulation of striated muscle contraction	9	71	0.127	Biological Process	0.0219577	0.144275
GO:0060070	canonical Wnt signaling pathway	24	265	0.091	Biological Process	0.0220691	0.14459
GO:0010594	regulation of endothelial cell migration	14	132	0.106	Biological Process	0.0221175	0.14459
GO:0008585	female gonad development	12	107	0.112	Biological Process	0.0221478	0.14459
GO:0006828	manganese ion transport	4	19	0.211	Biological Process	0.022174	0.14459
GO:0046348	amino sugar catabolic process	4	19	0.211	Biological Process	0.022174	0.14459
GO:0050774	negative regulation of dendrite morphogenesis	4	19	0.211	Biological Process	0.022174	0.14459
GO:0071371	cellular response to gonadotropin stimulus	4	19	0.211	Biological Process	0.022174	0.14459
GO:0086011	membrane repolarization during action potential	4	19	0.211	Biological Process	0.022174	0.14459
GO:2000310	regulation of N-methyl-D-aspartate selective glutamate receptor activity	4	19	0.211	Biological Process	0.022174	0.14459
GO:0030296	protein tyrosine kinase activator activity	4	18	0.222	Molecular Function	0.0187341	0.144684
GO:0004879	RNA polymerase II transcription factor activity, ligand-activated sequence-specific DNA binding	7	47	0.149	Molecular Function	0.0190706	0.144684
GO:0098531	transcription factor activity, direct ligand regulated sequence-specific DNA binding	7	47	0.149	Molecular Function	0.0190706	0.144684
GO:0001075	transcription factor activity, RNA polymerase II core promoter sequence-specific binding involved in preinitiation complex assembly	2	4	0.5	Molecular Function	0.0191296	0.144684
GO:0001642	group III metabotropic glutamate receptor activity	2	4	0.5	Molecular Function	0.0191296	0.144684
GO:0004698	calcium-dependent protein kinase C activity	2	4	0.5	Molecular Function	0.0191296	0.144684
GO:0015016	[heparan sulfate]-glucosamine N-sulfotransferase activity	2	4	0.5	Molecular Function	0.0191296	0.144684
GO:0042296	ISG15 transferase activity	2	4	0.5	Molecular Function	0.0191296	0.144684
GO:0097109	neuroligin family protein binding	2	4	0.5	Molecular Function	0.0191296	0.144684
GO:0007498	mesoderm development	17	171	0.099	Biological Process	0.0224205	0.146073
GO:1901879	regulation of protein depolymerization	10	83	0.12	Biological Process	0.0224706	0.146276
GO:0045859	regulation of protein kinase activity	56	731	0.077	Biological Process	0.0226311	0.147136
GO:0032890	regulation of organic acid transport	8	60	0.133	Biological Process	0.022732	0.147136
GO:0007435	salivary gland morphogenesis	7	49	0.143	Biological Process	0.0228281	0.147136
GO:0050879	multicellular organismal movement	7	49	0.143	Biological Process	0.0228281	0.147136
GO:0051893	regulation of focal adhesion assembly	7	49	0.143	Biological Process	0.0228281	0.147136
GO:0090109	regulation of cell-substrate junction assembly	7	49	0.143	Biological Process	0.0228281	0.147136
GO:0021700	developmental maturation	30	350	0.086	Biological Process	0.0229539	0.147136
GO:0007320	insemination	3	11	0.273	Biological Process	0.0230215	0.147136
GO:0010649	regulation of cell communication by electrical coupling	3	11	0.273	Biological Process	0.0230215	0.147136
GO:0017121	phospholipid scrambling	3	11	0.273	Biological Process	0.0230215	0.147136
GO:0043129	surfactant homeostasis	3	11	0.273	Biological Process	0.0230215	0.147136
GO:0046548	retinal rod cell development	3	11	0.273	Biological Process	0.0230215	0.147136
GO:0048672	positive regulation of collateral sprouting	3	11	0.273	Biological Process	0.0230215	0.147136
GO:0048752	semicircular canal morphogenesis	3	11	0.273	Biological Process	0.0230215	0.147136
GO:0051823	regulation of synapse structural plasticity	3	11	0.273	Biological Process	0.0230215	0.147136
GO:0071872	cellular response to epinephrine stimulus	3	11	0.273	Biological Process	0.0230215	0.147136
GO:0090129	positive regulation of synapse maturation	3	11	0.273	Biological Process	0.0230215	0.147136
GO:0097688	glutamate receptor clustering	3	11	0.273	Biological Process	0.0230215	0.147136
GO:0099515	actin filament-based transport	3	11	0.273	Biological Process	0.0230215	0.147136
GO:1902950	regulation of dendritic spine maintenance	3	11	0.273	Biological Process	0.0230215	0.147136
GO:1903975	regulation of glial cell migration	3	11	0.273	Biological Process	0.0230215	0.147136
GO:2001223	negative regulation of neuron migration	3	11	0.273	Biological Process	0.0230215	0.147136
GO:0001101	response to acid chemical	32	379	0.084	Biological Process	0.0233642	0.149203
GO:0008013	beta-catenin binding	10	81	0.123	Molecular Function	0.020034	0.150212
GO:0051117	ATPase binding	10	81	0.123	Molecular Function	0.020034	0.150212
GO:0008194	UDP-glycosyltransferase activity	16	155	0.103	Molecular Function	0.0201874	0.150709
GO:0035108	limb morphogenesis	16	159	0.101	Biological Process	0.0237076	0.15127
GO:0061097	regulation of protein tyrosine kinase activity	10	84	0.119	Biological Process	0.0242218	0.154424
GO:0031233	intrinsic component of external side of plasma membrane	6	40	0.15	Cellular Component	0.0308195	0.154714
GO:0070160	occluding junction	13	122	0.107	Cellular Component	0.0314448	0.154714
GO:0039679	viral occlusion body	5	30	0.167	Cellular Component	0.031484	0.154714
GO:0043083	synaptic cleft	3	12	0.25	Cellular Component	0.0315692	0.154714
GO:0038037	G-protein coupled receptor dimeric complex	2	5	0.4	Cellular Component	0.0318877	0.154714
GO:0044305	calyx of Held	2	5	0.4	Cellular Component	0.0318877	0.154714
GO:0044316	cone cell pedicle	2	5	0.4	Cellular Component	0.0318877	0.154714
GO:0048788	cytoskeleton of presynaptic active zone	2	5	0.4	Cellular Component	0.0318877	0.154714
GO:0098651	basement membrane collagen trimer	2	5	0.4	Cellular Component	0.0318877	0.154714
GO:1903792	negative regulation of anion transport	6	39	0.154	Biological Process	0.02445	0.15575
GO:0003298	physiological muscle hypertrophy	5	29	0.172	Biological Process	0.0248046	0.157232
GO:0003301	physiological cardiac muscle hypertrophy	5	29	0.172	Biological Process	0.0248046	0.157232
GO:0010842	retina layer formation	5	29	0.172	Biological Process	0.0248046	0.157232
GO:0010996	response to auditory stimulus	5	29	0.172	Biological Process	0.0248046	0.157232
GO:0050650	chondroitin sulfate proteoglycan biosynthetic process	5	29	0.172	Biological Process	0.0248046	0.157232
GO:0061049	cell growth involved in cardiac muscle cell development	5	29	0.172	Biological Process	0.0248046	0.157232
GO:0031102	neuron projection regeneration	8	61	0.131	Biological Process	0.0248717	0.157399
GO:0061035	regulation of cartilage development	8	61	0.131	Biological Process	0.0248717	0.157399
GO:0045766	positive regulation of angiogenesis	15	147	0.102	Biological Process	0.024999	0.158075
GO:0033135	regulation of peptidyl-serine phosphorylation	12	109	0.11	Biological Process	0.02521	0.159279
GO:0045739	positive regulation of DNA repair	7	50	0.14	Biological Process	0.0252523	0.159415
GO:0016023	cytoplasmic, membrane-bounded vesicle	92	1270	0.072	Cellular Component	0.0330476	0.159498
GO:0002768	immune response-regulating cell surface receptor signaling pathway	22	241	0.091	Biological Process	0.0254428	0.160487
GO:0006305	DNA alkylation	9	73	0.123	Biological Process	0.0258371	0.162576
GO:0006306	DNA methylation	9	73	0.123	Biological Process	0.0258371	0.162576
GO:0007189	adenylate cyclase-activating G-protein coupled receptor signaling pathway	9	73	0.123	Biological Process	0.0258371	0.162576
GO:1904018	positive regulation of vasculature development	16	161	0.099	Biological Process	0.0262827	0.165245
GO:0003091	renal water homeostasis	4	20	0.2	Biological Process	0.0264687	0.165741
GO:0045822	negative regulation of heart contraction	4	20	0.2	Biological Process	0.0264687	0.165741
GO:0048745	smooth muscle tissue development	4	20	0.2	Biological Process	0.0264687	0.165741
GO:1901032	negative regulation of response to reactive oxygen species	4	20	0.2	Biological Process	0.0264687	0.165741
GO:1903206	negative regulation of hydrogen peroxide-induced cell death	4	20	0.2	Biological Process	0.0264687	0.165741
GO:0048705	skeletal system morphogenesis	22	242	0.091	Biological Process	0.0265061	0.16584
GO:0008200	ion channel inhibitor activity	6	38	0.158	Molecular Function	0.0223531	0.166161
GO:0010314	phosphatidylinositol-5-phosphate binding	4	19	0.211	Molecular Function	0.0226515	0.16766
GO:0042472	inner ear morphogenesis	12	110	0.109	Biological Process	0.0268522	0.16787
GO:0035304	regulation of protein dephosphorylation	18	188	0.096	Biological Process	0.0268871	0.167952
GO:0005221	intracellular cyclic nucleotide activated cation channel activity	3	11	0.273	Molecular Function	0.0234191	0.169008
GO:0005229	intracellular calcium activated chloride channel activity	3	11	0.273	Molecular Function	0.0234191	0.169008
GO:0009931	calcium-dependent protein serine/threonine kinase activity	3	11	0.273	Molecular Function	0.0234191	0.169008
GO:0042043	neurexin family protein binding	3	11	0.273	Molecular Function	0.0234191	0.169008
GO:0043855	cyclic nucleotide-gated ion channel activity	3	11	0.273	Molecular Function	0.0234191	0.169008
GO:0045295	gamma-catenin binding	3	11	0.273	Molecular Function	0.0234191	0.169008
GO:0005518	collagen binding	8	60	0.133	Molecular Function	0.0235227	0.169051
GO:0014070	response to organic cyclic compound	76	1045	0.073	Biological Process	0.0272017	0.16978
GO:0003197	endocardial cushion development	6	40	0.15	Biological Process	0.0273908	0.170547
GO:2000649	regulation of sodium ion transmembrane transporter activity	6	40	0.15	Biological Process	0.0273908	0.170547
GO:2001025	positive regulation of response to drug	6	40	0.15	Biological Process	0.0273908	0.170547
GO:0051402	neuron apoptotic process	22	243	0.091	Biological Process	0.027603	0.17173
GO:0048871	multicellular organismal homeostasis	27	313	0.086	Biological Process	0.0277651	0.172599
GO:0050432	catecholamine secretion	7	51	0.137	Biological Process	0.0278468	0.172968
GO:0007163	establishment or maintenance of cell polarity	24	271	0.089	Biological Process	0.0278934	0.173118
GO:0022602	ovulation cycle process	10	86	0.116	Biological Process	0.0280154	0.173597
GO:0045921	positive regulation of exocytosis	10	86	0.116	Biological Process	0.0280154	0.173597
GO:0060548	negative regulation of cell death	66	893	0.074	Biological Process	0.0282549	0.17494
GO:0051047	positive regulation of secretion	32	385	0.083	Biological Process	0.0283348	0.175145
GO:0007026	negative regulation of microtubule depolymerization	5	30	0.167	Biological Process	0.0283786	0.175145
GO:0045956	positive regulation of calcium ion-dependent exocytosis	5	30	0.167	Biological Process	0.0283786	0.175145
GO:0060384	innervation	5	30	0.167	Biological Process	0.0283786	0.175145
GO:0001228	transcriptional activator activity, RNA polymerase II transcription regulatory region sequence-specific binding	35	421	0.083	Molecular Function	0.0245453	0.175671
GO:0045765	regulation of angiogenesis	23	258	0.089	Biological Process	0.0288963	0.178198
GO:0006551	leucine metabolic process	3	12	0.25	Biological Process	0.0293878	0.180365
GO:0031340	positive regulation of vesicle fusion	3	12	0.25	Biological Process	0.0293878	0.180365
GO:0060601	lateral sprouting from an epithelium	3	12	0.25	Biological Process	0.0293878	0.180365
GO:0071362	cellular response to ether	3	12	0.25	Biological Process	0.0293878	0.180365
GO:0086069	bundle of His cell to Purkinje myocyte communication	3	12	0.25	Biological Process	0.0293878	0.180365
GO:1902224	ketone body metabolic process	3	12	0.25	Biological Process	0.0293878	0.180365
GO:0048332	mesoderm morphogenesis	11	99	0.111	Biological Process	0.029471	0.180732
GO:0099528	G-protein coupled neurotransmitter receptor activity	5	29	0.172	Molecular Function	0.025426	0.181226
GO:0009636	response to toxic substance	47	608	0.077	Biological Process	0.0302062	0.181356
GO:0001993	regulation of systemic arterial blood pressure by norepinephrine-epinephrine	2	5	0.4	Biological Process	0.0302768	0.181356
GO:0003321	positive regulation of blood pressure by epinephrine-norepinephrine	2	5	0.4	Biological Process	0.0302768	0.181356
GO:0007449	proximal/distal pattern formation, imaginal disc	2	5	0.4	Biological Process	0.0302768	0.181356
GO:0010519	negative regulation of phospholipase activity	2	5	0.4	Biological Process	0.0302768	0.181356
GO:0010749	regulation of nitric oxide mediated signal transduction	2	5	0.4	Biological Process	0.0302768	0.181356
GO:0014050	negative regulation of glutamate secretion	2	5	0.4	Biological Process	0.0302768	0.181356
GO:0016059	deactivation of rhodopsin mediated signaling	2	5	0.4	Biological Process	0.0302768	0.181356
GO:0016576	histone dephosphorylation	2	5	0.4	Biological Process	0.0302768	0.181356
GO:0021550	medulla oblongata development	2	5	0.4	Biological Process	0.0302768	0.181356
GO:0021764	amygdala development	2	5	0.4	Biological Process	0.0302768	0.181356
GO:0031630	regulation of synaptic vesicle fusion to presynaptic membrane	2	5	0.4	Biological Process	0.0302768	0.181356
GO:0033152	immunoglobulin V(D)J recombination	2	5	0.4	Biological Process	0.0302768	0.181356
GO:0038001	paracrine signaling	2	5	0.4	Biological Process	0.0302768	0.181356
GO:0042297	vocal learning	2	5	0.4	Biological Process	0.0302768	0.181356
GO:0042675	compound eye cone cell differentiation	2	5	0.4	Biological Process	0.0302768	0.181356
GO:0045345	positive regulation of MHC class I biosynthetic process	2	5	0.4	Biological Process	0.0302768	0.181356
GO:0060666	dichotomous subdivision of terminal units involved in salivary gland branching	2	5	0.4	Biological Process	0.0302768	0.181356
GO:0061535	glutamate secretion, neurotransmission	2	5	0.4	Biological Process	0.0302768	0.181356
GO:0070099	regulation of chemokine-mediated signaling pathway	2	5	0.4	Biological Process	0.0302768	0.181356
GO:0086046	membrane depolarization during SA node cell action potential	2	5	0.4	Biological Process	0.0302768	0.181356
GO:0097107	postsynaptic density assembly	2	5	0.4	Biological Process	0.0302768	0.181356
GO:0098596	imitative learning	2	5	0.4	Biological Process	0.0302768	0.181356
GO:0098914	membrane repolarization during atrial cardiac muscle cell action potential	2	5	0.4	Biological Process	0.0302768	0.181356
GO:0099562	maintenance of postsynaptic density structure	2	5	0.4	Biological Process	0.0302768	0.181356
GO:1900028	negative regulation of ruffle assembly	2	5	0.4	Biological Process	0.0302768	0.181356
GO:1901725	regulation of histone deacetylase activity	2	5	0.4	Biological Process	0.0302768	0.181356
GO:1902287	semaphorin-plexin signaling pathway involved in axon guidance	2	5	0.4	Biological Process	0.0302768	0.181356
GO:1904428	negative regulation of tubulin deacetylation	2	5	0.4	Biological Process	0.0302768	0.181356
GO:1990834	response to odorant	2	5	0.4	Biological Process	0.0302768	0.181356
GO:0002090	regulation of receptor internalization	6	41	0.146	Biological Process	0.0305563	0.182258
GO:0003254	regulation of membrane depolarization	6	41	0.146	Biological Process	0.0305563	0.182258
GO:0031412	gas vesicle organization	6	41	0.146	Biological Process	0.0305563	0.182258
GO:0031529	ruffle organization	6	41	0.146	Biological Process	0.0305563	0.182258
GO:0051496	positive regulation of stress fiber assembly	6	41	0.146	Biological Process	0.0305563	0.182258
GO:0000186	activation of MAPKK activity	7	52	0.135	Biological Process	0.0306161	0.182258
GO:0030104	water homeostasis	7	52	0.135	Biological Process	0.0306161	0.182258
GO:0050775	positive regulation of dendrite morphogenesis	7	52	0.135	Biological Process	0.0306161	0.182258
GO:0038127	ERBB signaling pathway	15	151	0.099	Biological Process	0.030847	0.183491
GO:0016337	single organismal cell-cell adhesion	45	579	0.078	Biological Process	0.0308767	0.183527
GO:0010880	regulation of release of sequestered calcium ion into cytosol by sarcoplasmic reticulum	4	21	0.19	Biological Process	0.031227	0.184192
GO:0032288	myelin assembly	4	21	0.19	Biological Process	0.031227	0.184192
GO:0032401	establishment of melanosome localization	4	21	0.19	Biological Process	0.031227	0.184192
GO:0032438	melanosome organization	4	21	0.19	Biological Process	0.031227	0.184192
GO:0048841	regulation of axon extension involved in axon guidance	4	21	0.19	Biological Process	0.031227	0.184192
GO:0051905	establishment of pigment granule localization	4	21	0.19	Biological Process	0.031227	0.184192
GO:0051957	positive regulation of amino acid transport	4	21	0.19	Biological Process	0.031227	0.184192
GO:0060314	regulation of ryanodine-sensitive calcium-release channel activity	4	21	0.19	Biological Process	0.031227	0.184192
GO:0060445	branching involved in salivary gland morphogenesis	4	21	0.19	Biological Process	0.031227	0.184192
GO:0061003	positive regulation of dendritic spine morphogenesis	4	21	0.19	Biological Process	0.031227	0.184192
GO:0030308	negative regulation of cell growth	17	178	0.096	Biological Process	0.0315033	0.185679
GO:0043220	Schmidt-Lanterman incisure	3	13	0.231	Cellular Component	0.0392504	0.188443
GO:0060491	regulation of cell projection assembly	16	165	0.097	Biological Process	0.0320517	0.188768
GO:0007632	visual behavior	8	64	0.125	Biological Process	0.0321264	0.18892
GO:0042220	response to cocaine	8	64	0.125	Biological Process	0.0321264	0.18892
GO:0060563	neuroepithelial cell differentiation	10	88	0.114	Biological Process	0.0322135	0.189143
GO:0048749	compound eye development	12	113	0.106	Biological Process	0.0322449	0.189143
GO:0006182	cGMP biosynthetic process	5	31	0.161	Biological Process	0.0322623	0.189143
GO:0010737	protein kinase A signaling	5	31	0.161	Biological Process	0.0322623	0.189143
GO:0043242	negative regulation of protein complex disassembly	9	76	0.118	Biological Process	0.0325284	0.190559
GO:0004890	GABA-A receptor activity	4	20	0.2	Molecular Function	0.0270307	0.19109
GO:0045503	dynein light chain binding	4	20	0.2	Molecular Function	0.0270307	0.19109
GO:0005524	ATP binding	152	2234	0.068	Molecular Function	0.0273729	0.192723
GO:0030324	lung development	17	179	0.095	Biological Process	0.0329952	0.193147
GO:0003279	cardiac septum development	11	101	0.109	Biological Process	0.0334945	0.195921
GO:1903391	regulation of adherens junction organization	7	53	0.132	Biological Process	0.0335646	0.196183
GO:0018105	peptidyl-serine phosphorylation	23	262	0.088	Biological Process	0.033645	0.196504
GO:0016248	channel inhibitor activity	6	40	0.15	Molecular Function	0.0281619	0.197476
GO:0030659	cytoplasmic vesicle membrane	49	634	0.077	Cellular Component	0.0414262	0.197853
GO:0031111	negative regulation of microtubule polymerization or depolymerization	6	42	0.143	Biological Process	0.0339516	0.198145
GO:0043244	regulation of protein complex disassembly	12	114	0.105	Biological Process	0.0342034	0.199163
GO:0055007	cardiac muscle cell differentiation	12	114	0.105	Biological Process	0.0342034	0.199163
GO:1902904	negative regulation of fibril organization	12	114	0.105	Biological Process	0.0342034	0.199163
GO:0017080	sodium channel regulator activity	5	30	0.167	Molecular Function	0.0290807	0.199559
GO:0051019	mitogen-activated protein kinase binding	5	30	0.167	Molecular Function	0.0290807	0.199559
GO:1990782	protein tyrosine kinase binding	10	86	0.116	Molecular Function	0.0291158	0.199559
GO:0044877	macromolecular complex binding	136	1985	0.069	Molecular Function	0.0298633	0.199559
GO:0001608	G-protein coupled nucleotide receptor activity	3	12	0.25	Molecular Function	0.0298871	0.199559
GO:0005522	profilin binding	3	12	0.25	Molecular Function	0.0298871	0.199559
GO:0010857	calcium-dependent protein kinase activity	3	12	0.25	Molecular Function	0.0298871	0.199559
GO:0016595	glutamate binding	3	12	0.25	Molecular Function	0.0298871	0.199559
GO:0045028	G-protein coupled purinergic nucleotide receptor activity	3	12	0.25	Molecular Function	0.0298871	0.199559
GO:0097110	scaffold protein binding	8	63	0.127	Molecular Function	0.030565	0.199559
GO:0001093	TFIIB-class transcription factor binding	2	5	0.4	Molecular Function	0.0306483	0.199559
GO:0003708	retinoic acid receptor activity	2	5	0.4	Molecular Function	0.0306483	0.199559
GO:0005519	cytoskeletal regulatory protein binding	2	5	0.4	Molecular Function	0.0306483	0.199559
GO:0008273	calcium, potassium:sodium antiporter activity	2	5	0.4	Molecular Function	0.0306483	0.199559
GO:0008597	calcium-dependent protein serine/threonine phosphatase regulator activity	2	5	0.4	Molecular Function	0.0306483	0.199559
GO:0022851	GABA-gated chloride ion channel activity	2	5	0.4	Molecular Function	0.0306483	0.199559
GO:0031821	G-protein coupled serotonin receptor binding	2	5	0.4	Molecular Function	0.0306483	0.199559
GO:0035005	1-phosphatidylinositol-4-phosphate 3-kinase activity	2	5	0.4	Molecular Function	0.0306483	0.199559
GO:0048403	brain-derived neurotrophic factor binding	2	5	0.4	Molecular Function	0.0306483	0.199559
GO:0008237	metallopeptidase activity	26	300	0.087	Molecular Function	0.0309152	0.200544
GO:0048754	branching morphogenesis of an epithelial tube	17	180	0.094	Biological Process	0.0345385	0.200963
GO:0042551	neuron maturation	8	65	0.123	Biological Process	0.0348347	0.202534
GO:0008227	G-protein coupled amine receptor activity	6	41	0.146	Molecular Function	0.0314069	0.202973
GO:0016758	transferase activity, transferring hexosyl groups	19	204	0.093	Molecular Function	0.0318466	0.204509
GO:0016849	phosphorus-oxygen lyase activity	4	21	0.19	Molecular Function	0.0318807	0.204509
GO:0030049	muscle filament sliding	4	22	0.182	Biological Process	0.0364551	0.208922
GO:0050926	regulation of positive chemotaxis	4	22	0.182	Biological Process	0.0364551	0.208922
GO:0050927	positive regulation of positive chemotaxis	4	22	0.182	Biological Process	0.0364551	0.208922
GO:0021799	cerebral cortex radially oriented cell migration	5	32	0.156	Biological Process	0.0364617	0.208922
GO:0036474	cell death in response to hydrogen peroxide	5	32	0.156	Biological Process	0.0364617	0.208922
GO:0060914	heart formation	5	32	0.156	Biological Process	0.0364617	0.208922
GO:0071867	response to monoamine	5	32	0.156	Biological Process	0.0364617	0.208922
GO:0071869	response to catecholamine	5	32	0.156	Biological Process	0.0364617	0.208922
GO:1900744	regulation of p38MAPK cascade	5	32	0.156	Biological Process	0.0364617	0.208922
GO:0000491	small nucleolar ribonucleoprotein complex assembly	3	13	0.231	Biological Process	0.0365823	0.208922
GO:0002643	regulation of tolerance induction	3	13	0.231	Biological Process	0.0365823	0.208922
GO:0003214	cardiac left ventricle morphogenesis	3	13	0.231	Biological Process	0.0365823	0.208922
GO:0016080	synaptic vesicle targeting	3	13	0.231	Biological Process	0.0365823	0.208922
GO:0031643	positive regulation of myelination	3	13	0.231	Biological Process	0.0365823	0.208922
GO:0035589	G-protein coupled purinergic nucleotide receptor signaling pathway	3	13	0.231	Biological Process	0.0365823	0.208922
GO:0035641	locomotory exploration behavior	3	13	0.231	Biological Process	0.0365823	0.208922
GO:0042052	rhabdomere development	3	13	0.231	Biological Process	0.0365823	0.208922
GO:0042118	endothelial cell activation	3	13	0.231	Biological Process	0.0365823	0.208922
GO:0045651	positive regulation of macrophage differentiation	3	13	0.231	Biological Process	0.0365823	0.208922
GO:0060134	prepulse inhibition	3	13	0.231	Biological Process	0.0365823	0.208922
GO:0071880	adenylate cyclase-activating adrenergic receptor signaling pathway	3	13	0.231	Biological Process	0.0365823	0.208922
GO:0090042	tubulin deacetylation	3	13	0.231	Biological Process	0.0365823	0.208922
GO:0090128	regulation of synapse maturation	3	13	0.231	Biological Process	0.0365823	0.208922
GO:1903818	positive regulation of voltage-gated potassium channel activity	3	13	0.231	Biological Process	0.0365823	0.208922
GO:0016324	apical plasma membrane	26	304	0.086	Cellular Component	0.0440413	0.209253
GO:0038095	Fc-epsilon receptor signaling pathway	7	54	0.13	Biological Process	0.0366961	0.209417
GO:0097285	cell-type specific apoptotic process	37	467	0.079	Biological Process	0.0368518	0.21015
GO:0007254	JNK cascade	19	209	0.091	Biological Process	0.037223	0.212111
GO:0060589	nucleoside-triphosphatase regulator activity	30	359	0.084	Molecular Function	0.0332917	0.212772
GO:0001649	osteoblast differentiation	15	155	0.097	Biological Process	0.037641	0.214335
GO:0010657	muscle cell apoptotic process	8	66	0.121	Biological Process	0.0376934	0.214475
GO:0005923	bicellular tight junction	12	116	0.103	Cellular Component	0.0457335	0.216084
GO:0099569	presynaptic cytoskeleton	2	6	0.333	Cellular Component	0.0459503	0.216084
GO:0071236	cellular response to antibiotic	13	129	0.101	Biological Process	0.0384222	0.218461
GO:0043542	endothelial cell migration	16	169	0.095	Biological Process	0.0387013	0.219886
GO:0060326	cell chemotaxis	19	210	0.09	Biological Process	0.0387833	0.22019
GO:0003707	steroid hormone receptor activity	7	53	0.132	Molecular Function	0.0345895	0.220254
GO:0032886	regulation of microtubule-based process	21	238	0.088	Biological Process	0.0391123	0.221895
GO:0004252	serine-type endopeptidase activity	28	332	0.084	Molecular Function	0.0350421	0.222318
GO:0000166	nucleotide binding	190	2867	0.066	Molecular Function	0.0352963	0.223114
GO:0008219	cell death	135	2002	0.067	Biological Process	0.0393572	0.22312
GO:0031045	dense core granule	3	14	0.214	Cellular Component	0.0477844	0.223563
GO:1901265	nucleoside phosphate binding	190	2868	0.066	Molecular Function	0.0357041	0.224871
GO:0016265	death	135	2003	0.067	Biological Process	0.0398755	0.225893
GO:0060350	endochondral bone morphogenesis	7	55	0.127	Biological Process	0.040014	0.226511
GO:0032388	positive regulation of intracellular transport	24	281	0.085	Biological Process	0.0401153	0.226919
GO:0043547	positive regulation of GTPase activity	31	382	0.081	Biological Process	0.0402382	0.227447
GO:0032838	cell projection cytoplasm	17	183	0.093	Cellular Component	0.0489404	0.227809
GO:0001894	tissue homeostasis	19	211	0.09	Biological Process	0.0403909	0.228144
GO:0017137	Rab GTPase binding	17	180	0.094	Molecular Function	0.0363711	0.228242
GO:0046887	positive regulation of hormone secretion	13	130	0.1	Biological Process	0.0405094	0.228646
GO:0097366	response to bronchodilator	8	67	0.119	Biological Process	0.0407052	0.229584
GO:0004993	G-protein coupled serotonin receptor activity	3	13	0.231	Molecular Function	0.0371934	0.230068
GO:0005545	1-phosphatidylinositol binding	3	13	0.231	Molecular Function	0.0371934	0.230068
GO:0008195	phosphatidate phosphatase activity	3	13	0.231	Molecular Function	0.0371934	0.230068
GO:0030169	low-density lipoprotein particle binding	3	13	0.231	Molecular Function	0.0371934	0.230068
GO:0005217	intracellular ligand-gated ion channel activity	5	32	0.156	Molecular Function	0.0373415	0.230162
GO:0060603	mammary gland duct morphogenesis	5	33	0.152	Biological Process	0.0409816	0.230637
GO:0090162	establishment of epithelial cell polarity	5	33	0.152	Biological Process	0.0409816	0.230637
GO:2000300	regulation of synaptic vesicle exocytosis	5	33	0.152	Biological Process	0.0409816	0.230637
GO:0051656	establishment of organelle localization	41	531	0.077	Biological Process	0.0414111	0.232113
GO:0050679	positive regulation of epithelial cell proliferation	15	157	0.096	Biological Process	0.0414149	0.232113
GO:0050891	multicellular organismal water homeostasis	6	44	0.136	Biological Process	0.0414497	0.232113
GO:1901342	regulation of vasculature development	24	282	0.085	Biological Process	0.0415262	0.232113
GO:0035303	regulation of dephosphorylation	18	198	0.091	Biological Process	0.0417434	0.232113
GO:0007205	protein kinase C-activating G-protein coupled receptor signaling pathway	4	23	0.174	Biological Process	0.042156	0.232113
GO:0014808	release of sequestered calcium ion into cytosol by sarcoplasmic reticulum	4	23	0.174	Biological Process	0.042156	0.232113
GO:0021544	subpallium development	4	23	0.174	Biological Process	0.042156	0.232113
GO:0021801	cerebral cortex radial glia guided migration	4	23	0.174	Biological Process	0.042156	0.232113
GO:0022030	telencephalon glial cell migration	4	23	0.174	Biological Process	0.042156	0.232113
GO:0030318	melanocyte differentiation	4	23	0.174	Biological Process	0.042156	0.232113
GO:0032400	melanosome localization	4	23	0.174	Biological Process	0.042156	0.232113
GO:0035112	genitalia morphogenesis	4	23	0.174	Biological Process	0.042156	0.232113
GO:0043951	negative regulation of cAMP-mediated signaling	4	23	0.174	Biological Process	0.042156	0.232113
GO:0045663	positive regulation of myoblast differentiation	4	23	0.174	Biological Process	0.042156	0.232113
GO:0045932	negative regulation of muscle contraction	4	23	0.174	Biological Process	0.042156	0.232113
GO:0051875	pigment granule localization	4	23	0.174	Biological Process	0.042156	0.232113
GO:0060074	synapse maturation	4	23	0.174	Biological Process	0.042156	0.232113
GO:0060740	prostate gland epithelium morphogenesis	4	23	0.174	Biological Process	0.042156	0.232113
GO:0060992	response to fungicide	4	23	0.174	Biological Process	0.042156	0.232113
GO:0070050	neuron cellular homeostasis	4	23	0.174	Biological Process	0.042156	0.232113
GO:1903514	calcium ion transport from endoplasmic reticulum to cytosol	4	23	0.174	Biological Process	0.042156	0.232113
GO:1903861	positive regulation of dendrite extension	4	23	0.174	Biological Process	0.042156	0.232113
GO:0051494	negative regulation of cytoskeleton organization	14	144	0.097	Biological Process	0.0421577	0.232113
GO:0055067	monovalent inorganic cation homeostasis	14	144	0.097	Biological Process	0.0421577	0.232113
GO:0042698	ovulation cycle	11	105	0.105	Biological Process	0.0426761	0.232113
GO:0030004	cellular monovalent inorganic cation homeostasis	12	118	0.102	Biological Process	0.0428853	0.232113
GO:0006493	protein O-linked glycosylation	9	80	0.113	Biological Process	0.0431935	0.232113
GO:0015949	nucleobase-containing small molecule interconversion	9	80	0.113	Biological Process	0.0431935	0.232113
GO:0046488	phosphatidylinositol metabolic process	18	199	0.09	Biological Process	0.0435021	0.232113
GO:0048146	positive regulation of fibroblast proliferation	7	56	0.125	Biological Process	0.0435215	0.232113
GO:0002318	myeloid progenitor cell differentiation	2	6	0.333	Biological Process	0.0436769	0.232113
GO:0002645	positive regulation of tolerance induction	2	6	0.333	Biological Process	0.0436769	0.232113
GO:0006105	succinate metabolic process	2	6	0.333	Biological Process	0.0436769	0.232113
GO:0007185	transmembrane receptor protein tyrosine phosphatase signaling pathway	2	6	0.333	Biological Process	0.0436769	0.232113
GO:0010739	positive regulation of protein kinase A signaling	2	6	0.333	Biological Process	0.0436769	0.232113
GO:0010991	negative regulation of SMAD protein complex assembly	2	6	0.333	Biological Process	0.0436769	0.232113
GO:0014054	positive regulation of gamma-aminobutyric acid secretion	2	6	0.333	Biological Process	0.0436769	0.232113
GO:0014831	gastro-intestinal system smooth muscle contraction	2	6	0.333	Biological Process	0.0436769	0.232113
GO:0021637	trigeminal nerve structural organization	2	6	0.333	Biological Process	0.0436769	0.232113
GO:0021814	cell motility involved in cerebral cortex radial glia guided migration	2	6	0.333	Biological Process	0.0436769	0.232113
GO:0030538	embryonic genitalia morphogenesis	2	6	0.333	Biological Process	0.0436769	0.232113
GO:0031392	regulation of prostaglandin biosynthetic process	2	6	0.333	Biological Process	0.0436769	0.232113
GO:0031547	brain-derived neurotrophic factor receptor signaling pathway	2	6	0.333	Biological Process	0.0436769	0.232113
GO:0032020	ISG15-protein conjugation	2	6	0.333	Biological Process	0.0436769	0.232113
GO:0032429	regulation of phospholipase A2 activity	2	6	0.333	Biological Process	0.0436769	0.232113
GO:0033239	negative regulation of cellular amine metabolic process	2	6	0.333	Biological Process	0.0436769	0.232113
GO:0033600	negative regulation of mammary gland epithelial cell proliferation	2	6	0.333	Biological Process	0.0436769	0.232113
GO:0034699	response to luteinizing hormone	2	6	0.333	Biological Process	0.0436769	0.232113
GO:0035021	negative regulation of Rac protein signal transduction	2	6	0.333	Biological Process	0.0436769	0.232113
GO:0035608	protein deglutamylation	2	6	0.333	Biological Process	0.0436769	0.232113
GO:0035610	protein side chain deglutamylation	2	6	0.333	Biological Process	0.0436769	0.232113
GO:0043589	skin morphogenesis	2	6	0.333	Biological Process	0.0436769	0.232113
GO:0043704	photoreceptor cell fate specification	2	6	0.333	Biological Process	0.0436769	0.232113
GO:0045341	MHC class I biosynthetic process	2	6	0.333	Biological Process	0.0436769	0.232113
GO:0045343	regulation of MHC class I biosynthetic process	2	6	0.333	Biological Process	0.0436769	0.232113
GO:0045617	negative regulation of keratinocyte differentiation	2	6	0.333	Biological Process	0.0436769	0.232113
GO:0046668	regulation of retinal cell programmed cell death	2	6	0.333	Biological Process	0.0436769	0.232113
GO:0046877	regulation of saliva secretion	2	6	0.333	Biological Process	0.0436769	0.232113
GO:0048496	maintenance of organ identity	2	6	0.333	Biological Process	0.0436769	0.232113
GO:0060024	rhythmic synaptic transmission	2	6	0.333	Biological Process	0.0436769	0.232113
GO:0060638	mesenchymal-epithelial cell signaling	2	6	0.333	Biological Process	0.0436769	0.232113
GO:0061643	chemorepulsion of axon	2	6	0.333	Biological Process	0.0436769	0.232113
GO:0061669	spontaneous neurotransmitter secretion	2	6	0.333	Biological Process	0.0436769	0.232113
GO:0070654	sensory epithelium regeneration	2	6	0.333	Biological Process	0.0436769	0.232113
GO:0071671	regulation of smooth muscle cell chemotaxis	2	6	0.333	Biological Process	0.0436769	0.232113
GO:0071676	negative regulation of mononuclear cell migration	2	6	0.333	Biological Process	0.0436769	0.232113
GO:0090259	regulation of retinal ganglion cell axon guidance	2	6	0.333	Biological Process	0.0436769	0.232113
GO:0098902	regulation of membrane depolarization during action potential	2	6	0.333	Biological Process	0.0436769	0.232113
GO:0098908	regulation of neuronal action potential	2	6	0.333	Biological Process	0.0436769	0.232113
GO:0099550	trans-synaptic signalling, modulating synaptic transmission	2	6	0.333	Biological Process	0.0436769	0.232113
GO:1902285	semaphorin-plexin signaling pathway involved in neuron projection guidance	2	6	0.333	Biological Process	0.0436769	0.232113
GO:1903955	positive regulation of protein targeting to mitochondrion	2	6	0.333	Biological Process	0.0436769	0.232113
GO:1903977	positive regulation of glial cell migration	2	6	0.333	Biological Process	0.0436769	0.232113
GO:1904636	response to ionomycin	2	6	0.333	Biological Process	0.0436769	0.232113
GO:1904637	cellular response to ionomycin	2	6	0.333	Biological Process	0.0436769	0.232113
GO:1990399	epithelium regeneration	2	6	0.333	Biological Process	0.0436769	0.232113
GO:1990504	dense core granule exocytosis	2	6	0.333	Biological Process	0.0436769	0.232113
GO:2000020	positive regulation of male gonad development	2	6	0.333	Biological Process	0.0436769	0.232113
GO:2000969	positive regulation of alpha-amino-3-hydroxy-5-methyl-4-isoxazole propionate selective glutamate receptor activity	2	6	0.333	Biological Process	0.0436769	0.232113
GO:2001279	regulation of unsaturated fatty acid biosynthetic process	2	6	0.333	Biological Process	0.0436769	0.232113
GO:0032410	negative regulation of transporter activity	8	68	0.118	Biological Process	0.0438728	0.232993
GO:0031325	positive regulation of cellular metabolic process	200	3069	0.065	Biological Process	0.0441389	0.234245
GO:0034404	nucleobase-containing small molecule biosynthetic process	14	145	0.097	Biological Process	0.0442686	0.234772
GO:0060562	epithelial tube morphogenesis	38	489	0.078	Biological Process	0.0444668	0.235378
GO:0021819	layer formation in cerebral cortex	3	14	0.214	Biological Process	0.0445893	0.235378
GO:0043501	skeletal muscle adaptation	3	14	0.214	Biological Process	0.0445893	0.235378
GO:0060307	regulation of ventricular cardiac muscle cell membrane repolarization	3	14	0.214	Biological Process	0.0445893	0.235378
GO:0061000	negative regulation of dendritic spine development	3	14	0.214	Biological Process	0.0445893	0.235378
GO:1901387	positive regulation of voltage-gated calcium channel activity	3	14	0.214	Biological Process	0.0445893	0.235378
GO:0043534	blood vessel endothelial cell migration	10	93	0.108	Biological Process	0.044596	0.235378
GO:0031901	early endosome membrane	12	118	0.102	Cellular Component	0.050972	0.236067
GO:0031988	membrane-bounded vesicle	94	1328	0.071	Cellular Component	0.0512734	0.23627
GO:0016051	carbohydrate biosynthetic process	23	270	0.085	Biological Process	0.0448642	0.236632
GO:0097529	myeloid leukocyte migration	13	132	0.098	Biological Process	0.0449211	0.236771
GO:0018107	peptidyl-threonine phosphorylation	12	119	0.101	Biological Process	0.0452749	0.238473
GO:0055001	muscle cell development	18	200	0.09	Biological Process	0.0453134	0.238513
GO:1901135	carbohydrate derivative metabolic process	102	1484	0.069	Biological Process	0.0453641	0.238617
GO:0043279	response to alkaloid	15	159	0.094	Biological Process	0.0454509	0.238911
GO:0043551	regulation of phosphatidylinositol 3-kinase activity	6	45	0.133	Biological Process	0.04556	0.239159
GO:0051954	positive regulation of amine transport	6	45	0.133	Biological Process	0.04556	0.239159
GO:0048568	embryonic organ development	41	535	0.077	Biological Process	0.0456694	0.239571
GO:0014037	Schwann cell differentiation	5	34	0.147	Biological Process	0.0458255	0.239739
GO:0031114	regulation of microtubule depolymerization	5	34	0.147	Biological Process	0.0458255	0.239739
GO:0034698	response to gonadotropin	5	34	0.147	Biological Process	0.0458255	0.239739
GO:1904705	regulation of vascular smooth muscle cell proliferation	5	34	0.147	Biological Process	0.0458255	0.239739
GO:0050896	response to stimulus	630	10343	0.061	Biological Process	0.0458693	0.239805
GO:0043524	negative regulation of neuron apoptotic process	14	146	0.096	Biological Process	0.0464526	0.242691
GO:0006979	response to oxidative stress	36	461	0.078	Biological Process	0.0465778	0.24318
GO:0031982	vesicle	137	2005	0.068	Cellular Component	0.0551497	0.245052
GO:0031410	cytoplasmic vesicle	131	1911	0.069	Cellular Component	0.0554667	0.245052
GO:0044295	axonal growth cone	5	35	0.143	Cellular Component	0.0562134	0.245052
GO:0030136	clathrin-coated vesicle	13	133	0.098	Cellular Component	0.0564839	0.245052
GO:0005915	zonula adherens	3	15	0.2	Cellular Component	0.0571443	0.245052
GO:0043218	compact myelin	3	15	0.2	Cellular Component	0.0571443	0.245052
GO:0055120	striated muscle dense body	3	15	0.2	Cellular Component	0.0571443	0.245052
GO:0005938	cell cortex	28	341	0.082	Cellular Component	0.0577094	0.245052
GO:0001726	ruffle	15	160	0.094	Cellular Component	0.0577518	0.245052
GO:0005591	collagen type VIII trimer	1	1	1	Cellular Component	0.0600387	0.245052
GO:0005598	short-chain collagen trimer	1	1	1	Cellular Component	0.0600387	0.245052
GO:0016027	inaD signaling complex	1	1	1	Cellular Component	0.0600387	0.245052
GO:0030935	sheet-forming collagen trimer	1	1	1	Cellular Component	0.0600387	0.245052
GO:0032473	cytoplasmic side of mitochondrial outer membrane	1	1	1	Cellular Component	0.0600387	0.245052
GO:0033593	BRCA2-MAGE-D1 complex	1	1	1	Cellular Component	0.0600387	0.245052
GO:0035840	old growing cell tip	1	1	1	Cellular Component	0.0600387	0.245052
GO:0038038	G-protein coupled receptor homodimeric complex	1	1	1	Cellular Component	0.0600387	0.245052
GO:0039713	viral factory	1	1	1	Cellular Component	0.0600387	0.245052
GO:0039714	cytoplasmic viral factory	1	1	1	Cellular Component	0.0600387	0.245052
GO:0042642	actomyosin, myosin complex part	1	1	1	Cellular Component	0.0600387	0.245052
GO:0061618	sublamina densa	1	1	1	Cellular Component	0.0600387	0.245052
GO:0072517	host cell viral assembly compartment	1	1	1	Cellular Component	0.0600387	0.245052
GO:0097489	multivesicular body, internal vesicle lumen	1	1	1	Cellular Component	0.0600387	0.245052
GO:0098646	collagen sheet	1	1	1	Cellular Component	0.0600387	0.245052
GO:0099400	caveola neck	1	1	1	Cellular Component	0.0600387	0.245052
GO:0012506	vesicle membrane	49	651	0.075	Cellular Component	0.0601273	0.245052
GO:1901880	negative regulation of protein depolymerization	8	69	0.116	Biological Process	0.0471985	0.24618
GO:0000187	activation of MAPK activity	13	133	0.098	Biological Process	0.047248	0.24618
GO:0030879	mammary gland development	13	133	0.098	Biological Process	0.047248	0.24618
GO:0031088	platelet dense granule membrane	2	7	0.286	Cellular Component	0.061814	0.24645
GO:0033010	paranodal junction	2	7	0.286	Cellular Component	0.061814	0.24645
GO:0043219	lateral loop	2	7	0.286	Cellular Component	0.061814	0.24645
GO:0043256	laminin complex	2	7	0.286	Cellular Component	0.061814	0.24645
GO:0097648	G-protein coupled receptor complex	2	7	0.286	Cellular Component	0.061814	0.24645
GO:0043500	muscle adaptation	10	94	0.106	Biological Process	0.0474118	0.246867
GO:0001738	morphogenesis of a polarized epithelium	12	120	0.1	Biological Process	0.047755	0.24832
GO:1903054	negative regulation of extracellular matrix organization	12	120	0.1	Biological Process	0.047755	0.24832
GO:0032956	regulation of actin cytoskeleton organization	26	315	0.083	Biological Process	0.047816	0.248469
GO:0007638	mechanosensory behavior	4	24	0.167	Biological Process	0.0483301	0.249464
[truncated: 8,377 more rows]

## Sheet: cluster5--KEGG
Pathway ID	Pathway	Cluster_5 (216)	All (7762)	Ratio	Pvalue	Qvalue
ko03010	Ribosome	32	127	0.251969	1.89668e-22	4.24856e-20
ko04512	ECM-receptor interaction	15	81	0.185185	4.58876e-09	5.13941e-07
ko04151	PI3K-Akt signaling pathway	29	331	0.0876133	3.09515e-08	2.31105e-06
ko05165	Human papillomavirus infection	27	313	0.086262	1.33646e-07	7.4842e-06
ko04510	Focal adhesion	19	189	0.100529	1.11581e-06	4.99882e-05
ko05200	Pathways in cancer	33	503	0.0656064	2.91845e-06	0.000108955
ko05410	Hypertrophic cardiomyopathy	12	86	0.139535	3.95789e-06	0.000126652
ko05412	Arrhythmogenic right ventricular cardiomyopathy	11	73	0.150685	4.69635e-06	0.000131498
ko05414	Dilated cardiomyopathy	12	91	0.131868	7.22514e-06	0.000179826
ko05205	Proteoglycans in cancer	17	197	0.0862944	3.18935e-05	0.000714413
ko04974	Protein digestion and absorption	11	90	0.122222	3.62629e-05	0.000738444
ko05416	Viral myocarditis	9	63	0.142857	5.43292e-05	0.00101415
ko05146	Amoebiasis	11	95	0.115789	6.02496e-05	0.00103815
ko05215	Prostate cancer	11	96	0.114583	6.64087e-05	0.00106254
ko04360	Axon guidance	15	180	0.0833333	0.000139313	0.00208041
ko04022	cGMP-PKG signaling pathway	14	165	0.0848485	0.000192684	0.00269757
ko04611	Platelet activation	11	122	0.0901639	0.000561474	0.00739825
ko04520	Adherens junction	8	69	0.115942	0.000613237	0.00763139
ko05222	Small cell lung cancer	9	89	0.101124	0.000780873	0.00920609
ko04270	Vascular smooth muscle contraction	11	130	0.0846154	0.000957676	0.010726
ko04730	Long-term depression	7	58	0.12069	0.00105543	0.0112579
ko05206	MicroRNAs in cancer	12	157	0.0764331	0.00139047	0.0141575
ko04924	Renin secretion	7	69	0.101449	0.00292681	0.0285046
ko04350	TGF-beta signaling pathway	8	89	0.0898876	0.00322341	0.0300852
ko04514	Cell adhesion molecules	10	140	0.0714286	0.00556024	0.0498198
ko05145	Toxoplasmosis	8	101	0.0792079	0.00694962	0.0598736
ko04621	NOD-like receptor signaling pathway	10	146	0.0684932	0.00742923	0.0616351
ko04540	Gap junction	7	85	0.0823529	0.00922347	0.0730045
ko04340	Hedgehog signaling pathway	5	47	0.106383	0.00945148	0.0730045
ko04390	Hippo signaling pathway	10	154	0.0649351	0.0106372	0.0794244
[truncated: 194 more rows]

## Sheet: cluster13--KEGG
Pathway ID	Pathway	Cluster_13 (432)	All (7762)	Ratio	Pvalue	Qvalue
[truncated: 275 more rows]
