# Supplementary material for: Transcriptional Profiling of Testis Development in Pre-Sexually-Mature Hezuo Pig
Source: Curr Issues Mol Biol. 2024 Dec 29;47(1):10. doi: 10.3390/cimb47010010 (PMC11763623; doi:10.3390/cimb47010010)
Supplement: Supplementary file 1 [file cimb-47-00010-s001.zip › Supplementary Table/Table S8.xlsx]

## Sheet: cluster12--GO
ID	Descrption	fg_num	bg_num	ratio	class	Pvalue	Qvalue
GO:0005515	protein binding	337	8275	0.041	Molecular Function	7.5559e-26	8.16037e-23
GO:0007155	cell adhesion	110	1390	0.079	Biological Process	2.43604e-24	1.60121e-20
GO:0022610	biological adhesion	110	1402	0.078	Biological Process	4.92488e-24	1.61856e-20
GO:0009653	anatomical structure morphogenesis	178	3115	0.057	Biological Process	1.69252e-23	3.70832e-20
GO:0048518	positive regulation of biological process	257	5618	0.046	Biological Process	1.05178e-21	1.72834e-18
GO:0048731	system development	229	4760	0.048	Biological Process	2.58537e-21	3.39873e-18
GO:0044707	single-multicellular organism process	276	6322	0.044	Biological Process	7.46334e-21	8.17609e-18
GO:0035556	intracellular signal transduction	152	2589	0.059	Biological Process	1.15937e-20	1.08865e-17
GO:0030054	cell junction	85	1031	0.082	Cellular Component	2.16853e-20	1.70013e-17
GO:0071944	cell periphery	228	4958	0.046	Cellular Component	5.17146e-20	2.02721e-17
GO:0016477	cell migration	98	1290	0.076	Biological Process	2.64857e-20	2.17614e-17
GO:0005488	binding	424	12677	0.033	Molecular Function	5.78915e-20	3.12614e-17
GO:0009966	regulation of signal transduction	161	2875	0.056	Biological Process	5.88525e-20	4.2982e-17
GO:0005886	plasma membrane	219	4722	0.046	Cellular Component	2.13929e-19	5.59069e-17
GO:0034330	cell junction organization	41	257	0.16	Biological Process	9.21464e-20	6.05678e-17
GO:0032879	regulation of localization	145	2470	0.059	Biological Process	1.39004e-19	8.30615e-17
GO:0051239	regulation of multicellular organismal process	159	2854	0.056	Biological Process	1.91352e-19	1.04813e-16
GO:0048870	cell motility	106	1511	0.07	Biological Process	2.07647e-19	1.0499e-16
GO:0051674	localization of cell	106	1514	0.07	Biological Process	2.40424e-19	1.12879e-16
GO:0023051	regulation of signaling	171	3221	0.053	Biological Process	5.99704e-19	2.6279e-16
GO:0040011	locomotion	123	1947	0.063	Biological Process	6.90424e-19	2.79422e-16
GO:0048583	regulation of response to stimulus	190	3774	0.05	Biological Process	7.22679e-19	2.79422e-16
GO:0044767	single-organism developmental process	271	6341	0.043	Biological Process	8.40497e-19	2.97762e-16
GO:0022603	regulation of anatomical structure morphogenesis	88	1134	0.078	Biological Process	8.72024e-19	2.97762e-16
GO:0048522	positive regulation of cellular process	228	4939	0.046	Biological Process	9.06015e-19	2.97762e-16
GO:0006928	movement of cell or subcellular component	124	1992	0.062	Biological Process	1.57917e-18	4.94281e-16
GO:0032502	developmental process	272	6416	0.042	Biological Process	2.27085e-18	6.45025e-16
GO:0072358	cardiovascular system development	83	1044	0.08	Biological Process	2.36397e-18	6.45025e-16
GO:0072359	circulatory system development	83	1044	0.08	Biological Process	2.36397e-18	6.45025e-16
GO:0010646	regulation of cell communication	171	3265	0.052	Biological Process	2.45331e-18	6.45025e-16
GO:0007275	multicellular organism development	242	5443	0.044	Biological Process	3.93204e-18	9.94049e-16
GO:0034329	cell junction assembly	34	195	0.174	Biological Process	8.27631e-18	2.01482e-15
GO:0048856	anatomical structure development	257	5984	0.043	Biological Process	1.28927e-17	3.02656e-15
GO:0005911	cell-cell junction	48	422	0.114	Cellular Component	4.26798e-17	8.36524e-15
GO:0030029	actin filament-based process	65	721	0.09	Biological Process	4.0957e-17	9.28312e-15
GO:0006897	endocytosis	61	647	0.094	Biological Process	5.07853e-17	1.1127e-14
GO:0050793	regulation of developmental process	143	2597	0.055	Biological Process	8.60497e-17	1.82453e-14
GO:0001944	vasculature development	60	647	0.093	Biological Process	2.04037e-16	4.19104e-14
GO:0070161	anchoring junction	38	284	0.134	Cellular Component	4.61233e-16	7.23213e-14
GO:1902531	regulation of intracellular signal transduction	105	1662	0.063	Biological Process	5.38031e-16	1.07166e-13
GO:0045216	cell-cell junction organization	34	223	0.152	Biological Process	5.78684e-16	1.11873e-13
GO:0030036	actin cytoskeleton organization	59	644	0.092	Biological Process	6.49874e-16	1.22046e-13
GO:0007166	cell surface receptor signaling pathway	138	2526	0.055	Biological Process	7.38341e-16	1.34809e-13
GO:0031589	cell-substrate adhesion	38	283	0.134	Biological Process	7.99014e-16	1.41944e-13
GO:0001568	blood vessel development	57	615	0.093	Biological Process	1.27022e-15	2.19714e-13
GO:0032501	multicellular organismal process	286	7183	0.04	Biological Process	1.3537e-15	2.28151e-13
GO:0007264	small GTPase mediated signal transduction	50	487	0.103	Biological Process	1.43484e-15	2.3578e-13
GO:0031252	cell leading edge	43	379	0.113	Cellular Component	2.23067e-15	2.91474e-13
GO:0005912	adherens junction	36	271	0.133	Cellular Component	3.54079e-15	3.81982e-13
GO:0044464	cell part	443	14199	0.031	Cellular Component	3.89778e-15	3.81982e-13
GO:0051240	positive regulation of multicellular organismal process	100	1585	0.063	Biological Process	3.5256e-15	5.65214e-13
GO:0005938	cell cortex	40	341	0.117	Cellular Component	7.20855e-15	5.78482e-13
GO:0005623	cell	443	14226	0.031	Cellular Component	7.3786e-15	5.78482e-13
GO:0007010	cytoskeleton organization	90	1346	0.067	Biological Process	3.79487e-15	5.93897e-13
GO:0030198	extracellular matrix organization	65	799	0.081	Biological Process	6.22714e-15	9.51883e-13
GO:0007399	nervous system development	135	2511	0.054	Biological Process	6.38375e-15	9.53645e-13
GO:0030155	regulation of cell adhesion	55	601	0.092	Biological Process	7.20566e-15	1.05251e-12
GO:0048869	cellular developmental process	200	4425	0.045	Biological Process	9.07566e-15	1.29683e-12
GO:0043062	extracellular structure organization	66	827	0.08	Biological Process	9.46641e-15	1.32389e-12
GO:0051270	regulation of cellular component movement	67	854	0.078	Biological Process	1.32588e-14	1.81563e-12
GO:0016043	cellular component organization	273	6840	0.04	Biological Process	1.36946e-14	1.83703e-12
GO:0044424	intracellular part	407	12449	0.033	Cellular Component	2.87257e-14	2.04736e-12
GO:0005622	intracellular	410	12608	0.033	Cellular Component	4.14752e-14	2.70971e-12
GO:0048646	anatomical structure formation involved in morphogenesis	89	1361	0.065	Biological Process	2.07749e-14	2.73106e-12
GO:0034332	adherens junction organization	24	121	0.198	Biological Process	3.11042e-14	4.00878e-12
GO:0030154	cell differentiation	187	4078	0.046	Biological Process	3.32823e-14	4.20701e-12
GO:0048513	animal organ development	169	3545	0.048	Biological Process	4.11577e-14	5.10433e-12
GO:0048514	blood vessel morphogenesis	50	535	0.093	Biological Process	5.93005e-14	7.21819e-12
GO:0005856	cytoskeleton	110	1978	0.056	Cellular Component	1.31401e-13	7.92449e-12
GO:0040012	regulation of locomotion	68	905	0.075	Biological Process	6.66937e-14	7.9705e-12
GO:0051179	localization	262	6550	0.04	Biological Process	8.43542e-14	9.90108e-12
GO:2000026	regulation of multicellular organismal development	113	2003	0.056	Biological Process	9.21041e-14	1.06211e-11
GO:0032989	cellular component morphogenesis	100	1669	0.06	Biological Process	9.44491e-14	1.07037e-11
GO:0009893	positive regulation of metabolic process	172	3675	0.047	Biological Process	1.16779e-13	1.301e-11
GO:0023056	positive regulation of signaling	98	1625	0.06	Biological Process	1.19788e-13	1.31227e-11
GO:2000145	regulation of cell motility	61	768	0.079	Biological Process	1.35371e-13	1.45868e-11
GO:0010647	positive regulation of cell communication	99	1667	0.059	Biological Process	2.24041e-13	2.37519e-11
GO:0030334	regulation of cell migration	58	717	0.081	Biological Process	2.6647e-13	2.78017e-11
GO:0044093	positive regulation of molecular function	97	1622	0.06	Biological Process	2.74826e-13	2.82255e-11
GO:0006468	protein phosphorylation	104	1803	0.058	Biological Process	3.006e-13	3.03976e-11
GO:0009967	positive regulation of signal transduction	90	1451	0.062	Biological Process	3.11959e-13	3.10683e-11
GO:0070887	cellular response to chemical stimulus	143	2876	0.05	Biological Process	4.21533e-13	4.13542e-11
GO:0007265	Ras protein signal transduction	39	362	0.108	Biological Process	4.86187e-13	4.69957e-11
GO:0071840	cellular component organization or biogenesis	277	7175	0.039	Biological Process	6.74019e-13	6.42077e-11
GO:0042995	cell projection	112	2101	0.053	Cellular Component	1.22791e-12	6.87627e-11
GO:0030030	cell projection organization	94	1578	0.06	Biological Process	8.85409e-13	8.31399e-11
GO:0048666	neuron development	82	1283	0.064	Biological Process	9.15611e-13	8.47649e-11
GO:0048468	cell development	129	2512	0.051	Biological Process	9.94892e-13	9.08253e-11
GO:0031175	neuron projection development	74	1098	0.067	Biological Process	1.10752e-12	9.97227e-11
GO:0022008	neurogenesis	102	1793	0.057	Biological Process	1.27615e-12	1.13353e-10
GO:0065009	regulation of molecular function	146	3004	0.049	Biological Process	1.30199e-12	1.14107e-10
GO:0048584	positive regulation of response to stimulus	112	2058	0.054	Biological Process	1.34126e-12	1.16002e-10
GO:0060284	regulation of cell development	72	1058	0.068	Biological Process	1.47629e-12	1.26021e-10
GO:0048699	generation of neurons	98	1696	0.058	Biological Process	1.58544e-12	1.33604e-10
GO:0043087	regulation of GTPase activity	43	452	0.095	Biological Process	2.10081e-12	1.74792e-10
GO:0050790	regulation of catalytic activity	114	2130	0.054	Biological Process	2.37605e-12	1.95222e-10
GO:0007167	enzyme linked receptor protein signaling pathway	68	978	0.07	Biological Process	2.54229e-12	2.06302e-10
GO:0043296	apical junction complex	23	140	0.164	Cellular Component	4.46513e-12	2.33378e-10
GO:0030182	neuron differentiation	91	1543	0.059	Biological Process	3.91248e-12	3.13618e-10
GO:0007160	cell-matrix adhesion	26	177	0.147	Biological Process	4.03298e-12	3.19383e-10
GO:0005737	cytoplasm	350	10282	0.034	Cellular Component	7.25916e-12	3.55699e-10
GO:0007044	cell-substrate junction assembly	19	90	0.211	Biological Process	4.74412e-12	3.71228e-10
GO:0071310	cellular response to organic substance	121	2346	0.052	Biological Process	4.98247e-12	3.85292e-10
GO:0015629	actin cytoskeleton	41	444	0.092	Cellular Component	9.50752e-12	4.38465e-10
GO:0001525	angiogenesis	42	450	0.093	Biological Process	7.16971e-12	5.47982e-10
GO:0000902	cell morphogenesis	90	1535	0.059	Biological Process	7.28598e-12	5.50468e-10
GO:0051128	regulation of cellular component organization	131	2643	0.05	Biological Process	8.0288e-12	5.99697e-10
GO:0048523	negative regulation of cellular process	193	4505	0.043	Biological Process	8.18952e-12	6.04828e-10
GO:0045595	regulation of cell differentiation	97	1724	0.056	Biological Process	9.97515e-12	7.28519e-10
GO:0043229	intracellular organelle	364	10904	0.033	Cellular Component	1.69953e-11	7.40241e-10
GO:0043085	positive regulation of catalytic activity	80	1295	0.062	Biological Process	1.03305e-11	7.46177e-10
GO:0051094	positive regulation of developmental process	83	1374	0.06	Biological Process	1.24833e-11	8.91876e-10
GO:0000904	cell morphogenesis involved in differentiation	66	973	0.068	Biological Process	1.65979e-11	1.1731e-09
GO:0071495	cellular response to endogenous stimulus	81	1334	0.061	Biological Process	1.78995e-11	1.25163e-09
GO:0043226	organelle	367	11065	0.033	Cellular Component	3.18899e-11	1.31588e-09
GO:0040017	positive regulation of locomotion	43	491	0.088	Biological Process	3.21344e-11	2.22336e-09
GO:0009611	response to wounding	60	851	0.071	Biological Process	3.28144e-11	2.24676e-09
GO:0007169	transmembrane receptor protein tyrosine kinase signaling pathway	52	682	0.076	Biological Process	4.60553e-11	3.12084e-09
GO:0031032	actomyosin structure organization	26	198	0.131	Biological Process	5.35896e-11	3.59433e-09
GO:0010810	regulation of cell-substrate adhesion	24	169	0.142	Biological Process	5.67211e-11	3.76594e-09
GO:0019222	regulation of metabolic process	256	6687	0.038	Biological Process	5.78204e-11	3.80053e-09
GO:2000147	positive regulation of cell motility	39	425	0.092	Biological Process	6.95259e-11	4.52469e-09
GO:0048519	negative regulation of biological process	202	4898	0.041	Biological Process	7.09933e-11	4.57489e-09
GO:0016310	phosphorylation	112	2195	0.051	Biological Process	7.98374e-11	5.04694e-09
GO:0030335	positive regulation of cell migration	38	408	0.093	Biological Process	7.98542e-11	5.04694e-09
GO:1901888	regulation of cell junction assembly	16	71	0.225	Biological Process	8.21514e-11	5.14268e-09
GO:0051272	positive regulation of cellular component movement	40	449	0.089	Biological Process	9.66889e-11	5.99562e-09
GO:0030027	lamellipodium	24	182	0.132	Cellular Component	1.81e-10	7.09521e-09
GO:0044456	synapse part	54	772	0.07	Cellular Component	2.18455e-10	7.8873e-09
GO:0098794	postsynapse	40	471	0.085	Cellular Component	2.21327e-10	7.8873e-09
GO:0099568	cytoplasmic region	42	513	0.082	Cellular Component	2.39218e-10	8.15422e-09
GO:0030100	regulation of endocytosis	28	238	0.118	Biological Process	1.34367e-10	8.25416e-09
GO:0051056	regulation of small GTPase mediated signal transduction	32	307	0.104	Biological Process	1.5237e-10	9.27344e-09
GO:0044459	plasma membrane part	125	2668	0.047	Cellular Component	2.85922e-10	9.34012e-09
GO:0045597	positive regulation of cell differentiation	63	957	0.066	Biological Process	1.75128e-10	1.05607e-08
GO:0043547	positive regulation of GTPase activity	36	382	0.094	Biological Process	1.84566e-10	1.10287e-08
GO:0010720	positive regulation of cell development	48	623	0.077	Biological Process	1.90749e-10	1.12955e-08
GO:0035295	tube development	67	1056	0.063	Biological Process	2.08518e-10	1.22374e-08
GO:0022607	cellular component assembly	146	3213	0.045	Biological Process	2.17797e-10	1.26688e-08
GO:0097458	neuron part	86	1590	0.054	Cellular Component	4.83433e-10	1.51604e-08
GO:0022604	regulation of cell morphogenesis	48	630	0.076	Biological Process	2.78442e-10	1.60544e-08
GO:0019904	protein domain specific binding	54	738	0.073	Molecular Function	4.77489e-11	1.71896e-08
GO:0045202	synapse	60	935	0.064	Cellular Component	6.00527e-10	1.81082e-08
GO:0051336	regulation of hydrolase activity	70	1148	0.061	Biological Process	4.40813e-10	2.51953e-08
GO:0003158	endothelium development	19	116	0.164	Biological Process	4.90054e-10	2.77683e-08
GO:0065008	regulation of biological quality	164	3802	0.043	Biological Process	5.50443e-10	3.08984e-08
GO:0097435	fibril organization	45	579	0.078	Biological Process	5.54695e-10	3.08984e-08
GO:0051130	positive regulation of cellular component organization	76	1306	0.058	Biological Process	6.01401e-10	3.32186e-08
GO:0098589	membrane region	73	1277	0.057	Cellular Component	1.2043e-09	3.49693e-08
GO:0042060	wound healing	41	499	0.082	Biological Process	6.56106e-10	3.59382e-08
GO:0007015	actin filament organization	34	366	0.093	Biological Process	8.76893e-10	4.76348e-08
GO:0001667	ameboidal-type cell migration	36	405	0.089	Biological Process	9.24701e-10	4.98202e-08
GO:0006464	cellular protein modification process	169	3987	0.042	Biological Process	1.00848e-09	5.32271e-08
GO:0036211	protein modification process	169	3987	0.042	Biological Process	1.00848e-09	5.32271e-08
GO:0016192	vesicle-mediated transport	95	1820	0.052	Biological Process	1.01223e-09	5.32271e-08
GO:0042330	taxis	48	655	0.073	Biological Process	1.02093e-09	5.32584e-08
GO:0019899	enzyme binding	107	2127	0.05	Molecular Function	1.97546e-10	5.33373e-08
GO:0035239	tube morphogenesis	53	767	0.069	Biological Process	1.05395e-09	5.45482e-08
GO:0048812	neuron projection morphogenesis	53	772	0.069	Biological Process	1.32488e-09	6.80345e-08
GO:0090130	tissue migration	30	298	0.101	Biological Process	1.33573e-09	6.806e-08
GO:0051960	regulation of nervous system development	61	959	0.064	Biological Process	1.35193e-09	6.83556e-08
GO:0009887	organ morphogenesis	70	1179	0.059	Biological Process	1.37787e-09	6.91352e-08
GO:0006898	receptor-mediated endocytosis	30	300	0.1	Biological Process	1.56657e-09	7.8008e-08
GO:0006935	chemotaxis	47	642	0.073	Biological Process	1.59461e-09	7.87856e-08
GO:1903391	regulation of adherens junction organization	13	53	0.245	Biological Process	1.60616e-09	7.87856e-08
GO:0008219	cell death	101	2002	0.05	Biological Process	1.67514e-09	8.15606e-08
GO:0016265	death	101	2003	0.05	Biological Process	1.72098e-09	8.31765e-08
GO:0010604	positive regulation of macromolecule metabolic process	138	3077	0.045	Biological Process	2.13641e-09	1.02501e-07
GO:0008283	cell proliferation	96	1875	0.051	Biological Process	2.22025e-09	1.05751e-07
GO:1902533	positive regulation of intracellular signal transduction	58	901	0.064	Biological Process	2.31683e-09	1.09008e-07
GO:0010631	epithelial cell migration	29	287	0.101	Biological Process	2.3218e-09	1.09008e-07
GO:0043228	non-membrane-bounded organelle	172	4249	0.04	Cellular Component	4.09844e-09	1.14756e-07
GO:0090132	epithelium migration	29	288	0.101	Biological Process	2.51589e-09	1.17283e-07
GO:0009888	tissue development	106	2158	0.049	Biological Process	2.61112e-09	1.20865e-07
GO:0048667	cell morphogenesis involved in neuron differentiation	50	720	0.069	Biological Process	2.75773e-09	1.26759e-07
GO:0007045	cell-substrate adherens junction assembly	14	66	0.212	Biological Process	2.94442e-09	1.33474e-07
GO:0048041	focal adhesion assembly	14	66	0.212	Biological Process	2.94442e-09	1.33474e-07
GO:0014069	postsynaptic density	26	250	0.104	Cellular Component	5.73246e-09	1.54974e-07
GO:0051962	positive regulation of nervous system development	43	572	0.075	Biological Process	3.75157e-09	1.68898e-07
GO:0099572	postsynaptic specialization	26	252	0.103	Cellular Component	6.77885e-09	1.7231e-07
GO:0060076	excitatory synapse	27	270	0.1	Cellular Component	6.81327e-09	1.7231e-07
GO:0006915	apoptotic process	91	1759	0.052	Biological Process	3.88509e-09	1.73719e-07
GO:0001952	regulation of cell-matrix adhesion	16	91	0.176	Biological Process	4.00022e-09	1.77659e-07
GO:0043232	intracellular non-membrane-bounded organelle	170	4219	0.04	Cellular Component	7.72999e-09	1.89385e-07
GO:0034333	adherens junction assembly	15	81	0.185	Biological Process	5.84628e-09	2.57903e-07
GO:0006796	phosphate-containing compound metabolic process	141	3219	0.044	Biological Process	6.42796e-09	2.81673e-07
GO:0031325	positive regulation of cellular metabolic process	136	3069	0.044	Biological Process	6.49305e-09	2.82641e-07
GO:0012501	programmed cell death	94	1860	0.051	Biological Process	6.58009e-09	2.84546e-07
GO:0051345	positive regulation of hydrolase activity	48	694	0.069	Biological Process	6.67266e-09	2.86663e-07
GO:0051893	regulation of focal adhesion assembly	12	49	0.245	Biological Process	7.01145e-09	2.97331e-07
GO:0090109	regulation of cell-substrate junction assembly	12	49	0.245	Biological Process	7.01145e-09	2.97331e-07
GO:0098657	import into cell	41	542	0.076	Biological Process	7.37585e-09	3.10778e-07
GO:0042325	regulation of phosphorylation	76	1383	0.055	Biological Process	7.62662e-09	3.19298e-07
GO:0019220	regulation of phosphate metabolic process	84	1598	0.053	Biological Process	8.51993e-09	3.5444e-07
GO:0045807	positive regulation of endocytosis	19	137	0.139	Biological Process	8.65477e-09	3.57785e-07
GO:0051174	regulation of phosphorus metabolic process	84	1599	0.053	Biological Process	8.76932e-09	3.58237e-07
GO:0050767	regulation of neurogenesis	54	839	0.064	Biological Process	8.7747e-09	3.58237e-07
GO:0007266	Rho protein signal transduction	21	168	0.125	Biological Process	9.53233e-09	3.86766e-07
GO:0005923	bicellular tight junction	17	116	0.147	Cellular Component	1.69717e-08	4.03206e-07
GO:0031410	cytoplasmic vesicle	93	1911	0.049	Cellular Component	1.80208e-08	4.039e-07
GO:0005829	cytosol	173	4364	0.04	Cellular Component	1.80312e-08	4.039e-07
GO:0032279	asymmetric synapse	25	248	0.101	Cellular Component	2.11809e-08	4.53794e-07
GO:0043005	neuron projection	70	1287	0.054	Cellular Component	2.14163e-08	4.53794e-07
GO:0007163	establishment or maintenance of cell polarity	27	271	0.1	Biological Process	1.1308e-08	4.55996e-07
GO:0044444	cytoplasmic part	291	8503	0.034	Cellular Component	2.24778e-08	4.63752e-07
GO:0023014	signal transduction by protein phosphorylation	52	803	0.065	Biological Process	1.3849e-08	5.55059e-07
GO:0010941	regulation of cell death	82	1562	0.052	Biological Process	1.41182e-08	5.62419e-07
GO:0048729	tissue morphogenesis	54	854	0.063	Biological Process	1.60564e-08	6.35775e-07
GO:0001932	regulation of protein phosphorylation	71	1279	0.056	Biological Process	1.71261e-08	6.74072e-07
GO:0070160	occluding junction	17	122	0.139	Cellular Component	3.66595e-08	7.3695e-07
GO:0045446	endothelial cell differentiation	16	101	0.158	Biological Process	1.90055e-08	7.43592e-07
GO:0050769	positive regulation of neurogenesis	38	497	0.076	Biological Process	2.0161e-08	7.84131e-07
GO:0000165	MAPK cascade	51	789	0.065	Biological Process	2.04896e-08	7.92223e-07
GO:0048259	regulation of receptor-mediated endocytosis	16	102	0.157	Biological Process	2.1971e-08	8.44534e-07
GO:0043549	regulation of kinase activity	51	791	0.064	Biological Process	2.22423e-08	8.49991e-07
GO:0006793	phosphorus metabolic process	142	3316	0.043	Biological Process	2.45442e-08	9.32538e-07
GO:1901342	regulation of vasculature development	27	282	0.096	Biological Process	2.62968e-08	9.93386e-07
GO:0045785	positive regulation of cell adhesion	30	341	0.088	Biological Process	3.05108e-08	1.14598e-06
GO:0043067	regulation of programmed cell death	76	1430	0.053	Biological Process	3.16335e-08	1.1814e-06
GO:0051049	regulation of transport	86	1703	0.05	Biological Process	3.49353e-08	1.29734e-06
GO:0044267	cellular protein metabolic process	202	5247	0.038	Biological Process	3.53407e-08	1.30502e-06
GO:0051020	GTPase binding	43	595	0.072	Molecular Function	7.46013e-09	1.47807e-06
GO:0008092	cytoskeletal protein binding	57	924	0.062	Molecular Function	8.21147e-09	1.47807e-06
GO:0007507	heart development	42	598	0.07	Biological Process	4.04116e-08	1.48394e-06
GO:0019538	protein metabolic process	226	6062	0.037	Biological Process	4.24715e-08	1.55092e-06
GO:0098805	whole membrane	104	2293	0.045	Cellular Component	8.19014e-08	1.56658e-06
GO:0048471	perinuclear region of cytoplasm	46	720	0.064	Cellular Component	8.1926e-08	1.56658e-06
GO:0031399	regulation of protein modification process	90	1823	0.049	Biological Process	4.50984e-08	1.63774e-06
GO:0031982	vesicle	94	2005	0.047	Cellular Component	8.94371e-08	1.649e-06
GO:0030424	axon	44	675	0.065	Cellular Component	9.04424e-08	1.649e-06
GO:0005913	cell-cell adherens junction	13	74	0.176	Cellular Component	9.2812e-08	1.65374e-06
GO:0010033	response to organic substance	131	3016	0.043	Biological Process	4.79527e-08	1.73183e-06
GO:0031401	positive regulation of protein modification process	64	1133	0.056	Biological Process	5.05862e-08	1.81696e-06
GO:0044085	cellular component biogenesis	154	3726	0.041	Biological Process	5.14811e-08	1.83905e-06
GO:0044087	regulation of cellular component biogenesis	57	959	0.059	Biological Process	5.37805e-08	1.91081e-06
GO:0042127	regulation of cell proliferation	76	1454	0.052	Biological Process	6.31699e-08	2.23234e-06
GO:0005578	proteinaceous extracellular matrix	15	103	0.146	Cellular Component	1.28817e-07	2.24428e-06
GO:0045765	regulation of angiogenesis	25	258	0.097	Biological Process	6.86517e-08	2.41309e-06
GO:0044700	single organism signaling	265	7447	0.036	Biological Process	7.1591e-08	2.50302e-06
GO:0042981	regulation of apoptotic process	74	1406	0.053	Biological Process	7.35852e-08	2.55913e-06
GO:0005604	basement membrane	13	77	0.169	Cellular Component	1.51233e-07	2.57753e-06
GO:0098552	side of membrane	39	572	0.068	Cellular Component	1.60445e-07	2.67636e-06
GO:0060429	epithelium development	75	1435	0.052	Biological Process	7.86379e-08	2.72046e-06
GO:0050789	regulation of biological process	384	11935	0.032	Biological Process	8.22721e-08	2.83128e-06
GO:0017016	Ras GTPase binding	37	483	0.077	Molecular Function	1.94717e-08	3.00421e-06
GO:0023052	signaling	265	7469	0.035	Biological Process	9.78148e-08	3.34863e-06
GO:0010648	negative regulation of cell communication	70	1312	0.053	Biological Process	1.04156e-07	3.54725e-06
GO:0098590	plasma membrane region	59	1075	0.055	Cellular Component	2.34813e-07	3.83528e-06
GO:0051247	positive regulation of protein metabolic process	78	1529	0.051	Biological Process	1.13434e-07	3.84329e-06
GO:0032268	regulation of cellular protein metabolic process	115	2581	0.045	Biological Process	1.14742e-07	3.8677e-06
GO:0032270	positive regulation of cellular protein metabolic process	75	1449	0.052	Biological Process	1.16442e-07	3.90497e-06
GO:0032990	cell part morphogenesis	62	1108	0.056	Biological Process	1.17583e-07	3.92323e-06
GO:0060627	regulation of vesicle-mediated transport	37	510	0.073	Biological Process	1.19416e-07	3.96426e-06
GO:0051246	regulation of protein metabolic process	120	2733	0.044	Biological Process	1.233e-07	4.02036e-06
GO:0048858	cell projection morphogenesis	61	1084	0.056	Biological Process	1.23621e-07	4.02036e-06
GO:0051173	positive regulation of nitrogen compound metabolic process	125	2883	0.043	Biological Process	1.23717e-07	4.02036e-06
GO:0010562	positive regulation of phosphorus metabolic process	57	983	0.058	Biological Process	1.24165e-07	4.02036e-06
GO:0045937	positive regulation of phosphate metabolic process	57	983	0.058	Biological Process	1.24165e-07	4.02036e-06
GO:0051093	negative regulation of developmental process	55	934	0.059	Biological Process	1.27923e-07	4.12174e-06
GO:0040007	growth	65	1194	0.054	Biological Process	1.53575e-07	4.92415e-06
GO:0016023	cytoplasmic, membrane-bounded vesicle	66	1270	0.052	Cellular Component	3.08797e-07	4.94076e-06
GO:0065007	biological regulation	395	12428	0.032	Biological Process	1.55699e-07	4.94405e-06
GO:0061564	axon development	41	605	0.068	Biological Process	1.557e-07	4.94405e-06
GO:0044420	extracellular matrix component	14	96	0.146	Cellular Component	3.32467e-07	5.21308e-06
GO:1901701	cellular response to oxygen-containing compound	58	1017	0.057	Biological Process	1.67024e-07	5.27812e-06
GO:1903053	regulation of extracellular matrix organization	28	329	0.085	Biological Process	1.77233e-07	5.55286e-06
GO:0050817	coagulation	26	290	0.09	Biological Process	1.77591e-07	5.55286e-06
GO:0098602	single organism cell adhesion	42	631	0.067	Biological Process	1.78252e-07	5.55286e-06
GO:0007599	hemostasis	26	291	0.089	Biological Process	1.9004e-07	5.89213e-06
GO:0043227	membrane-bounded organelle	326	10042	0.032	Cellular Component	3.91156e-07	6.01306e-06
GO:0008284	positive regulation of cell proliferation	49	799	0.061	Biological Process	1.97939e-07	6.10824e-06
GO:0071363	cellular response to growth factor stimulus	43	657	0.065	Biological Process	2.01246e-07	6.18126e-06
GO:0010769	regulation of cell morphogenesis involved in differentiation	31	393	0.079	Biological Process	2.1292e-07	6.5094e-06
GO:0098609	cell-cell adhesion	49	802	0.061	Biological Process	2.21441e-07	6.73858e-06
GO:0048010	vascular endothelial growth factor receptor signaling pathway	13	78	0.167	Biological Process	2.22894e-07	6.75154e-06
GO:0070848	response to growth factor	44	683	0.064	Biological Process	2.24367e-07	6.76498e-06
GO:0009605	response to external stimulus	109	2440	0.045	Biological Process	2.42441e-07	7.27656e-06
GO:0046578	regulation of Ras protein signal transduction	22	220	0.1	Biological Process	2.44295e-07	7.28668e-06
GO:0010632	regulation of epithelial cell migration	20	185	0.108	Biological Process	2.44996e-07	7.28668e-06
GO:0051338	regulation of transferase activity	54	930	0.058	Biological Process	2.63455e-07	7.80041e-06
GO:0030055	cell-substrate junction	18	163	0.11	Cellular Component	5.33536e-07	8.04408e-06
GO:0023057	negative regulation of signaling	68	1293	0.053	Biological Process	2.77933e-07	8.19218e-06
GO:0005085	guanyl-nucleotide exchange factor activity	27	300	0.09	Molecular Function	6.8651e-08	8.61359e-06
GO:0031267	small GTPase binding	37	508	0.073	Molecular Function	7.17799e-08	8.61359e-06
GO:0007154	cell communication	266	7584	0.035	Biological Process	2.94096e-07	8.62987e-06
GO:0005102	receptor binding	76	1488	0.051	Molecular Function	8.13178e-08	8.78232e-06
GO:0050839	cell adhesion molecule binding	21	194	0.108	Molecular Function	9.18146e-08	9.01453e-06
GO:0003779	actin binding	32	407	0.079	Molecular Function	1.00935e-07	9.08415e-06
GO:0019900	kinase binding	45	701	0.064	Molecular Function	1.12413e-07	9.33892e-06
GO:0043412	macromolecule modification	170	4343	0.039	Biological Process	3.30603e-07	9.65801e-06
GO:0031988	membrane-bounded vesicle	67	1328	0.05	Cellular Component	7.22303e-07	1.06846e-05
GO:0044430	cytoskeletal part	74	1523	0.049	Cellular Component	7.38404e-07	1.07205e-05
GO:0017124	SH3 domain binding	16	118	0.136	Molecular Function	1.44403e-07	1.11396e-05
GO:0005088	Ras guanyl-nucleotide exchange factor activity	22	218	0.101	Molecular Function	1.58279e-07	1.13961e-05
GO:0051241	negative regulation of multicellular organismal process	60	1096	0.055	Biological Process	4.05137e-07	1.1783e-05
GO:0045666	positive regulation of neuron differentiation	31	406	0.076	Biological Process	4.34224e-07	1.25734e-05
GO:0061061	muscle structure development	43	676	0.064	Biological Process	4.37347e-07	1.26082e-05
GO:0009719	response to endogenous stimulus	88	1861	0.047	Biological Process	4.45262e-07	1.27804e-05
GO:0061024	membrane organization	65	1232	0.053	Biological Process	4.7154e-07	1.34758e-05
GO:0030016	myofibril	21	224	0.094	Cellular Component	9.59701e-07	1.36801e-05
GO:0031344	regulation of cell projection organization	43	680	0.063	Biological Process	5.12561e-07	1.45847e-05
GO:0007596	blood coagulation	25	287	0.087	Biological Process	5.27413e-07	1.49426e-05
GO:0007409	axonogenesis	38	565	0.067	Biological Process	5.44408e-07	1.53579e-05
GO:0045121	membrane raft	25	305	0.082	Cellular Component	1.12394e-06	1.54591e-05
GO:0098857	membrane microdomain	25	305	0.082	Cellular Component	1.12394e-06	1.54591e-05
GO:0007165	signal transduction	248	7000	0.035	Biological Process	5.67076e-07	1.5929e-05
GO:0042221	response to chemical	171	4410	0.039	Biological Process	5.71207e-07	1.59768e-05
GO:0045859	regulation of protein kinase activity	45	731	0.062	Biological Process	5.79687e-07	1.61453e-05
GO:0043297	apical junction assembly	11	59	0.186	Biological Process	5.94079e-07	1.64763e-05
GO:0001934	positive regulation of protein phosphorylation	50	856	0.058	Biological Process	6.35724e-07	1.75572e-05
GO:0017048	Rho GTPase binding	18	155	0.116	Molecular Function	2.6638e-07	1.79807e-05
GO:0012505	endomembrane system	151	3913	0.039	Cellular Component	1.44642e-06	1.95516e-05
GO:0048534	hematopoietic or lymphoid organ development	50	860	0.058	Biological Process	7.29111e-07	2.00521e-05
GO:0005915	zonula adherens	6	15	0.4	Cellular Component	1.64447e-06	2.18519e-05
GO:0045664	regulation of neuron differentiation	43	692	0.062	Biological Process	8.17297e-07	2.23837e-05
GO:0043231	intracellular membrane-bounded organelle	320	9927	0.032	Cellular Component	1.73828e-06	2.27135e-05
GO:0034446	substrate adhesion-dependent cell spreading	12	74	0.162	Biological Process	8.85762e-07	2.41582e-05
GO:0001726	ruffle	17	160	0.106	Cellular Component	1.89149e-06	2.42118e-05
GO:0030017	sarcomere	19	196	0.097	Cellular Component	1.91471e-06	2.42118e-05
GO:0044449	contractile fiber part	20	215	0.093	Cellular Component	1.96303e-06	2.44289e-05
GO:0050673	epithelial cell proliferation	27	336	0.08	Biological Process	9.12814e-07	2.47931e-05
GO:0032880	regulation of protein localization	51	894	0.057	Biological Process	9.83894e-07	2.66137e-05
GO:0048260	positive regulation of receptor-mediated endocytosis	11	62	0.177	Biological Process	1.0005e-06	2.69521e-05
GO:0019897	extrinsic component of plasma membrane	16	145	0.11	Cellular Component	2.30118e-06	2.81895e-05
GO:0007043	cell-cell junction assembly	13	89	0.146	Biological Process	1.07509e-06	2.88432e-05
GO:0031012	extracellular matrix	23	277	0.083	Cellular Component	2.42736e-06	2.92778e-05
GO:0042597	periplasmic space	16	146	0.11	Cellular Component	2.52053e-06	2.99409e-05
GO:0008154	actin polymerization or depolymerization	20	204	0.098	Biological Process	1.17617e-06	3.14266e-05
GO:0005096	GTPase activator activity	24	271	0.089	Molecular Function	4.9687e-07	3.15658e-05
GO:0043292	contractile fiber	21	239	0.088	Cellular Component	2.73042e-06	3.19499e-05
GO:0005089	Rho guanyl-nucleotide exchange factor activity	12	72	0.167	Molecular Function	5.51864e-07	3.31118e-05
GO:0042327	positive regulation of phosphorylation	51	903	0.056	Biological Process	1.3201e-06	3.51296e-05
GO:0007411	axon guidance	26	322	0.081	Biological Process	1.32883e-06	3.52194e-05
GO:0050794	regulation of cellular process	367	11465	0.032	Biological Process	1.41314e-06	3.73035e-05
GO:0050678	regulation of epithelial cell proliferation	24	284	0.085	Biological Process	1.52912e-06	4.02036e-05
GO:0001501	skeletal system development	34	498	0.068	Biological Process	1.56875e-06	4.10813e-05
GO:0009968	negative regulation of signal transduction	61	1169	0.052	Biological Process	1.59257e-06	4.14367e-05
GO:0010770	positive regulation of cell morphogenesis involved in differentiation	20	208	0.096	Biological Process	1.59493e-06	4.14367e-05
GO:0030136	clathrin-coated vesicle	15	133	0.113	Cellular Component	3.61957e-06	4.17315e-05
GO:1902903	regulation of fibril organization	25	305	0.082	Biological Process	1.61835e-06	4.18796e-05
GO:0097485	neuron projection guidance	26	326	0.08	Biological Process	1.67369e-06	4.31418e-05
GO:0033674	positive regulation of kinase activity	34	500	0.068	Biological Process	1.71524e-06	4.40401e-05
GO:0010975	regulation of neuron projection development	35	523	0.067	Biological Process	1.73237e-06	4.4307e-05
GO:1901699	cellular response to nitrogen compound	40	640	0.062	Biological Process	1.74206e-06	4.43414e-05
GO:0043408	regulation of MAPK cascade	41	664	0.062	Biological Process	1.74721e-06	4.43414e-05
GO:0060341	regulation of cellular localization	64	1253	0.051	Biological Process	1.76667e-06	4.46628e-05
GO:0048585	negative regulation of response to stimulus	73	1499	0.049	Biological Process	1.77582e-06	4.47221e-05
GO:0031674	I band	15	134	0.112	Cellular Component	3.97536e-06	4.51693e-05
GO:0030097	hemopoiesis	47	813	0.058	Biological Process	1.87493e-06	4.70379e-05
GO:0032970	regulation of actin filament-based process	27	349	0.077	Biological Process	1.8942e-06	4.73407e-05
GO:0009790	embryo development	69	1392	0.05	Biological Process	1.92197e-06	4.78526e-05
GO:1903827	regulation of cellular protein localization	34	503	0.068	Biological Process	1.95887e-06	4.85873e-05
GO:0031323	regulation of cellular metabolic process	214	5923	0.036	Biological Process	1.97031e-06	4.86873e-05
GO:0030041	actin filament polymerization	18	175	0.103	Biological Process	2.01955e-06	4.97171e-05
GO:0030168	platelet activation	17	158	0.108	Biological Process	2.08505e-06	5.11382e-05
GO:0044089	positive regulation of cellular component biogenesis	35	528	0.066	Biological Process	2.14789e-06	5.23286e-05
GO:0031346	positive regulation of cell projection organization	29	394	0.074	Biological Process	2.14951e-06	5.23286e-05
GO:0016358	dendrite development	24	290	0.083	Biological Process	2.20973e-06	5.35962e-05
GO:0043167	ion binding	229	6504	0.035	Molecular Function	9.48898e-07	5.39373e-05
GO:0008152	metabolic process	371	11663	0.032	Biological Process	2.38304e-06	5.75872e-05
GO:0040008	regulation of growth	46	797	0.058	Biological Process	2.53633e-06	6.10671e-05
GO:0005905	coated pit	10	61	0.164	Cellular Component	5.49407e-06	6.15336e-05
GO:0002376	immune system process	105	2442	0.043	Biological Process	2.64581e-06	6.34706e-05
GO:0043197	dendritic spine	17	174	0.098	Cellular Component	5.96364e-06	6.5852e-05
GO:0002520	immune system development	50	902	0.055	Biological Process	2.87272e-06	6.86632e-05
GO:0001885	endothelial cell development	10	56	0.179	Biological Process	2.93162e-06	6.98172e-05
GO:0044309	neuron spine	17	175	0.097	Cellular Component	6.44186e-06	6.99197e-05
GO:0005924	cell-substrate adherens junction	16	157	0.102	Cellular Component	6.51038e-06	6.99197e-05
GO:0099512	supramolecular fiber	45	818	0.055	Cellular Component	6.6824e-06	7.00225e-05
GO:0030139	endocytic vesicle	20	233	0.086	Cellular Component	6.69858e-06	7.00225e-05
GO:0048589	developmental growth	46	802	0.057	Biological Process	2.99753e-06	7.11292e-05
GO:0044448	cell cortex part	18	195	0.092	Cellular Component	7.09568e-06	7.31976e-05
GO:0030425	dendrite	37	619	0.06	Cellular Component	7.47262e-06	7.60848e-05
GO:0071417	cellular response to organonitrogen compound	35	538	0.065	Biological Process	3.2689e-06	7.72895e-05
GO:0042802	identical protein binding	80	1715	0.047	Molecular Function	1.45749e-06	7.87044e-05
GO:0005901	caveola	11	78	0.141	Cellular Component	8.48601e-06	8.51158e-05
GO:0044291	cell-cell contact zone	10	64	0.156	Cellular Component	8.57672e-06	8.51158e-05
GO:0036477	somatodendritic compartment	47	880	0.053	Cellular Component	8.99685e-06	8.81691e-05
GO:0019901	protein kinase binding	39	627	0.062	Molecular Function	1.78915e-06	9.20133e-05
GO:0007229	integrin-mediated signaling pathway	12	85	0.141	Biological Process	4.02291e-06	9.47763e-05
GO:0010811	positive regulation of cell-substrate adhesion	13	100	0.13	Biological Process	4.11414e-06	9.63139e-05
GO:0007417	central nervous system development	55	1044	0.053	Biological Process	4.11748e-06	9.63139e-05
GO:0070830	bicellular tight junction assembly	9	46	0.196	Biological Process	4.18048e-06	9.72797e-05
GO:0007267	cell-cell signaling	68	1396	0.049	Biological Process	4.19724e-06	9.72797e-05
GO:0010594	regulation of endothelial cell migration	15	132	0.114	Biological Process	4.20317e-06	9.72797e-05
GO:0005516	calmodulin binding	19	196	0.097	Molecular Function	2.03787e-06	0.000100041
GO:0060322	head development	47	839	0.056	Biological Process	4.39371e-06	0.000101333
GO:0002682	regulation of immune system process	60	1180	0.051	Biological Process	4.44449e-06	0.000102146
GO:0044853	plasma membrane raft	12	95	0.126	Cellular Component	1.06279e-05	0.000102868
GO:0007420	brain development	45	792	0.057	Biological Process	4.93265e-06	0.00011297
GO:0043542	endothelial cell migration	17	169	0.101	Biological Process	5.24579e-06	0.000119724
GO:0005634	nucleus	217	6320	0.034	Cellular Component	1.38536e-05	0.000132454
GO:0010976	positive regulation of neuron projection development	24	307	0.078	Biological Process	5.91252e-06	0.000134474
GO:0005925	focal adhesion	15	149	0.101	Cellular Component	1.46198e-05	0.000138096
GO:0019898	extrinsic component of membrane	22	288	0.076	Cellular Component	1.51421e-05	0.000141326
GO:0031623	receptor internalization	12	89	0.135	Biological Process	6.56181e-06	0.000148727
GO:0007162	negative regulation of cell adhesion	19	209	0.091	Biological Process	6.60991e-06	0.000149302
GO:0001775	cell activation	56	1089	0.051	Biological Process	6.86507e-06	0.000154535
GO:0010942	positive regulation of cell death	39	653	0.06	Biological Process	6.92092e-06	0.00015526
GO:0042641	actomyosin	10	69	0.145	Cellular Component	1.70423e-05	0.00015719
GO:0030855	epithelial cell differentiation	43	754	0.057	Biological Process	7.37783e-06	0.0001645
GO:0072583	clathrin-mediated endocytosis	12	90	0.133	Biological Process	7.38284e-06	0.0001645
GO:0030695	GTPase regulator activity	24	303	0.079	Molecular Function	3.60123e-06	0.000169101
GO:0031098	stress-activated protein kinase signaling cascade	23	291	0.079	Biological Process	7.71377e-06	0.000171293
GO:0035023	regulation of Rho protein signal transduction	14	122	0.115	Biological Process	7.81277e-06	0.000172844
GO:0048638	regulation of developmental growth	29	421	0.069	Biological Process	7.83621e-06	0.000172844
GO:0060255	regulation of macromolecule metabolic process	210	5897	0.036	Biological Process	8.17941e-06	0.00017981
GO:0044057	regulation of system process	33	515	0.064	Biological Process	8.59585e-06	0.000188039
GO:0021795	cerebral cortex cell migration	9	50	0.18	Biological Process	8.61096e-06	0.000188039
GO:0050878	regulation of body fluid levels	29	424	0.068	Biological Process	8.97347e-06	0.000195307
GO:0080090	regulation of primary metabolic process	208	5838	0.036	Biological Process	9.15646e-06	0.000198632
GO:0050808	synapse organization	28	403	0.069	Biological Process	9.58143e-06	0.000207167
GO:0006950	response to stress	163	4346	0.038	Biological Process	1.00791e-05	0.000217212
GO:0044463	cell projection part	65	1416	0.046	Cellular Component	2.38292e-05	0.000217234
GO:0002431	Fc receptor mediated stimulatory signaling pathway	10	64	0.156	Biological Process	1.02156e-05	0.00021872
GO:0046847	filopodium assembly	10	64	0.156	Biological Process	1.02156e-05	0.00021872
GO:0043170	macromolecule metabolic process	311	9500	0.033	Biological Process	1.03299e-05	0.000220448
GO:0060548	negative regulation of cell death	48	893	0.054	Biological Process	1.04399e-05	0.000222075
GO:0042692	muscle cell differentiation	29	428	0.068	Biological Process	1.07247e-05	0.000227398
GO:0097447	dendritic tree	35	604	0.058	Cellular Component	2.54261e-05	0.000229127
GO:0001945	lymph vessel development	7	29	0.241	Biological Process	1.15397e-05	0.000242074
GO:0008360	regulation of cell shape	16	161	0.099	Biological Process	1.15448e-05	0.000242074
GO:0007009	plasma membrane organization	25	341	0.073	Biological Process	1.15973e-05	0.000242074
GO:0043502	regulation of muscle adaptation	11	79	0.139	Biological Process	1.16093e-05	0.000242074
GO:0016525	negative regulation of angiogenesis	12	94	0.128	Biological Process	1.16378e-05	0.000242074
GO:0043500	muscle adaptation	12	94	0.128	Biological Process	1.16378e-05	0.000242074
GO:0051347	positive regulation of transferase activity	35	573	0.061	Biological Process	1.28791e-05	0.000267048
GO:0044446	intracellular organelle part	267	8185	0.033	Cellular Component	3.02281e-05	0.000269305
GO:1901700	response to oxygen-containing compound	73	1587	0.046	Biological Process	1.33349e-05	0.000275629
GO:0098772	molecular function regulator	75	1636	0.046	Molecular Function	6.199e-06	0.000278955
GO:0043068	positive regulation of programmed cell death	36	599	0.06	Biological Process	1.37508e-05	0.000283335
GO:0002009	morphogenesis of an epithelium	40	699	0.057	Biological Process	1.43577e-05	0.000294917
GO:0002090	regulation of receptor internalization	8	41	0.195	Biological Process	1.47213e-05	0.000300507
GO:0050919	negative chemotaxis	8	41	0.195	Biological Process	1.47213e-05	0.000300507
GO:0002768	immune response-regulating cell surface receptor signaling pathway	20	241	0.083	Biological Process	1.48275e-05	0.000301736
GO:0060537	muscle tissue development	27	391	0.069	Biological Process	1.54155e-05	0.000312736
GO:0060589	nucleoside-triphosphatase regulator activity	26	359	0.072	Molecular Function	7.27554e-06	0.000314303
GO:0016337	single organismal cell-cell adhesion	35	579	0.06	Biological Process	1.60577e-05	0.000324762
GO:0021537	telencephalon development	21	263	0.08	Biological Process	1.63739e-05	0.000330139
GO:0003008	system process	85	1945	0.044	Biological Process	1.64358e-05	0.000330374
GO:0010634	positive regulation of epithelial cell migration	13	114	0.114	Biological Process	1.75935e-05	0.000351495
GO:0043123	positive regulation of I-kappaB kinase/NF-kappaB signaling	13	114	0.114	Biological Process	1.75935e-05	0.000351495
GO:0001974	blood vessel remodeling	8	42	0.19	Biological Process	1.77456e-05	0.000352234
GO:1900024	regulation of substrate adhesion-dependent cell spreading	8	42	0.19	Biological Process	1.77456e-05	0.000352234
GO:0006909	phagocytosis	19	224	0.085	Biological Process	1.77912e-05	0.000352234
GO:2000181	negative regulation of blood vessel morphogenesis	12	98	0.122	Biological Process	1.78994e-05	0.000353312
GO:0038084	vascular endothelial growth factor signaling pathway	7	31	0.226	Biological Process	1.85247e-05	0.000364559
GO:0014704	intercalated disc	8	48	0.167	Cellular Component	4.25301e-05	0.000374647
GO:0045860	positive regulation of protein kinase activity	30	466	0.064	Biological Process	2.02422e-05	0.000397171
GO:0044422	organelle part	272	8408	0.032	Cellular Component	4.60964e-05	0.000401551
GO:0014706	striated muscle tissue development	26	375	0.069	Biological Process	2.06431e-05	0.000403081
GO:0043065	positive regulation of apoptotic process	35	586	0.06	Biological Process	2.06661e-05	0.000403081
GO:0009892	negative regulation of metabolic process	117	2929	0.04	Biological Process	2.09607e-05	0.000407618
GO:0044260	cellular macromolecule metabolic process	288	8723	0.033	Biological Process	2.15415e-05	0.000417676
GO:0005605	basal lamina	5	16	0.312	Cellular Component	5.0964e-05	0.000434302
GO:0032045	guanyl-nucleotide exchange factor complex	5	16	0.312	Cellular Component	5.0964e-05	0.000434302
GO:0043112	receptor metabolic process	16	170	0.094	Biological Process	2.28524e-05	0.000441791
GO:0007254	JNK cascade	18	209	0.086	Biological Process	2.40205e-05	0.00046301
GO:0009898	cytoplasmic side of plasma membrane	21	292	0.072	Cellular Component	5.70794e-05	0.000481186
GO:0042063	gliogenesis	22	292	0.075	Biological Process	2.5506e-05	0.000490207
GO:0072160	nephron tubule epithelial cell differentiation	5	14	0.357	Biological Process	2.69103e-05	0.000514333
GO:1904375	regulation of protein localization to cell periphery	12	102	0.118	Biological Process	2.69178e-05	0.000514333
GO:0032956	regulation of actin cytoskeleton organization	23	315	0.073	Biological Process	2.75793e-05	0.000525446
GO:0051234	establishment of localization	192	5387	0.036	Biological Process	2.78668e-05	0.000529389
GO:0098562	cytoplasmic side of membrane	23	340	0.068	Cellular Component	6.59721e-05	0.000550235
GO:0031672	A band	8	51	0.157	Cellular Component	6.67998e-05	0.000551274
GO:0031324	negative regulation of cellular metabolic process	105	2579	0.041	Biological Process	2.91819e-05	0.000552775
GO:0030010	establishment of cell polarity	15	155	0.097	Biological Process	2.95585e-05	0.000558299
GO:0002040	sprouting angiogenesis	12	103	0.117	Biological Process	2.97104e-05	0.000559561
GO:0021801	cerebral cortex radial glia guided migration	6	23	0.261	Biological Process	3.08089e-05	0.000576943
GO:0022030	telencephalon glial cell migration	6	23	0.261	Biological Process	3.08089e-05	0.000576943
GO:0006996	organelle organization	161	4367	0.037	Biological Process	3.19821e-05	0.000597211
GO:0002757	immune response-activating signal transduction	24	341	0.07	Biological Process	3.36302e-05	0.000626208
GO:0050679	positive regulation of epithelial cell proliferation	15	157	0.096	Biological Process	3.43649e-05	0.000638081
GO:0002433	immune response-regulating cell surface receptor signaling pathway involved in phagocytosis	9	59	0.153	Biological Process	3.45774e-05	0.000638418
GO:0038096	Fc-gamma receptor signaling pathway involved in phagocytosis	9	59	0.153	Biological Process	3.45774e-05	0.000638418
GO:0032870	cellular response to hormone stimulus	39	702	0.056	Biological Process	3.55657e-05	0.000652292
GO:0035924	cellular response to vascular endothelial growth factor stimulus	8	46	0.174	Biological Process	3.55757e-05	0.000652292
GO:0043069	negative regulation of programmed cell death	43	805	0.053	Biological Process	3.56265e-05	0.000652292
GO:0038093	Fc receptor signaling pathway	12	105	0.114	Biological Process	3.6059e-05	0.000658378
GO:0005545	1-phosphatidylinositol binding	5	13	0.385	Molecular Function	1.64136e-05	0.000681795
GO:0002764	immune response-regulating signaling pathway	25	366	0.068	Biological Process	3.80018e-05	0.000691928
GO:0007465	R7 cell fate commitment	4	8	0.5	Biological Process	3.83182e-05	0.000693844
GO:0060312	regulation of blood vessel remodeling	4	8	0.5	Biological Process	3.83182e-05	0.000693844
GO:2000027	regulation of organ morphogenesis	19	237	0.08	Biological Process	3.89203e-05	0.00070281
GO:0002429	immune response-activating cell surface receptor signaling pathway	18	217	0.083	Biological Process	3.96009e-05	0.000711378
GO:1901343	negative regulation of vasculature development	12	106	0.113	Biological Process	3.96525e-05	0.000711378
GO:0021987	cerebral cortex development	13	123	0.106	Biological Process	3.97194e-05	0.000711378
GO:0043168	anion binding	130	3386	0.038	Molecular Function	1.82458e-05	0.000729833
GO:0009986	cell surface	39	748	0.052	Cellular Component	8.98891e-05	0.000734094
GO:0030288	outer membrane-bounded periplasmic space	13	136	0.096	Cellular Component	9.22497e-05	0.000745606
GO:0022407	regulation of cell-cell adhesion	24	346	0.069	Biological Process	4.24438e-05	0.000757336
GO:0043954	cellular component maintenance	10	75	0.133	Biological Process	4.25159e-05	0.000757336
GO:0044802	single-organism membrane organization	53	1079	0.049	Biological Process	4.28344e-05	0.000760947
GO:0061028	establishment of endothelial barrier	7	35	0.2	Biological Process	4.30131e-05	0.000762062
GO:0030132	clathrin coat of coated pit	5	18	0.278	Cellular Component	9.55413e-05	0.000764331
GO:0007517	muscle organ development	27	415	0.065	Biological Process	4.37447e-05	0.00077294
GO:0030900	forebrain development	27	416	0.065	Biological Process	4.55887e-05	0.000803363
GO:0030018	Z disc	12	119	0.101	Cellular Component	0.000102163	0.000809051
GO:0051493	regulation of cytoskeleton organization	31	513	0.06	Biological Process	4.94379e-05	0.000868865
GO:0018108	peptidyl-tyrosine phosphorylation	24	350	0.069	Biological Process	5.09339e-05	0.000892769
GO:0043066	negative regulation of apoptotic process	42	792	0.053	Biological Process	5.1904e-05	0.000907353
GO:0045920	negative regulation of exocytosis	7	36	0.194	Biological Process	5.21236e-05	0.000908775
GO:0030239	myofibril assembly	10	77	0.13	Biological Process	5.35366e-05	0.000930941
GO:0001752	compound eye photoreceptor fate commitment	5	16	0.312	Biological Process	5.60578e-05	0.000972211
GO:0050807	regulation of synapse organization	18	223	0.081	Biological Process	5.66189e-05	0.000979359
GO:0045927	positive regulation of growth	22	308	0.071	Biological Process	5.70593e-05	0.000984385
GO:0006810	transport	187	5281	0.035	Biological Process	5.86212e-05	0.00100868
GO:0022029	telencephalon cell migration	9	63	0.143	Biological Process	5.9009e-05	0.00101271
GO:0021543	pallium development	16	184	0.087	Biological Process	6.00721e-05	0.00102827
GO:0003714	transcription corepressor activity	18	214	0.084	Molecular Function	2.67515e-05	0.00103184
GO:0090257	regulation of muscle system process	17	204	0.083	Biological Process	6.09144e-05	0.00103997
GO:0043122	regulation of I-kappaB kinase/NF-kappaB signaling	15	165	0.091	Biological Process	6.1176e-05	0.00104174
GO:0008289	lipid binding	39	706	0.055	Molecular Function	2.82324e-05	0.00105141
GO:0035091	phosphatidylinositol binding	19	236	0.081	Molecular Function	2.96098e-05	0.00105286
GO:0032403	protein complex binding	47	919	0.051	Molecular Function	3.02209e-05	0.00105286
GO:0030135	coated vesicle	17	222	0.077	Cellular Component	0.00013509	0.00105911
GO:0070372	regulation of ERK1 and ERK2 cascade	19	246	0.077	Biological Process	6.45153e-05	0.00109576
GO:0010324	membrane invagination	10	79	0.127	Biological Process	6.69018e-05	0.00113336
GO:0030659	cytoplasmic vesicle membrane	34	634	0.054	Cellular Component	0.00015059	0.00116894
GO:0071407	cellular response to organic cyclic compound	34	597	0.057	Biological Process	7.00485e-05	0.00118362
GO:0030122	AP-2 adaptor complex	4	11	0.364	Cellular Component	0.000156431	0.00120237
GO:0030496	midbody	14	163	0.086	Cellular Component	0.000158659	0.00120766
GO:0051271	negative regulation of cellular component movement	19	248	0.077	Biological Process	7.19108e-05	0.00121197
GO:0042592	homeostatic process	74	1701	0.044	Biological Process	7.37546e-05	0.00123987
GO:0051716	cellular response to stimulus	284	8694	0.033	Biological Process	7.46841e-05	0.00125229
GO:0018212	peptidyl-tyrosine modification	24	359	0.067	Biological Process	7.58463e-05	0.00126785
GO:0030099	myeloid cell differentiation	25	382	0.065	Biological Process	7.59977e-05	0.00126785
GO:2001236	regulation of extrinsic apoptotic signaling pathway	13	131	0.099	Biological Process	7.67528e-05	0.00127721
GO:0051050	positive regulation of transport	45	886	0.051	Biological Process	7.75398e-05	0.00128704
GO:0090066	regulation of anatomical structure size	32	551	0.058	Biological Process	7.95004e-05	0.00131626
GO:0048598	embryonic morphogenesis	40	755	0.053	Biological Process	8.01686e-05	0.00132399
GO:0004672	protein kinase activity	39	718	0.054	Molecular Function	4.08926e-05	0.00136307
GO:0016773	phosphotransferase activity, alcohol group as acceptor	47	931	0.05	Molecular Function	4.16494e-05	0.00136307
GO:0051641	cellular localization	141	3789	0.037	Biological Process	8.33435e-05	0.00137297
GO:0021885	forebrain cell migration	9	66	0.136	Biological Process	8.57093e-05	0.00140491
GO:0038094	Fc-gamma receptor signaling pathway	9	66	0.136	Biological Process	8.57093e-05	0.00140491
GO:0051248	negative regulation of protein metabolic process	56	1192	0.047	Biological Process	8.63263e-05	0.0014115
GO:0050730	regulation of peptidyl-tyrosine phosphorylation	17	210	0.081	Biological Process	8.72937e-05	0.00142378
GO:0030165	PDZ domain binding	12	109	0.11	Molecular Function	4.49753e-05	0.00142863
GO:0030234	enzyme regulator activity	51	1045	0.049	Molecular Function	4.6766e-05	0.00144306
GO:0051216	cartilage development	17	211	0.081	Biological Process	9.25519e-05	0.0015058
GO:0010605	negative regulation of macromolecule metabolic process	106	2685	0.039	Biological Process	9.39642e-05	0.001525
GO:1902589	single-organism organelle organization	129	3412	0.038	Biological Process	9.45223e-05	0.00153028
GO:0050998	nitric-oxide synthase binding	5	16	0.312	Molecular Function	5.20267e-05	0.0015608
GO:0032269	negative regulation of cellular protein metabolic process	54	1142	0.047	Biological Process	9.85296e-05	0.00159124
GO:0010595	positive regulation of endothelial cell migration	10	83	0.12	Biological Process	0.000102275	0.00164768
GO:0005768	endosome	41	836	0.049	Cellular Component	0.000220791	0.00166443
GO:0008047	enzyme activator activity	30	501	0.06	Molecular Function	5.76955e-05	0.00167359
GO:0042803	protein homodimerization activity	44	863	0.051	Molecular Function	5.88856e-05	0.00167359
GO:0045466	R7 cell differentiation	5	18	0.278	Biological Process	0.000104993	0.00168321
GO:0097320	membrane tubulation	5	18	0.278	Biological Process	0.000104993	0.00168321
GO:0030128	clathrin coat of endocytic vesicle	4	12	0.333	Cellular Component	0.000229587	0.00171425
GO:0060996	dendritic spine development	11	100	0.11	Biological Process	0.000107591	0.00172067
GO:0010243	response to organonitrogen compound	48	982	0.049	Biological Process	0.000112668	0.00179384
GO:0051017	actin filament bundle assembly	13	136	0.096	Biological Process	0.000112712	0.00179384
GO:0012506	vesicle membrane	34	651	0.052	Cellular Component	0.000246627	0.00182411
GO:0051146	striated muscle cell differentiation	21	301	0.07	Biological Process	0.000116679	0.00184929
GO:0045893	positive regulation of transcription, DNA-templated	69	1579	0.044	Biological Process	0.000116759	0.00184929
GO:1901698	response to nitrogen compound	52	1094	0.048	Biological Process	0.000117301	0.00185341
GO:0031253	cell projection membrane	21	325	0.065	Cellular Component	0.00025473	0.00186644
GO:0003013	circulatory system process	27	441	0.061	Biological Process	0.000121518	0.00191544
GO:0001570	vasculogenesis	10	85	0.118	Biological Process	0.000125207	0.00196886
GO:0007249	I-kappaB kinase/NF-kappaB signaling	16	196	0.082	Biological Process	0.000126878	0.00199038
GO:0007610	behavior	48	988	0.049	Biological Process	0.00013017	0.00203395
GO:0010001	glial cell differentiation	17	217	0.078	Biological Process	0.00013035	0.00203395
GO:0061572	actin filament bundle organization	13	138	0.094	Biological Process	0.000130723	0.00203395
GO:0050865	regulation of cell activation	27	443	0.061	Biological Process	0.000130893	0.00203395
GO:0070371	ERK1 and ERK2 cascade	19	260	0.073	Biological Process	0.000134221	0.00208074
GO:0098797	plasma membrane protein complex	34	657	0.052	Cellular Component	0.000291809	0.00211832
GO:0035690	cellular response to drug	23	350	0.066	Biological Process	0.000137505	0.00212664
GO:0031256	leading edge membrane	13	153	0.085	Cellular Component	0.000300105	0.00215855
GO:0016301	kinase activity	52	1097	0.047	Molecular Function	8.3272e-05	0.00230527
GO:1902936	phosphatidylinositol bisphosphate binding	11	99	0.111	Molecular Function	8.53803e-05	0.00230527
GO:0043933	macromolecular complex subunit organization	118	3096	0.038	Biological Process	0.000151257	0.00233383
GO:0003007	heart morphogenesis	19	263	0.072	Biological Process	0.000155801	0.00239832
GO:0045178	basal part of cell	8	64	0.125	Cellular Component	0.00034054	0.00242712
GO:0030863	cortical cytoskeleton	10	98	0.102	Cellular Component	0.00034688	0.00245004
GO:0055001	muscle cell development	16	200	0.08	Biological Process	0.0001604	0.00246333
GO:0044877	macromolecular complex binding	82	1985	0.041	Molecular Function	9.4789e-05	0.00248336
GO:0005543	phospholipid binding	25	394	0.063	Molecular Function	9.65751e-05	0.00248336
GO:0051403	stress-activated MAPK cascade	19	264	0.072	Biological Process	0.000163643	0.00249725
GO:0045165	cell fate commitment	26	425	0.061	Biological Process	0.000163748	0.00249725
GO:0050804	modulation of synaptic transmission	26	425	0.061	Biological Process	0.000163748	0.00249725
GO:0045596	negative regulation of cell differentiation	36	676	0.053	Biological Process	0.000165162	0.00251298
GO:1904018	positive regulation of vasculature development	14	161	0.087	Biological Process	0.000171452	0.00260267
GO:0010611	regulation of cardiac muscle hypertrophy	8	57	0.14	Biological Process	0.000172277	0.00260316
GO:0014743	regulation of muscle hypertrophy	8	57	0.14	Biological Process	0.000172277	0.00260316
GO:0055002	striated muscle cell development	15	181	0.083	Biological Process	0.000173401	0.00261414
GO:0042706	eye photoreceptor cell fate commitment	5	20	0.25	Biological Process	0.000181417	0.00272249
GO:0071709	membrane assembly	5	20	0.25	Biological Process	0.000181417	0.00272249
GO:0051171	regulation of nitrogen compound metabolic process	191	5519	0.035	Biological Process	0.000185299	0.00277441
GO:0051254	positive regulation of RNA metabolic process	73	1725	0.042	Biological Process	0.000194758	0.00290942
GO:0046872	metal ion binding	145	4015	0.036	Molecular Function	0.000116989	0.00293834
GO:0014009	glial cell proliferation	7	44	0.159	Biological Process	0.000197372	0.00294179
GO:0048872	homeostasis of number of cells	19	268	0.071	Biological Process	0.000198589	0.00295322
GO:0071560	cellular response to transforming growth factor beta stimulus	16	204	0.078	Biological Process	0.000201388	0.00298808
GO:1902532	negative regulation of intracellular signal transduction	30	530	0.057	Biological Process	0.000206855	0.00305731
GO:0045500	sevenless signaling pathway	3	5	0.6	Biological Process	0.000206984	0.00305731
GO:0097367	carbohydrate derivative binding	110	2878	0.038	Molecular Function	0.000124669	0.00306006
GO:0071822	protein complex subunit organization	88	2182	0.04	Biological Process	0.000209105	0.00308172
GO:0002064	epithelial cell development	22	337	0.065	Biological Process	0.000209775	0.00308468
GO:0002684	positive regulation of immune system process	40	791	0.051	Biological Process	0.00021365	0.00313465
GO:0050896	response to stimulus	326	10343	0.032	Biological Process	0.000214952	0.00314672
GO:0007268	synaptic transmission	37	712	0.052	Biological Process	0.0002177	0.00317987
GO:0061448	connective tissue development	19	270	0.07	Biological Process	0.000218396	0.00318297
GO:0050803	regulation of synapse structure or activity	24	385	0.062	Biological Process	0.000219573	0.00319304
GO:1903508	positive regulation of nucleic acid-templated transcription	70	1643	0.043	Biological Process	0.000220238	0.00319436
GO:0002694	regulation of leukocyte activation	25	409	0.061	Biological Process	0.000220636	0.00319436
GO:0050773	regulation of dendrite development	14	165	0.085	Biological Process	0.000221699	0.0032027
GO:0045334	clathrin-coated endocytic vesicle	6	37	0.162	Cellular Component	0.000458453	0.00320917
GO:0021799	cerebral cortex radially oriented cell migration	6	32	0.188	Biological Process	0.000223514	0.00321116
GO:2000146	negative regulation of cell motility	17	227	0.075	Biological Process	0.00022371	0.00321116
GO:0099537	trans-synaptic signaling	37	713	0.052	Biological Process	0.00022375	0.00321116
GO:0000982	transcription factor activity, RNA polymerase II core promoter proximal region sequence-specific binding	25	403	0.062	Molecular Function	0.000137649	0.00330358
GO:0045296	cadherin binding	6	30	0.2	Molecular Function	0.000140952	0.0033093
GO:0031234	extrinsic component of cytoplasmic side of plasma membrane	10	102	0.098	Cellular Component	0.000478864	0.00332238
GO:0003159	morphogenesis of an endothelium	5	21	0.238	Biological Process	0.000232682	0.00332316
GO:1903729	regulation of plasma membrane organization	11	109	0.101	Biological Process	0.000232877	0.00332316
GO:0048013	ephrin receptor signaling pathway	9	75	0.12	Biological Process	0.000233071	0.00332316
GO:0033036	macromolecule localization	124	3321	0.037	Biological Process	0.000234394	0.00333479
GO:0048771	tissue remodeling	14	166	0.084	Biological Process	0.00023608	0.00334749
GO:0099536	synaptic signaling	37	715	0.052	Biological Process	0.000236305	0.00334749
GO:1902680	positive regulation of RNA biosynthetic process	70	1649	0.042	Biological Process	0.000244889	0.00346162
GO:0030669	clathrin-coated endocytic vesicle membrane	5	25	0.2	Cellular Component	0.000505843	0.00347878
GO:0034334	adherens junction maintenance	4	12	0.333	Biological Process	0.000247865	0.00349617
GO:0010256	endomembrane system organization	35	665	0.053	Biological Process	0.000253761	0.00357167
GO:0051258	protein polymerization	21	319	0.066	Biological Process	0.000259447	0.0036439
GO:0035612	AP-2 adaptor complex binding	4	11	0.364	Molecular Function	0.00015907	0.00365523
GO:0051704	multi-organism process	110	2883	0.038	Biological Process	0.000262166	0.00367424
GO:0043410	positive regulation of MAPK cascade	27	463	0.058	Biological Process	0.000266777	0.0037309
GO:0009897	external side of plasma membrane	16	228	0.07	Cellular Component	0.000558703	0.00379939
GO:0030313	cell envelope	15	206	0.073	Cellular Component	0.000562155	0.00379939
GO:0007423	sensory organ development	38	747	0.051	Biological Process	0.000273449	0.0038161
GO:0060538	skeletal muscle organ development	15	189	0.079	Biological Process	0.000277979	0.00387109
GO:0060326	cell chemotaxis	16	210	0.076	Biological Process	0.000279859	0.00388904
GO:0034109	homotypic cell-cell adhesion	26	441	0.059	Biological Process	0.000291697	0.00404499
GO:0015630	microtubule cytoskeleton	50	1138	0.044	Cellular Component	0.000613101	0.00405047
GO:0009925	basal plasma membrane	6	39	0.154	Cellular Component	0.000614394	0.00405047
GO:0032587	ruffle membrane	9	87	0.103	Cellular Component	0.000614803	0.00405047
GO:0046552	photoreceptor cell fate commitment	5	22	0.227	Biological Process	0.00029426	0.00407194
GO:0071900	regulation of protein serine/threonine kinase activity	27	466	0.058	Biological Process	0.000295456	0.0040799
GO:0060560	developmental growth involved in morphogenesis	19	277	0.069	Biological Process	0.000302007	0.00416161
GO:0000976	transcription regulatory region sequence-specific DNA binding	37	718	0.052	Molecular Function	0.000187177	0.00421148
GO:0007416	synapse assembly	16	212	0.075	Biological Process	0.000311321	0.00427205
GO:0071559	response to transforming growth factor beta	16	212	0.075	Biological Process	0.000311321	0.00427205
GO:0051098	regulation of binding	22	347	0.063	Biological Process	0.000315216	0.00431648
GO:0048749	compound eye development	11	113	0.097	Biological Process	0.00031938	0.00436442
GO:0005884	actin filament	9	88	0.102	Cellular Component	0.000668613	0.00436827
GO:0010628	positive regulation of gene expression	80	1966	0.041	Biological Process	0.000323956	0.00441777
GO:0043169	cation binding	146	4093	0.036	Molecular Function	0.000200537	0.00442
GO:0045944	positive regulation of transcription from RNA polymerase II promoter	52	1141	0.046	Biological Process	0.000326415	0.00444209
GO:0048639	positive regulation of developmental growth	16	213	0.075	Biological Process	0.000328167	0.00445669
GO:0004674	protein serine/threonine kinase activity	28	488	0.057	Molecular Function	0.000207285	0.00447736
GO:0006461	protein complex assembly	71	1697	0.042	Biological Process	0.000335606	0.00453897
GO:0070271	protein complex biogenesis	71	1697	0.042	Biological Process	0.000335606	0.00453897
GO:0046625	sphingolipid binding	5	21	0.238	Molecular Function	0.000216346	0.00458145
GO:0007519	skeletal muscle tissue development	14	172	0.081	Biological Process	0.000340356	0.00458434
GO:0060348	bone development	14	172	0.081	Biological Process	0.000340356	0.00458434
GO:1903076	regulation of protein localization to plasma membrane	10	96	0.104	Biological Process	0.000343704	0.00461581
GO:0010463	mesenchymal cell proliferation	7	48	0.146	Biological Process	0.000344509	0.00461581
GO:0010927	cellular component assembly involved in morphogenesis	19	280	0.068	Biological Process	0.000345634	0.00461581
GO:0048738	cardiac muscle tissue development	16	214	0.075	Biological Process	0.000345793	0.00461581
GO:0097581	lamellipodium organization	9	79	0.114	Biological Process	0.000346203	0.00461581
GO:0035265	organ growth	15	193	0.078	Biological Process	0.000348116	0.00463192
GO:1903670	regulation of sprouting angiogenesis	8	63	0.127	Biological Process	0.000348957	0.00463372
GO:0045955	negative regulation of calcium ion-dependent exocytosis	4	13	0.308	Biological Process	0.000350158	0.0046403
GO:0000987	core promoter proximal region sequence-specific DNA binding	27	466	0.058	Molecular Function	0.000229565	0.00467793
GO:0001159	core promoter proximal region DNA binding	27	466	0.058	Molecular Function	0.000229565	0.00467793
GO:0008037	cell recognition	13	153	0.085	Biological Process	0.000363507	0.00480452
GO:0034613	cellular protein localization	79	1943	0.041	Biological Process	0.000364012	0.00480452
GO:0008104	protein localization	111	2940	0.038	Biological Process	0.000366395	0.00481776
GO:0065003	macromolecular complex assembly	84	2096	0.04	Biological Process	0.000366481	0.00481776
GO:0031290	retinal ganglion cell axon guidance	6	35	0.171	Biological Process	0.000373	0.00489368
GO:0031594	neuromuscular junction	8	72	0.111	Cellular Component	0.000761425	0.00493353
GO:1903055	positive regulation of extracellular matrix organization	14	174	0.08	Biological Process	0.000382909	0.00501367
GO:0099738	cell cortex region	7	56	0.125	Cellular Component	0.000796913	0.00511192
GO:0005794	Golgi apparatus	58	1390	0.042	Cellular Component	0.000801997	0.00511192
GO:0045197	establishment or maintenance of epithelial cell apical/basal polarity	7	49	0.143	Biological Process	0.000392403	0.00512777
GO:0005178	integrin binding	11	112	0.098	Molecular Function	0.000258374	0.00516749
GO:0070302	regulation of stress-activated protein kinase signaling cascade	16	217	0.074	Biological Process	0.000403663	0.00525556
GO:0003056	regulation of vascular smooth muscle contraction	3	6	0.5	Biological Process	0.000405381	0.00525556
GO:0050861	positive regulation of B cell receptor signaling pathway	3	6	0.5	Biological Process	0.000405381	0.00525556
GO:0090647	modulation of age-related behavioral decline	3	6	0.5	Biological Process	0.000405381	0.00525556
GO:0002253	activation of immune response	24	402	0.06	Biological Process	0.000412826	0.00534155
GO:2001237	negative regulation of extrinsic apoptotic signaling pathway	9	81	0.111	Biological Process	0.000417838	0.00539577
GO:0030336	negative regulation of cell migration	16	218	0.073	Biological Process	0.00042472	0.0054677
GO:0051172	negative regulation of nitrogen compound metabolic process	91	2322	0.039	Biological Process	0.000425071	0.0054677
GO:0001101	response to acid chemical	23	379	0.061	Biological Process	0.000431338	0.00553747
GO:0008038	neuron recognition	8	65	0.123	Biological Process	0.000433219	0.00555077
GO:0006509	membrane protein ectodomain proteolysis	6	36	0.167	Biological Process	0.000437176	0.00558921
GO:0009987	cellular process	469	16232	0.029	Biological Process	0.000437919	0.00558921
GO:0035567	non-canonical Wnt signaling pathway	10	99	0.101	Biological Process	0.00044077	0.0056147
GO:0044433	cytoplasmic vesicle part	49	1128	0.043	Cellular Component	0.00089023	0.00562855
GO:0030888	regulation of B cell proliferation	7	50	0.14	Biological Process	0.000445476	0.00566366
GO:1902578	single-organism localization	175	5061	0.035	Biological Process	0.000450046	0.00571072
GO:0002092	positive regulation of receptor internalization	5	24	0.208	Biological Process	0.000453579	0.00571144
GO:0060977	coronary vasculature morphogenesis	5	24	0.208	Biological Process	0.000453579	0.00571144
GO:1903306	negative regulation of regulated secretory pathway	5	24	0.208	Biological Process	0.000453579	0.00571144
GO:1903393	positive regulation of adherens junction organization	5	24	0.208	Biological Process	0.000453579	0.00571144
GO:0070851	growth factor receptor binding	12	133	0.09	Molecular Function	0.000304507	0.00597942
GO:0043501	skeletal muscle adaptation	4	14	0.286	Biological Process	0.000479458	0.00602576
GO:0048863	stem cell differentiation	22	358	0.061	Biological Process	0.00048248	0.00605218
GO:0018193	peptidyl-amino acid modification	53	1189	0.045	Biological Process	0.000483474	0.0060531
GO:0031641	regulation of myelination	6	37	0.162	Biological Process	0.000509644	0.00635663
GO:0046328	regulation of JNK cascade	14	179	0.078	Biological Process	0.000509652	0.00635663
GO:0030169	low-density lipoprotein particle binding	4	13	0.308	Molecular Function	0.000329894	0.00636224
GO:1903706	regulation of hemopoiesis	22	360	0.061	Biological Process	0.00052006	0.00647415
GO:0008015	blood circulation	25	434	0.058	Biological Process	0.000533917	0.00663409
GO:0042326	negative regulation of phosphorylation	26	459	0.057	Biological Process	0.000535015	0.00663519
GO:0009792	embryo development ending in birth or egg hatching	41	856	0.048	Biological Process	0.000540492	0.0066905
GO:0033267	axon part	24	439	0.055	Cellular Component	0.00106917	0.00670584
GO:0033993	response to lipid	45	968	0.046	Biological Process	0.000549787	0.00679276
GO:0043550	regulation of lipid kinase activity	7	52	0.135	Biological Process	0.000568756	0.00701394
GO:0045177	apical part of cell	22	390	0.056	Cellular Component	0.001144	0.00711823
GO:0001708	cell fate specification	13	161	0.081	Biological Process	0.000592393	0.00728753
GO:0022409	positive regulation of cell-cell adhesion	15	203	0.074	Biological Process	0.000593158	0.00728753
GO:0010827	regulation of glucose transport	9	85	0.106	Biological Process	0.000597848	0.00733145
GO:0044763	single-organism cellular process	423	14222	0.03	Biological Process	0.000599299	0.00733555
GO:0050867	positive regulation of cell activation	18	270	0.067	Biological Process	0.000604596	0.00738663
GO:0032535	regulation of cellular component size	24	413	0.058	Biological Process	0.000606195	0.00739243
GO:0070727	cellular macromolecule localization	79	1977	0.04	Biological Process	0.000614404	0.00747866
GO:0051640	organelle localization	36	725	0.05	Biological Process	0.000616296	0.00748782
GO:0045637	regulation of myeloid cell differentiation	15	204	0.074	Biological Process	0.000624251	0.00757048
GO:0061154	endothelial tube morphogenesis	4	15	0.267	Biological Process	0.000639463	0.00772646
GO:2001044	regulation of integrin-mediated signaling pathway	4	15	0.267	Biological Process	0.000639463	0.00772646
GO:0008134	transcription factor binding	36	721	0.05	Molecular Function	0.000414643	0.00785639
GO:0001745	compound eye morphogenesis	9	86	0.105	Biological Process	0.000651572	0.00785832
GO:0071396	cellular response to lipid	30	569	0.053	Biological Process	0.00067421	0.0081139
GO:0070482	response to oxygen levels	21	343	0.061	Biological Process	0.000675232	0.0081139
GO:0016323	basolateral plasma membrane	15	224	0.067	Cellular Component	0.00132085	0.00815392
GO:0010464	regulation of mesenchymal cell proliferation	6	39	0.154	Biological Process	0.000682355	0.00818452
GO:0097285	cell-type specific apoptotic process	26	467	0.056	Biological Process	0.000691044	0.00827365
GO:2000301	negative regulation of synaptic vesicle exocytosis	3	7	0.429	Biological Process	0.000694723	0.00830257
GO:0042552	myelination	10	105	0.095	Biological Process	0.000703774	0.00838027
GO:0044705	multi-organism reproductive behavior	10	105	0.095	Biological Process	0.000703774	0.00838027
GO:0019725	cellular homeostasis	42	896	0.047	Biological Process	0.0007134	0.00847509
GO:0046649	lymphocyte activation	29	545	0.053	Biological Process	0.000714316	0.00847509
GO:0038095	Fc-epsilon receptor signaling pathway	7	54	0.13	Biological Process	0.000717714	0.00850006
GO:0042493	response to drug	50	1124	0.044	Biological Process	0.000733548	0.00865831
GO:0010557	positive regulation of macromolecule biosynthetic process	76	1897	0.04	Biological Process	0.000733711	0.00865831
GO:0017119	Golgi transport complex	5	31	0.161	Cellular Component	0.00141361	0.00865835
GO:0097191	extrinsic apoptotic signaling pathway	14	186	0.075	Biological Process	0.000745859	0.0087761
GO:0051705	multi-organism behavior	13	165	0.079	Biological Process	0.000746362	0.0087761
GO:0009891	positive regulation of biosynthetic process	80	2021	0.04	Biological Process	0.000748204	0.00878204
GO:0050795	regulation of behavior	20	322	0.062	Biological Process	0.000752962	0.00882214
GO:0019098	reproductive behavior	10	106	0.094	Biological Process	0.000758145	0.00886327
GO:0044237	cellular metabolic process	328	10552	0.031	Biological Process	0.000759169	0.00886327
GO:0016342	catenin complex	3	9	0.333	Cellular Component	0.00150973	0.00889948
GO:0030056	hemidesmosome	3	9	0.333	Cellular Component	0.00150973	0.00889948
GO:0036056	filtration diaphragm	3	9	0.333	Cellular Component	0.00150973	0.00889948
GO:0036057	slit diaphragm	3	9	0.333	Cellular Component	0.00150973	0.00889948
GO:0097197	tetraspanin-enriched microdomain	3	9	0.333	Cellular Component	0.00150973	0.00889948
GO:0021564	vagus nerve development	2	2	1	Biological Process	0.000776839	0.00894249
GO:0021644	vagus nerve morphogenesis	2	2	1	Biological Process	0.000776839	0.00894249
GO:0051563	smooth endoplasmic reticulum calcium ion homeostasis	2	2	1	Biological Process	0.000776839	0.00894249
GO:1903665	negative regulation of asexual reproduction	2	2	1	Biological Process	0.000776839	0.00894249
GO:1903760	regulation of voltage-gated potassium channel activity involved in ventricular cardiac muscle cell action potential repolarization	2	2	1	Biological Process	0.000776839	0.00894249
GO:1903943	regulation of hepatocyte apoptotic process	2	2	1	Biological Process	0.000776839	0.00894249
GO:1903944	negative regulation of hepatocyte apoptotic process	2	2	1	Biological Process	0.000776839	0.00894249
GO:1904694	negative regulation of vascular smooth muscle contraction	2	2	1	Biological Process	0.000776839	0.00894249
GO:0008022	protein C-terminus binding	16	224	0.071	Molecular Function	0.00048223	0.00897945
GO:0001954	positive regulation of cell-matrix adhesion	6	40	0.15	Biological Process	0.000784114	0.00901046
GO:0050900	leukocyte migration	19	300	0.063	Biological Process	0.000802879	0.00920999
GO:0044764	multi-organism cellular process	41	876	0.047	Biological Process	0.000849161	0.00972392
GO:0030118	clathrin coat	6	47	0.128	Cellular Component	0.00168218	0.00984203
GO:0045766	positive regulation of angiogenesis	12	147	0.082	Biological Process	0.000864491	0.00988225
GO:0031400	negative regulation of protein modification process	35	712	0.049	Biological Process	0.000873244	0.00996498
GO:0001894	tissue homeostasis	15	211	0.071	Biological Process	0.000883301	0.0100623
GO:0098793	presynapse	23	429	0.054	Cellular Component	0.00173705	0.0100878
GO:0043209	myelin sheath	11	142	0.077	Cellular Component	0.00182331	0.0105108
GO:0008366	axon ensheathment	10	109	0.092	Biological Process	0.000942371	0.0107166
GO:0005001	transmembrane receptor protein tyrosine phosphatase activity	4	15	0.267	Molecular Function	0.000602878	0.0108518
GO:0019198	transmembrane receptor protein phosphatase activity	4	15	0.267	Molecular Function	0.000602878	0.0108518
GO:0001077	transcriptional activator activity, RNA polymerase II core promoter proximal region sequence-specific binding	18	275	0.065	Molecular Function	0.000623728	0.0108837
GO:0050681	androgen receptor binding	6	39	0.154	Molecular Function	0.000628514	0.0108837
GO:0051015	actin filament binding	13	165	0.079	Molecular Function	0.000645153	0.0108837
GO:0005546	phosphatidylinositol-4,5-bisphosphate binding	8	70	0.114	Molecular Function	0.000647802	0.0108837
GO:0005021	vascular endothelial growth factor-activated receptor activity	3	7	0.429	Molecular Function	0.000663719	0.0108837
GO:0000977	RNA polymerase II regulatory region sequence-specific DNA binding	33	658	0.05	Molecular Function	0.000665117	0.0108837
GO:0002696	positive regulation of leukocyte activation	17	258	0.066	Biological Process	0.000966436	0.0109713
GO:0051259	protein oligomerization	29	556	0.052	Biological Process	0.000974996	0.0110494
GO:0035088	establishment or maintenance of apical/basal cell polarity	7	57	0.123	Biological Process	0.00099729	0.0112826
GO:0044765	single-organism transport	166	4836	0.034	Biological Process	0.000999352	0.0112865
GO:0060541	respiratory system development	17	259	0.066	Biological Process	0.0010084	0.0113443
GO:1901653	cellular response to peptide	21	354	0.059	Biological Process	0.00100856	0.0113443
GO:0001935	endothelial cell proliferation	10	110	0.091	Biological Process	0.00101137	0.0113443
GO:0007272	ensheathment of neurons	10	110	0.091	Biological Process	0.00101137	0.0113443
GO:0080134	regulation of response to stress	57	1346	0.042	Biological Process	0.00102083	0.0114309
GO:0000978	RNA polymerase II core promoter proximal region sequence-specific DNA binding	25	450	0.056	Molecular Function	0.000716186	0.0115445
GO:0043009	chordate embryonic development	34	692	0.049	Biological Process	0.00104013	0.0116272
GO:0000122	negative regulation of transcription from RNA polymerase II promoter	38	802	0.047	Biological Process	0.00104761	0.0116909
GO:0055012	ventricular cardiac muscle cell differentiation	4	17	0.235	Biological Process	0.00106665	0.0118832
GO:0030864	cortical actin cytoskeleton	7	66	0.106	Cellular Component	0.00211831	0.0118874
GO:0032432	actin filament bundle	7	66	0.106	Cellular Component	0.00211831	0.0118874
GO:0042383	sarcolemma	10	124	0.081	Cellular Component	0.00215723	0.0118874
GO:0005606	laminin-1 complex	2	3	0.667	Cellular Component	0.00219857	0.0118874
GO:0033093	Weibel-Palade body	2	3	0.667	Cellular Component	0.00219857	0.0118874
GO:0034750	Scrib-APC-beta-catenin complex	2	3	0.667	Cellular Component	0.00219857	0.0118874
GO:0043259	laminin-10 complex	2	3	0.667	Cellular Component	0.00219857	0.0118874
GO:0070369	beta-catenin-TCF7L2 complex	2	3	0.667	Cellular Component	0.00219857	0.0118874
GO:0071664	catenin-TCF7L2 complex	2	3	0.667	Cellular Component	0.00219857	0.0118874
GO:0001012	RNA polymerase II regulatory region DNA binding	33	663	0.05	Molecular Function	0.00075675	0.012019
GO:0051129	negative regulation of cellular component organization	37	776	0.048	Biological Process	0.00108772	0.0120864
GO:0060836	lymphatic endothelial cell differentiation	3	8	0.375	Biological Process	0.00108857	0.0120864
GO:0055082	cellular chemical homeostasis	35	722	0.048	Biological Process	0.00111188	0.0123244
GO:0032872	regulation of stress-activated MAPK cascade	15	216	0.069	Biological Process	0.00111969	0.0123901
GO:0002244	hematopoietic progenitor cell differentiation	14	194	0.072	Biological Process	0.00112321	0.0124081
GO:0010613	positive regulation of cardiac muscle hypertrophy	5	29	0.172	Biological Process	0.00112985	0.0124397
GO:0014742	positive regulation of muscle hypertrophy	5	29	0.172	Biological Process	0.00112985	0.0124397
GO:0034110	regulation of homotypic cell-cell adhesion	17	262	0.065	Biological Process	0.00114371	0.0125713
GO:0001707	mesoderm formation	9	93	0.097	Biological Process	0.00114836	0.0125803
GO:0043534	blood vessel endothelial cell migration	9	93	0.097	Biological Process	0.00114836	0.0125803
GO:0035329	hippo signaling	6	43	0.14	Biological Process	0.00116066	0.0126518
GO:0042982	amyloid precursor protein metabolic process	6	43	0.14	Biological Process	0.00116066	0.0126518
GO:0050853	B cell receptor signaling pathway	6	43	0.14	Biological Process	0.00116066	0.0126518
GO:0051251	positive regulation of lymphocyte activation	15	217	0.069	Biological Process	0.00117286	0.0127636
GO:0048813	dendrite morphogenesis	14	195	0.072	Biological Process	0.00118003	0.0128204
GO:0001654	eye development	28	537	0.052	Biological Process	0.00119173	0.0129261
GO:0031328	positive regulation of cellular biosynthetic process	78	1993	0.039	Biological Process	0.00121438	0.0131501
GO:0043623	cellular protein complex assembly	37	781	0.047	Biological Process	0.00121905	0.013179
GO:0051058	negative regulation of small GTPase mediated signal transduction	7	59	0.119	Biological Process	0.00122683	0.0132196
GO:0061245	establishment or maintenance of bipolar cell polarity	7	59	0.119	Biological Process	0.00122683	0.0132196
GO:0031430	M band	5	35	0.143	Cellular Component	0.0024694	0.0132603
GO:0042476	odontogenesis	10	113	0.088	Biological Process	0.00124358	0.0133633
GO:0045321	leukocyte activation	42	922	0.046	Biological Process	0.00124424	0.0133633
GO:0050851	antigen receptor-mediated signaling pathway	11	133	0.083	Biological Process	0.0012611	0.0135224
GO:0046983	protein dimerization activity	57	1359	0.042	Molecular Function	0.000872205	0.0136519
GO:0003712	transcription cofactor activity	30	589	0.051	Molecular Function	0.000907334	0.0139989
GO:0043552	positive regulation of phosphatidylinositol 3-kinase activity	5	30	0.167	Biological Process	0.00132511	0.0141754
GO:1902904	negative regulation of fibril organization	10	114	0.088	Biological Process	0.00133	0.0141754
GO:0002062	chondrocyte differentiation	9	95	0.095	Biological Process	0.00133597	0.0141754
GO:0042110	T cell activation	22	387	0.057	Biological Process	0.00133909	0.0141754
GO:0070489	T cell aggregation	22	387	0.057	Biological Process	0.00133909	0.0141754
GO:0046929	negative regulation of neurotransmitter secretion	4	18	0.222	Biological Process	0.00134141	0.0141754
GO:0048268	clathrin coat assembly	4	18	0.222	Biological Process	0.00134141	0.0141754
GO:0050857	positive regulation of antigen receptor-mediated signaling pathway	4	18	0.222	Biological Process	0.00134141	0.0141754
GO:1902547	regulation of cellular response to vascular endothelial growth factor stimulus	4	18	0.222	Biological Process	0.00134141	0.0141754
GO:0071277	cellular response to calcium ion	7	60	0.117	Biological Process	0.00135612	0.0143078
GO:0003018	vascular process in circulatory system	12	155	0.077	Biological Process	0.00137055	0.0144369
GO:0071593	lymphocyte aggregation	22	388	0.057	Biological Process	0.00138371	0.0145522
GO:1990837	sequence-specific double-stranded DNA binding	38	811	0.047	Molecular Function	0.000958084	0.0145737
GO:0044403	symbiosis, encompassing mutualism through parasitism	38	817	0.047	Biological Process	0.00146115	0.0153421
GO:0045892	negative regulation of transcription, DNA-templated	53	1249	0.042	Biological Process	0.00147172	0.0154129
GO:0014070	response to organic cyclic compound	46	1045	0.044	Biological Process	0.00147729	0.0154129
GO:0007298	border follicle cell migration	6	45	0.133	Biological Process	0.00147962	0.0154129
GO:0098815	modulation of excitatory postsynaptic potential	6	45	0.133	Biological Process	0.00147962	0.0154129
GO:1903727	positive regulation of phospholipid metabolic process	6	45	0.133	Biological Process	0.00147962	0.0154129
GO:0005769	early endosome	18	317	0.057	Cellular Component	0.00290938	0.0155167
GO:0030032	lamellipodium assembly	7	61	0.115	Biological Process	0.0014958	0.0155568
GO:0030665	clathrin-coated vesicle membrane	7	70	0.1	Cellular Component	0.00297052	0.0157357
GO:0030522	intracellular receptor signaling pathway	17	269	0.063	Biological Process	0.00152051	0.0157391
GO:0040013	negative regulation of locomotion	17	269	0.063	Biological Process	0.00152051	0.0157391
GO:0090287	regulation of cellular response to growth factor stimulus	17	269	0.063	Biological Process	0.00152051	0.0157391
GO:0030507	spectrin binding	5	29	0.172	Molecular Function	0.00105358	0.0158036
GO:0044091	membrane biogenesis	5	31	0.161	Biological Process	0.00154418	0.0159089
GO:0071526	semaphorin-plexin signaling pathway	5	31	0.161	Biological Process	0.00154418	0.0159089
GO:1900026	positive regulation of substrate adhesion-dependent cell spreading	5	31	0.161	Biological Process	0.00154418	0.0159089
GO:0070486	leukocyte aggregation	22	392	0.056	Biological Process	0.00157514	0.0162025
GO:0071375	cellular response to peptide hormone stimulus	19	318	0.06	Biological Process	0.00158792	0.016271
GO:0030038	contractile actin filament bundle assembly	8	79	0.101	Biological Process	0.00159537	0.016271
GO:0043149	stress fiber assembly	8	79	0.101	Biological Process	0.00159537	0.016271
GO:0014733	regulation of skeletal muscle adaptation	3	9	0.333	Biological Process	0.00159912	0.016271
GO:0045676	regulation of R7 cell differentiation	3	9	0.333	Biological Process	0.00159912	0.016271
GO:0061550	cranial ganglion development	3	9	0.333	Biological Process	0.00159912	0.016271
GO:2001046	positive regulation of integrin-mediated signaling pathway	3	9	0.333	Biological Process	0.00159912	0.016271
GO:2000113	negative regulation of cellular macromolecule biosynthetic process	62	1523	0.041	Biological Process	0.00161115	0.016368
GO:0009725	response to hormone	46	1051	0.044	Biological Process	0.00165533	0.0167054
GO:0050806	positive regulation of synaptic transmission	13	180	0.072	Biological Process	0.00165572	0.0167054
GO:0007184	SMAD protein import into nucleus	4	19	0.211	Biological Process	0.00166199	0.0167054
GO:0055098	response to low-density lipoprotein particle	4	19	0.211	Biological Process	0.00166199	0.0167054
GO:0060390	regulation of SMAD protein import into nucleus	4	19	0.211	Biological Process	0.00166199	0.0167054
GO:0071404	cellular response to low-density lipoprotein particle stimulus	4	19	0.211	Biological Process	0.00166199	0.0167054
GO:0007297	ovarian follicle cell migration	6	46	0.13	Biological Process	0.00166215	0.0167054
GO:0003300	cardiac muscle hypertrophy	8	80	0.1	Biological Process	0.00173034	0.0173641
GO:0010721	negative regulation of cell development	21	370	0.057	Biological Process	0.00174109	0.0174454
GO:0048332	mesoderm morphogenesis	9	99	0.091	Biological Process	0.00178515	0.0178413
GO:0090218	positive regulation of lipid kinase activity	5	32	0.156	Biological Process	0.00178875	0.0178413
GO:1903672	positive regulation of sprouting angiogenesis	5	32	0.156	Biological Process	0.00178875	0.0178413
GO:0010563	negative regulation of phosphorus metabolic process	29	579	0.05	Biological Process	0.00179937	0.0178929
GO:0045936	negative regulation of phosphate metabolic process	29	579	0.05	Biological Process	0.00179937	0.0178929
GO:0021545	cranial nerve development	7	63	0.111	Biological Process	0.00180864	0.0179049
GO:1904377	positive regulation of protein localization to cell periphery	7	63	0.111	Biological Process	0.00180864	0.0179049
GO:0021953	central nervous system neuron differentiation	14	204	0.069	Biological Process	0.00180874	0.0179049
GO:0005154	epidermal growth factor receptor binding	5	30	0.167	Molecular Function	0.0012361	0.0182875
GO:0010812	negative regulation of cell-substrate adhesion	6	47	0.128	Biological Process	0.00186128	0.0183421
GO:0051489	regulation of filopodium assembly	6	47	0.128	Biological Process	0.00186128	0.0183421
GO:1902041	regulation of extrinsic apoptotic signaling pathway via death domain receptors	6	47	0.128	Biological Process	0.00186128	0.0183421
GO:0014896	muscle hypertrophy	8	81	0.099	Biological Process	0.00187417	0.0184008
GO:0014897	striated muscle hypertrophy	8	81	0.099	Biological Process	0.00187417	0.0184008
GO:0007159	leukocyte cell-cell adhesion	23	423	0.054	Biological Process	0.00187563	0.0184008
GO:0006508	proteolysis	77	1994	0.039	Biological Process	0.00189081	0.0185221
GO:0019827	stem cell population maintenance	13	183	0.071	Biological Process	0.00191848	0.0187652
GO:0001933	negative regulation of protein phosphorylation	23	424	0.054	Biological Process	0.00193306	0.0188796
GO:0016055	Wnt signaling pathway	24	450	0.053	Biological Process	0.00194619	0.0189797
GO:1903054	negative regulation of extracellular matrix organization	10	120	0.083	Biological Process	0.00195698	0.0190566
GO:0007178	transmembrane receptor protein serine/threonine kinase signaling pathway	19	324	0.059	Biological Process	0.00196442	0.0191008
GO:0034112	positive regulation of homotypic cell-cell adhesion	12	162	0.074	Biological Process	0.00199433	0.0193047
GO:0043409	negative regulation of MAPK cascade	12	162	0.074	Biological Process	0.00199433	0.0193047
GO:0007219	Notch signaling pathway	15	229	0.066	Biological Process	0.00199527	0.0193047
GO:0048736	appendage development	17	276	0.062	Biological Process	0.00199714	0.0193047
GO:0006955	immune response	62	1538	0.04	Biological Process	0.00203143	0.0194428
GO:0001946	lymphangiogenesis	4	20	0.2	Biological Process	0.00203213	0.0194428
GO:0031581	hemidesmosome assembly	4	20	0.2	Biological Process	0.00203213	0.0194428
GO:0034331	cell junction maintenance	4	20	0.2	Biological Process	0.00203213	0.0194428
GO:0035561	regulation of chromatin binding	4	20	0.2	Biological Process	0.00203213	0.0194428
GO:0051497	negative regulation of stress fiber assembly	4	20	0.2	Biological Process	0.00203213	0.0194428
GO:0071711	basement membrane organization	4	20	0.2	Biological Process	0.00203213	0.0194428
GO:0007369	gastrulation	16	253	0.063	Biological Process	0.00205323	0.0195156
GO:0014888	striated muscle adaptation	5	33	0.152	Biological Process	0.00206052	0.0195156
GO:0032467	positive regulation of cytokinesis	5	33	0.152	Biological Process	0.00206052	0.0195156
GO:0044319	wound healing, spreading of cells	5	33	0.152	Biological Process	0.00206052	0.0195156
GO:0051642	centrosome localization	5	33	0.152	Biological Process	0.00206052	0.0195156
GO:0090162	establishment of epithelial cell polarity	5	33	0.152	Biological Process	0.00206052	0.0195156
GO:0090505	epiboly involved in wound healing	5	33	0.152	Biological Process	0.00206052	0.0195156
GO:0051656	establishment of organelle localization	27	531	0.051	Biological Process	0.00207122	0.0195887
GO:0035850	epithelial cell differentiation involved in kidney development	6	48	0.125	Biological Process	0.00207796	0.0196242
GO:1902580	single-organism cellular localization	58	1419	0.041	Biological Process	0.00208914	0.0197015
GO:0016010	dystrophin-associated glycoprotein complex	4	24	0.167	Cellular Component	0.00380022	0.019731
GO:0030125	clathrin vesicle coat	4	24	0.167	Cellular Component	0.00380022	0.019731
GO:0090665	glycoprotein complex	4	24	0.167	Cellular Component	0.00380022	0.019731
GO:0071902	positive regulation of protein serine/threonine kinase activity	19	326	0.058	Biological Process	0.00210559	0.0198281
GO:0098727	maintenance of cell number	13	185	0.07	Biological Process	0.00211208	0.0198608
GO:0043900	regulation of multi-organism process	24	453	0.053	Biological Process	0.00212258	0.019931
GO:0001666	response to hypoxia	18	302	0.06	Biological Process	0.00214187	0.0200589
GO:0072657	protein localization to membrane	28	559	0.05	Biological Process	0.0021423	0.0200589
GO:0032868	response to insulin	17	278	0.061	Biological Process	0.00215435	0.020143
GO:0072001	renal system development	19	327	0.058	Biological Process	0.00217932	0.0203475
GO:0032465	regulation of cytokinesis	8	83	0.096	Biological Process	0.00219005	0.0204187
GO:1990778	protein localization to cell periphery	17	279	0.061	Biological Process	0.00223676	0.020742
GO:0014866	skeletal myofibril assembly	3	10	0.3	Biological Process	0.00223735	0.020742
GO:0060232	delamination	3	10	0.3	Biological Process	0.00223735	0.020742
GO:0072182	regulation of nephron tubule epithelial cell differentiation	3	10	0.3	Biological Process	0.00223735	0.020742
GO:0072507	divalent inorganic cation homeostasis	23	429	0.054	Biological Process	0.00224323	0.0207672
GO:0002265	astrocyte activation involved in immune response	2	3	0.667	Biological Process	0.00228734	0.0209689
GO:0003221	right ventricular cardiac muscle tissue morphogenesis	2	3	0.667	Biological Process	0.00228734	0.0209689
GO:0007414	axonal defasciculation	2	3	0.667	Biological Process	0.00228734	0.0209689
GO:0048802	notum morphogenesis	2	3	0.667	Biological Process	0.00228734	0.0209689
GO:0060369	positive regulation of Fc receptor mediated stimulatory signaling pathway	2	3	0.667	Biological Process	0.00228734	0.0209689
GO:0060838	lymphatic endothelial cell fate commitment	2	3	0.667	Biological Process	0.00228734	0.0209689
GO:1904684	negative regulation of metalloendopeptidase activity	2	3	0.667	Biological Process	0.00228734	0.0209689
GO:0001228	transcriptional activator activity, RNA polymerase II transcription regulatory region sequence-specific binding	23	421	0.055	Molecular Function	0.00143883	0.0209991
GO:1903829	positive regulation of cellular protein localization	18	304	0.059	Biological Process	0.00230064	0.0210615
GO:1903037	regulation of leukocyte cell-cell adhesion	16	256	0.062	Biological Process	0.00231183	0.0210879
GO:0048483	autonomic nervous system development	6	49	0.122	Biological Process	0.00231316	0.0210879
GO:0060999	positive regulation of dendritic spine development	6	49	0.122	Biological Process	0.00231316	0.0210879
GO:0003012	muscle system process	21	379	0.055	Biological Process	0.00232418	0.0211067
GO:0099504	synaptic vesicle cycle	12	165	0.073	Biological Process	0.00232485	0.0211067
GO:1903039	positive regulation of leukocyte cell-cell adhesion	12	165	0.073	Biological Process	0.00232485	0.0211067
GO:0048663	neuron fate commitment	9	103	0.087	Biological Process	0.00234777	0.0212854
GO:0045935	positive regulation of nucleobase-containing compound metabolic process	74	1917	0.039	Biological Process	0.00235689	0.0213344
GO:0002053	positive regulation of mesenchymal cell proliferation	5	34	0.147	Biological Process	0.00236123	0.0213344
GO:0061097	regulation of protein tyrosine kinase activity	8	84	0.095	Biological Process	0.00236292	0.0213344
GO:0014855	striated muscle cell proliferation	7	66	0.106	Biological Process	0.00237035	0.0213429
GO:0030521	androgen receptor signaling pathway	7	66	0.106	Biological Process	0.00237035	0.0213429
GO:0001704	formation of primary germ layer	11	144	0.076	Biological Process	0.00237992	0.0213997
GO:0042693	muscle cell fate commitment	4	21	0.19	Biological Process	0.00245553	0.0220194
GO:0051894	positive regulation of focal adhesion assembly	4	21	0.19	Biological Process	0.00245553	0.0220194
GO:0008285	negative regulation of cell proliferation	30	619	0.048	Biological Process	0.00247699	0.0221815
GO:1903507	negative regulation of nucleic acid-templated transcription	53	1280	0.041	Biological Process	0.00248499	0.0222229
GO:0031673	H zone	2	4	0.5	Cellular Component	0.00431748	0.0222691
GO:1901652	response to peptide	25	485	0.052	Biological Process	0.00249716	0.0223014
GO:0048814	regulation of dendrite morphogenesis	9	104	0.087	Biological Process	0.00250836	0.0223711
GO:0043405	regulation of MAP kinase activity	18	307	0.059	Biological Process	0.00255724	0.0227472
GO:0008045	motor neuron axon guidance	6	50	0.12	Biological Process	0.00256784	0.0227472
GO:0033619	membrane protein proteolysis	6	50	0.12	Biological Process	0.00256784	0.0227472
GO:0051647	nucleus localization	6	50	0.12	Biological Process	0.00256784	0.0227472
GO:1902305	regulation of sodium ion transmembrane transport	6	50	0.12	Biological Process	0.00256784	0.0227472
GO:0070373	negative regulation of ERK1 and ERK2 cascade	7	67	0.104	Biological Process	0.00258468	0.0228655
GO:0030031	cell projection assembly	26	514	0.051	Biological Process	0.0026678	0.0235692
GO:0030890	positive regulation of B cell proliferation	5	35	0.143	Biological Process	0.0026926	0.0236927
GO:0042074	cell migration involved in gastrulation	5	35	0.143	Biological Process	0.0026926	0.0236927
GO:1900271	regulation of long-term synaptic potentiation	5	35	0.143	Biological Process	0.0026926	0.0236927
GO:0001764	neuron migration	12	168	0.071	Biological Process	0.00269877	0.0237153
GO:0016032	viral process	34	734	0.046	Biological Process	0.00273384	0.0239914
GO:0009890	negative regulation of biosynthetic process	66	1681	0.039	Biological Process	0.0027584	0.0241746
GO:0048878	chemical homeostasis	45	1050	0.043	Biological Process	0.00277247	0.0242655
GO:0072073	kidney epithelium development	11	147	0.075	Biological Process	0.00279528	0.0244326
GO:0042100	B cell proliferation	7	68	0.103	Biological Process	0.00281358	0.02456
GO:0050778	positive regulation of immune response	27	543	0.05	Biological Process	0.00282392	0.0246176
GO:0008347	glial cell migration	6	51	0.118	Biological Process	0.00284301	0.0247183
GO:0045214	sarcomere organization	6	51	0.118	Biological Process	0.00284301	0.0247183
GO:0051249	regulation of lymphocyte activation	19	335	0.057	Biological Process	0.00285131	0.0247578
GO:0010558	negative regulation of macromolecule biosynthetic process	63	1592	0.04	Biological Process	0.00288124	0.0249847
GO:0001725	stress fiber	6	58	0.103	Cellular Component	0.00493019	0.0250991
GO:0097517	contractile actin filament bundle	6	58	0.103	Cellular Component	0.00493019	0.0250991
GO:0036303	lymph vessel morphogenesis	4	22	0.182	Biological Process	0.00293581	0.0253243
GO:0055094	response to lipoprotein particle	4	22	0.182	Biological Process	0.00293581	0.0253243
GO:0071402	cellular response to lipoprotein particle stimulus	4	22	0.182	Biological Process	0.00293581	0.0253243
GO:1900273	positive regulation of long-term synaptic potentiation	4	22	0.182	Biological Process	0.00293581	0.0253243
GO:0001067	regulatory region nucleic acid binding	38	839	0.045	Molecular Function	0.00175923	0.0253329
GO:0035051	cardiocyte differentiation	11	148	0.074	Biological Process	0.00294604	0.0253486
GO:0032231	regulation of actin filament bundle assembly	8	87	0.092	Biological Process	0.00294635	0.0253486
GO:1902679	negative regulation of RNA biosynthetic process	53	1291	0.041	Biological Process	0.00296897	0.0255099
GO:0014017	neuroblast fate commitment	3	11	0.273	Biological Process	0.00301299	0.0257534
GO:0021860	pyramidal neuron development	3	11	0.273	Biological Process	0.00301299	0.0257534
GO:0060263	regulation of respiratory burst	3	11	0.273	Biological Process	0.00301299	0.0257534
GO:0060979	vasculogenesis involved in coronary vascular morphogenesis	3	11	0.273	Biological Process	0.00301299	0.0257534
GO:0090049	regulation of cell migration involved in sprouting angiogenesis	5	36	0.139	Biological Process	0.00305637	0.0259334
GO:2000369	regulation of clathrin-mediated endocytosis	5	36	0.139	Biological Process	0.00305637	0.0259334
GO:0001938	positive regulation of endothelial cell proliferation	7	69	0.101	Biological Process	0.00305771	0.0259334
GO:0051492	regulation of stress fiber assembly	7	69	0.101	Biological Process	0.00305771	0.0259334
GO:0060411	cardiac septum morphogenesis	7	69	0.101	Biological Process	0.00305771	0.0259334
GO:1902117	positive regulation of organelle assembly	7	69	0.101	Biological Process	0.00305771	0.0259334
GO:0060249	anatomical structure homeostasis	22	414	0.053	Biological Process	0.00308206	0.0261062
GO:0007498	mesoderm development	12	171	0.07	Biological Process	0.00312018	0.0263611
GO:0008064	regulation of actin polymerization or depolymerization	12	171	0.07	Biological Process	0.00312018	0.0263611
GO:0046580	negative regulation of Ras protein signal transduction	6	52	0.115	Biological Process	0.00313965	0.0264576
GO:0060038	cardiac muscle cell proliferation	6	52	0.115	Biological Process	0.00313965	0.0264576
GO:2001234	negative regulation of apoptotic signaling pathway	13	194	0.067	Biological Process	0.00319286	0.0268716
GO:0099503	secretory vesicle	32	724	0.044	Cellular Component	0.00533541	0.0269869
GO:0033043	regulation of organelle organization	54	1326	0.041	Biological Process	0.00321188	0.0269971
GO:0035296	regulation of tube diameter	9	108	0.083	Biological Process	0.00323983	0.0271972
GO:2000648	positive regulation of stem cell proliferation	7	70	0.1	Biological Process	0.00331771	0.0278155
GO:0036293	response to decreased oxygen levels	18	315	0.057	Biological Process	0.00336096	0.0281421
GO:0009743	response to carbohydrate	15	242	0.062	Biological Process	0.00337896	0.0282569
GO:0060419	heart growth	8	89	0.09	Biological Process	0.00339373	0.0283443
GO:0030832	regulation of actin filament length	12	173	0.069	Biological Process	0.00342961	0.0285689
GO:0007179	transforming growth factor beta receptor signaling pathway	11	151	0.073	Biological Process	0.003438	0.0285689
GO:0030595	leukocyte chemotaxis	11	151	0.073	Biological Process	0.003438	0.0285689
GO:0038127	ERBB signaling pathway	11	151	0.073	Biological Process	0.003438	0.0285689
GO:0072091	regulation of stem cell proliferation	9	109	0.083	Biological Process	0.0034466	0.0286042
GO:0000989	transcription factor activity, transcription factor binding	31	648	0.048	Molecular Function	0.00201919	0.0286937
GO:0048485	sympathetic nervous system development	4	23	0.174	Biological Process	0.00347652	0.0288161
GO:0050770	regulation of axonogenesis	13	196	0.066	Biological Process	0.00348563	0.0288189
GO:0097479	synaptic vesicle localization	13	196	0.066	Biological Process	0.00348563	0.0288189
GO:0048520	positive regulation of behavior	12	174	0.069	Biological Process	0.00359336	0.0296051
GO:1902115	regulation of organelle assembly	12	174	0.069	Biological Process	0.00359336	0.0296051
GO:0002576	platelet degranulation	7	71	0.099	Biological Process	0.00359424	0.0296051
GO:0035615	clathrin adaptor activity	3	10	0.3	Molecular Function	0.0021396	0.0296253
GO:0043208	glycosphingolipid binding	3	10	0.3	Molecular Function	0.0021396	0.0296253
GO:0004699	calcium-independent protein kinase C activity	2	3	0.667	Molecular Function	0.00221764	0.0299381
GO:0051022	Rho GDP-dissociation inhibitor binding	2	3	0.667	Molecular Function	0.00221764	0.0299381
GO:0055074	calcium ion homeostasis	21	394	0.053	Biological Process	0.00366083	0.030116
GO:0005815	microtubule organizing center	30	672	0.045	Cellular Component	0.00599542	0.0301308
GO:0034762	regulation of transmembrane transport	25	500	0.05	Biological Process	0.00371047	0.0304862
GO:0050863	regulation of T cell activation	15	245	0.061	Biological Process	0.00379055	0.031067
GO:0032101	regulation of response to external stimulus	37	835	0.044	Biological Process	0.00379062	0.031067
GO:0044419	interspecies interaction between organisms	38	865	0.044	Biological Process	0.00388298	0.0316225
GO:0043535	regulation of blood vessel endothelial cell migration	7	72	0.097	Biological Process	0.00388794	0.0316225
GO:0060998	regulation of dendritic spine development	7	72	0.097	Biological Process	0.00388794	0.0316225
GO:0090504	epiboly	5	38	0.132	Biological Process	0.00388812	0.0316225
GO:0032092	positive regulation of protein binding	8	91	0.088	Biological Process	0.00389207	0.0316225
GO:0043506	regulation of JUN kinase activity	8	91	0.088	Biological Process	0.00389207	0.0316225
GO:0051149	positive regulation of muscle cell differentiation	8	91	0.088	Biological Process	0.00389207	0.0316225
GO:0032496	response to lipopolysaccharide	16	270	0.059	Biological Process	0.0039042	0.0316819
GO:0007173	epidermal growth factor receptor signaling pathway	10	132	0.076	Biological Process	0.00391961	0.0317335
GO:0001921	positive regulation of receptor recycling	3	12	0.25	Biological Process	0.0039347	0.0317335
GO:0021859	pyramidal neuron differentiation	3	12	0.25	Biological Process	0.0039347	0.0317335
GO:0097152	mesenchymal cell apoptotic process	3	12	0.25	Biological Process	0.0039347	0.0317335
GO:1902804	negative regulation of synaptic vesicle transport	3	12	0.25	Biological Process	0.0039347	0.0317335
GO:0051099	positive regulation of binding	12	176	0.068	Biological Process	0.00393977	0.0317354
GO:0043393	regulation of protein binding	13	199	0.065	Biological Process	0.00396533	0.0319022
GO:0016049	cell growth	27	557	0.048	Biological Process	0.00398508	0.0320119
GO:0071704	organic substance metabolic process	334	10973	0.03	Biological Process	0.00399347	0.0320119
GO:0072503	cellular divalent inorganic cation homeostasis	21	397	0.053	Biological Process	0.00399357	0.0320119
GO:0003148	outflow tract septum morphogenesis	4	24	0.167	Biological Process	0.00408111	0.032634
GO:1902624	positive regulation of neutrophil migration	4	24	0.167	Biological Process	0.00408111	0.032634
GO:0046330	positive regulation of JNK cascade	10	133	0.075	Biological Process	0.00413575	0.0329975
GO:0070507	regulation of microtubule cytoskeleton organization	13	200	0.065	Biological Process	0.00413661	0.0329975
GO:0032947	protein complex scaffold	8	86	0.093	Molecular Function	0.00248871	0.0331828
GO:0044428	nuclear part	138	4184	0.033	Cellular Component	0.00664679	0.0331916
GO:0001751	compound eye photoreceptor cell differentiation	6	55	0.109	Biological Process	0.00416857	0.0332121
GO:1990266	neutrophil migration	7	73	0.096	Biological Process	0.00419951	0.0334181
GO:0006874	cellular calcium ion homeostasis	20	373	0.054	Biological Process	0.00422177	0.0335546
GO:0070527	platelet aggregation	5	39	0.128	Biological Process	0.00435955	0.0346079
GO:0050768	negative regulation of neurogenesis	17	298	0.057	Biological Process	0.00437867	0.0346401
GO:0015758	glucose transport	9	113	0.08	Biological Process	0.00437942	0.0346401
GO:0050680	negative regulation of epithelial cell proliferation	9	113	0.08	Biological Process	0.00437942	0.0346401
GO:0019216	regulation of lipid metabolic process	19	349	0.054	Biological Process	0.00444287	0.034845
GO:0021675	nerve development	8	93	0.086	Biological Process	0.00444511	0.034845
GO:0003100	regulation of systemic arterial blood pressure by endothelin	2	4	0.5	Biological Process	0.00449014	0.034845
GO:0007426	tracheal outgrowth, open tracheal system	2	4	0.5	Biological Process	0.00449014	0.034845
GO:0007477	notum development	2	4	0.5	Biological Process	0.00449014	0.034845
GO:0009372	quorum sensing	2	4	0.5	Biological Process	0.00449014	0.034845
GO:0014883	transition between fast and slow fiber	2	4	0.5	Biological Process	0.00449014	0.034845
GO:0018076	N-terminal peptidyl-lysine acetylation	2	4	0.5	Biological Process	0.00449014	0.034845
GO:0046667	compound eye retinal cell programmed cell death	2	4	0.5	Biological Process	0.00449014	0.034845
GO:0048526	imaginal disc-derived wing expansion	2	4	0.5	Biological Process	0.00449014	0.034845
GO:0048874	homeostasis of number of cells in a free-living population	2	4	0.5	Biological Process	0.00449014	0.034845
GO:0055005	ventricular cardiac myofibril assembly	2	4	0.5	Biological Process	0.00449014	0.034845
GO:0071680	response to indole-3-methanol	2	4	0.5	Biological Process	0.00449014	0.034845
GO:0071681	cellular response to indole-3-methanol	2	4	0.5	Biological Process	0.00449014	0.034845
GO:1901509	regulation of endothelial tube morphogenesis	2	4	0.5	Biological Process	0.00449014	0.034845
GO:1904683	regulation of metalloendopeptidase activity	2	4	0.5	Biological Process	0.00449014	0.034845
GO:0097025	MPP7-DLG1-LIN7 complex	2	5	0.4	Cellular Component	0.00706574	0.0350604
GO:0043507	positive regulation of JUN kinase activity	7	74	0.095	Biological Process	0.0045296	0.0351097
GO:0043434	response to peptide hormone	22	428	0.051	Biological Process	0.00456634	0.0353528
GO:0005654	nucleoplasm	106	3105	0.034	Cellular Component	0.0072031	0.0355172
GO:0050870	positive regulation of T cell activation	11	157	0.07	Biological Process	0.00461886	0.035629
GO:0070304	positive regulation of stress-activated protein kinase signaling cascade	11	157	0.07	Biological Process	0.00461886	0.035629
GO:0010629	negative regulation of gene expression	68	1781	0.038	Biological Process	0.00462338	0.035629
GO:0044092	negative regulation of molecular function	44	1050	0.042	Biological Process	0.00462369	0.035629
GO:0045444	fat cell differentiation	13	203	0.064	Biological Process	0.00468659	0.0360714
GO:0071813	lipoprotein particle binding	4	22	0.182	Molecular Function	0.00277458	0.0361029
GO:0071814	protein-lipid complex binding	4	22	0.182	Molecular Function	0.00277458	0.0361029
GO:0033057	multicellular organism reproductive behavior	8	94	0.085	Biological Process	0.00474332	0.0363267
GO:0050805	negative regulation of synaptic transmission	8	94	0.085	Biological Process	0.00474332	0.0363267
GO:1900006	positive regulation of dendrite development	8	94	0.085	Biological Process	0.00474332	0.0363267
GO:0030903	notochord development	4	25	0.16	Biological Process	0.00475292	0.0363267
GO:0032232	negative regulation of actin filament bundle assembly	4	25	0.16	Biological Process	0.00475292	0.0363267
GO:1901890	positive regulation of cell junction assembly	4	25	0.16	Biological Process	0.00475292	0.0363267
GO:0045295	gamma-catenin binding	3	11	0.273	Molecular Function	0.0028823	0.0366222
GO:0098748	endocytic adaptor activity	3	11	0.273	Molecular Function	0.0028823	0.0366222
GO:0016020	membrane	289	9614	0.03	Cellular Component	0.00747988	0.0366514
GO:0060485	mesenchyme development	16	276	0.058	Biological Process	0.00481919	0.0367904
GO:0071222	cellular response to lipopolysaccharide	10	136	0.074	Biological Process	0.00484108	0.0369147
GO:0045862	positive regulation of proteolysis	19	352	0.054	Biological Process	0.00486529	0.0370155
GO:0031295	T cell costimulation	5	40	0.125	Biological Process	0.00487033	0.0370155
GO:1903725	regulation of phospholipid metabolic process	7	75	0.093	Biological Process	0.0048789	0.0370155
GO:0048762	mesenchymal cell differentiation	13	204	0.064	Biological Process	0.00488247	0.0370155
GO:0071229	cellular response to acid chemical	13	204	0.064	Biological Process	0.00488247	0.0370155
GO:0031644	regulation of neurological system process	9	115	0.078	Biological Process	0.00491416	0.0372129
GO:0000975	regulatory region DNA binding	37	837	0.044	Molecular Function	0.00303199	0.0376385
GO:0044212	transcription regulatory region DNA binding	37	837	0.044	Molecular Function	0.00303199	0.0376385
GO:0048488	synaptic vesicle endocytosis	6	57	0.105	Biological Process	0.00498057	0.0376724
GO:0002902	regulation of B cell apoptotic process	3	13	0.231	Biological Process	0.00501006	0.0376786
GO:0042118	endothelial cell activation	3	13	0.231	Biological Process	0.00501006	0.0376786
GO:0043587	tongue morphogenesis	3	13	0.231	Biological Process	0.00501006	0.0376786
GO:0060396	growth hormone receptor signaling pathway	3	13	0.231	Biological Process	0.00501006	0.0376786
GO:1902993	positive regulation of amyloid precursor protein catabolic process	3	13	0.231	Biological Process	0.00501006	0.0376786
GO:0016050	vesicle organization	20	379	0.053	Biological Process	0.00502886	0.0377768
GO:0001936	regulation of endothelial cell proliferation	8	95	0.084	Biological Process	0.00505664	0.0379421
GO:0000226	microtubule cytoskeleton organization	28	597	0.047	Biological Process	0.00531637	0.0398455
GO:0045665	negative regulation of neuron differentiation	14	230	0.061	Biological Process	0.00532969	0.0398999
GO:0051963	regulation of synapse assembly	10	138	0.072	Biological Process	0.00536151	0.0400924
GO:0007097	nuclear migration	5	41	0.122	Biological Process	0.00542215	0.0403561
GO:0031294	lymphocyte costimulation	5	41	0.122	Biological Process	0.00542215	0.0403561
GO:0040023	establishment of nucleus localization	5	41	0.122	Biological Process	0.00542215	0.0403561
GO:0072678	T cell migration	5	41	0.122	Biological Process	0.00542215	0.0403561
GO:0048844	artery morphogenesis	6	58	0.103	Biological Process	0.00542747	0.0403561
GO:1903034	regulation of response to wounding	20	382	0.052	Biological Process	0.00547783	0.0406756
GO:0001782	B cell homeostasis	4	26	0.154	Biological Process	0.00549519	0.0406756
GO:0007176	regulation of epidermal growth factor-activated receptor activity	4	26	0.154	Biological Process	0.00549519	0.0406756
GO:0036120	cellular response to platelet-derived growth factor stimulus	4	26	0.154	Biological Process	0.00549519	0.0406756
GO:0060562	epithelial tube morphogenesis	24	489	0.049	Biological Process	0.00554284	0.0409821
GO:0072006	nephron development	10	139	0.072	Biological Process	0.00563763	0.0415444
GO:0001776	leukocyte homeostasis	7	77	0.091	Biological Process	0.00563785	0.0415444
GO:0046324	regulation of glucose import	7	77	0.091	Biological Process	0.00563785	0.0415444
GO:0003690	double-stranded DNA binding	40	931	0.043	Molecular Function	0.00343009	0.0420966
GO:0001736	establishment of planar polarity	8	97	0.082	Biological Process	0.00573054	0.0421801
GO:0043406	positive regulation of MAP kinase activity	14	232	0.06	Biological Process	0.00574355	0.0422286
GO:0042827	platelet dense granule	3	16	0.188	Cellular Component	0.00872934	0.0422457
GO:0071437	invadopodium	3	16	0.188	Cellular Component	0.00872934	0.0422457
GO:0001503	ossification	18	332	0.054	Biological Process	0.00577558	0.0424167
GO:0008645	hexose transport	9	118	0.076	Biological Process	0.00580974	0.0425249
GO:0010771	negative regulation of cell morphogenesis involved in differentiation	9	118	0.076	Biological Process	0.00580974	0.0425249
GO:0046620	regulation of organ growth	9	118	0.076	Biological Process	0.00580974	0.0425249
GO:0034103	regulation of tissue remodeling	6	59	0.102	Biological Process	0.00590302	0.0431597
GO:0051961	negative regulation of nervous system development	18	333	0.054	Biological Process	0.00595311	0.0434746
GO:0050801	ion homeostasis	32	715	0.045	Biological Process	0.00595932	0.0434746
GO:0005795	Golgi stack	10	152	0.066	Cellular Component	0.00906032	0.0435785
GO:0030426	growth cone	12	200	0.06	Cellular Component	0.00911872	0.0435919
GO:0030667	secretory granule membrane	13	225	0.058	Cellular Component	0.00919773	0.0437031
GO:0003179	heart valve morphogenesis	5	42	0.119	Biological Process	0.00601671	0.0438446
GO:0090087	regulation of peptide transport	27	575	0.047	Biological Process	0.00604746	0.0440199
GO:0044431	Golgi apparatus part	37	903	0.041	Cellular Component	0.00937219	0.0442638
GO:0007164	establishment of tissue polarity	8	98	0.082	Biological Process	0.00609211	0.0442958
GO:0018107	peptidyl-threonine phosphorylation	9	119	0.076	Biological Process	0.00613465	0.0445559
GO:0034097	response to cytokine	38	890	0.043	Biological Process	0.00615162	0.0446298
GO:0031985	Golgi cisterna	8	108	0.074	Cellular Component	0.00958559	0.0450006
GO:0000988	transcription factor activity, protein binding	31	675	0.046	Molecular Function	0.00371929	0.045133
GO:0030131	clathrin adaptor complex	4	31	0.129	Cellular Component	0.00968322	0.0451884
GO:0031579	membrane raft organization	3	14	0.214	Biological Process	0.00624568	0.0452124
GO:0071378	cellular response to growth hormone stimulus	3	14	0.214	Biological Process	0.00624568	0.0452124
GO:0002065	columnar/cuboidal epithelial cell differentiation	15	259	0.058	Biological Process	0.00628896	0.0453856
GO:0044238	primary metabolic process	322	10588	0.03	Biological Process	0.0063004	0.0453856
GO:0035909	aorta morphogenesis	4	27	0.148	Biological Process	0.00631103	0.0453856
GO:0036119	response to platelet-derived growth factor	4	27	0.148	Biological Process	0.00631103	0.0453856
GO:0046662	regulation of oviposition	4	27	0.148	Biological Process	0.00631103	0.0453856
GO:0060788	ectodermal placode formation	4	27	0.148	Biological Process	0.00631103	0.0453856
GO:0001655	urogenital system development	19	361	0.053	Biological Process	0.00633526	0.04551
GO:0050670	regulation of lymphocyte proliferation	11	164	0.067	Biological Process	0.00638083	0.0456439
GO:0070374	positive regulation of ERK1 and ERK2 cascade	11	164	0.067	Biological Process	0.00638083	0.0456439
GO:1902905	positive regulation of fibril organization	11	164	0.067	Biological Process	0.00638083	0.0456439
GO:0051253	negative regulation of RNA metabolic process	54	1372	0.039	Biological Process	0.00638167	0.0456439
GO:0042116	macrophage activation	6	60	0.1	Biological Process	0.00640823	0.045784
GO:0051046	regulation of secretion	32	719	0.045	Biological Process	0.00645224	0.0460484
GO:2000177	regulation of neural precursor cell proliferation	8	99	0.081	Biological Process	0.00647074	0.0460992
GO:0001738	morphogenesis of a polarized epithelium	9	120	0.075	Biological Process	0.00647338	0.0460992
GO:0097061	dendritic spine organization	7	79	0.089	Biological Process	0.00648185	0.0461096
GO:0046332	SMAD binding	7	73	0.096	Molecular Function	0.00385546	0.0462655
GO:0044344	cellular response to fibroblast growth factor stimulus	10	142	0.07	Biological Process	0.00653305	0.0464235
GO:0048489	synaptic vesicle transport	12	188	0.064	Biological Process	0.00662193	0.0468613
GO:0060173	limb development	12	188	0.064	Biological Process	0.00662193	0.0468613
GO:0097480	establishment of synaptic vesicle localization	12	188	0.064	Biological Process	0.00662193	0.0468613
GO:0030162	regulation of proteolysis	33	749	0.044	Biological Process	0.00662318	0.0468613
GO:0032869	cellular response to insulin stimulus	14	236	0.059	Biological Process	0.00664865	0.0468892
GO:0007257	activation of JUN kinase activity	5	43	0.116	Biological Process	0.00665566	0.0468892
GO:0032330	regulation of chondrocyte differentiation	5	43	0.116	Biological Process	0.00665566	0.0468892
GO:0050850	positive regulation of calcium-mediated signaling	5	43	0.116	Biological Process	0.00665566	0.0468892
GO:0060491	regulation of cell projection assembly	11	165	0.067	Biological Process	0.00667054	0.0469438
GO:2001233	regulation of apoptotic signaling pathway	19	363	0.052	Biological Process	0.00670679	0.0471484
GO:0031327	negative regulation of cellular biosynthetic process	63	1654	0.038	Biological Process	0.00672487	0.047225
GO:0003206	cardiac chamber morphogenesis	9	121	0.074	Biological Process	0.0068263	0.0478861
GO:0008091	spectrin	2	6	0.333	Cellular Component	0.0104075	0.0479969
GO:0014731	spectrin-associated cytoskeleton	2	6	0.333	Cellular Component	0.0104075	0.0479969
GO:0006875	cellular metal ion homeostasis	24	498	0.048	Biological Process	0.00689414	0.0482585
GO:1990138	neuron projection extension	12	189	0.063	Biological Process	0.00689815	0.0482585
GO:0051223	regulation of protein transport	27	581	0.046	Biological Process	0.00690695	0.0482585
GO:0032103	positive regulation of response to external stimulus	18	338	0.053	Biological Process	0.00690875	0.0482585
GO:0030593	neutrophil chemotaxis	6	61	0.098	Biological Process	0.00694413	0.0483668
GO:0061035	regulation of cartilage development	6	61	0.098	Biological Process	0.00694413	0.0483668
GO:0006952	defense response	54	1378	0.039	Biological Process	0.00694633	0.0483668
GO:0033673	negative regulation of kinase activity	15	262	0.057	Biological Process	0.00696699	0.0484322
GO:0032944	regulation of mononuclear cell proliferation	11	166	0.066	Biological Process	0.00697046	0.0484322
GO:0032580	Golgi cisterna membrane	6	68	0.088	Cellular Component	0.0106209	0.0486946
GO:1901981	phosphatidylinositol phosphate binding	11	157	0.07	Molecular Function	0.00410957	0.0487729
GO:0030261	chromosome condensation	30	667	0.045	Biological Process	0.00712963	0.0494858
GO:0032886	regulation of microtubule-based process	14	238	0.059	Biological Process	0.00714208	0.04952
GO:0002685	regulation of leukocyte migration	10	144	0.069	Biological Process	0.00718879	0.0495422
GO:0051494	negative regulation of cytoskeleton organization	10	144	0.069	Biological Process	0.00718879	0.0495422
GO:0051291	protein heterooligomerization	9	122	0.074	Biological Process	0.00719379	0.0495422
GO:0034142	toll-like receptor 4 signaling pathway	4	28	0.143	Biological Process	0.00720342	0.0495422
GO:0051589	negative regulation of neurotransmitter transport	4	28	0.143	Biological Process	0.00720342	0.0495422
GO:0071697	ectodermal placode morphogenesis	4	28	0.143	Biological Process	0.00720342	0.0495422
GO:2000404	regulation of T cell migration	4	28	0.143	Biological Process	0.00720342	0.0495422
GO:0048588	developmental cell growth	15	263	0.057	Biological Process	0.00720559	0.0495422
GO:0009894	regulation of catabolic process	37	870	0.043	Biological Process	0.00724827	0.0497245
GO:0030307	positive regulation of cell growth	11	167	0.066	Biological Process	0.00728081	0.0497245
GO:0043536	positive regulation of blood vessel endothelial cell migration	5	44	0.114	Biological Process	0.00734065	0.0497245
GO:0010606	positive regulation of cytoplasmic mRNA processing body assembly	2	5	0.4	Biological Process	0.00734557	0.0497245
GO:0010749	regulation of nitric oxide mediated signal transduction	2	5	0.4	Biological Process	0.00734557	0.0497245
GO:0044336	canonical Wnt signaling pathway involved in negative regulation of apoptotic process	2	5	0.4	Biological Process	0.00734557	0.0497245
GO:0050923	regulation of negative chemotaxis	2	5	0.4	Biological Process	0.00734557	0.0497245
GO:0051599	response to hydrostatic pressure	2	5	0.4	Biological Process	0.00734557	0.0497245
GO:0060368	regulation of Fc receptor mediated stimulatory signaling pathway	2	5	0.4	Biological Process	0.00734557	0.0497245
GO:0060605	tube lumen cavitation	2	5	0.4	Biological Process	0.00734557	0.0497245
GO:0060662	salivary gland cavitation	2	5	0.4	Biological Process	0.00734557	0.0497245
GO:0060789	hair follicle placode formation	2	5	0.4	Biological Process	0.00734557	0.0497245
GO:0060916	mesenchymal cell proliferation involved in lung development	2	5	0.4	Biological Process	0.00734557	0.0497245
GO:1902961	positive regulation of aspartic-type endopeptidase activity involved in amyloid precursor protein catabolic process	2	5	0.4	Biological Process	0.00734557	0.0497245
GO:1903659	regulation of complement-dependent cytotoxicity	2	5	0.4	Biological Process	0.00734557	0.0497245
GO:0006873	cellular ion homeostasis	27	584	0.046	Biological Process	0.00737326	0.0498605
GO:0002237	response to molecule of bacterial origin	16	289	0.055	Biological Process	0.00740612	0.0500312
GO:0008738	L-fuculose-phosphate aldolase activity	2	4	0.5	Molecular Function	0.00435458	0.0500314
GO:0008742	L-ribulose-phosphate 4-epimerase activity	2	4	0.5	Molecular Function	0.00435458	0.0500314
GO:0051021	GDP-dissociation inhibitor binding	2	4	0.5	Molecular Function	0.00435458	0.0500314
GO:0055017	cardiac muscle tissue growth	7	81	0.086	Biological Process	0.00741644	0.0500496
GO:0031981	nuclear lumen	122	3695	0.033	Cellular Component	0.0110202	0.0502315
GO:0043401	steroid hormone mediated signaling pathway	12	191	0.063	Biological Process	0.00747781	0.0504119
GO:0032835	glomerulus development	6	62	0.097	Biological Process	0.00751174	0.050537
GO:0061005	cell differentiation involved in kidney development	6	62	0.097	Biological Process	0.00751174	0.050537
GO:0006198	cAMP catabolic process	3	15	0.2	Biological Process	0.00764723	0.0513435
GO:1902414	protein localization to cell junction	3	15	0.2	Biological Process	0.00764723	0.0513435
GO:0072659	protein localization to plasma membrane	15	265	0.057	Biological Process	0.0077024	0.0516611
GO:0042306	regulation of protein import into nucleus	8	102	0.078	Biological Process	0.00771404	0.0516864
GO:0005635	nuclear envelope	21	446	0.047	Cellular Component	0.011436	0.0518254
GO:0014031	mesenchymal cell development	12	192	0.062	Biological Process	0.00778163	0.0520862
GO:0048017	inositol lipid-mediated signaling	10	146	0.068	Biological Process	0.00789434	0.0527332
GO:0071774	response to fibroblast growth factor	10	146	0.068	Biological Process	0.00789434	0.0527332
GO:0032553	ribonucleotide binding	91	2553	0.036	Molecular Function	0.00467122	0.0531044
GO:0032147	activation of protein kinase activity	17	317	0.054	Biological Process	0.00797661	0.0532287
GO:0006816	calcium ion transport	20	396	0.051	Biological Process	0.00803076	0.0535357
GO:0044699	single-organism process	441	15204	0.029	Biological Process	0.00806937	0.0537102
GO:0043551	regulation of phosphatidylinositol 3-kinase activity	5	45	0.111	Biological Process	0.00807328	0.0537102
GO:0090175	regulation of establishment of planar polarity	6	63	0.095	Biological Process	0.00811207	0.0539137
GO:0051153	regulation of striated muscle cell differentiation	8	103	0.078	Biological Process	0.00816593	0.0541143
GO:0007391	dorsal closure	4	29	0.138	Biological Process	0.00817519	0.0541143
GO:0043171	peptide catabolic process	4	29	0.138	Biological Process	0.00817519	0.0541143
GO:0071696	ectodermal placode development	4	29	0.138	Biological Process	0.00817519	0.0541143
GO:0070663	regulation of leukocyte proliferation	11	170	0.065	Biological Process	0.00827692	0.0547326
GO:0070201	regulation of establishment of protein localization	28	618	0.045	Biological Process	0.00834683	0.0551394
GO:0050776	regulation of immune response	31	704	0.044	Biological Process	0.00842212	0.0555809
GO:0007017	microtubule-based process	35	821	0.043	Biological Process	0.0085809	0.056572
GO:0071219	cellular response to molecule of bacterial origin	10	148	0.068	Biological Process	0.00865207	0.0569841
GO:0008625	extrinsic apoptotic signaling pathway via death domain receptors	6	64	0.094	Biological Process	0.00874611	0.0574882
GO:0035019	somatic stem cell population maintenance	6	64	0.094	Biological Process	0.00874611	0.0574882
GO:0035107	appendage morphogenesis	14	244	0.057	Biological Process	0.00879948	0.0577812
GO:0018210	peptidyl-threonine modification	9	126	0.071	Biological Process	0.00881698	0.0578383
GO:0002042	cell migration involved in sprouting angiogenesis	5	46	0.109	Biological Process	0.00885512	0.0579728
GO:0014911	positive regulation of smooth muscle cell migration	5	46	0.109	Biological Process	0.00885512	0.0579728
GO:0098858	actin-based cell projection	11	185	0.059	Cellular Component	0.0130379	0.0587456
GO:0048644	muscle organ morphogenesis	7	84	0.083	Biological Process	0.00900025	0.0588643
GO:0050731	positive regulation of peptidyl-tyrosine phosphorylation	10	149	0.067	Biological Process	0.00905127	0.0591392
GO:0034504	protein localization to nucleus	19	374	0.051	Biological Process	0.00908042	0.0592707
GO:0006469	negative regulation of protein kinase activity	14	245	0.057	Biological Process	0.00910306	0.0593595
GO:0001822	kidney development	16	296	0.054	Biological Process	0.00920371	0.0596485
GO:0001967	suckling behavior	3	16	0.188	Biological Process	0.00921953	0.0596485
GO:0008078	mesodermal cell migration	3	16	0.188	Biological Process	0.00921953	0.0596485
GO:0014016	neuroblast differentiation	3	16	0.188	Biological Process	0.00921953	0.0596485
GO:0090330	regulation of platelet aggregation	3	16	0.188	Biological Process	0.00921953	0.0596485
GO:0007026	negative regulation of microtubule depolymerization	4	30	0.133	Biological Process	0.00922904	0.0596485
GO:0046716	muscle cell cellular homeostasis	4	30	0.133	Biological Process	0.00922904	0.0596485
GO:0070884	regulation of calcineurin-NFAT signaling cascade	4	30	0.133	Biological Process	0.00922904	0.0596485
GO:1902622	regulation of neutrophil migration	4	30	0.133	Biological Process	0.00922904	0.0596485
GO:0051648	vesicle localization	17	322	0.053	Biological Process	0.00923995	0.0596603
GO:0050921	positive regulation of chemotaxis	9	127	0.071	Biological Process	0.009263	0.0597504
GO:0005790	smooth endoplasmic reticulum	4	34	0.118	Cellular Component	0.0133865	0.0599713
GO:0043565	sequence-specific DNA binding	48	1198	0.04	Molecular Function	0.00540476	0.0603895
GO:0032555	purine ribonucleotide binding	90	2534	0.036	Molecular Function	0.00542387	0.0603895
GO:0032602	chemokine production	6	65	0.092	Biological Process	0.00941487	0.0606706
GO:0002262	myeloid cell homeostasis	10	150	0.067	Biological Process	0.00946442	0.0609301
GO:0050848	regulation of calcium-mediated signaling	7	85	0.082	Biological Process	0.00957945	0.0615408
GO:2001023	regulation of response to drug	7	85	0.082	Biological Process	0.00957945	0.0615408
GO:0071345	cellular response to cytokine stimulus	34	798	0.043	Biological Process	0.00958736	0.0615408
GO:0060079	excitatory postsynaptic potential	8	106	0.075	Biological Process	0.00964104	0.0617647
GO:1904589	regulation of protein import	8	106	0.075	Biological Process	0.00964104	0.0617647
GO:0006911	phagocytosis, engulfment	5	47	0.106	Biological Process	0.00968772	0.0620033
GO:0043200	response to amino acid	9	128	0.07	Biological Process	0.00972588	0.0621869
GO:0044421	extracellular region part	46	1208	0.038	Cellular Component	0.0141712	0.0623208
GO:0002116	semaphorin receptor complex	2	7	0.286	Cellular Component	0.0143083	0.0623208
GO:0016600	flotillin complex	2	7	0.286	Cellular Component	0.0143083	0.0623208
GO:0043219	lateral loop	2	7	0.286	Cellular Component	0.0143083	0.0623208
GO:0043256	laminin complex	2	7	0.286	Cellular Component	0.0143083	0.0623208
GO:0033002	muscle cell proliferation	11	174	0.063	Biological Process	0.00976592	0.0623823
GO:0023061	signal release	22	458	0.048	Biological Process	0.00978873	0.0624673
GO:0035639	purine ribonucleoside triphosphate binding	88	2473	0.036	Molecular Function	0.00569437	0.0627542
GO:0055065	metal ion homeostasis	26	570	0.046	Biological Process	0.00996014	0.0634995
GO:0070997	neuron death	18	351	0.051	Biological Process	0.00998571	0.0636008
GO:0016772	transferase activity, transferring phosphorus-containing groups	58	1513	0.038	Molecular Function	0.00585768	0.063902
GO:0019932	second-messenger-mediated signaling	17	325	0.052	Biological Process	0.0100716	0.0640793
GO:0009896	positive regulation of catabolic process	21	432	0.049	Biological Process	0.0101027	0.0640793
GO:0006357	regulation of transcription from RNA polymerase II promoter	83	2325	0.036	Biological Process	0.0101099	0.0640793
GO:0002011	morphogenesis of an epithelial sheet	6	66	0.091	Biological Process	0.0101193	0.0640793
GO:0003208	cardiac ventricle morphogenesis	6	66	0.091	Biological Process	0.0101193	0.0640793
GO:0035418	protein localization to synapse	6	66	0.091	Biological Process	0.0101193	0.0640793
GO:0043086	negative regulation of catalytic activity	33	772	0.043	Biological Process	0.0101542	0.064238
GO:0031965	nuclear membrane	15	292	0.051	Cellular Component	0.0148426	0.0642905
GO:0060041	retina development in camera-type eye	12	199	0.06	Biological Process	0.0101885	0.0643931
GO:0005540	hyaluronic acid binding	4	27	0.148	Molecular Function	0.00597465	0.0645262
GO:0017076	purine nucleotide binding	90	2544	0.035	Molecular Function	0.00603706	0.0645547
GO:0031331	positive regulation of cellular catabolic process	19	379	0.05	Biological Process	0.0103626	0.065149
GO:0042987	amyloid precursor protein catabolic process	4	31	0.129	Biological Process	0.0103675	0.065149
GO:0048384	retinoic acid receptor signaling pathway	4	31	0.129	Biological Process	0.0103675	0.065149
GO:0051491	positive regulation of filopodium assembly	4	31	0.129	Biological Process	0.0103675	0.065149
GO:0090598	male anatomical structure morphogenesis	4	31	0.129	Biological Process	0.0103675	0.065149
GO:0097120	receptor localization to synapse	4	31	0.129	Biological Process	0.0103675	0.065149
GO:0004112	cyclic-nucleotide phosphodiesterase activity	5	43	0.116	Molecular Function	0.00623737	0.0660427
GO:0042734	presynaptic membrane	7	95	0.074	Cellular Component	0.0153556	0.0661471
GO:0010799	regulation of peptidyl-threonine phosphorylation	5	48	0.104	Biological Process	0.0105726	0.066374
GO:0032844	regulation of homeostatic process	20	407	0.049	Biological Process	0.0106519	0.066395
GO:0045667	regulation of osteoblast differentiation	8	108	0.074	Biological Process	0.010729	0.066395
GO:0046883	regulation of hormone secretion	14	250	0.056	Biological Process	0.0107469	0.066395
GO:0030833	regulation of actin filament polymerization	10	153	0.065	Biological Process	0.0107906	0.066395
GO:0046822	regulation of nucleocytoplasmic transport	10	153	0.065	Biological Process	0.0107906	0.066395
GO:1900180	regulation of protein localization to nucleus	10	153	0.065	Biological Process	0.0107906	0.066395
GO:0000820	regulation of glutamine family amino acid metabolic process	2	6	0.333	Biological Process	0.0108157	0.066395
GO:0021553	olfactory nerve development	2	6	0.333	Biological Process	0.0108157	0.066395
GO:0021960	anterior commissure morphogenesis	2	6	0.333	Biological Process	0.0108157	0.066395
GO:0035153	epithelial cell type specification, open tracheal system	2	6	0.333	Biological Process	0.0108157	0.066395
GO:0038089	positive regulation of cell migration by vascular endothelial growth factor signaling pathway	2	6	0.333	Biological Process	0.0108157	0.066395
GO:0042117	monocyte activation	2	6	0.333	Biological Process	0.0108157	0.066395
GO:0048170	positive regulation of long-term neuronal synaptic plasticity	2	6	0.333	Biological Process	0.0108157	0.066395
GO:0061643	chemorepulsion of axon	2	6	0.333	Biological Process	0.0108157	0.066395
GO:0071455	cellular response to hyperoxia	2	6	0.333	Biological Process	0.0108157	0.066395
GO:0071922	regulation of cohesin localization to chromatin	2	6	0.333	Biological Process	0.0108157	0.066395
GO:0072257	metanephric nephron tubule epithelial cell differentiation	2	6	0.333	Biological Process	0.0108157	0.066395
GO:0072307	regulation of metanephric nephron tubule epithelial cell differentiation	2	6	0.333	Biological Process	0.0108157	0.066395
GO:0097278	complement-dependent cytotoxicity	2	6	0.333	Biological Process	0.0108157	0.066395
GO:1902285	semaphorin-plexin signaling pathway involved in neuron projection guidance	2	6	0.333	Biological Process	0.0108157	0.066395
GO:1902959	regulation of aspartic-type endopeptidase activity involved in amyloid precursor protein catabolic process	2	6	0.333	Biological Process	0.0108157	0.066395
GO:2000809	positive regulation of synaptic vesicle clustering	2	6	0.333	Biological Process	0.0108157	0.066395
GO:2001013	epithelial cell proliferation involved in renal tubule morphogenesis	2	6	0.333	Biological Process	0.0108157	0.066395
GO:1903409	reactive oxygen species biosynthetic process	7	87	0.08	Biological Process	0.0108188	0.066395
GO:0031347	regulation of defense response	26	574	0.045	Biological Process	0.0108285	0.066395
GO:0005539	glycosaminoglycan binding	13	214	0.061	Molecular Function	0.00636779	0.066769
GO:0098771	inorganic ion homeostasis	29	660	0.044	Biological Process	0.0109203	0.0667785
GO:0001780	neutrophil homeostasis	3	17	0.176	Biological Process	0.0109666	0.0667785
GO:0030949	positive regulation of vascular endothelial growth factor receptor signaling pathway	3	17	0.176	Biological Process	0.0109666	0.0667785
GO:0043584	nose development	3	17	0.176	Biological Process	0.0109666	0.0667785
GO:0060055	angiogenesis involved in wound healing	3	17	0.176	Biological Process	0.0109666	0.0667785
GO:1900746	regulation of vascular endothelial growth factor signaling pathway	3	17	0.176	Biological Process	0.0109666	0.0667785
GO:2000696	regulation of epithelial cell differentiation involved in kidney development	3	17	0.176	Biological Process	0.0109666	0.0667785
GO:0048864	stem cell development	12	201	0.06	Biological Process	0.0109723	0.0667785
GO:0009628	response to abiotic stimulus	51	1319	0.039	Biological Process	0.0109869	0.0668055
GO:0005902	microvillus	6	74	0.081	Cellular Component	0.0156943	0.0672367
GO:0032550	purine ribonucleoside binding	88	2486	0.035	Molecular Function	0.00654771	0.0677453
GO:0001883	purine nucleoside binding	88	2487	0.035	Molecular Function	0.0066177	0.0677453
GO:0008081	phosphoric diester hydrolase activity	8	101	0.079	Molecular Function	0.00664908	0.0677453
GO:0022408	negative regulation of cell-cell adhesion	9	131	0.069	Biological Process	0.0112195	0.0681568
GO:0032549	ribonucleoside binding	88	2489	0.035	Molecular Function	0.00675961	0.0682278
GO:0051051	negative regulation of transport	22	464	0.047	Biological Process	0.0112648	0.0683689
GO:0048592	eye morphogenesis	15	277	0.054	Biological Process	0.0112852	0.068425
GO:0031329	regulation of cellular catabolic process	33	778	0.042	Biological Process	0.0112949	0.068425
GO:0030554	adenyl nucleotide binding	82	2296	0.036	Molecular Function	0.00700427	0.0687141
GO:0004614	phosphoglucomutase activity	2	5	0.4	Molecular Function	0.0071259	0.0687141
GO:0008966	phosphoglucosamine mutase activity	2	5	0.4	Molecular Function	0.0071259	0.0687141
GO:0042609	CD4 receptor binding	2	5	0.4	Molecular Function	0.0071259	0.0687141
GO:0001882	nucleoside binding	88	2494	0.035	Molecular Function	0.0071259	0.0687141
GO:0042578	phosphoric ester hydrolase activity	24	508	0.047	Molecular Function	0.0072336	0.0691353
GO:0035196	production of miRNAs involved in gene silencing by miRNA	5	49	0.102	Biological Process	0.0115111	0.0693647
GO:0045599	negative regulation of fat cell differentiation	5	49	0.102	Biological Process	0.0115111	0.0693647
GO:0045806	negative regulation of endocytosis	5	49	0.102	Biological Process	0.0115111	0.0693647
GO:0046326	positive regulation of glucose import	5	49	0.102	Biological Process	0.0115111	0.0693647
GO:2001238	positive regulation of extrinsic apoptotic signaling pathway	5	49	0.102	Biological Process	0.0115111	0.0693647
GO:0051091	positive regulation of sequence-specific DNA binding transcription factor activity	13	227	0.057	Biological Process	0.0115133	0.0693647
GO:0004115	3',5'-cyclic-AMP phosphodiesterase activity	3	15	0.2	Molecular Function	0.00732502	0.0693949
GO:0030947	regulation of vascular endothelial growth factor receptor signaling pathway	4	32	0.125	Biological Process	0.0115931	0.0697176
GO:0035116	embryonic hindlimb morphogenesis	4	32	0.125	Biological Process	0.0115931	0.0697176
GO:0005509	calcium ion binding	31	709	0.044	Molecular Function	0.0074655	0.0701108
GO:0010977	negative regulation of neuron projection development	10	155	0.065	Biological Process	0.0117501	0.0704895
GO:0045834	positive regulation of lipid metabolic process	9	132	0.068	Biological Process	0.0117536	0.0704895
GO:0097529	myeloid leukocyte migration	9	132	0.068	Biological Process	0.0117536	0.0704895
GO:0043491	protein kinase B signaling	12	203	0.059	Biological Process	0.0118018	0.0707142
GO:0061326	renal tubule development	8	110	0.073	Biological Process	0.0119052	0.0712684
GO:0070325	lipoprotein particle receptor binding	4	29	0.138	Molecular Function	0.00774471	0.0721059
GO:0046323	glucose import	7	89	0.079	Biological Process	0.0121707	0.0727916
GO:1903530	regulation of secretion by cell	29	666	0.044	Biological Process	0.0122418	0.0731504
GO:0032874	positive regulation of stress-activated MAPK cascade	10	156	0.064	Biological Process	0.0122534	0.073153
GO:0000187	activation of MAPK activity	9	133	0.068	Biological Process	0.0123065	0.0733371
GO:0050880	regulation of blood vessel size	9	133	0.068	Biological Process	0.0123065	0.0733371
GO:0019722	calcium-mediated signaling	11	180	0.061	Biological Process	0.0123762	0.0736853
GO:0003151	outflow tract morphogenesis	6	69	0.087	Biological Process	0.0124564	0.0740291
GO:0015914	phospholipid transport	6	69	0.087	Biological Process	0.0124564	0.0740291
GO:0003229	ventricular cardiac muscle tissue development	5	50	0.1	Biological Process	0.0125048	0.074049
GO:0035307	positive regulation of protein dephosphorylation	5	50	0.1	Biological Process	0.0125048	0.074049
GO:0048016	inositol phosphate-mediated signaling	5	50	0.1	Biological Process	0.0125048	0.074049
GO:0048538	thymus development	5	50	0.1	Biological Process	0.0125048	0.074049
GO:0072009	nephron epithelium development	8	111	0.072	Biological Process	0.0125276	0.0741171
GO:0032271	regulation of protein polymerization	12	205	0.059	Biological Process	0.0126788	0.0749442
GO:0051147	regulation of muscle cell differentiation	11	181	0.061	Biological Process	0.0128584	0.0751495
GO:0097530	granulocyte migration	7	90	0.078	Biological Process	0.0128905	0.0751495
GO:0001783	B cell apoptotic process	3	18	0.167	Biological Process	0.0128916	0.0751495
GO:0003215	cardiac right ventricle morphogenesis	3	18	0.167	Biological Process	0.0128916	0.0751495
GO:0006925	inflammatory cell apoptotic process	3	18	0.167	Biological Process	0.0128916	0.0751495
GO:0009214	cyclic nucleotide catabolic process	3	18	0.167	Biological Process	0.0128916	0.0751495
GO:0021783	preganglionic parasympathetic fiber development	3	18	0.167	Biological Process	0.0128916	0.0751495
GO:0032331	negative regulation of chondrocyte differentiation	3	18	0.167	Biological Process	0.0128916	0.0751495
GO:0048261	negative regulation of receptor-mediated endocytosis	3	18	0.167	Biological Process	0.0128916	0.0751495
GO:0051043	regulation of membrane protein ectodomain proteolysis	3	18	0.167	Biological Process	0.0128916	0.0751495
GO:0090023	positive regulation of neutrophil chemotaxis	3	18	0.167	Biological Process	0.0128916	0.0751495
GO:0097090	presynaptic membrane organization	3	18	0.167	Biological Process	0.0128916	0.0751495
GO:2000370	positive regulation of clathrin-mediated endocytosis	3	18	0.167	Biological Process	0.0128916	0.0751495
GO:0030212	hyaluronan metabolic process	4	33	0.121	Biological Process	0.0129079	0.0751495
GO:0033144	negative regulation of intracellular steroid hormone receptor signaling pathway	4	33	0.121	Biological Process	0.0129079	0.0751495
GO:0061614	pri-miRNA transcription from RNA polymerase II promoter	4	33	0.121	Biological Process	0.0129079	0.0751495
GO:1903115	regulation of actin filament-based movement	4	33	0.121	Biological Process	0.0129079	0.0751495
GO:0043025	neuronal cell body	26	611	0.043	Cellular Component	0.0176902	0.0753754
GO:0030666	endocytic vesicle membrane	8	121	0.066	Cellular Component	0.0180896	0.0766609
GO:0001786	phosphatidylserine binding	5	46	0.109	Molecular Function	0.00830733	0.076683
GO:0050890	cognition	17	335	0.051	Biological Process	0.0132818	0.0772578
GO:0005955	calcineurin complex	2	8	0.25	Cellular Component	0.0187354	0.0773443
GO:0030877	beta-catenin destruction complex	2	8	0.25	Cellular Component	0.0187354	0.0773443
GO:0035748	myelin sheath abaxonal region	2	8	0.25	Cellular Component	0.0187354	0.0773443
GO:0045180	basal cortex	2	8	0.25	Cellular Component	0.0187354	0.0773443
GO:0090544	BAF-type complex	3	21	0.143	Cellular Component	0.0187442	0.0773443
GO:0036465	synaptic vesicle recycling	6	70	0.086	Biological Process	0.0133132	0.077372
GO:0007611	learning or memory	16	309	0.052	Biological Process	0.0134507	0.0780333
GO:0009914	hormone transport	16	309	0.052	Biological Process	0.0134507	0.0780333
GO:0001837	epithelial to mesenchymal transition	9	135	0.067	Biological Process	0.0134702	0.0780772
GO:0010008	endosome membrane	19	412	0.046	Cellular Component	0.0190253	0.0780933
GO:0003170	heart valve development	5	51	0.098	Biological Process	0.013555	0.0783618
GO:0035306	positive regulation of dephosphorylation	5	51	0.098	Biological Process	0.013555	0.0783618
GO:0050766	positive regulation of phagocytosis	5	51	0.098	Biological Process	0.013555	0.0783618
GO:0046777	protein autophosphorylation	13	232	0.056	Biological Process	0.0136077	0.0785969
GO:1901184	regulation of ERBB signaling pathway	7	91	0.077	Biological Process	0.0136403	0.0787163
GO:0009886	post-embryonic morphogenesis	10	159	0.063	Biological Process	0.0138609	0.0799192
GO:0051019	mitogen-activated protein kinase binding	4	30	0.133	Molecular Function	0.00874603	0.0800484
GO:0005161	platelet-derived growth factor receptor binding	3	16	0.188	Molecular Function	0.00883391	0.0801733
GO:0042470	melanosome	7	100	0.07	Cellular Component	0.0198324	0.0805625
GO:0048770	pigment granule	7	100	0.07	Cellular Component	0.0198324	0.0805625
GO:0051726	regulation of cell cycle	46	1183	0.039	Biological Process	0.0140324	0.080837
GO:0008593	regulation of Notch signaling pathway	9	136	0.066	Biological Process	0.0140817	0.080979
GO:0051592	response to calcium ion	9	136	0.066	Biological Process	0.0140817	0.080979
GO:0021872	forebrain generation of neurons	6	71	0.085	Biological Process	0.0142103	0.0815697
GO:0060415	muscle tissue morphogenesis	6	71	0.085	Biological Process	0.0142103	0.0815697
GO:0051650	establishment of vesicle localization	16	311	0.051	Biological Process	0.0142217	0.0815697
GO:0046982	protein heterodimerization activity	24	518	0.046	Molecular Function	0.0090815	0.0817335
GO:0007413	axonal fasciculation	4	34	0.118	Biological Process	0.0143141	0.0818859
GO:0031114	regulation of microtubule depolymerization	4	34	0.118	Biological Process	0.0143141	0.0818859
GO:0043030	regulation of macrophage activation	4	34	0.118	Biological Process	0.0143141	0.0818859
GO:0051348	negative regulation of transferase activity	17	338	0.05	Biological Process	0.0143871	0.0822314
GO:0035335	peptidyl-tyrosine dephosphorylation	7	92	0.076	Biological Process	0.0144209	0.0822644
GO:0050772	positive regulation of axonogenesis	7	92	0.076	Biological Process	0.0144209	0.0822644
GO:1903035	negative regulation of response to wounding	10	160	0.062	Biological Process	0.0144304	0.0822644
GO:0032559	adenyl ribonucleotide binding	81	2289	0.035	Molecular Function	0.00923199	0.0824012
GO:0055007	cardiac muscle cell differentiation	8	114	0.07	Biological Process	0.0145382	0.0828073
GO:0050775	positive regulation of dendrite morphogenesis	5	52	0.096	Biological Process	0.0146631	0.0829384
GO:0002274	myeloid leukocyte activation	21	448	0.047	Biological Process	0.0147093	0.0829384
GO:0048675	axon extension	9	137	0.066	Biological Process	0.0147135	0.0829384
GO:0003223	ventricular compact myocardium morphogenesis	2	7	0.286	Biological Process	0.014864	0.0829384
GO:0033029	regulation of neutrophil apoptotic process	2	7	0.286	Biological Process	0.014864	0.0829384
GO:0033034	positive regulation of myeloid cell apoptotic process	2	7	0.286	Biological Process	0.014864	0.0829384
GO:0035983	response to trichostatin A	2	7	0.286	Biological Process	0.014864	0.0829384
GO:0035984	cellular response to trichostatin A	2	7	0.286	Biological Process	0.014864	0.0829384
GO:0038180	nerve growth factor signaling pathway	2	7	0.286	Biological Process	0.014864	0.0829384
GO:0042694	muscle cell fate specification	2	7	0.286	Biological Process	0.014864	0.0829384
GO:0051176	positive regulation of sulfur metabolic process	2	7	0.286	Biological Process	0.014864	0.0829384
GO:0071638	negative regulation of monocyte chemotactic protein-1 production	2	7	0.286	Biological Process	0.014864	0.0829384
GO:0090156	cellular sphingolipid homeostasis	2	7	0.286	Biological Process	0.014864	0.0829384
GO:0098903	regulation of membrane repolarization during action potential	2	7	0.286	Biological Process	0.014864	0.0829384
GO:1901631	positive regulation of presynaptic membrane organization	2	7	0.286	Biological Process	0.014864	0.0829384
GO:1902548	negative regulation of cellular response to vascular endothelial growth factor stimulus	2	7	0.286	Biological Process	0.014864	0.0829384
GO:1903242	regulation of cardiac muscle hypertrophy in response to stress	2	7	0.286	Biological Process	0.014864	0.0829384
GO:1904778	positive regulation of protein localization to cell cortex	2	7	0.286	Biological Process	0.014864	0.0829384
GO:1904796	regulation of core promoter binding	2	7	0.286	Biological Process	0.014864	0.0829384
GO:1990791	dorsal root ganglion development	2	7	0.286	Biological Process	0.014864	0.0829384
GO:2000096	positive regulation of Wnt signaling pathway, planar cell polarity pathway	2	7	0.286	Biological Process	0.014864	0.0829384
GO:2000653	regulation of genetic imprinting	2	7	0.286	Biological Process	0.014864	0.0829384
GO:2000794	regulation of epithelial cell proliferation involved in lung morphogenesis	2	7	0.286	Biological Process	0.014864	0.0829384
GO:2001016	positive regulation of skeletal muscle cell differentiation	2	7	0.286	Biological Process	0.014864	0.0829384
GO:0035886	vascular smooth muscle cell differentiation	3	19	0.158	Biological Process	0.0149972	0.0832571
GO:0060252	positive regulation of glial cell proliferation	3	19	0.158	Biological Process	0.0149972	0.0832571
GO:0071624	positive regulation of granulocyte chemotaxis	3	19	0.158	Biological Process	0.0149972	0.0832571
GO:0071875	adrenergic receptor signaling pathway	3	19	0.158	Biological Process	0.0149972	0.0832571
GO:0072215	regulation of metanephros development	3	19	0.158	Biological Process	0.0149972	0.0832571
GO:0090050	positive regulation of cell migration involved in sprouting angiogenesis	3	19	0.158	Biological Process	0.0149972	0.0832571
GO:0048871	multicellular organismal homeostasis	16	313	0.051	Biological Process	0.0150266	0.0833498
GO:0014909	smooth muscle cell migration	6	72	0.083	Biological Process	0.0151487	0.0838154
GO:1903426	regulation of reactive oxygen species biosynthetic process	6	72	0.083	Biological Process	0.0151487	0.0838154
GO:2000106	regulation of leukocyte apoptotic process	6	72	0.083	Biological Process	0.0151487	0.0838154
GO:0072080	nephron tubule development	7	93	0.075	Biological Process	0.0152329	0.0842103
GO:0099565	chemical synaptic transmission, postsynaptic	8	115	0.07	Biological Process	0.0152578	0.0842767
GO:0072089	stem cell proliferation	11	186	0.059	Biological Process	0.0154863	0.0854673
GO:0097038	perinuclear endoplasmic reticulum	3	22	0.136	Cellular Component	0.0212725	0.0859672
GO:0021884	forebrain neuron development	4	35	0.114	Biological Process	0.0158137	0.0871278
GO:2000036	regulation of stem cell population maintenance	4	35	0.114	Biological Process	0.0158137	0.0871278
GO:0010828	positive regulation of glucose transport	5	53	0.094	Biological Process	0.0158302	0.0871456
GO:0030518	intracellular steroid hormone receptor signaling pathway	9	139	0.065	Biological Process	0.0160395	0.0881729
GO:0030278	regulation of ossification	11	187	0.059	Biological Process	0.016057	0.0881729
GO:0090276	regulation of peptide hormone secretion	11	187	0.059	Biological Process	0.016057	0.0881729
GO:0036094	small molecule binding	110	3264	0.034	Molecular Function	0.0102187	0.089387
GO:0005524	ATP binding	79	2234	0.035	Molecular Function	0.0103107	0.089387
GO:0017034	Rap guanyl-nucleotide exchange factor activity	2	6	0.333	Molecular Function	0.0104953	0.089387
GO:0045159	myosin II binding	2	6	0.333	Molecular Function	0.0104953	0.089387
GO:0047238	glucuronosyl-N-acetylgalactosaminyl-proteoglycan 4-beta-N-acetylgalactosaminyltransferase activity	2	6	0.333	Molecular Function	0.0104953	0.089387
GO:0004697	protein kinase C activity	3	17	0.176	Molecular Function	0.0105113	0.089387
GO:0031396	regulation of protein ubiquitination	17	343	0.05	Biological Process	0.0163876	0.0899127
GO:0009749	response to glucose	11	188	0.059	Biological Process	0.0166434	0.0912403
GO:0046530	photoreceptor cell differentiation	9	140	0.064	Biological Process	0.0167344	0.0916625
GO:1903320	regulation of protein modification by small protein conjugation or removal	18	371	0.049	Biological Process	0.0167603	0.0917254
GO:0032526	response to retinoic acid	8	117	0.068	Biological Process	0.0167738	0.0917254
GO:0030003	cellular cation homeostasis	25	568	0.044	Biological Process	0.0170207	0.0929985
GO:0045453	bone resorption	5	54	0.093	Biological Process	0.0170576	0.0931227
GO:0051649	establishment of localization in cell	109	3236	0.034	Biological Process	0.0170724	0.0931261
GO:0016028	rhabdomere	2	9	0.222	Cellular Component	0.023657	0.0936721
GO:0031089	platelet dense granule lumen	2	9	0.222	Cellular Component	0.023657	0.0936721
GO:0044327	dendritic spine head	2	9	0.222	Cellular Component	0.023657	0.0936721
GO:1990907	beta-catenin-TCF complex	2	9	0.222	Cellular Component	0.023657	0.0936721
GO:0050920	regulation of chemotaxis	11	189	0.058	Biological Process	0.0172456	0.0938192
GO:0014829	vascular smooth muscle contraction	3	20	0.15	Biological Process	0.0172851	0.0938192
GO:0048745	smooth muscle tissue development	3	20	0.15	Biological Process	0.0172851	0.0938192
GO:0072574	hepatocyte proliferation	3	20	0.15	Biological Process	0.0172851	0.0938192
GO:0072575	epithelial cell proliferation involved in liver morphogenesis	3	20	0.15	Biological Process	0.0172851	0.0938192
GO:1903077	negative regulation of protein localization to plasma membrane	3	20	0.15	Biological Process	0.0172851	0.0938192
GO:0000289	nuclear-transcribed mRNA poly(A) tail shortening	4	36	0.111	Biological Process	0.0174084	0.0942547
GO:0007223	Wnt signaling pathway, calcium modulating pathway	4	36	0.111	Biological Process	0.0174084	0.0942547
GO:0016601	Rac protein signal transduction	4	36	0.111	Biological Process	0.0174084	0.0942547
GO:0031941	filamentous actin	3	23	0.13	Cellular Component	0.023978	0.0942647
GO:0030427	site of polarized growth	12	229	0.052	Cellular Component	0.0240471	0.0942647
GO:0014013	regulation of gliogenesis	8	118	0.068	Biological Process	0.0175712	0.0950578
GO:0009612	response to mechanical stimulus	12	215	0.056	Biological Process	0.0178335	0.0963976
GO:0021782	glial cell development	7	96	0.073	Biological Process	0.0178634	0.0964006
GO:0050864	regulation of B cell activation	7	96	0.073	Biological Process	0.0178634	0.0964006
GO:0005771	multivesicular body	4	41	0.098	Cellular Component	0.0251932	0.0977797
GO:0035577	azurophil granule membrane	4	41	0.098	Cellular Component	0.0251932	0.0977797
GO:0035150	regulation of tube size	9	142	0.063	Biological Process	0.0181899	0.0980016
GO:0048015	phosphatidylinositol-mediated signaling	9	142	0.063	Biological Process	0.0181899	0.0980016
GO:0006887	exocytosis	29	688	0.042	Biological Process	0.0182384	0.0981437
GO:0097305	response to alcohol	22	486	0.045	Biological Process	0.0182705	0.0981437
GO:0014068	positive regulation of phosphatidylinositol 3-kinase signaling	5	55	0.091	Biological Process	0.0183465	0.0981437
GO:0021517	ventral spinal cord development	5	55	0.091	Biological Process	0.0183465	0.0981437
GO:0042307	positive regulation of protein import into nucleus	5	55	0.091	Biological Process	0.0183465	0.0981437
GO:0046622	positive regulation of organ growth	5	55	0.091	Biological Process	0.0183465	0.0981437
GO:0050885	neuromuscular process controlling balance	5	55	0.091	Biological Process	0.0183465	0.0981437
GO:0060350	endochondral bone morphogenesis	5	55	0.091	Biological Process	0.0183465	0.0981437
GO:0008543	fibroblast growth factor receptor signaling pathway	8	119	0.067	Biological Process	0.0183954	0.0981437
GO:0014065	phosphatidylinositol 3-kinase signaling	8	119	0.067	Biological Process	0.0183954	0.0981437
GO:0048563	post-embryonic organ morphogenesis	8	119	0.067	Biological Process	0.0183954	0.0981437
GO:0051092	positive regulation of NF-kappaB transcription factor activity	8	119	0.067	Biological Process	0.0183954	0.0981437
GO:0030217	T cell differentiation	12	216	0.056	Biological Process	0.0184245	0.098219
GO:0043198	dendritic shaft	5	61	0.082	Cellular Component	0.0254461	0.0982747
GO:0055037	recycling endosome	9	154	0.058	Cellular Component	0.0258713	0.0994269
GO:0030856	regulation of epithelial cell differentiation	9	143	0.063	Biological Process	0.0189512	0.100782
GO:0035113	embryonic appendage morphogenesis	9	143	0.063	Biological Process	0.0189512	0.100782
GO:0050866	negative regulation of cell activation	9	143	0.063	Biological Process	0.0189512	0.100782
GO:0034622	cellular macromolecular complex assembly	47	1237	0.038	Biological Process	0.0190771	0.101014
GO:0001941	postsynaptic membrane organization	4	37	0.108	Biological Process	0.0190998	0.101014
GO:0007049	cell cycle	73	2064	0.035	Biological Process	0.0191688	0.101014
GO:0050764	regulation of phagocytosis	6	76	0.079	Biological Process	0.0193319	0.101014
GO:0001781	neutrophil apoptotic process	2	8	0.25	Biological Process	0.0194559	0.101014
GO:0001955	blood vessel maturation	2	8	0.25	Biological Process	0.0194559	0.101014
GO:0002002	regulation of angiotensin levels in blood	2	8	0.25	Biological Process	0.0194559	0.101014
GO:0007171	activation of transmembrane receptor protein tyrosine kinase activity	2	8	0.25	Biological Process	0.0194559	0.101014
GO:0007419	ventral cord development	2	8	0.25	Biological Process	0.0194559	0.101014
GO:0007509	mesoderm migration involved in gastrulation	2	8	0.25	Biological Process	0.0194559	0.101014
GO:0010612	regulation of cardiac muscle adaptation	2	8	0.25	Biological Process	0.0194559	0.101014
GO:0010835	regulation of protein ADP-ribosylation	2	8	0.25	Biological Process	0.0194559	0.101014
GO:0030240	skeletal muscle thin filament assembly	2	8	0.25	Biological Process	0.0194559	0.101014
GO:0031155	regulation of fruiting body development	2	8	0.25	Biological Process	0.0194559	0.101014
GO:0031156	regulation of sorocarp development	2	8	0.25	Biological Process	0.0194559	0.101014
GO:0034983	peptidyl-lysine deacetylation	2	8	0.25	Biological Process	0.0194559	0.101014
GO:0046533	negative regulation of photoreceptor cell differentiation	2	8	0.25	Biological Process	0.0194559	0.101014
GO:0061551	trigeminal ganglion development	2	8	0.25	Biological Process	0.0194559	0.101014
GO:0070257	positive regulation of mucus secretion	2	8	0.25	Biological Process	0.0194559	0.101014
GO:0071896	protein localization to adherens junction	2	8	0.25	Biological Process	0.0194559	0.101014
GO:0072033	renal vesicle formation	2	8	0.25	Biological Process	0.0194559	0.101014
GO:0075260	regulation of spore-bearing organ development	2	8	0.25	Biological Process	0.0194559	0.101014
GO:1900272	negative regulation of long-term synaptic potentiation	2	8	0.25	Biological Process	0.0194559	0.101014
GO:1903664	regulation of asexual reproduction	2	8	0.25	Biological Process	0.0194559	0.101014
GO:1904776	regulation of protein localization to cell cortex	2	8	0.25	Biological Process	0.0194559	0.101014
GO:1990535	neuron projection maintenance	2	8	0.25	Biological Process	0.0194559	0.101014
GO:1990868	response to chemokine	2	8	0.25	Biological Process	0.0194559	0.101014
GO:1990869	cellular response to chemokine	2	8	0.25	Biological Process	0.0194559	0.101014
GO:2000169	regulation of peptidyl-cysteine S-nitrosylation	2	8	0.25	Biological Process	0.0194559	0.101014
GO:2001054	negative regulation of mesenchymal cell apoptotic process	2	8	0.25	Biological Process	0.0194559	0.101014
GO:0016197	endosomal transport	15	296	0.051	Biological Process	0.0194914	0.101039
GO:0046879	hormone secretion	15	296	0.051	Biological Process	0.0194914	0.101039
GO:0005640	nuclear outer membrane	3	24	0.125	Cellular Component	0.0268605	0.10114
GO:0016327	apicolateral plasma membrane	3	24	0.125	Cellular Component	0.0268605	0.10114
GO:0005607	laminin-2 complex	1	1	1	Cellular Component	0.027349	0.10114
GO:0005926	connecting hemi-adherens junction	1	1	1	Cellular Component	0.027349	0.10114
GO:0009431	bacterial-type flagellum basal body, MS ring	1	1	1	Cellular Component	0.027349	0.10114
GO:0016027	inaD signaling complex	1	1	1	Cellular Component	0.027349	0.10114
GO:0035693	NOS2-CD74 complex	1	1	1	Cellular Component	0.027349	0.10114
GO:0043257	laminin-8 complex	1	1	1	Cellular Component	0.027349	0.10114
GO:0045669	positive regulation of osteoblast differentiation	5	56	0.089	Biological Process	0.019698	0.101375
GO:0071322	cellular response to carbohydrate stimulus	9	144	0.062	Biological Process	0.0197353	0.101375
GO:0006606	protein import into nucleus	14	270	0.052	Biological Process	0.0197503	0.101375
GO:0044744	protein targeting to nucleus	14	270	0.052	Biological Process	0.0197503	0.101375
GO:0070588	calcium ion transmembrane transport	14	270	0.052	Biological Process	0.0197503	0.101375
GO:1902593	single-organism nuclear import	14	270	0.052	Biological Process	0.0197503	0.101375
GO:0034205	beta-amyloid formation	3	21	0.143	Biological Process	0.0197567	0.101375
GO:0045730	respiratory burst	3	21	0.143	Biological Process	0.0197567	0.101375
GO:0048486	parasympathetic nervous system development	3	21	0.143	Biological Process	0.0197567	0.101375
GO:0050855	regulation of B cell receptor signaling pathway	3	21	0.143	Biological Process	0.0197567	0.101375
GO:0061003	positive regulation of dendritic spine morphogenesis	3	21	0.143	Biological Process	0.0197567	0.101375
GO:1904376	negative regulation of protein localization to cell periphery	3	21	0.143	Biological Process	0.0197567	0.101375
GO:1990709	presynaptic active zone organization	3	21	0.143	Biological Process	0.0197567	0.101375
GO:0006355	regulation of transcription, DNA-templated	118	3556	0.033	Biological Process	0.0198327	0.101685
GO:0071216	cellular response to biotic stimulus	10	169	0.059	Biological Process	0.0203697	0.104357
GO:0002028	regulation of sodium ion transport	6	77	0.078	Biological Process	0.0204892	0.104634
GO:0042475	odontogenesis of dentin-containing tooth	6	77	0.078	Biological Process	0.0204892	0.104634
GO:0071621	granulocyte chemotaxis	6	77	0.078	Biological Process	0.0204892	0.104634
GO:0009746	response to hexose	11	194	0.057	Biological Process	0.0205034	0.104634
GO:0048569	post-embryonic organ development	11	194	0.057	Biological Process	0.0205034	0.104634
GO:1903533	regulation of protein targeting	9	145	0.062	Biological Process	0.0205427	0.104753
GO:0071383	cellular response to steroid hormone stimulus	15	298	0.05	Biological Process	0.0205667	0.104795
GO:0044708	single-organism behavior	25	578	0.043	Biological Process	0.0206001	0.104883
GO:0030141	secretory granule	24	579	0.041	Cellular Component	0.028942	0.105905
GO:0031092	platelet alpha granule membrane	2	10	0.2	Cellular Component	0.0290429	0.105905
GO:0071141	SMAD protein complex	2	10	0.2	Cellular Component	0.0290429	0.105905
GO:0021955	central nervous system neuron axonogenesis	4	38	0.105	Biological Process	0.0208894	0.10611
GO:0033173	calcineurin-NFAT signaling cascade	4	38	0.105	Biological Process	0.0208894	0.10611
GO:0034405	response to fluid shear stress	4	38	0.105	Biological Process	0.0208894	0.10611
GO:0008361	regulation of cell size	12	220	0.055	Biological Process	0.020936	0.106264
GO:0060078	regulation of postsynaptic membrane potential	8	122	0.066	Biological Process	0.0210339	0.106679
GO:0010633	negative regulation of epithelial cell migration	5	57	0.088	Biological Process	0.0211131	0.106751
GO:0051155	positive regulation of striated muscle cell differentiation	5	57	0.088	Biological Process	0.0211131	0.106751
GO:0060071	Wnt signaling pathway, planar cell polarity pathway	5	57	0.088	Biological Process	0.0211131	0.106751
GO:0060976	coronary vasculature development	5	57	0.088	Biological Process	0.0211131	0.106751
GO:0099513	polymeric cytoskeletal fiber	25	610	0.041	Cellular Component	0.0294381	0.106849
GO:0052548	regulation of endopeptidase activity	16	326	0.049	Biological Process	0.0211529	0.10687
GO:0042113	B cell activation	11	195	0.056	Biological Process	0.021206	0.107056
GO:1990752	microtubule end	3	25	0.12	Cellular Component	0.0299196	0.108096
GO:0010565	regulation of cellular ketone metabolic process	8	123	0.065	Biological Process	0.02197	0.110828
GO:0044706	multi-multicellular organism process	15	301	0.05	Biological Process	0.0222633	0.1122
GO:0003081	regulation of systemic arterial blood pressure by renin-angiotensin	3	22	0.136	Biological Process	0.0224126	0.1122
GO:0006434	seryl-tRNA aminoacylation	3	22	0.136	Biological Process	0.0224126	0.1122
GO:0050926	regulation of positive chemotaxis	3	22	0.136	Biological Process	0.0224126	0.1122
GO:0050927	positive regulation of positive chemotaxis	3	22	0.136	Biological Process	0.0224126	0.1122
GO:0061037	negative regulation of cartilage development	3	22	0.136	Biological Process	0.0224126	0.1122
GO:0061548	ganglion development	3	22	0.136	Biological Process	0.0224126	0.1122
GO:0071498	cellular response to fluid shear stress	3	22	0.136	Biological Process	0.0224126	0.1122
GO:1902991	regulation of amyloid precursor protein catabolic process	3	22	0.136	Biological Process	0.0224126	0.1122
GO:2000406	positive regulation of T cell migration	3	22	0.136	Biological Process	0.0224126	0.1122
GO:0018991	oviposition	5	58	0.086	Biological Process	0.0225929	0.112417
GO:0030866	cortical actin cytoskeleton organization	5	58	0.086	Biological Process	0.0225929	0.112417
GO:0031050	dsRNA fragmentation	5	58	0.086	Biological Process	0.0225929	0.112417
GO:0051145	smooth muscle cell differentiation	5	58	0.086	Biological Process	0.0225929	0.112417
GO:0060997	dendritic spine morphogenesis	5	58	0.086	Biological Process	0.0225929	0.112417
GO:0070918	production of small RNA involved in gene silencing by RNA	5	58	0.086	Biological Process	0.0225929	0.112417
GO:1903078	positive regulation of protein localization to plasma membrane	5	58	0.086	Biological Process	0.0225929	0.112417
GO:1904591	positive regulation of protein import	5	58	0.086	Biological Process	0.0225929	0.112417
GO:0097306	cellular response to alcohol	11	197	0.056	Biological Process	0.022664	0.112686
GO:0010718	positive regulation of epithelial to mesenchymal transition	4	39	0.103	Biological Process	0.0227785	0.113084
GO:0035162	embryonic hemopoiesis	4	39	0.103	Biological Process	0.0227785	0.113084
GO:1903506	regulation of nucleic acid-templated transcription	118	3574	0.033	Biological Process	0.0228277	0.113243
GO:0002687	positive regulation of leukocyte migration	7	101	0.069	Biological Process	0.0229314	0.113471
GO:0003279	cardiac septum development	7	101	0.069	Biological Process	0.0229314	0.113471
GO:1903510	mucopolysaccharide metabolic process	7	101	0.069	Biological Process	0.0229314	0.113471
GO:0060291	long-term synaptic potentiation	6	79	0.076	Biological Process	0.0229427	0.113471
GO:0050796	regulation of insulin secretion	9	148	0.061	Biological Process	0.0231074	0.114199
GO:0070615	nucleosome-dependent ATPase activity	4	34	0.118	Molecular Function	0.0135833	0.114519
GO:0005080	protein kinase C binding	5	52	0.096	Molecular Function	0.0137847	0.114519
GO:0005548	phospholipid transporter activity	5	52	0.096	Molecular Function	0.0137847	0.114519
GO:0004721	phosphoprotein phosphatase activity	11	186	0.059	Molecular Function	0.0139314	0.114586
GO:0044325	ion channel binding	8	115	0.07	Molecular Function	0.0140049	0.114586
GO:0034284	response to monosaccharide	11	198	0.056	Biological Process	0.0234199	0.115657
GO:0007444	imaginal disc development	10	173	0.058	Biological Process	0.0235154	0.116041
GO:2001141	regulation of RNA biosynthetic process	118	3578	0.033	Biological Process	0.0235415	0.116083
GO:0070925	organelle assembly	33	823	0.04	Biological Process	0.0235984	0.116276
GO:0051861	glycolipid binding	3	19	0.158	Molecular Function	0.0143837	0.1168
GO:0043235	receptor complex	13	267	0.049	Cellular Component	0.0326157	0.117297
GO:0090596	sensory organ morphogenesis	18	386	0.047	Biological Process	0.0238569	0.117462
GO:0051480	regulation of cytosolic calcium ion concentration	14	277	0.051	Biological Process	0.0239735	0.117947
GO:0030330	DNA damage response, signal transduction by p53 class mediator	7	102	0.069	Biological Process	0.0240527	0.11816
GO:0038061	NIK/NF-kappaB signaling	7	102	0.069	Biological Process	0.0240527	0.11816
GO:0006893	Golgi to plasma membrane transport	5	59	0.085	Biological Process	0.0241383	0.118404
GO:0031646	positive regulation of neurological system process	5	59	0.085	Biological Process	0.0241383	0.118404
GO:0050877	neurological system process	48	1288	0.037	Biological Process	0.0244048	0.119268
GO:0002903	negative regulation of B cell apoptotic process	2	9	0.222	Biological Process	0.0245578	0.119268
GO:0021612	facial nerve structural organization	2	9	0.222	Biological Process	0.0245578	0.119268
GO:0045059	positive thymic T cell selection	2	9	0.222	Biological Process	0.0245578	0.119268
GO:0060177	regulation of angiotensin metabolic process	2	9	0.222	Biological Process	0.0245578	0.119268
GO:0060297	regulation of sarcomere organization	2	9	0.222	Biological Process	0.0245578	0.119268
GO:0060502	epithelial cell proliferation involved in lung morphogenesis	2	9	0.222	Biological Process	0.0245578	0.119268
GO:0060982	coronary artery morphogenesis	2	9	0.222	Biological Process	0.0245578	0.119268
GO:0061549	sympathetic ganglion development	2	9	0.222	Biological Process	0.0245578	0.119268
GO:0071921	cohesin localization to chromatin	2	9	0.222	Biological Process	0.0245578	0.119268
GO:0097119	postsynaptic density protein 95 clustering	2	9	0.222	Biological Process	0.0245578	0.119268
GO:2000643	positive regulation of early endosome to late endosome transport	2	9	0.222	Biological Process	0.0245578	0.119268
GO:2001214	positive regulation of vasculogenesis	2	9	0.222	Biological Process	0.0245578	0.119268
GO:0043254	regulation of protein complex assembly	21	472	0.044	Biological Process	0.0245686	0.119268
GO:2000401	regulation of lymphocyte migration	4	40	0.1	Biological Process	0.0247683	0.119704
GO:2000649	regulation of sodium ion transmembrane transporter activity	4	40	0.1	Biological Process	0.0247683	0.119704
GO:2001025	positive regulation of response to drug	4	40	0.1	Biological Process	0.0247683	0.119704
GO:0051090	regulation of sequence-specific DNA binding transcription factor activity	17	360	0.047	Biological Process	0.0248359	0.119704
GO:0055080	cation homeostasis	27	647	0.042	Biological Process	0.0248419	0.119704
GO:0006366	transcription from RNA polymerase II promoter	84	2451	0.034	Biological Process	0.0249245	0.119704
GO:0071333	cellular response to glucose stimulus	8	126	0.063	Biological Process	0.0249546	0.119704
GO:0007063	regulation of sister chromatid cohesion	3	23	0.13	Biological Process	0.0252531	0.119704
GO:0022416	chaeta development	3	23	0.13	Biological Process	0.0252531	0.119704
GO:0045138	nematode male tail tip morphogenesis	3	23	0.13	Biological Process	0.0252531	0.119704
GO:0048643	positive regulation of skeletal muscle tissue development	3	23	0.13	Biological Process	0.0252531	0.119704
GO:0071599	otic vesicle development	3	23	0.13	Biological Process	0.0252531	0.119704
GO:1901798	positive regulation of signal transduction by p53 class mediator	3	23	0.13	Biological Process	0.0252531	0.119704
GO:2000647	negative regulation of stem cell proliferation	3	23	0.13	Biological Process	0.0252531	0.119704
GO:0032642	regulation of chemokine production	5	60	0.083	Biological Process	0.0257501	0.119704
GO:1901224	positive regulation of NIK/NF-kappaB signaling	5	60	0.083	Biological Process	0.0257501	0.119704
GO:1904035	regulation of epithelial cell apoptotic process	5	60	0.083	Biological Process	0.0257501	0.119704
GO:1903522	regulation of blood circulation	12	227	0.053	Biological Process	0.0259303	0.119704
GO:0045934	negative regulation of nucleobase-containing compound metabolic process	56	1547	0.036	Biological Process	0.0260817	0.119704
GO:0071453	cellular response to oxygen levels	10	176	0.057	Biological Process	0.0260948	0.119704
GO:0008344	adult locomotory behavior	7	104	0.067	Biological Process	0.0264071	0.119704
GO:0040014	regulation of multicellular organism growth	7	104	0.067	Biological Process	0.0264071	0.119704
GO:0035282	segmentation	11	202	0.054	Biological Process	0.0266284	0.119704
GO:0042593	glucose homeostasis	12	228	0.053	Biological Process	0.0267092	0.119704
GO:0007617	mating behavior	4	41	0.098	Biological Process	0.0268598	0.119704
GO:0010559	regulation of glycoprotein biosynthetic process	4	41	0.098	Biological Process	0.0268598	0.119704
GO:0010596	negative regulation of endothelial cell migration	4	41	0.098	Biological Process	0.0268598	0.119704
GO:0060043	regulation of cardiac muscle cell proliferation	4	41	0.098	Biological Process	0.0268598	0.119704
GO:0061001	regulation of dendritic spine morphogenesis	4	41	0.098	Biological Process	0.0268598	0.119704
GO:0060840	artery development	6	82	0.073	Biological Process	0.0269812	0.119704
GO:0061333	renal tubule morphogenesis	6	82	0.073	Biological Process	0.0269812	0.119704
GO:0051896	regulation of protein kinase B signaling	10	177	0.056	Biological Process	0.0269979	0.119704
GO:0002695	negative regulation of leukocyte activation	8	128	0.062	Biological Process	0.0270951	0.119704
GO:0071331	cellular response to hexose stimulus	8	128	0.062	Biological Process	0.0270951	0.119704
GO:0019229	regulation of vasoconstriction	5	61	0.082	Biological Process	0.0274292	0.119704
GO:0055008	cardiac muscle tissue morphogenesis	5	61	0.082	Biological Process	0.0274292	0.119704
GO:0071241	cellular response to inorganic substance	11	203	0.054	Biological Process	0.0274779	0.119704
GO:0097237	cellular response to toxic substance	11	203	0.054	Biological Process	0.0274779	0.119704
GO:0061041	regulation of wound healing	7	105	0.067	Biological Process	0.0276413	0.119704
GO:0070838	divalent metal ion transport	21	478	0.044	Biological Process	0.0276855	0.119704
GO:0051252	regulation of RNA metabolic process	123	3769	0.033	Biological Process	0.0277402	0.119704
GO:0030178	negative regulation of Wnt signaling pathway	9	153	0.059	Biological Process	0.0278777	0.119704
GO:0001519	peptide amidation	1	1	1	Biological Process	0.0279	0.119704
GO:0002038	positive regulation of L-glutamate transport	1	1	1	Biological Process	0.0279	0.119704
GO:0002109	maturation of SSU-rRNA from tricistronic rRNA transcript (SSU-rRNA, LSU-rRNA,5S)	1	1	1	Biological Process	0.0279	0.119704
GO:0002194	hepatocyte cell migration	1	1	1	Biological Process	0.0279	0.119704
GO:0002774	Fc receptor mediated inhibitory signaling pathway	1	1	1	Biological Process	0.0279	0.119704
GO:0003138	primary heart field specification	1	1	1	Biological Process	0.0279	0.119704
GO:0003172	sinoatrial valve development	1	1	1	Biological Process	0.0279	0.119704
GO:0003185	sinoatrial valve morphogenesis	1	1	1	Biological Process	0.0279	0.119704
GO:0003226	right ventricular compact myocardium morphogenesis	1	1	1	Biological Process	0.0279	0.119704
GO:0003363	lamellipodium assembly involved in ameboidal cell migration	1	1	1	Biological Process	0.0279	0.119704
GO:0006214	thymidine catabolic process	1	1	1	Biological Process	0.0279	0.119704
GO:0007225	patched ligand maturation	1	1	1	Biological Process	0.0279	0.119704
GO:0007305	vitelline membrane formation involved in chorion-containing eggshell formation	1	1	1	Biological Process	0.0279	0.119704
GO:0008377	light-induced release of internally sequestered calcium ion	1	1	1	Biological Process	0.0279	0.119704
GO:0009567	double fertilization forming a zygote and endosperm	1	1	1	Biological Process	0.0279	0.119704
GO:0010052	guard cell differentiation	1	1	1	Biological Process	0.0279	0.119704
GO:0010103	stomatal complex morphogenesis	1	1	1	Biological Process	0.0279	0.119704
GO:0010377	guard cell fate commitment	1	1	1	Biological Process	0.0279	0.119704
GO:0010814	substance P catabolic process	1	1	1	Biological Process	0.0279	0.119704
GO:0010816	calcitonin catabolic process	1	1	1	Biological Process	0.0279	0.119704
GO:0016243	regulation of autophagosome size	1	1	1	Biological Process	0.0279	0.119704
GO:0016340	calcium-dependent cell-matrix adhesion	1	1	1	Biological Process	0.0279	0.119704
GO:0018032	protein amidation	1	1	1	Biological Process	0.0279	0.119704
GO:0021793	chemorepulsion of branchiomotor axon	1	1	1	Biological Process	0.0279	0.119704
GO:0021816	extension of a leading process involved in cell motility in cerebral cortex radial glia guided migration	1	1	1	Biological Process	0.0279	0.119704
GO:0021870	Cajal-Retzius cell differentiation	1	1	1	Biological Process	0.0279	0.119704
GO:0022619	generative cell differentiation	1	1	1	Biological Process	0.0279	0.119704
GO:0030654	beta-lactam antibiotic biosynthetic process	1	1	1	Biological Process	0.0279	0.119704
GO:0031286	negative regulation of sorocarp stalk cell differentiation	1	1	1	Biological Process	0.0279	0.119704
GO:0032707	negative regulation of interleukin-23 production	1	1	1	Biological Process	0.0279	0.119704
GO:0033241	regulation of cellular amine catabolic process	1	1	1	Biological Process	0.0279	0.119704
GO:0033242	negative regulation of cellular amine catabolic process	1	1	1	Biological Process	0.0279	0.119704
GO:0033244	regulation of penicillin metabolic process	1	1	1	Biological Process	0.0279	0.119704
GO:0033246	positive regulation of penicillin metabolic process	1	1	1	Biological Process	0.0279	0.119704
GO:0033484	nitric oxide homeostasis	1	1	1	Biological Process	0.0279	0.119704
GO:0033575	protein glycosylation at cell surface	1	1	1	Biological Process	0.0279	0.119704
GO:0033580	protein galactosylation at cell surface	1	1	1	Biological Process	0.0279	0.119704
GO:0034373	intermediate-density lipoprotein particle remodeling	1	1	1	Biological Process	0.0279	0.119704
GO:0034959	endothelin maturation	1	1	1	Biological Process	0.0279	0.119704
GO:0035122	embryonic medial fin morphogenesis	1	1	1	Biological Process	0.0279	0.119704
GO:0035124	embryonic caudal fin morphogenesis	1	1	1	Biological Process	0.0279	0.119704
GO:0035156	fusion cell fate specification	1	1	1	Biological Process	0.0279	0.119704
GO:0035157	negative regulation of fusion cell fate specification	1	1	1	Biological Process	0.0279	0.119704
GO:0035202	tracheal pit formation in open tracheal system	1	1	1	Biological Process	0.0279	0.119704
GO:0035638	signal maturation	1	1	1	Biological Process	0.0279	0.119704
GO:0035691	macrophage migration inhibitory factor signaling pathway	1	1	1	Biological Process	0.0279	0.119704
GO:0036337	Fas signaling pathway	1	1	1	Biological Process	0.0279	0.119704
GO:0039521	suppression by virus of host autophagy	1	1	1	Biological Process	0.0279	0.119704
GO:0042318	penicillin biosynthetic process	1	1	1	Biological Process	0.0279	0.119704
GO:0042672	retinal cone cell fate specification	1	1	1	Biological Process	0.0279	0.119704
GO:0042673	regulation of retinal cone cell fate specification	1	1	1	Biological Process	0.0279	0.119704
GO:0043158	heterocyst differentiation	1	1	1	Biological Process	0.0279	0.119704
GO:0043938	positive regulation of sporulation	1	1	1	Biological Process	0.0279	0.119704
GO:0045501	regulation of sevenless signaling pathway	1	1	1	Biological Process	0.0279	0.119704
GO:0045677	negative regulation of R7 cell differentiation	1	1	1	Biological Process	0.0279	0.119704
GO:0045771	negative regulation of autophagosome size	1	1	1	Biological Process	0.0279	0.119704
GO:0045849	negative regulation of nurse cell apoptotic process	1	1	1	Biological Process	0.0279	0.119704
GO:0045873	negative regulation of sevenless signaling pathway	1	1	1	Biological Process	0.0279	0.119704
GO:0045881	positive regulation of sporulation resulting in formation of a cellular spore	1	1	1	Biological Process	0.0279	0.119704
GO:0046673	negative regulation of compound eye retinal cell programmed cell death	1	1	1	Biological Process	0.0279	0.119704
GO:0046814	coreceptor-mediated virion attachment to host cell	1	1	1	Biological Process	0.0279	0.119704
GO:0048693	regulation of collateral sprouting of injured axon	1	1	1	Biological Process	0.0279	0.119704
GO:0048694	positive regulation of collateral sprouting of injured axon	1	1	1	Biological Process	0.0279	0.119704
GO:0048734	proboscis morphogenesis	1	1	1	Biological Process	0.0279	0.119704
GO:0051089	constitutive protein ectodomain proteolysis	1	1	1	Biological Process	0.0279	0.119704
GO:0052097	interspecies quorum sensing	1	1	1	Biological Process	0.0279	0.119704
GO:0052106	quorum sensing involved in interaction with host	1	1	1	Biological Process	0.0279	0.119704
GO:0055046	microgametogenesis	1	1	1	Biological Process	0.0279	0.119704
GO:0055060	asymmetric neuroblast division resulting in ganglion mother cell formation	1	1	1	Biological Process	0.0279	0.119704
GO:0055095	lipoprotein particle mediated signaling	1	1	1	Biological Process	0.0279	0.119704
GO:0055096	low-density lipoprotein particle mediated signaling	1	1	1	Biological Process	0.0279	0.119704
GO:0060222	regulation of retinal cone cell fate commitment	1	1	1	Biological Process	0.0279	0.119704
GO:0060233	oenocyte delamination	1	1	1	Biological Process	0.0279	0.119704
GO:0060399	positive regulation of growth hormone receptor signaling pathway	1	1	1	Biological Process	0.0279	0.119704
GO:0060414	aorta smooth muscle tissue morphogenesis	1	1	1	Biological Process	0.0279	0.119704
GO:0060731	positive regulation of intestinal epithelial structure maintenance	1	1	1	Biological Process	0.0279	0.119704
GO:0060855	venous endothelial cell migration involved in lymph vessel development	1	1	1	Biological Process	0.0279	0.119704
GO:0061114	branching involved in pancreas morphogenesis	1	1	1	Biological Process	0.0279	0.119704
GO:0061412	positive regulation of transcription from RNA polymerase II promoter in response to amino acid starvation	1	1	1	Biological Process	0.0279	0.119704
GO:0070177	contractile vacuole discharge	1	1	1	Biological Process	0.0279	0.119704
GO:0070668	positive regulation of mast cell proliferation	1	1	1	Biological Process	0.0279	0.119704
GO:0070715	sodium-dependent organic cation transport	1	1	1	Biological Process	0.0279	0.119704
GO:0072339	cellular lactam biosynthetic process	1	1	1	Biological Process	0.0279	0.119704
GO:0072749	cellular response to cytochalasin B	1	1	1	Biological Process	0.0279	0.119704
GO:0075262	negative regulation of spore-bearing organ development	1	1	1	Biological Process	0.0279	0.119704
GO:0090425	acinar cell differentiation	1	1	1	Biological Process	0.0279	0.119704
GO:0090667	cell chemotaxis to vascular endothelial growth factor	1	1	1	Biological Process	0.0279	0.119704
GO:0090668	endothelial cell chemotaxis to vascular endothelial growth factor	1	1	1	Biological Process	0.0279	0.119704
GO:0097699	vascular endothelial cell response to fluid shear stress	1	1	1	Biological Process	0.0279	0.119704
GO:0098736	negative regulation of the force of heart contraction	1	1	1	Biological Process	0.0279	0.119704
GO:0098746	fast, calcium ion-dependent exocytosis of neurotransmitter	1	1	1	Biological Process	0.0279	0.119704
GO:1900081	regulation of arginine catabolic process	1	1	1	Biological Process	0.0279	0.119704
GO:1900082	negative regulation of arginine catabolic process	1	1	1	Biological Process	0.0279	0.119704
GO:1900169	regulation of glucocorticoid mediated signaling pathway	1	1	1	Biological Process	0.0279	0.119704
GO:1900196	regulation of penicillin biosynthetic process	1	1	1	Biological Process	0.0279	0.119704
GO:1900198	positive regulation of penicillin biosynthetic process	1	1	1	Biological Process	0.0279	0.119704
GO:1901048	transforming growth factor beta receptor signaling pathway involved in regulation of multicellular organism growth	1	1	1	Biological Process	0.0279	0.119704
GO:1901328	response to cytochalasin B	1	1	1	Biological Process	0.0279	0.119704
GO:1901350	cell-cell signaling involved in cell-cell junction organization	1	1	1	Biological Process	0.0279	0.119704
GO:1902044	regulation of Fas signaling pathway	1	1	1	Biological Process	0.0279	0.119704
GO:1902076	regulation of lateral motor column neuron migration	1	1	1	Biological Process	0.0279	0.119704
GO:1902078	positive regulation of lateral motor column neuron migration	1	1	1	Biological Process	0.0279	0.119704
GO:1902203	negative regulation of hepatocyte growth factor receptor signaling pathway	1	1	1	Biological Process	0.0279	0.119704
GO:1902962	regulation of metalloendopeptidase activity involved in amyloid precursor protein catabolic process	1	1	1	Biological Process	0.0279	0.119704
GO:1902963	negative regulation of metalloendopeptidase activity involved in amyloid precursor protein catabolic process	1	1	1	Biological Process	0.0279	0.119704
GO:1903248	regulation of citrulline biosynthetic process	1	1	1	Biological Process	0.0279	0.119704
GO:1903249	negative regulation of citrulline biosynthetic process	1	1	1	Biological Process	0.0279	0.119704
GO:1903353	regulation of nucleus organization	1	1	1	Biological Process	0.0279	0.119704
GO:1903610	regulation of calcium-dependent ATPase activity	1	1	1	Biological Process	0.0279	0.119704
GO:1903611	negative regulation of calcium-dependent ATPase activity	1	1	1	Biological Process	0.0279	0.119704
GO:1903661	positive regulation of complement-dependent cytotoxicity	1	1	1	Biological Process	0.0279	0.119704
GO:1903667	regulation of chemorepellent activity	1	1	1	Biological Process	0.0279	0.119704
GO:1903669	positive regulation of chemorepellent activity	1	1	1	Biological Process	0.0279	0.119704
GO:1903762	positive regulation of voltage-gated potassium channel activity involved in ventricular cardiac muscle cell action potential repolarization	1	1	1	Biological Process	0.0279	0.119704
GO:1903866	palisade mesophyll development	1	1	1	Biological Process	0.0279	0.119704
GO:1903947	positive regulation of ventricular cardiac muscle cell action potential	1	1	1	Biological Process	0.0279	0.119704
GO:1904235	regulation of substrate-dependent cell migration, cell attachment to substrate	1	1	1	Biological Process	0.0279	0.119704
GO:1904237	positive regulation of substrate-dependent cell migration, cell attachment to substrate	1	1	1	Biological Process	0.0279	0.119704
GO:1904328	regulation of myofibroblast contraction	1	1	1	Biological Process	0.0279	0.119704
GO:1904499	regulation of chromatin-mediated maintenance of transcription	1	1	1	Biological Process	0.0279	0.119704
GO:1904501	positive regulation of chromatin-mediated maintenance of transcription	1	1	1	Biological Process	0.0279	0.119704
GO:1904695	positive regulation of vascular smooth muscle contraction	1	1	1	Biological Process	0.0279	0.119704
GO:1904793	regulation of euchromatin binding	1	1	1	Biological Process	0.0279	0.119704
GO:1904797	negative regulation of core promoter binding	1	1	1	Biological Process	0.0279	0.119704
GO:1904987	regulation of endothelial cell activation	1	1	1	Biological Process	0.0279	0.119704
GO:1904988	negative regulation of endothelial cell activation	1	1	1	Biological Process	0.0279	0.119704
GO:1990764	myofibroblast contraction	1	1	1	Biological Process	0.0279	0.119704
GO:2000283	negative regulation of cellular amino acid biosynthetic process	1	1	1	Biological Process	0.0279	0.119704
GO:2000759	regulation of N-terminal peptidyl-lysine acetylation	1	1	1	Biological Process	0.0279	0.119704
GO:2000761	positive regulation of N-terminal peptidyl-lysine acetylation	1	1	1	Biological Process	0.0279	0.119704
GO:2000795	negative regulation of epithelial cell proliferation involved in lung morphogenesis	1	1	1	Biological Process	0.0279	0.119704
GO:2000979	positive regulation of forebrain neuron differentiation	1	1	1	Biological Process	0.0279	0.119704
GO:2001029	regulation of cellular glucuronidation	1	1	1	Biological Process	0.0279	0.119704
GO:2001031	positive regulation of cellular glucuronidation	1	1	1	Biological Process	0.0279	0.119704
GO:2001112	regulation of cellular response to hepatocyte growth factor stimulus	1	1	1	Biological Process	0.0279	0.119704
GO:2001113	negative regulation of cellular response to hepatocyte growth factor stimulus	1	1	1	Biological Process	0.0279	0.119704
GO:0070555	response to interleukin-1	8	129	0.062	Biological Process	0.0282117	0.120226
GO:0071236	cellular response to antibiotic	8	129	0.062	Biological Process	0.0282117	0.120226
GO:0071326	cellular response to monosaccharide stimulus	8	129	0.062	Biological Process	0.0282117	0.120226
GO:0001919	regulation of receptor recycling	3	24	0.125	Biological Process	0.0282776	0.120226
GO:0010172	embryonic body morphogenesis	3	24	0.125	Biological Process	0.0282776	0.120226
GO:0010575	positive regulation of vascular endothelial growth factor production	3	24	0.125	Biological Process	0.0282776	0.120226
GO:0014046	dopamine secretion	3	24	0.125	Biological Process	0.0282776	0.120226
GO:0014059	regulation of dopamine secretion	3	24	0.125	Biological Process	0.0282776	0.120226
GO:0033032	regulation of myeloid cell apoptotic process	3	24	0.125	Biological Process	0.0282776	0.120226
GO:0050690	regulation of defense response to virus by virus	3	24	0.125	Biological Process	0.0282776	0.120226
GO:0060479	lung cell differentiation	3	24	0.125	Biological Process	0.0282776	0.120226
GO:1902042	negative regulation of extrinsic apoptotic signaling pathway via death domain receptors	3	24	0.125	Biological Process	0.0282776	0.120226
GO:2000108	positive regulation of leukocyte apoptotic process	3	24	0.125	Biological Process	0.0282776	0.120226
GO:2000679	positive regulation of transcription regulatory region DNA binding	3	24	0.125	Biological Process	0.0282776	0.120226
GO:0014812	muscle cell migration	6	83	0.072	Biological Process	0.0284254	0.120698
GO:0021954	central nervous system neuron development	6	83	0.072	Biological Process	0.0284254	0.120698
GO:0008376	acetylgalactosaminyltransferase activity	4	35	0.114	Molecular Function	0.0150113	0.120986
GO:0031334	positive regulation of protein complex assembly	13	257	0.051	Biological Process	0.0287386	0.121949
GO:0051170	nuclear import	14	284	0.049	Biological Process	0.0288361	0.122195
GO:0048732	gland development	22	509	0.043	Biological Process	0.0288476	0.122195
GO:0030324	lung development	10	179	0.056	Biological Process	0.0288709	0.122195
GO:2000736	regulation of stem cell differentiation	10	179	0.056	Biological Process	0.0288709	0.122195
GO:0070665	positive regulation of leukocyte proliferation	7	106	0.066	Biological Process	0.028914	0.122299
GO:0007059	chromosome segregation	38	990	0.038	Biological Process	0.0289451	0.122351
GO:0031111	negative regulation of microtubule polymerization or depolymerization	4	42	0.095	Biological Process	0.0290538	0.122574
GO:0035137	hindlimb morphogenesis	4	42	0.095	Biological Process	0.0290538	0.122574
GO:0055010	ventricular cardiac muscle tissue morphogenesis	4	42	0.095	Biological Process	0.0290538	0.122574
GO:0033500	carbohydrate homeostasis	12	231	0.052	Biological Process	0.0291481	0.122619
GO:0021879	forebrain neuron differentiation	5	62	0.081	Biological Process	0.0291764	0.122619
GO:0033077	T cell differentiation in thymus	5	62	0.081	Biological Process	0.0291764	0.122619
GO:0045747	positive regulation of Notch signaling pathway	5	62	0.081	Biological Process	0.0291764	0.122619
GO:0051057	positive regulation of small GTPase mediated signal transduction	5	62	0.081	Biological Process	0.0291764	0.122619
GO:0071594	thymocyte aggregation	5	62	0.081	Biological Process	0.0291764	0.122619
GO:0051048	negative regulation of secretion	11	205	0.054	Biological Process	0.0292351	0.122787
GO:0097060	synaptic membrane	15	325	0.046	Cellular Component	0.0343931	0.123124
GO:0009617	response to bacterium	23	539	0.043	Biological Process	0.0293418	0.123157
GO:0031974	membrane-enclosed lumen	142	4543	0.031	Cellular Component	0.0347046	0.123675
GO:0003407	neural retina development	6	84	0.071	Biological Process	0.0299196	0.124903
GO:0010171	body morphogenesis	6	84	0.071	Biological Process	0.0299196	0.124903
GO:0051965	positive regulation of synapse assembly	6	84	0.071	Biological Process	0.0299196	0.124903
GO:0001649	osteoblast differentiation	9	155	0.058	Biological Process	0.0299667	0.124903
GO:0003211	cardiac ventricle formation	2	10	0.2	Biological Process	0.0301379	0.124903
GO:0007400	neuroblast fate determination	2	10	0.2	Biological Process	0.0301379	0.124903
GO:0016188	synaptic vesicle maturation	2	10	0.2	Biological Process	0.0301379	0.124903
GO:0016199	axon midline choice point recognition	2	10	0.2	Biological Process	0.0301379	0.124903
GO:0019568	arabinose catabolic process	2	10	0.2	Biological Process	0.0301379	0.124903
GO:0021800	cerebral cortex tangential migration	2	10	0.2	Biological Process	0.0301379	0.124903
GO:0036089	cleavage furrow formation	2	10	0.2	Biological Process	0.0301379	0.124903
GO:0045906	negative regulation of vasoconstriction	2	10	0.2	Biological Process	0.0301379	0.124903
GO:0060768	regulation of epithelial cell proliferation involved in prostate gland development	2	10	0.2	Biological Process	0.0301379	0.124903
GO:0070255	regulation of mucus secretion	2	10	0.2	Biological Process	0.0301379	0.124903
GO:0071803	positive regulation of podosome assembly	2	10	0.2	Biological Process	0.0301379	0.124903
GO:0072102	glomerulus morphogenesis	2	10	0.2	Biological Process	0.0301379	0.124903
GO:0090394	negative regulation of excitatory postsynaptic potential	2	10	0.2	Biological Process	0.0301379	0.124903
GO:0090557	establishment of endothelial intestinal barrier	2	10	0.2	Biological Process	0.0301379	0.124903
GO:0097284	hepatocyte apoptotic process	2	10	0.2	Biological Process	0.0301379	0.124903
GO:2000807	regulation of synaptic vesicle clustering	2	10	0.2	Biological Process	0.0301379	0.124903
GO:0097190	apoptotic signaling pathway	23	541	0.043	Biological Process	0.0304263	0.126019
GO:0051101	regulation of DNA binding	8	131	0.061	Biological Process	0.0305397	0.126409
GO:0044297	cell body	27	683	0.04	Cellular Component	0.035845	0.12716
GO:0030971	receptor tyrosine kinase binding	6	74	0.081	Molecular Function	0.0160006	0.127179
GO:0015631	tubulin binding	18	375	0.048	Molecular Function	0.0160152	0.127179
GO:0044304	main axon	5	67	0.075	Cellular Component	0.0362315	0.127401
GO:0008305	integrin complex	3	27	0.111	Cellular Component	0.0365628	0.127401
GO:0015627	type II protein secretion system complex	3	27	0.111	Cellular Component	0.0365628	0.127401
GO:0090543	Flemming body	3	27	0.111	Cellular Component	0.0365628	0.127401
GO:0048565	digestive tract development	10	181	0.055	Biological Process	0.0308343	0.127548
GO:0010676	positive regulation of cellular carbohydrate metabolic process	5	63	0.079	Biological Process	0.0309923	0.128121
GO:0032386	regulation of intracellular transport	22	513	0.043	Biological Process	0.0310848	0.128423
GO:0015085	calcium ion transmembrane transporter activity	10	166	0.06	Molecular Function	0.0165231	0.128493
GO:0004812	aminoacyl-tRNA ligase activity	7	96	0.073	Molecular Function	0.0165375	0.128493
GO:0005200	structural constituent of cytoskeleton	7	96	0.073	Molecular Function	0.0165375	0.128493
GO:0038083	peptidyl-tyrosine autophosphorylation	4	43	0.093	Biological Process	0.031351	0.129024
GO:2001222	regulation of neuron migration	4	43	0.093	Biological Process	0.031351	0.129024
GO:0031110	regulation of microtubule polymerization or depolymerization	6	85	0.071	Biological Process	0.0314644	0.129024
GO:0042058	regulation of epidermal growth factor receptor signaling pathway	6	85	0.071	Biological Process	0.0314644	0.129024
GO:0051952	regulation of amine transport	6	85	0.071	Biological Process	0.0314644	0.129024
GO:0006929	substrate-dependent cell migration	3	25	0.12	Biological Process	0.0314855	0.129024
GO:0010543	regulation of platelet activation	3	25	0.12	Biological Process	0.0314855	0.129024
GO:0046532	regulation of photoreceptor cell differentiation	3	25	0.12	Biological Process	0.0314855	0.129024
GO:0048865	stem cell fate commitment	3	25	0.12	Biological Process	0.0314855	0.129024
GO:0090022	regulation of neutrophil chemotaxis	3	25	0.12	Biological Process	0.0314855	0.129024
GO:1902893	regulation of pri-miRNA transcription from RNA polymerase II promoter	3	25	0.12	Biological Process	0.0314855	0.129024
GO:1903427	negative regulation of reactive oxygen species biosynthetic process	3	25	0.12	Biological Process	0.0314855	0.129024
GO:2000050	regulation of non-canonical Wnt signaling pathway	3	25	0.12	Biological Process	0.0314855	0.129024
GO:0000281	mitotic cytokinesis	7	108	0.065	Biological Process	0.0315771	0.129319
GO:0008643	carbohydrate transport	15	315	0.048	Biological Process	0.0316046	0.12935
GO:0009755	hormone-mediated signaling pathway	12	234	0.051	Biological Process	0.0317442	0.129676
GO:0045732	positive regulation of protein catabolic process	12	234	0.051	Biological Process	0.0317442	0.129676
GO:0048707	instar larval or pupal morphogenesis	8	132	0.061	Biological Process	0.0317517	0.129676
GO:2000112	regulation of cellular macromolecule biosynthetic process	130	4026	0.032	Biological Process	0.0317629	0.129676
GO:0006470	protein dephosphorylation	17	371	0.046	Biological Process	0.0318363	0.129895
GO:0003205	cardiac chamber development	9	157	0.057	Biological Process	0.0321627	0.131145
GO:0031349	positive regulation of defense response	15	316	0.047	Biological Process	0.0323673	0.131897
GO:0048365	Rac GTPase binding	5	55	0.091	Molecular Function	0.0172653	0.133189
GO:0044440	endosomal part	19	446	0.043	Cellular Component	0.0383946	0.133192
GO:0007632	visual behavior	5	64	0.078	Biological Process	0.0328775	0.133614
GO:0050771	negative regulation of axonogenesis	5	64	0.078	Biological Process	0.0328775	0.133614
GO:0050818	regulation of coagulation	5	64	0.078	Biological Process	0.0328775	0.133614
GO:0050871	positive regulation of B cell activation	5	64	0.078	Biological Process	0.0328775	0.133614
GO:0030323	respiratory tube development	10	183	0.055	Biological Process	0.0328902	0.133614
GO:0007560	imaginal disc morphogenesis	7	109	0.064	Biological Process	0.0329683	0.133848
GO:0030315	T-tubule	4	47	0.085	Cellular Component	0.0390985	0.135036
GO:0004713	protein tyrosine kinase activity	10	168	0.06	Molecular Function	0.0178176	0.136475
GO:0001700	embryonic development via the syncytial blastoderm	4	44	0.091	Biological Process	0.0337521	0.136777
GO:0046621	negative regulation of organ growth	4	44	0.091	Biological Process	0.0337521	0.136777
GO:1903018	regulation of glycoprotein metabolic process	4	44	0.091	Biological Process	0.0337521	0.136777
GO:1903649	regulation of cytoplasmic transport	15	318	0.047	Biological Process	0.0339329	0.137423
GO:0031345	negative regulation of cell projection organization	10	184	0.054	Biological Process	0.0339533	0.137423
GO:0098636	protein complex involved in cell adhesion	3	28	0.107	Cellular Component	0.040144	0.138039
GO:0046907	intracellular transport	74	2158	0.034	Biological Process	0.0342972	0.13873
GO:0030048	actin filament-based movement	7	110	0.064	Biological Process	0.0343997	0.138973
GO:0033692	cellular polysaccharide biosynthetic process	7	110	0.064	Biological Process	0.0343997	0.138973
GO:0032504	multicellular organism reproduction	44	1191	0.037	Biological Process	0.0344258	0.138993
GO:0035108	limb morphogenesis	9	159	0.057	Biological Process	0.034468	0.138993
GO:0044264	cellular polysaccharide metabolic process	9	159	0.057	Biological Process	0.034468	0.138993
[truncated: 6,438 more rows]

## Sheet: cluster14--GO
ID	Descrption	fg_num	bg_num	ratio	class	Pvalue	Qvalue
GO:0044707	single-multicellular organism process	157	6322	0.025	Biological Process	6.88145e-17	2.24409e-13
GO:0016477	cell migration	61	1290	0.047	Biological Process	9.09826e-17	2.24409e-13
GO:0048731	system development	130	4760	0.027	Biological Process	4.00968e-16	6.59324e-13
GO:0006928	movement of cell or subcellular component	76	1992	0.038	Biological Process	8.96217e-16	1.10526e-12
GO:0030334	regulation of cell migration	43	717	0.06	Biological Process	2.08538e-15	1.88464e-12
GO:0048870	cell motility	64	1511	0.042	Biological Process	2.75406e-15	1.88464e-12
GO:0051674	localization of cell	64	1514	0.042	Biological Process	3.02697e-15	1.88464e-12
GO:0040011	locomotion	74	1947	0.038	Biological Process	3.05638e-15	1.88464e-12
GO:0009653	anatomical structure morphogenesis	98	3115	0.031	Biological Process	3.80239e-15	2.08413e-12
GO:0040012	regulation of locomotion	48	905	0.053	Biological Process	4.49451e-15	2.11679e-12
GO:0007275	multicellular organism development	139	5443	0.026	Biological Process	4.7202e-15	2.11679e-12
GO:0001568	blood vessel development	39	615	0.063	Biological Process	8.17588e-15	3.36097e-12
GO:0048514	blood vessel morphogenesis	36	535	0.067	Biological Process	1.64242e-14	6.23235e-12
GO:2000145	regulation of cell motility	43	768	0.056	Biological Process	2.32647e-14	8.19748e-12
GO:0032501	multicellular organismal process	164	7183	0.023	Biological Process	3.14835e-14	1.03539e-11
GO:0001944	vasculature development	39	647	0.06	Biological Process	4.22036e-14	1.30119e-11
GO:0051270	regulation of cellular component movement	45	854	0.053	Biological Process	4.6937e-14	1.362e-11
GO:0072358	cardiovascular system development	50	1044	0.048	Biological Process	5.93704e-14	1.54144e-11
GO:0072359	circulatory system development	50	1044	0.048	Biological Process	5.93704e-14	1.54144e-11
GO:0044767	single-organism developmental process	150	6341	0.024	Biological Process	1.12123e-13	2.76551e-11
GO:0032502	developmental process	150	6416	0.023	Biological Process	3.33867e-13	7.84269e-11
GO:0001525	angiogenesis	31	450	0.069	Biological Process	6.92062e-13	1.55179e-10
GO:0048856	anatomical structure development	142	5984	0.024	Biological Process	1.08753e-12	2.33251e-10
GO:0030054	cell junction	48	1031	0.047	Cellular Component	7.08897e-13	2.47711e-10
GO:0005886	plasma membrane	122	4722	0.026	Cellular Component	8.60108e-13	2.47711e-10
GO:0030154	cell differentiation	110	4078	0.027	Biological Process	1.38017e-12	2.83682e-10
GO:0005515	protein binding	170	8275	0.021	Molecular Function	3.69608e-13	3.04557e-10
GO:0005488	binding	219	12677	0.017	Molecular Function	9.37685e-13	3.86326e-10
GO:0071944	cell periphery	125	4958	0.025	Cellular Component	2.1272e-12	4.08423e-10
GO:0022610	biological adhesion	56	1402	0.04	Biological Process	2.57255e-12	5.07616e-10
GO:0007155	cell adhesion	55	1390	0.04	Biological Process	6.13935e-12	1.16482e-09
GO:0048518	positive regulation of biological process	134	5618	0.024	Biological Process	7.70326e-12	1.40741e-09
GO:0040017	positive regulation of locomotion	30	491	0.061	Biological Process	3.39725e-11	5.98523e-09
GO:0007044	cell-substrate junction assembly	14	90	0.156	Biological Process	4.6419e-11	7.89603e-09
GO:0048869	cellular developmental process	112	4425	0.025	Biological Process	5.38072e-11	8.8477e-09
GO:0016043	cellular component organization	149	6840	0.022	Biological Process	2.27111e-10	3.61399e-08
GO:0010632	regulation of epithelial cell migration	18	185	0.097	Biological Process	2.38691e-10	3.67371e-08
GO:0051239	regulation of multicellular organismal process	82	2854	0.029	Biological Process	2.45758e-10	3.67371e-08
GO:0030335	positive regulation of cell migration	26	408	0.064	Biological Process	3.07802e-10	4.46585e-08
GO:0048513	animal organ development	94	3545	0.027	Biological Process	4.91297e-10	6.82535e-08
GO:0051272	positive regulation of cellular component movement	27	449	0.06	Biological Process	4.981e-10	6.82535e-08
GO:0035239	tube morphogenesis	36	767	0.047	Biological Process	5.45923e-10	7.27848e-08
GO:0005912	adherens junction	21	271	0.077	Cellular Component	5.71398e-10	8.22812e-08
GO:2000147	positive regulation of cell motility	26	425	0.061	Biological Process	7.38984e-10	9.59318e-08
GO:0000904	cell morphogenesis involved in differentiation	41	973	0.042	Biological Process	7.67449e-10	9.70725e-08
GO:1901342	regulation of vasculature development	21	282	0.074	Biological Process	1.06869e-09	1.31796e-07
GO:0048522	positive regulation of cellular process	117	4939	0.024	Biological Process	1.12239e-09	1.33838e-07
GO:0031589	cell-substrate adhesion	21	283	0.074	Biological Process	1.13951e-09	1.33838e-07
GO:0007166	cell surface receptor signaling pathway	74	2526	0.029	Biological Process	1.16893e-09	1.34101e-07
GO:0045765	regulation of angiogenesis	20	258	0.078	Biological Process	1.34931e-09	1.51276e-07
GO:0070161	anchoring junction	21	284	0.074	Cellular Component	1.33975e-09	1.5434e-07
GO:0010631	epithelial cell migration	21	287	0.073	Biological Process	1.46878e-09	1.61011e-07
GO:0090132	epithelium migration	21	288	0.073	Biological Process	1.56393e-09	1.67714e-07
GO:0007399	nervous system development	73	2511	0.029	Biological Process	2.23534e-09	2.34615e-07
GO:0043087	regulation of GTPase activity	26	452	0.058	Biological Process	2.71495e-09	2.76035e-07
GO:0048646	anatomical structure formation involved in morphogenesis	49	1361	0.036	Biological Process	2.74189e-09	2.76035e-07
GO:0090130	tissue migration	21	298	0.07	Biological Process	2.88701e-09	2.82352e-07
GO:0007264	small GTPase mediated signal transduction	27	487	0.055	Biological Process	2.9191e-09	2.82352e-07
GO:0007167	enzyme linked receptor protein signaling pathway	40	978	0.041	Biological Process	2.99871e-09	2.84474e-07
GO:0048534	hematopoietic or lymphoid organ development	37	860	0.043	Biological Process	3.31308e-09	3.08367e-07
GO:1903391	regulation of adherens junction organization	10	53	0.189	Biological Process	4.10192e-09	3.74718e-07
GO:0051271	negative regulation of cellular component movement	19	248	0.077	Biological Process	4.29409e-09	3.85141e-07
GO:0009966	regulation of signal transduction	79	2875	0.027	Biological Process	5.07234e-09	4.46819e-07
GO:0071840	cellular component organization or biogenesis	150	7175	0.021	Biological Process	5.28617e-09	4.57486e-07
GO:0032879	regulation of localization	71	2470	0.029	Biological Process	6.61163e-09	5.62331e-07
GO:0009893	positive regulation of metabolic process	93	3675	0.025	Biological Process	7.78093e-09	6.50565e-07
GO:0035295	tube development	41	1056	0.039	Biological Process	8.28093e-09	6.8083e-07
GO:0030097	hemopoiesis	35	813	0.043	Biological Process	9.12481e-09	7.37913e-07
GO:0019904	protein domain specific binding	33	738	0.045	Molecular Function	3.3141e-09	9.10274e-07
GO:0010634	positive regulation of epithelial cell migration	13	114	0.114	Biological Process	1.16536e-08	9.22008e-07
GO:0002520	immune system development	37	902	0.041	Biological Process	1.17751e-08	9.22008e-07
GO:0048468	cell development	71	2512	0.028	Biological Process	1.34585e-08	1.03736e-06
GO:0043062	extracellular structure organization	35	827	0.042	Biological Process	1.4054e-08	1.06659e-06
GO:0030027	lamellipodium	16	182	0.088	Cellular Component	1.14952e-08	1.10354e-06
GO:0006935	chemotaxis	30	642	0.047	Biological Process	1.90022e-08	1.42027e-06
GO:0030055	cell-substrate junction	15	163	0.092	Cellular Component	1.79777e-08	1.47931e-06
GO:0030198	extracellular matrix organization	34	799	0.043	Biological Process	2.02636e-08	1.49195e-06
GO:0030336	negative regulation of cell migration	17	218	0.078	Biological Process	2.21133e-08	1.60419e-06
GO:0050793	regulation of developmental process	72	2597	0.028	Biological Process	2.29332e-08	1.63956e-06
GO:0044464	cell part	237	14199	0.017	Cellular Component	2.60311e-08	1.87424e-06
GO:0034329	cell junction assembly	16	195	0.082	Biological Process	2.83847e-08	2.00031e-06
GO:0051093	negative regulation of developmental process	37	934	0.04	Biological Process	2.92239e-08	2.01438e-06
GO:0042330	taxis	30	655	0.046	Biological Process	2.97519e-08	2.01438e-06
GO:0001667	ameboidal-type cell migration	23	405	0.057	Biological Process	2.98093e-08	2.01438e-06
GO:0048666	neuron development	45	1283	0.035	Biological Process	3.0259e-08	2.01713e-06
GO:0051893	regulation of focal adhesion assembly	9	49	0.184	Biological Process	3.20173e-08	2.07817e-06
GO:0090109	regulation of cell-substrate junction assembly	9	49	0.184	Biological Process	3.20173e-08	2.07817e-06
GO:2000026	regulation of multicellular organismal development	60	2003	0.03	Biological Process	3.37554e-08	2.16254e-06
GO:0023051	regulation of signaling	83	3221	0.026	Biological Process	3.54112e-08	2.23953e-06
GO:0007045	cell-substrate adherens junction assembly	10	66	0.152	Biological Process	3.75862e-08	2.31766e-06
GO:0048041	focal adhesion assembly	10	66	0.152	Biological Process	3.75862e-08	2.31766e-06
GO:0005623	cell	237	14226	0.017	Cellular Component	3.63372e-08	2.32558e-06
GO:2000146	negative regulation of cell motility	17	227	0.075	Biological Process	4.01757e-08	2.44675e-06
GO:0031252	cell leading edge	22	379	0.058	Cellular Component	4.51901e-08	2.60295e-06
GO:0034330	cell junction organization	18	257	0.07	Biological Process	4.45271e-08	2.67868e-06
GO:0022603	regulation of anatomical structure morphogenesis	41	1134	0.036	Biological Process	6.06039e-08	3.60191e-06
GO:0010646	regulation of cell communication	83	3265	0.025	Biological Process	6.59117e-08	3.87074e-06
GO:0010594	regulation of endothelial cell migration	13	132	0.098	Biological Process	6.86657e-08	3.98504e-06
GO:0007169	transmembrane receptor protein tyrosine kinase signaling pathway	30	682	0.044	Biological Process	7.25932e-08	4.16398e-06
GO:0031175	neuron projection development	40	1098	0.036	Biological Process	7.35911e-08	4.1727e-06
GO:1901888	regulation of cell junction assembly	10	71	0.141	Biological Process	7.71676e-08	4.32577e-06
GO:0006897	endocytosis	29	647	0.045	Biological Process	8.1908e-08	4.53991e-06
GO:0040013	negative regulation of locomotion	18	269	0.067	Biological Process	8.90975e-08	4.88353e-06
GO:0048523	negative regulation of cellular process	104	4505	0.023	Biological Process	9.01169e-08	4.88513e-06
GO:0044093	positive regulation of molecular function	51	1622	0.031	Biological Process	1.05455e-07	5.65445e-06
GO:0000902	cell morphogenesis	49	1535	0.032	Biological Process	1.25508e-07	6.65731e-06
GO:0051240	positive regulation of multicellular organismal process	50	1585	0.032	Biological Process	1.30931e-07	6.87107e-06
GO:0051056	regulation of small GTPase mediated signal transduction	19	307	0.062	Biological Process	1.32435e-07	6.87686e-06
GO:0048583	regulation of response to stimulus	91	3774	0.024	Biological Process	1.36541e-07	7.01622e-06
GO:0030182	neuron differentiation	49	1543	0.032	Biological Process	1.47062e-07	7.47892e-06
GO:0046578	regulation of Ras protein signal transduction	16	220	0.073	Biological Process	1.5226e-07	7.66425e-06
GO:0065009	regulation of molecular function	77	3004	0.026	Biological Process	1.79283e-07	8.93334e-06
GO:0010810	regulation of cell-substrate adhesion	14	169	0.083	Biological Process	1.88978e-07	9.22997e-06
GO:0043542	endothelial cell migration	14	169	0.083	Biological Process	1.88978e-07	9.22997e-06
GO:0005085	guanyl-nucleotide exchange factor activity	19	300	0.063	Molecular Function	4.60487e-08	9.48603e-06
GO:0034332	adherens junction organization	12	121	0.099	Biological Process	2.0489e-07	9.90904e-06
GO:0030099	myeloid cell differentiation	21	382	0.055	Biological Process	2.1029e-07	9.9746e-06
GO:0043547	positive regulation of GTPase activity	21	382	0.055	Biological Process	2.1029e-07	9.9746e-06
GO:0044459	plasma membrane part	71	2668	0.027	Cellular Component	1.92427e-07	1.00762e-05
GO:0042995	cell projection	60	2101	0.029	Cellular Component	2.22392e-07	1.06748e-05
GO:0045766	positive regulation of angiogenesis	13	147	0.088	Biological Process	2.44458e-07	1.14849e-05
GO:0048519	negative regulation of biological process	109	4898	0.022	Biological Process	2.55792e-07	1.1904e-05
GO:0005088	Ras guanyl-nucleotide exchange factor activity	16	218	0.073	Molecular Function	7.35809e-08	1.21261e-05
GO:0005911	cell-cell junction	22	422	0.052	Cellular Component	2.92843e-07	1.25485e-05
GO:0005925	focal adhesion	13	149	0.087	Cellular Component	3.04998e-07	1.25485e-05
GO:0034333	adherens junction assembly	10	81	0.123	Biological Process	2.76287e-07	1.26641e-05
GO:0007411	axon guidance	19	322	0.059	Biological Process	2.77259e-07	1.26641e-05
GO:0048812	neuron projection morphogenesis	31	772	0.04	Biological Process	3.25289e-07	1.47216e-05
GO:0050789	regulation of biological process	209	11935	0.018	Biological Process	3.30585e-07	1.47593e-05
GO:0007160	cell-matrix adhesion	14	177	0.079	Biological Process	3.34092e-07	1.47593e-05
GO:0097485	neuron projection guidance	19	326	0.058	Biological Process	3.35098e-07	1.47593e-05
GO:0010595	positive regulation of endothelial cell migration	10	83	0.12	Biological Process	3.48746e-07	1.52245e-05
GO:0007265	Ras protein signal transduction	20	362	0.055	Biological Process	3.82432e-07	1.65486e-05
GO:0048699	generation of neurons	51	1696	0.03	Biological Process	4.20998e-07	1.8059e-05
GO:0006468	protein phosphorylation	53	1803	0.029	Biological Process	4.81761e-07	2.04873e-05
GO:0005924	cell-substrate adherens junction	13	157	0.083	Cellular Component	5.58165e-07	2.14335e-05
GO:0035556	intracellular signal transduction	68	2589	0.026	Biological Process	5.23787e-07	2.20841e-05
GO:0015629	actin cytoskeleton	22	444	0.05	Cellular Component	6.91633e-07	2.48988e-05
GO:0032989	cellular component morphogenesis	50	1669	0.03	Biological Process	6.28262e-07	2.62646e-05
GO:0008283	cell proliferation	54	1875	0.029	Biological Process	6.96623e-07	2.87416e-05
GO:1904018	positive regulation of vasculature development	13	161	0.081	Biological Process	6.99167e-07	2.87416e-05
GO:0017048	Rho GTPase binding	13	155	0.084	Molecular Function	2.74615e-07	3.08616e-05
GO:0005096	GTPase activator activity	17	271	0.063	Molecular Function	2.7566e-07	3.08616e-05
GO:0043167	ion binding	129	6504	0.02	Molecular Function	2.99627e-07	3.08616e-05
GO:0043085	positive regulation of catalytic activity	42	1295	0.032	Biological Process	7.79151e-07	3.17649e-05
GO:0007517	muscle organ development	21	415	0.051	Biological Process	8.17231e-07	3.30443e-05
GO:0001952	regulation of cell-matrix adhesion	10	91	0.11	Biological Process	8.32052e-07	3.337e-05
GO:0022008	neurogenesis	52	1793	0.029	Biological Process	9.57682e-07	3.80988e-05
GO:0019222	regulation of metabolic process	135	6687	0.02	Biological Process	1.03691e-06	4.09208e-05
GO:0051345	positive regulation of hydrolase activity	28	694	0.04	Biological Process	1.15436e-06	4.51943e-05
GO:0046872	metal ion binding	90	4015	0.022	Molecular Function	5.01601e-07	4.59244e-05
GO:0005089	Rho guanyl-nucleotide exchange factor activity	9	72	0.125	Molecular Function	6.89631e-07	5.28426e-05
GO:0019899	enzyme binding	57	2127	0.027	Molecular Function	7.05424e-07	5.28426e-05
GO:0050790	regulation of catalytic activity	58	2130	0.027	Biological Process	1.51938e-06	5.89807e-05
GO:0051241	negative regulation of multicellular organismal process	37	1096	0.034	Biological Process	1.53041e-06	5.89807e-05
GO:0023056	positive regulation of signaling	48	1625	0.03	Biological Process	1.65296e-06	6.32096e-05
GO:0035023	regulation of Rho protein signal transduction	11	122	0.09	Biological Process	1.72433e-06	6.50095e-05
GO:0030030	cell projection organization	47	1578	0.03	Biological Process	1.72638e-06	6.50095e-05
GO:0051336	regulation of hydrolase activity	38	1148	0.033	Biological Process	1.74144e-06	6.50796e-05
GO:0048010	vascular endothelial growth factor receptor signaling pathway	9	78	0.115	Biological Process	1.96712e-06	7.29608e-05
GO:0043169	cation binding	90	4093	0.022	Molecular Function	1.21318e-06	7.6972e-05
GO:0017016	Ras GTPase binding	22	483	0.046	Molecular Function	1.22183e-06	7.6972e-05
GO:0030695	GTPase regulator activity	17	303	0.056	Molecular Function	1.30778e-06	7.6972e-05
GO:0061061	muscle structure development	27	676	0.04	Biological Process	2.19706e-06	8.08812e-05
GO:0009888	tissue development	58	2158	0.027	Biological Process	2.30933e-06	8.43846e-05
GO:0048667	cell morphogenesis involved in neuron differentiation	28	720	0.039	Biological Process	2.35756e-06	8.55134e-05
GO:0030029	actin filament-based process	28	721	0.039	Biological Process	2.42131e-06	8.71849e-05
GO:0005622	intracellular	215	12608	0.017	Cellular Component	2.70367e-06	9.16067e-05
GO:0044424	intracellular part	213	12449	0.017	Cellular Component	2.88906e-06	9.245e-05
GO:0007409	axonogenesis	24	565	0.042	Biological Process	2.93192e-06	0.000104492
GO:0061564	axon development	25	605	0.041	Biological Process	2.94432e-06	0.000104492
GO:0005737	cytoplasm	185	10282	0.018	Cellular Component	3.47128e-06	0.000105235
GO:1902531	regulation of intracellular signal transduction	48	1662	0.029	Biological Process	3.09941e-06	0.00010921
GO:0009887	organ morphogenesis	38	1179	0.032	Biological Process	3.27699e-06	0.000114648
GO:0010647	positive regulation of cell communication	48	1667	0.029	Biological Process	3.36761e-06	0.000116989
GO:0065007	biological regulation	212	12428	0.017	Biological Process	3.45437e-06	0.000119164
GO:0031325	positive regulation of cellular metabolic process	74	3069	0.024	Biological Process	3.73892e-06	0.000128084
GO:0001570	vasculogenesis	9	85	0.106	Biological Process	4.06443e-06	0.000137327
GO:0007229	integrin-mediated signaling pathway	9	85	0.106	Biological Process	4.06443e-06	0.000137327
GO:0060538	skeletal muscle organ development	13	189	0.069	Biological Process	4.22522e-06	0.000141789
GO:0031267	small GTPase binding	22	508	0.043	Molecular Function	2.78942e-06	0.000153232
GO:0001935	endothelial cell proliferation	10	110	0.091	Biological Process	4.76549e-06	0.000158839
GO:0007420	brain development	29	792	0.037	Biological Process	5.00166e-06	0.000165592
GO:0051020	GTPase binding	24	595	0.04	Molecular Function	3.30926e-06	0.000170427
GO:0045216	cell-cell junction organization	14	223	0.063	Biological Process	5.23254e-06	0.000172081
GO:0035850	epithelial cell differentiation involved in kidney development	7	48	0.146	Biological Process	5.71529e-06	0.000186712
GO:0060548	negative regulation of cell death	31	893	0.035	Biological Process	6.78784e-06	0.000220292
GO:0008045	motor neuron axon guidance	7	50	0.14	Biological Process	7.56325e-06	0.000243853
GO:0016310	phosphorylation	57	2195	0.026	Biological Process	8.34274e-06	0.000265539
GO:0030155	regulation of cell adhesion	24	601	0.04	Biological Process	8.34353e-06	0.000265539
GO:0043534	blood vessel endothelial cell migration	9	93	0.097	Biological Process	8.58051e-06	0.000271331
GO:0007417	central nervous system development	34	1044	0.033	Biological Process	9.21396e-06	0.000289506
GO:0050673	epithelial cell proliferation	17	336	0.051	Biological Process	9.41252e-06	0.000293873
GO:0043535	regulation of blood vessel endothelial cell migration	8	72	0.111	Biological Process	9.80932e-06	0.000304336
GO:0048584	positive regulation of response to stimulus	54	2058	0.026	Biological Process	1.14617e-05	0.000353378
GO:0009790	embryo development	41	1392	0.029	Biological Process	1.16262e-05	0.000356223
GO:0034446	substrate adhesion-dependent cell spreading	8	74	0.108	Biological Process	1.2046e-05	0.000366808
GO:0090049	regulation of cell migration involved in sprouting angiogenesis	6	36	0.167	Biological Process	1.2248e-05	0.000370672
GO:0002376	immune system process	61	2442	0.025	Biological Process	1.24731e-05	0.000375182
GO:0008047	enzyme activator activity	21	501	0.042	Molecular Function	7.82664e-06	0.000379362
GO:0009967	positive regulation of signal transduction	42	1451	0.029	Biological Process	1.36215e-05	0.000407242
GO:0042127	regulation of cell proliferation	42	1454	0.029	Biological Process	1.43145e-05	0.000425383
GO:0043229	intracellular organelle	191	10904	0.018	Cellular Component	1.49706e-05	0.000431152
GO:0060322	head development	29	839	0.035	Biological Process	1.49272e-05	0.000440933
GO:0043226	organelle	193	11065	0.017	Cellular Component	1.61847e-05	0.000441814
GO:0005604	basement membrane	8	77	0.104	Cellular Component	1.68749e-05	0.000441814
GO:0010811	positive regulation of cell-substrate adhesion	9	100	0.09	Biological Process	1.55321e-05	0.00045607
GO:0010941	regulation of cell death	44	1562	0.028	Biological Process	1.61418e-05	0.000471168
GO:0007165	signal transduction	135	7000	0.019	Biological Process	1.70004e-05	0.000493311
GO:0061437	renal system vasculature development	5	23	0.217	Biological Process	1.72262e-05	0.00049405
GO:0061440	kidney vasculature development	5	23	0.217	Biological Process	1.72262e-05	0.00049405
GO:0051094	positive regulation of developmental process	40	1374	0.029	Biological Process	1.97834e-05	0.000564113
GO:0048858	cell projection morphogenesis	34	1084	0.031	Biological Process	2.01613e-05	0.000571586
GO:0060589	nucleoside-triphosphatase regulator activity	17	359	0.047	Molecular Function	1.25722e-05	0.000575527
GO:0004714	transmembrane receptor protein tyrosine kinase activity	7	58	0.121	Molecular Function	1.55883e-05	0.000676042
GO:0050794	regulation of cellular process	197	11465	0.017	Biological Process	2.40748e-05	0.000678635
GO:1901343	negative regulation of vasculature development	9	106	0.085	Biological Process	2.48554e-05	0.000696658
GO:0019199	transmembrane receptor protein kinase activity	8	81	0.099	Molecular Function	1.7238e-05	0.000710205
GO:0030036	actin cytoskeleton organization	24	644	0.037	Biological Process	2.58848e-05	0.000721411
GO:0005509	calcium ion binding	25	709	0.035	Molecular Function	2.08274e-05	0.000817227
GO:0010604	positive regulation of macromolecule metabolic process	71	3077	0.023	Biological Process	2.96165e-05	0.000820775
GO:0032990	cell part morphogenesis	34	1108	0.031	Biological Process	3.15045e-05	0.000868222
GO:0032835	glomerulus development	7	62	0.113	Biological Process	3.20925e-05	0.000874655
GO:0061005	cell differentiation involved in kidney development	7	62	0.113	Biological Process	3.20925e-05	0.000874655
GO:0045178	basal part of cell	7	64	0.109	Cellular Component	4.10063e-05	0.000959793
GO:0044444	cytoplasmic part	156	8503	0.018	Cellular Component	4.15188e-05	0.000959793
GO:0012505	endomembrane system	85	3913	0.022	Cellular Component	4.16577e-05	0.000959793
GO:1903670	regulation of sprouting angiogenesis	7	63	0.111	Biological Process	3.56599e-05	0.00096654
GO:0007266	Rho protein signal transduction	11	168	0.065	Biological Process	3.68084e-05	0.000992217
GO:0045595	regulation of cell differentiation	46	1724	0.027	Biological Process	3.92022e-05	0.00104507
GO:0001958	endochondral ossification	5	27	0.185	Biological Process	3.94046e-05	0.00104507
GO:0036075	replacement ossification	5	27	0.185	Biological Process	3.94046e-05	0.00104507
GO:0043536	positive regulation of blood vessel endothelial cell migration	6	44	0.136	Biological Process	4.02627e-05	0.00106212
GO:0044700	single organism signaling	140	7447	0.019	Biological Process	4.19296e-05	0.00110021
GO:0045785	positive regulation of cell adhesion	16	341	0.047	Biological Process	4.31474e-05	0.00112617
GO:0098589	membrane region	37	1277	0.029	Cellular Component	5.24307e-05	0.00116154
GO:0007519	skeletal muscle tissue development	11	172	0.064	Biological Process	4.56692e-05	0.00117951
GO:0060348	bone development	11	172	0.064	Biological Process	4.56692e-05	0.00117951
GO:0008219	cell death	51	2002	0.025	Biological Process	4.69144e-05	0.00120536
GO:0016265	death	51	2003	0.025	Biological Process	4.7532e-05	0.0012149
GO:0023052	signaling	140	7469	0.019	Biological Process	4.97789e-05	0.00126577
GO:0002042	cell migration involved in sprouting angiogenesis	6	46	0.13	Biological Process	5.21397e-05	0.001319
GO:1902533	positive regulation of intracellular signal transduction	29	901	0.032	Biological Process	5.47037e-05	0.0013768
GO:0045596	negative regulation of cell differentiation	24	676	0.036	Biological Process	5.58693e-05	0.001399
GO:0045944	positive regulation of transcription from RNA polymerase II promoter	34	1141	0.03	Biological Process	5.66456e-05	0.00141128
GO:0042641	actomyosin	7	69	0.101	Cellular Component	6.69227e-05	0.00142768
GO:0018108	peptidyl-tyrosine phosphorylation	16	350	0.046	Biological Process	5.88129e-05	0.00145791
GO:0009891	positive regulation of biosynthetic process	51	2021	0.025	Biological Process	6.00096e-05	0.00147909
GO:0072073	kidney epithelium development	10	147	0.068	Biological Process	6.02668e-05	0.00147909
GO:0007010	cytoskeleton organization	38	1346	0.028	Biological Process	6.35126e-05	0.00155103
GO:0060537	muscle tissue development	17	391	0.043	Biological Process	6.44265e-05	0.0015656
GO:0070848	response to growth factor	24	683	0.035	Biological Process	6.56067e-05	0.00158646
GO:0016525	negative regulation of angiogenesis	8	94	0.085	Biological Process	6.92574e-05	0.00166657
GO:0001967	suckling behavior	4	16	0.25	Biological Process	7.00809e-05	0.0016782
GO:0044420	extracellular matrix component	8	96	0.083	Cellular Component	8.37179e-05	0.0017222
GO:0042383	sarcolemma	9	124	0.073	Cellular Component	8.93598e-05	0.00177487
GO:0001936	regulation of endothelial cell proliferation	8	95	0.084	Biological Process	7.46861e-05	0.00177984
GO:0050678	regulation of epithelial cell proliferation	14	284	0.049	Biological Process	7.70414e-05	0.00182714
GO:0003714	transcription corepressor activity	12	214	0.056	Molecular Function	4.91001e-05	0.00183902
GO:0038084	vascular endothelial growth factor signaling pathway	5	31	0.161	Biological Process	7.90782e-05	0.00186247
GO:0018212	peptidyl-tyrosine modification	16	359	0.045	Biological Process	7.92863e-05	0.00186247
GO:0031328	positive regulation of cellular biosynthetic process	50	1993	0.025	Biological Process	8.35846e-05	0.00195414
GO:0003013	circulatory system process	18	441	0.041	Biological Process	8.82213e-05	0.00205281
GO:0098552	side of membrane	21	572	0.037	Cellular Component	0.00011216	0.00215348
GO:2000181	negative regulation of blood vessel morphogenesis	8	98	0.082	Biological Process	9.31335e-05	0.00215694
GO:0010977	negative regulation of neuron projection development	10	155	0.065	Biological Process	9.40335e-05	0.0021676
GO:0071363	cellular response to growth factor stimulus	23	657	0.035	Biological Process	9.89226e-05	0.0022697
GO:0010562	positive regulation of phosphorus metabolic process	30	983	0.031	Biological Process	0.000105454	0.00239725
GO:0045937	positive regulation of phosphate metabolic process	30	983	0.031	Biological Process	0.000105454	0.00239725
GO:0031410	cytoplasmic vesicle	48	1911	0.025	Cellular Component	0.000132415	0.00239951
GO:0043005	neuron projection	36	1287	0.028	Cellular Component	0.000135877	0.00239951
GO:0005578	proteinaceous extracellular matrix	8	103	0.078	Cellular Component	0.000137472	0.00239951
GO:0010721	negative regulation of cell development	16	370	0.043	Biological Process	0.000112615	0.00254831
GO:1902936	phosphatidylinositol bisphosphate binding	8	99	0.081	Molecular Function	7.3976e-05	0.00265027
GO:0007154	cell communication	140	7584	0.018	Biological Process	0.000118692	0.00267355
GO:0006464	cellular protein modification process	84	3987	0.021	Biological Process	0.000120395	0.00268736
GO:0036211	protein modification process	84	3987	0.021	Biological Process	0.000120395	0.00268736
GO:0005938	cell cortex	15	341	0.044	Cellular Component	0.000162561	0.00275397
GO:0043227	membrane-bounded organelle	175	10042	0.017	Cellular Component	0.000174178	0.00286647
GO:0014706	striated muscle tissue development	16	375	0.043	Biological Process	0.000131442	0.00292075
GO:0002040	sprouting angiogenesis	8	103	0.078	Biological Process	0.000132192	0.00292424
GO:0045834	positive regulation of lipid metabolic process	9	132	0.068	Biological Process	0.000138331	0.00304637
GO:0032270	positive regulation of cellular protein metabolic process	39	1449	0.027	Biological Process	0.000138967	0.00304677
GO:0098657	import into cell	20	542	0.037	Biological Process	0.000141984	0.00309264
GO:0031290	retinal ganglion cell axon guidance	5	35	0.143	Biological Process	0.000144071	0.00309264
GO:0007184	SMAD protein import into nucleus	4	19	0.211	Biological Process	0.000144194	0.00309264
GO:0060390	regulation of SMAD protein import into nucleus	4	19	0.211	Biological Process	0.000144194	0.00309264
GO:0090050	positive regulation of cell migration involved in sprouting angiogenesis	4	19	0.211	Biological Process	0.000144194	0.00309264
GO:0005021	vascular endothelial growth factor-activated receptor activity	3	7	0.429	Molecular Function	9.04164e-05	0.0031043
GO:0001725	stress fiber	6	58	0.103	Cellular Component	0.000200843	0.00312663
GO:0097517	contractile actin filament bundle	6	58	0.103	Cellular Component	0.000200843	0.00312663
GO:0051173	positive regulation of nitrogen compound metabolic process	65	2883	0.023	Biological Process	0.000147333	0.0031391
GO:0045665	negative regulation of neuron differentiation	12	230	0.052	Biological Process	0.000147633	0.0031391
GO:0043231	intracellular membrane-bounded organelle	173	9927	0.017	Cellular Component	0.000214103	0.00316412
GO:0098794	postsynapse	18	471	0.038	Cellular Component	0.000214238	0.00316412
GO:0030038	contractile actin filament bundle assembly	7	79	0.089	Biological Process	0.000153307	0.0032319
GO:0043149	stress fiber assembly	7	79	0.089	Biological Process	0.000153307	0.0032319
GO:0031032	actomyosin structure organization	11	198	0.056	Biological Process	0.000161085	0.00338141
GO:0048872	homeostasis of number of cells	13	268	0.049	Biological Process	0.000162636	0.0033995
GO:0060284	regulation of cell development	31	1058	0.029	Biological Process	0.000167261	0.00348143
GO:0030056	hemidesmosome	3	9	0.333	Cellular Component	0.000245569	0.00348377
GO:0009925	basal plasma membrane	5	39	0.128	Cellular Component	0.000250236	0.00348377
GO:0043197	dendritic spine	10	174	0.057	Cellular Component	0.000254025	0.00348377
GO:0044309	neuron spine	10	175	0.057	Cellular Component	0.000266011	0.00356331
GO:0009986	cell surface	24	748	0.032	Cellular Component	0.00028124	0.00368169
GO:0031581	hemidesmosome assembly	4	20	0.2	Biological Process	0.000178186	0.00369324
GO:0005856	cytoskeleton	48	1978	0.024	Cellular Component	0.000298155	0.00381639
GO:0010557	positive regulation of macromolecule biosynthetic process	47	1897	0.025	Biological Process	0.000191258	0.00393442
GO:0007507	heart development	21	598	0.035	Biological Process	0.000191417	0.00393442
GO:0045893	positive regulation of transcription, DNA-templated	41	1579	0.026	Biological Process	0.000198513	0.00406333
GO:0045444	fat cell differentiation	11	203	0.054	Biological Process	0.000200267	0.00408229
GO:0035091	phosphatidylinositol binding	12	236	0.051	Molecular Function	0.000125057	0.00412189
GO:0072006	nephron development	9	139	0.065	Biological Process	0.000204568	0.00415281
GO:0051247	positive regulation of protein metabolic process	40	1529	0.026	Biological Process	0.000205497	0.00415457
GO:0070997	neuron death	15	351	0.043	Biological Process	0.000209219	0.00421255
GO:0061441	renal artery morphogenesis	2	2	1	Biological Process	0.00021194	0.00423279
GO:0097498	endothelial tube lumen extension	2	2	1	Biological Process	0.00021194	0.00423279
GO:0051894	positive regulation of focal adhesion assembly	4	21	0.19	Biological Process	0.000217601	0.00432834
GO:0043067	regulation of programmed cell death	38	1430	0.027	Biological Process	0.000221271	0.00438356
GO:0072009	nephron epithelium development	8	111	0.072	Biological Process	0.000222155	0.00438356
GO:0008015	blood circulation	17	434	0.039	Biological Process	0.000225464	0.00443113
GO:0005543	phospholipid binding	16	394	0.041	Molecular Function	0.000140029	0.00443786
GO:0006796	phosphate-containing compound metabolic process	70	3219	0.022	Biological Process	0.0002274	0.00444444
GO:0010628	positive regulation of gene expression	48	1966	0.024	Biological Process	0.000227943	0.00444444
GO:1903508	positive regulation of nucleic acid-templated transcription	42	1643	0.026	Biological Process	0.000229801	0.00446302
GO:0008289	lipid binding	23	706	0.033	Molecular Function	0.000148247	0.00452429
GO:0042116	macrophage activation	6	60	0.1	Biological Process	0.000235064	0.00454734
GO:0051128	regulation of cellular component organization	60	2643	0.023	Biological Process	0.000239744	0.00461976
GO:0016010	dystrophin-associated glycoprotein complex	4	24	0.167	Cellular Component	0.000381536	0.00467584
GO:0090665	glycoprotein complex	4	24	0.167	Cellular Component	0.000381536	0.00467584
GO:0098772	molecular function regulator	41	1636	0.025	Molecular Function	0.000160082	0.00471098
GO:0070887	cellular response to chemical stimulus	64	2876	0.022	Biological Process	0.0002456	0.00471417
GO:1902680	positive regulation of RNA biosynthetic process	42	1649	0.025	Biological Process	0.000248381	0.00474305
GO:0051179	localization	123	6550	0.019	Biological Process	0.000249027	0.00474305
GO:0031401	positive regulation of protein modification process	32	1133	0.028	Biological Process	0.000252798	0.00479636
GO:0031982	vesicle	48	2005	0.024	Cellular Component	0.000406622	0.00480703
GO:0032432	actin filament bundle	6	66	0.091	Cellular Component	0.000408932	0.00480703
GO:0006915	apoptotic process	44	1759	0.025	Biological Process	0.000257701	0.00487064
GO:0005178	integrin binding	8	112	0.071	Molecular Function	0.000175921	0.00499859
GO:0001954	positive regulation of cell-matrix adhesion	5	40	0.125	Biological Process	0.000275195	0.00518144
GO:0098805	whole membrane	53	2293	0.023	Cellular Component	0.000451301	0.00519899
GO:0008284	positive regulation of cell proliferation	25	799	0.031	Biological Process	0.000281378	0.00527771
GO:0005102	receptor binding	38	1488	0.026	Molecular Function	0.000197651	0.00538343
GO:0003779	actin binding	16	407	0.039	Molecular Function	0.000202532	0.00538343
GO:0048598	embryonic morphogenesis	24	755	0.032	Biological Process	0.000296936	0.00554376
GO:0040007	growth	33	1194	0.028	Biological Process	0.00029781	0.00554376
GO:0009611	response to wounding	26	851	0.031	Biological Process	0.000306342	0.00568114
GO:0097458	neuron part	40	1590	0.025	Cellular Component	0.000509148	0.00575037
GO:0060562	epithelial tube morphogenesis	18	489	0.037	Biological Process	0.000315058	0.0058209
GO:0098590	plasma membrane region	30	1075	0.028	Cellular Component	0.000533212	0.00590635
GO:0006793	phosphorus metabolic process	71	3316	0.021	Biological Process	0.000322731	0.00592955
GO:0019538	protein metabolic process	115	6062	0.019	Biological Process	0.000323342	0.00592955
GO:0042327	positive regulation of phosphorylation	27	903	0.03	Biological Process	0.000328745	0.0060063
GO:0001934	positive regulation of protein phosphorylation	26	856	0.03	Biological Process	0.000335073	0.00609932
GO:0010629	negative regulation of gene expression	44	1781	0.025	Biological Process	0.000337758	0.0061256
GO:0003008	system process	47	1945	0.024	Biological Process	0.000339136	0.00612805
GO:0045121	membrane raft	13	305	0.043	Cellular Component	0.000594289	0.00633909
GO:0098857	membrane microdomain	13	305	0.043	Cellular Component	0.000594289	0.00633909
GO:0017124	SH3 domain binding	8	118	0.068	Molecular Function	0.000251961	0.00648799
GO:0007599	hemostasis	13	291	0.045	Biological Process	0.000361589	0.00650992
GO:0050896	response to stimulus	177	10343	0.017	Biological Process	0.000371735	0.00664765
GO:0072010	glomerular epithelium development	4	24	0.167	Biological Process	0.000373282	0.00664765
GO:1903393	positive regulation of adherens junction organization	4	24	0.167	Biological Process	0.000373282	0.00664765
GO:0097443	sorting endosome	2	3	0.667	Cellular Component	0.000637034	0.00667149
GO:0031345	negative regulation of cell projection organization	10	184	0.054	Biological Process	0.000379496	0.006734
GO:0071310	cellular response to organic substance	54	2346	0.023	Biological Process	0.000381045	0.00673726
GO:0001503	ossification	14	332	0.042	Biological Process	0.000387825	0.00683265
GO:0001501	skeletal system development	18	498	0.036	Biological Process	0.000391624	0.00687503
GO:0045177	apical part of cell	15	390	0.038	Cellular Component	0.000671649	0.00690839
GO:0042060	wound healing	18	499	0.036	Biological Process	0.000401054	0.0070156
GO:0030900	forebrain development	16	416	0.038	Biological Process	0.000420529	0.00733029
GO:1901890	positive regulation of cell junction assembly	4	25	0.16	Biological Process	0.000439324	0.00763094
GO:0012501	programmed cell death	45	1860	0.024	Biological Process	0.00045182	0.00781639
GO:0050768	negative regulation of neurogenesis	13	298	0.044	Biological Process	0.00045317	0.00781639
GO:0030234	enzyme regulator activity	29	1045	0.028	Molecular Function	0.000321632	0.00782963
GO:0016301	kinase activity	30	1097	0.027	Molecular Function	0.000323067	0.00782963
GO:0003012	muscle system process	15	379	0.04	Biological Process	0.000471741	0.00810836
GO:1903727	positive regulation of phospholipid metabolic process	5	45	0.111	Biological Process	0.000481573	0.00824861
GO:0042325	regulation of phosphorylation	36	1383	0.026	Biological Process	0.000485429	0.00827125
GO:0001932	regulation of protein phosphorylation	34	1279	0.027	Biological Process	0.000486248	0.00827125
GO:0019220	regulation of phosphate metabolic process	40	1598	0.025	Biological Process	0.000504025	0.00849692
GO:0001938	positive regulation of endothelial cell proliferation	6	69	0.087	Biological Process	0.000504682	0.00849692
GO:0051492	regulation of stress fiber assembly	6	69	0.087	Biological Process	0.000504682	0.00849692
GO:0051174	regulation of phosphorus metabolic process	40	1599	0.025	Biological Process	0.000510319	0.0085626
GO:0002682	regulation of immune system process	32	1180	0.027	Biological Process	0.000513585	0.00858819
GO:1901981	phosphatidylinositol phosphate binding	9	157	0.057	Molecular Function	0.000367403	0.00864972
GO:0014911	positive regulation of smooth muscle cell migration	5	46	0.109	Biological Process	0.000533943	0.00886849
GO:0035924	cellular response to vascular endothelial growth factor stimulus	5	46	0.109	Biological Process	0.000533943	0.00886849
GO:0070482	response to oxygen levels	14	343	0.041	Biological Process	0.000536218	0.00887639
GO:0031672	A band	5	51	0.098	Cellular Component	0.000885013	0.00894329
GO:0016049	cell growth	19	557	0.034	Biological Process	0.000551761	0.00910313
GO:0098748	endocytic adaptor activity	3	11	0.273	Molecular Function	0.000408941	0.00912393
GO:0050839	cell adhesion molecule binding	10	194	0.052	Molecular Function	0.000409691	0.00912393
GO:0005546	phosphatidylinositol-4,5-bisphosphate binding	6	70	0.086	Molecular Function	0.000433848	0.00915022
GO:0043168	anion binding	69	3386	0.02	Molecular Function	0.000439669	0.00915022
GO:0005516	calmodulin binding	10	196	0.051	Molecular Function	0.000444186	0.00915022
GO:0044446	intracellular organelle part	145	8185	0.018	Cellular Component	0.00092155	0.00915194
GO:0000165	MAPK cascade	24	789	0.03	Biological Process	0.000558436	0.00918255
GO:0043549	regulation of kinase activity	24	791	0.03	Biological Process	0.000578722	0.00948451
GO:0018193	peptidyl-amino acid modification	32	1189	0.027	Biological Process	0.000584642	0.0095498
GO:0030424	axon	21	675	0.031	Cellular Component	0.00100266	0.00978868
GO:0044267	cellular protein metabolic process	101	5247	0.019	Biological Process	0.000608394	0.00990497
GO:0007423	sensory organ development	23	747	0.031	Biological Process	0.000617592	0.0100217
GO:0022607	cellular component assembly	68	3213	0.021	Biological Process	0.000632385	0.0102046
GO:0051254	positive regulation of RNA metabolic process	42	1725	0.024	Biological Process	0.000633002	0.0102046
GO:0010605	negative regulation of macromolecule metabolic process	59	2685	0.022	Biological Process	0.000641317	0.0103049
GO:0042981	regulation of apoptotic process	36	1406	0.026	Biological Process	0.000657474	0.0105303
GO:0051130	positive regulation of cellular component organization	34	1306	0.026	Biological Process	0.000703503	0.0112012
GO:0009892	negative regulation of metabolic process	63	2929	0.022	Biological Process	0.000703908	0.0112012
GO:0023014	signal transduction by protein phosphorylation	24	803	0.03	Biological Process	0.000714532	0.0113337
GO:0045599	negative regulation of fat cell differentiation	5	49	0.102	Biological Process	0.00071688	0.0113345
GO:0000982	transcription factor activity, RNA polymerase II core promoter proximal region sequence-specific binding	15	403	0.037	Molecular Function	0.000565931	0.0113348
GO:0004699	calcium-independent protein kinase C activity	2	3	0.667	Molecular Function	0.000577743	0.0113348
GO:0042306	regulation of protein import into nucleus	7	102	0.069	Biological Process	0.00073576	0.0115959
GO:0016773	phosphotransferase activity, alcohol group as acceptor	26	931	0.028	Molecular Function	0.00060595	0.0116117
GO:0043069	negative regulation of programmed cell death	24	805	0.03	Biological Process	0.000739682	0.0116205
GO:0001740	Barr body	2	4	0.5	Cellular Component	0.00126172	0.0119139
GO:0031673	H zone	2	4	0.5	Cellular Component	0.00126172	0.0119139
GO:0044449	contractile fiber part	10	215	0.047	Cellular Component	0.00131712	0.0122364
GO:0001945	lymph vessel development	4	29	0.138	Biological Process	0.000787972	0.0122989
GO:1903725	regulation of phospholipid metabolic process	6	75	0.08	Biological Process	0.000788362	0.0122989
GO:0051704	multi-organism process	62	2883	0.022	Biological Process	0.000790339	0.0122989
GO:0051716	cellular response to stimulus	152	8694	0.017	Biological Process	0.000836209	0.0129718
GO:0045637	regulation of myeloid cell differentiation	10	204	0.049	Biological Process	0.000847832	0.0130699
GO:0090257	regulation of muscle system process	10	204	0.049	Biological Process	0.000847832	0.0130699
GO:0042221	response to chemical	87	4410	0.02	Biological Process	0.000855865	0.0131526
GO:1903706	regulation of hemopoiesis	14	360	0.039	Biological Process	0.000859442	0.0131665
GO:0003170	heart valve development	5	51	0.098	Biological Process	0.000862481	0.0131722
GO:0051017	actin filament bundle assembly	8	136	0.059	Biological Process	0.000867383	0.0132062
GO:0001067	regulatory region nucleic acid binding	24	839	0.029	Molecular Function	0.000708552	0.0132692
GO:0043552	positive regulation of phosphatidylinositol 3-kinase activity	4	30	0.133	Biological Process	0.000898873	0.0136435
GO:0032045	guanyl-nucleotide exchange factor complex	3	16	0.188	Cellular Component	0.00151723	0.0138718
GO:1904589	regulation of protein import	7	106	0.066	Biological Process	0.000924405	0.013988
GO:0044422	organelle part	147	8408	0.017	Cellular Component	0.00156957	0.0141261
GO:0043550	regulation of lipid kinase activity	5	52	0.096	Biological Process	0.000943027	0.0142262
GO:0060429	epithelium development	36	1435	0.025	Biological Process	0.000950161	0.0142901
GO:0061572	actin filament bundle organization	8	138	0.058	Biological Process	0.000953865	0.0143022
GO:0009605	response to external stimulus	54	2440	0.022	Biological Process	0.000977553	0.0146129
GO:0019838	growth factor binding	7	108	0.065	Molecular Function	0.000801478	0.014676
GO:0060255	regulation of macromolecule metabolic process	110	5897	0.019	Biological Process	0.000990819	0.0147259
GO:0072160	nephron tubule epithelial cell differentiation	3	14	0.214	Biological Process	0.000991083	0.0147259
GO:0016192	vesicle-mediated transport	43	1820	0.024	Biological Process	0.000997612	0.014747
GO:1903507	negative regulation of nucleic acid-templated transcription	33	1280	0.026	Biological Process	0.000998478	0.014747
GO:0098858	actin-based cell projection	9	185	0.049	Cellular Component	0.00167308	0.0148261
GO:0007015	actin filament organization	14	366	0.038	Biological Process	0.0010072	0.0148313
GO:0071495	cellular response to endogenous stimulus	34	1334	0.025	Biological Process	0.00101551	0.0148474
GO:0007254	JNK cascade	10	209	0.048	Biological Process	0.00101959	0.0148474
GO:0030574	collagen catabolic process	4	31	0.129	Biological Process	0.00102032	0.0148474
GO:1900026	positive regulation of substrate adhesion-dependent cell spreading	4	31	0.129	Biological Process	0.00102032	0.0148474
GO:0010324	membrane invagination	6	79	0.076	Biological Process	0.00103693	0.0150446
GO:0043170	macromolecule metabolic process	163	9500	0.017	Biological Process	0.00104224	0.0150773
GO:0050730	regulation of peptidyl-tyrosine phosphorylation	10	210	0.048	Biological Process	0.00105715	0.0152483
GO:0072001	renal system development	13	327	0.04	Biological Process	0.00107067	0.0153982
GO:0007596	blood coagulation	12	287	0.042	Biological Process	0.00107738	0.0154497
GO:1903729	regulation of plasma membrane organization	7	109	0.064	Biological Process	0.00108939	0.0155767
GO:0030016	myofibril	10	224	0.045	Cellular Component	0.00178626	0.0155892
GO:0001894	tissue homeostasis	10	211	0.047	Biological Process	0.00109583	0.0156235
GO:1902679	negative regulation of RNA biosynthetic process	33	1291	0.026	Biological Process	0.00115211	0.0162487
GO:0030947	regulation of vascular endothelial growth factor receptor signaling pathway	4	32	0.125	Biological Process	0.00115285	0.0162487
GO:0090218	positive regulation of lipid kinase activity	4	32	0.125	Biological Process	0.00115285	0.0162487
GO:1903672	positive regulation of sprouting angiogenesis	4	32	0.125	Biological Process	0.00115285	0.0162487
GO:0016358	dendrite development	12	290	0.041	Biological Process	0.00117766	0.0165039
GO:0050817	coagulation	12	290	0.041	Biological Process	0.00117766	0.0165039
GO:0043228	non-membrane-bounded organelle	83	4249	0.02	Cellular Component	0.00192944	0.0165874
GO:0060350	endochondral bone morphogenesis	5	55	0.091	Biological Process	0.00121834	0.0170257
GO:0061154	endothelial tube morphogenesis	3	15	0.2	Biological Process	0.00122556	0.0170782
GO:0009372	quorum sensing	2	4	0.5	Biological Process	0.00124723	0.0171861
GO:0038033	positive regulation of endothelial cell chemotaxis by VEGF-activated vascular endothelial growth factor receptor signaling pathway	2	4	0.5	Biological Process	0.00124723	0.0171861
GO:0048874	homeostasis of number of cells in a free-living population	2	4	0.5	Biological Process	0.00124723	0.0171861
GO:0072223	metanephric glomerular mesangium development	2	4	0.5	Biological Process	0.00124723	0.0171861
GO:0051961	negative regulation of nervous system development	13	333	0.039	Biological Process	0.00126152	0.0173345
GO:0032437	cuticular plate	2	5	0.4	Cellular Component	0.00208251	0.0173844
GO:0098651	basement membrane collagen trimer	2	5	0.4	Cellular Component	0.00208251	0.0173844
GO:0046328	regulation of JNK cascade	9	179	0.05	Biological Process	0.00128051	0.0175465
GO:0044243	multicellular organism catabolic process	4	33	0.121	Biological Process	0.00129699	0.0177232
GO:0090092	regulation of transmembrane receptor protein serine/threonine kinase signaling pathway	10	216	0.046	Biological Process	0.001307	0.0178106
GO:0043412	macromolecule modification	85	4343	0.02	Biological Process	0.00131152	0.017823
GO:0045892	negative regulation of transcription, DNA-templated	32	1249	0.026	Biological Process	0.00132297	0.0179291
GO:0048754	branching morphogenesis of an epithelial tube	9	180	0.05	Biological Process	0.00133113	0.0179903
GO:0048365	Rac GTPase binding	5	55	0.091	Molecular Function	0.00100498	0.0180022
GO:0006936	muscle contraction	12	295	0.041	Biological Process	0.00136195	0.0183566
GO:0005001	transmembrane receptor protein tyrosine phosphatase activity	3	15	0.2	Molecular Function	0.00108201	0.0184236
GO:0019198	transmembrane receptor protein phosphatase activity	3	15	0.2	Molecular Function	0.00108201	0.0184236
GO:0004107	chorismate synthase activity	2	4	0.5	Molecular Function	0.00114483	0.0184236
GO:0038085	vascular endothelial growth factor binding	2	4	0.5	Molecular Function	0.00114483	0.0184236
GO:0000976	transcription regulatory region sequence-specific DNA binding	21	718	0.029	Molecular Function	0.00116266	0.0184236
GO:0004672	protein kinase activity	21	718	0.029	Molecular Function	0.00116266	0.0184236
GO:0001822	kidney development	12	296	0.041	Biological Process	0.00140154	0.0188386
GO:0010633	negative regulation of epithelial cell migration	5	57	0.088	Biological Process	0.00143223	0.0191988
GO:0002009	morphogenesis of an epithelium	21	699	0.03	Biological Process	0.0014411	0.0192654
GO:0040008	regulation of growth	23	797	0.029	Biological Process	0.00146322	0.0194943
GO:0050878	regulation of body fluid levels	15	424	0.035	Biological Process	0.00146612	0.0194943
GO:0071800	podosome assembly	3	16	0.188	Biological Process	0.00149221	0.0197878
GO:0043232	intracellular non-membrane-bounded organelle	82	4219	0.019	Cellular Component	0.00242075	0.0199193
GO:0008152	metabolic process	192	11663	0.016	Biological Process	0.0015139	0.0200216
GO:0030017	sarcomere	9	196	0.046	Cellular Component	0.00247809	0.0201039
GO:0044057	regulation of system process	17	515	0.033	Biological Process	0.00152688	0.0201393
GO:0043204	perikaryon	8	160	0.05	Cellular Component	0.00252808	0.0202247
GO:0009719	response to endogenous stimulus	43	1861	0.023	Biological Process	0.00154721	0.020322
GO:1903078	positive regulation of protein localization to plasma membrane	5	58	0.086	Biological Process	0.00154897	0.020322
GO:0003158	endothelium development	7	116	0.06	Biological Process	0.00156454	0.0204718
GO:0050900	leukocyte migration	12	300	0.04	Biological Process	0.0015695	0.0204824
GO:0050998	nitric-oxide synthase binding	3	16	0.188	Molecular Function	0.00131804	0.0204918
GO:0080090	regulation of primary metabolic process	108	5838	0.018	Biological Process	0.00158283	0.0205962
GO:0048589	developmental growth	23	802	0.029	Biological Process	0.00158657	0.0205962
GO:0042692	muscle cell differentiation	15	428	0.035	Biological Process	0.00160707	0.0208076
GO:0042051	compound eye photoreceptor development	4	35	0.114	Biological Process	0.00162219	0.0209437
GO:0002262	myeloid cell homeostasis	8	150	0.053	Biological Process	0.00162863	0.0209437
GO:0051253	negative regulation of RNA metabolic process	34	1372	0.025	Biological Process	0.00163033	0.0209437
GO:0048729	tissue morphogenesis	24	854	0.028	Biological Process	0.00164898	0.0211283
GO:0001666	response to hypoxia	12	302	0.04	Biological Process	0.00165951	0.0212082
GO:0009792	embryo development ending in birth or egg hatching	24	856	0.028	Biological Process	0.00170078	0.0216673
GO:0045597	positive regulation of cell differentiation	26	957	0.027	Biological Process	0.00170733	0.0216673
GO:0032231	regulation of actin filament bundle assembly	6	87	0.069	Biological Process	0.0017105	0.0216673
GO:0006909	phagocytosis	10	224	0.045	Biological Process	0.00171301	0.0216673
GO:0045202	synapse	25	935	0.027	Cellular Component	0.00278536	0.0219396
GO:0016528	sarcoplasm	5	66	0.076	Cellular Component	0.00281863	0.0219396
GO:0043292	contractile fiber	10	239	0.042	Cellular Component	0.00286174	0.0219782
GO:0030949	positive regulation of vascular endothelial growth factor receptor signaling pathway	3	17	0.176	Biological Process	0.00179256	0.0226156
GO:0071277	cellular response to calcium ion	5	60	0.083	Biological Process	0.00180325	0.0226924
GO:0042802	identical protein binding	39	1715	0.023	Molecular Function	0.00155101	0.0228605
GO:0000975	regulatory region DNA binding	23	837	0.027	Molecular Function	0.00155363	0.0228605
GO:0044212	transcription regulatory region DNA binding	23	837	0.027	Molecular Function	0.00155363	0.0228605
GO:0004697	protein kinase C activity	3	17	0.176	Molecular Function	0.00158406	0.0228994
GO:0019216	regulation of lipid metabolic process	13	349	0.037	Biological Process	0.00191345	0.0240179
GO:0001077	transcriptional activator activity, RNA polymerase II core promoter proximal region sequence-specific binding	11	275	0.04	Molecular Function	0.00173477	0.0246456
GO:0044089	positive regulation of cellular component biogenesis	17	528	0.032	Biological Process	0.00198559	0.0248602
GO:0048585	negative regulation of response to stimulus	36	1499	0.024	Biological Process	0.00203021	0.0250757
GO:0072583	clathrin-mediated endocytosis	6	90	0.067	Biological Process	0.0020341	0.0250757
GO:0031324	negative regulation of cellular metabolic process	55	2579	0.021	Biological Process	0.00204235	0.0250757
GO:0007449	proximal/distal pattern formation, imaginal disc	2	5	0.4	Biological Process	0.00205871	0.0250757
GO:0021648	vestibulocochlear nerve morphogenesis	2	5	0.4	Biological Process	0.00205871	0.0250757
GO:0035502	metanephric part of ureteric bud development	2	5	0.4	Biological Process	0.00205871	0.0250757
GO:0036301	macrophage colony-stimulating factor production	2	5	0.4	Biological Process	0.00205871	0.0250757
GO:0048597	post-embryonic camera-type eye morphogenesis	2	5	0.4	Biological Process	0.00205871	0.0250757
GO:0072284	metanephric S-shaped body morphogenesis	2	5	0.4	Biological Process	0.00205871	0.0250757
GO:1901256	regulation of macrophage colony-stimulating factor production	2	5	0.4	Biological Process	0.00205871	0.0250757
GO:2000195	negative regulation of female gonad development	2	5	0.4	Biological Process	0.00205871	0.0250757
GO:0003094	glomerular filtration	3	18	0.167	Biological Process	0.00212804	0.0257927
GO:0097320	membrane tubulation	3	18	0.167	Biological Process	0.00212804	0.0257927
GO:0001763	morphogenesis of a branching structure	10	231	0.043	Biological Process	0.00214703	0.025959
GO:0097435	fibril organization	18	579	0.031	Biological Process	0.00216303	0.0260886
GO:0050679	positive regulation of epithelial cell proliferation	8	157	0.051	Biological Process	0.00216952	0.0260895
GO:0007163	establishment or maintenance of cell polarity	11	271	0.041	Biological Process	0.00217368	0.0260895
GO:0021955	central nervous system neuron axonogenesis	4	38	0.105	Biological Process	0.00221012	0.0264624
GO:0002244	hematopoietic progenitor cell differentiation	9	194	0.046	Biological Process	0.0022254	0.0265809
GO:1904377	positive regulation of protein localization to cell periphery	5	63	0.079	Biological Process	0.00224021	0.0266932
GO:0016023	cytoplasmic, membrane-bounded vesicle	31	1270	0.024	Cellular Component	0.00358988	0.0272075
GO:0044431	Golgi apparatus part	24	903	0.027	Cellular Component	0.00363812	0.0272151
GO:0005903	brush border	6	101	0.059	Cellular Component	0.00373078	0.0275504
GO:0065008	regulation of biological quality	75	3802	0.02	Biological Process	0.00234055	0.0278215
GO:0036293	response to decreased oxygen levels	12	315	0.038	Biological Process	0.002354	0.0279142
GO:0099568	cytoplasmic region	16	513	0.031	Cellular Component	0.00384876	0.027969
GO:0098797	plasma membrane protein complex	19	657	0.029	Cellular Component	0.00388459	0.027969
GO:0019900	kinase binding	20	701	0.029	Molecular Function	0.00203351	0.0284002
GO:0046847	filopodium assembly	5	64	0.078	Biological Process	0.00240164	0.0284108
GO:0005547	phosphatidylinositol-3,4,5-trisphosphate binding	4	39	0.103	Molecular Function	0.00208148	0.0285857
GO:0009890	negative regulation of biosynthetic process	39	1681	0.023	Biological Process	0.00243203	0.0287014
GO:0005794	Golgi apparatus	33	1390	0.024	Cellular Component	0.00408914	0.0288774
GO:0031594	neuromuscular junction	5	72	0.069	Cellular Component	0.00411102	0.0288774
GO:1901214	regulation of neuron death	12	317	0.038	Biological Process	0.00247933	0.0291899
GO:0072215	regulation of metanephros development	3	19	0.158	Biological Process	0.00250001	0.0292744
GO:0072234	metanephric nephron tubule development	3	19	0.158	Biological Process	0.00250001	0.0292744
GO:0060485	mesenchyme development	11	276	0.04	Biological Process	0.00250432	0.0292744
GO:0043256	laminin complex	2	7	0.286	Cellular Component	0.00428914	0.0297656
GO:0001655	urogenital system development	13	361	0.036	Biological Process	0.00256709	0.0298459
GO:0008038	neuron recognition	5	65	0.077	Biological Process	0.00257136	0.0298459
GO:0014910	regulation of smooth muscle cell migration	5	65	0.077	Biological Process	0.00257136	0.0298459
GO:0016055	Wnt signaling pathway	15	450	0.033	Biological Process	0.00260104	0.0301195
GO:2000113	negative regulation of cellular macromolecule biosynthetic process	36	1523	0.024	Biological Process	0.00265096	0.0306257
GO:0051050	positive regulation of transport	24	886	0.027	Biological Process	0.00266253	0.0306514
GO:0030100	regulation of endocytosis	10	238	0.042	Biological Process	0.00266561	0.0306514
GO:0032844	regulation of homeostatic process	14	407	0.034	Biological Process	0.00270137	0.0309194
GO:0031323	regulation of cellular metabolic process	108	5923	0.018	Biological Process	0.00270145	0.0309194
GO:0000977	RNA polymerase II regulatory region sequence-specific DNA binding	19	658	0.029	Molecular Function	0.00229323	0.0309774
GO:0000987	core promoter proximal region sequence-specific DNA binding	15	466	0.032	Molecular Function	0.00239107	0.0310875
GO:0001159	core promoter proximal region DNA binding	15	466	0.032	Molecular Function	0.00239107	0.0310875
GO:0001228	transcriptional activator activity, RNA polymerase II transcription regulatory region sequence-specific binding	14	421	0.033	Molecular Function	0.00246967	0.0310875
GO:0046983	protein dimerization activity	32	1359	0.024	Molecular Function	0.00247943	0.0310875
GO:0001012	RNA polymerase II regulatory region DNA binding	19	663	0.029	Molecular Function	0.0024944	0.0310875
GO:0004713	protein tyrosine kinase activity	8	168	0.048	Molecular Function	0.00252774	0.0310875
GO:1901215	negative regulation of neuron death	9	200	0.045	Biological Process	0.00273155	0.0311915
GO:0098562	cytoplasmic side of membrane	12	340	0.035	Cellular Component	0.00455231	0.0312158
GO:0099512	supramolecular fiber	22	818	0.027	Cellular Component	0.00462222	0.0313223
GO:0060420	regulation of heart growth	5	66	0.076	Biological Process	0.00274961	0.0313253
GO:0031981	nuclear lumen	72	3695	0.019	Cellular Component	0.00468863	0.0314029
GO:0051246	regulation of protein metabolic process	57	2733	0.021	Biological Process	0.0027666	0.0314462
GO:0048471	perinuclear region of cytoplasm	20	720	0.028	Cellular Component	0.00481325	0.0316353
GO:0005634	nucleus	113	6320	0.018	Cellular Component	0.00491636	0.0316353
GO:0030315	T-tubule	4	47	0.085	Cellular Component	0.00492118	0.0316353
GO:0044456	synapse part	21	772	0.027	Cellular Component	0.00494302	0.0316353
GO:1903076	regulation of protein localization to plasma membrane	6	96	0.062	Biological Process	0.00281776	0.031954
GO:0043009	chordate embryonic development	20	692	0.029	Biological Process	0.00290851	0.0325482
GO:0007213	G-protein coupled acetylcholine receptor signaling pathway	3	20	0.15	Biological Process	0.00290974	0.0325482
GO:0051900	regulation of mitochondrial depolarization	3	20	0.15	Biological Process	0.00290974	0.0325482
GO:0071425	hematopoietic stem cell proliferation	3	20	0.15	Biological Process	0.00290974	0.0325482
GO:0097205	renal filtration	3	20	0.15	Biological Process	0.00290974	0.0325482
GO:1903204	negative regulation of oxidative stress-induced neuron death	3	20	0.15	Biological Process	0.00290974	0.0325482
GO:0051496	positive regulation of stress fiber assembly	4	41	0.098	Biological Process	0.0029305	0.0326324
GO:0060043	regulation of cardiac muscle cell proliferation	4	41	0.098	Biological Process	0.0029305	0.0326324
GO:0043066	negative regulation of apoptotic process	22	792	0.028	Biological Process	0.00295068	0.03271
GO:0051705	multi-organism behavior	8	165	0.048	Biological Process	0.00295073	0.03271
GO:0007178	transmembrane receptor protein serine/threonine kinase signaling pathway	12	324	0.037	Biological Process	0.00296159	0.0327568
GO:0003056	regulation of vascular smooth muscle contraction	2	6	0.333	Biological Process	0.00305838	0.0330855
GO:0038089	positive regulation of cell migration by vascular endothelial growth factor signaling pathway	2	6	0.333	Biological Process	0.00305838	0.0330855
GO:0040010	positive regulation of growth rate	2	6	0.333	Biological Process	0.00305838	0.0330855
GO:0071455	cellular response to hyperoxia	2	6	0.333	Biological Process	0.00305838	0.0330855
GO:0072239	metanephric glomerulus vasculature development	2	6	0.333	Biological Process	0.00305838	0.0330855
GO:0072257	metanephric nephron tubule epithelial cell differentiation	2	6	0.333	Biological Process	0.00305838	0.0330855
GO:0072307	regulation of metanephric nephron tubule epithelial cell differentiation	2	6	0.333	Biological Process	0.00305838	0.0330855
GO:1904636	response to ionomycin	2	6	0.333	Biological Process	0.00305838	0.0330855
GO:1904637	cellular response to ionomycin	2	6	0.333	Biological Process	0.00305838	0.0330855
GO:2000020	positive regulation of male gonad development	2	6	0.333	Biological Process	0.00305838	0.0330855
GO:0010558	negative regulation of macromolecule biosynthetic process	37	1592	0.023	Biological Process	0.00307067	0.0331458
GO:0071560	cellular response to transforming growth factor beta stimulus	9	204	0.044	Biological Process	0.0031168	0.0335703
GO:0098862	cluster of actin-based cell projections	7	144	0.049	Cellular Component	0.00539974	0.0341786
GO:0003179	heart valve morphogenesis	4	42	0.095	Biological Process	0.0032024	0.0343423
GO:1900024	regulation of substrate adhesion-dependent cell spreading	4	42	0.095	Biological Process	0.0032024	0.0343423
GO:0007173	epidermal growth factor receptor signaling pathway	7	132	0.053	Biological Process	0.00325157	0.0347939
GO:0031327	negative regulation of cellular biosynthetic process	38	1654	0.023	Biological Process	0.00327754	0.0349959
GO:0031399	regulation of protein modification process	41	1823	0.022	Biological Process	0.00328474	0.034997
GO:1990752	microtubule end	3	25	0.12	Cellular Component	0.00565418	0.0350783
GO:0045180	basal cortex	2	8	0.25	Cellular Component	0.00566369	0.0350783
GO:0005901	caveola	5	78	0.064	Cellular Component	0.00577961	0.0352588
GO:0042597	periplasmic space	7	146	0.048	Cellular Component	0.00581525	0.0352588
GO:0005768	endosome	22	836	0.026	Cellular Component	0.00593769	0.0352811
GO:0016323	basolateral plasma membrane	9	224	0.04	Cellular Component	0.00594143	0.0352811
GO:0003159	morphogenesis of an endothelium	3	21	0.143	Biological Process	0.00335843	0.0355518
GO:0072012	glomerulus vasculature development	3	21	0.143	Biological Process	0.00335843	0.0355518
GO:0072112	glomerular visceral epithelial cell differentiation	3	21	0.143	Biological Process	0.00335843	0.0355518
GO:0046330	positive regulation of JNK cascade	7	133	0.053	Biological Process	0.00339057	0.0358082
GO:0043410	positive regulation of MAPK cascade	15	463	0.032	Biological Process	0.00339716	0.0358082
GO:0044260	cellular macromolecule metabolic process	149	8723	0.017	Biological Process	0.00341321	0.0359005
GO:0045934	negative regulation of nucleobase-containing compound metabolic process	36	1547	0.023	Biological Process	0.00342949	0.035995
GO:0031226	intrinsic component of plasma membrane	36	1596	0.023	Cellular Component	0.00615894	0.0361995
GO:0050853	B cell receptor signaling pathway	4	43	0.093	Biological Process	0.00349101	0.0365629
GO:0051960	regulation of nervous system development	25	959	0.026	Biological Process	0.00359768	0.0376003
GO:0019901	protein kinase binding	18	627	0.029	Molecular Function	0.00316204	0.0377772
GO:0097367	carbohydrate derivative binding	57	2878	0.02	Molecular Function	0.00316338	0.0377772
GO:0097285	cell-type specific apoptotic process	15	467	0.032	Biological Process	0.00367901	0.038369
GO:0009897	external side of plasma membrane	9	228	0.039	Cellular Component	0.00664678	0.0386722
GO:0031098	stress-activated protein kinase signaling cascade	11	291	0.038	Biological Process	0.00374734	0.0389992
GO:0060326	cell chemotaxis	9	210	0.043	Biological Process	0.00377372	0.039191
GO:0031988	membrane-bounded vesicle	31	1328	0.023	Cellular Component	0.00682121	0.0392902
GO:1904375	regulation of protein localization to cell periphery	6	102	0.059	Biological Process	0.00380824	0.0394558
GO:0046552	photoreceptor cell fate commitment	3	22	0.136	Biological Process	0.0038472	0.0394558
GO:0051882	mitochondrial depolarization	3	22	0.136	Biological Process	0.0038472	0.0394558
GO:0072170	metanephric tubule development	3	22	0.136	Biological Process	0.0038472	0.0394558
GO:0072202	cell differentiation involved in metanephros development	3	22	0.136	Biological Process	0.0038472	0.0394558
GO:0072311	glomerular epithelial cell differentiation	3	22	0.136	Biological Process	0.0038472	0.0394558
GO:0061138	morphogenesis of a branching epithelium	9	211	0.043	Biological Process	0.00389303	0.0398004
GO:0010033	response to organic substance	61	3016	0.02	Biological Process	0.00389694	0.0398004
GO:0036056	filtration diaphragm	2	9	0.222	Cellular Component	0.00721172	0.0403296
GO:0036057	slit diaphragm	2	9	0.222	Cellular Component	0.00721172	0.0403296
GO:0044327	dendritic spine head	2	9	0.222	Cellular Component	0.00721172	0.0403296
GO:0005769	early endosome	11	317	0.035	Cellular Component	0.00732452	0.0405666
GO:0014909	smooth muscle cell migration	5	72	0.069	Biological Process	0.00401195	0.0407559
GO:1903426	regulation of reactive oxygen species biosynthetic process	5	72	0.069	Biological Process	0.00401195	0.0407559
GO:0071559	response to transforming growth factor beta	9	212	0.042	Biological Process	0.00401527	0.0407559
GO:0043551	regulation of phosphatidylinositol 3-kinase activity	4	45	0.089	Biological Process	0.00412023	0.0417353
GO:0030139	endocytic vesicle	9	233	0.039	Cellular Component	0.00761698	0.0417846
GO:0030111	regulation of Wnt signaling pathway	11	295	0.037	Biological Process	0.00415089	0.0419597
GO:0005887	integral component of plasma membrane	34	1507	0.023	Cellular Component	0.00772282	0.0419655
GO:0098903	regulation of membrane repolarization during action potential	2	7	0.286	Biological Process	0.00424062	0.0426918
GO:1902617	response to fluoride	2	7	0.286	Biological Process	0.00424062	0.0426918
GO:0031012	extracellular matrix	10	277	0.036	Cellular Component	0.00795793	0.0428389
GO:0071453	cellular response to oxygen levels	8	176	0.045	Biological Process	0.00436419	0.0437088
GO:0061318	renal filtration cell differentiation	3	23	0.13	Biological Process	0.00437708	0.0437088
GO:0072243	metanephric nephron epithelium development	3	23	0.13	Biological Process	0.00437708	0.0437088
GO:1904646	cellular response to beta-amyloid	3	23	0.13	Biological Process	0.00437708	0.0437088
GO:0044705	multi-organism reproductive behavior	6	105	0.057	Biological Process	0.00439058	0.043755
GO:0007009	plasma membrane organization	12	341	0.035	Biological Process	0.00445465	0.0442856
GO:0098900	regulation of action potential	4	46	0.087	Biological Process	0.00446178	0.0442856
GO:0043507	positive regulation of JUN kinase activity	5	74	0.068	Biological Process	0.00451201	0.0446316
GO:2000021	regulation of ion homeostasis	8	177	0.045	Biological Process	0.00451473	0.0446316
GO:0032872	regulation of stress-activated MAPK cascade	9	216	0.042	Biological Process	0.00453461	0.0447384
GO:0019098	reproductive behavior	6	106	0.057	Biological Process	0.00459855	0.0452788
GO:0003712	transcription cofactor activity	17	589	0.029	Molecular Function	0.00387418	0.0456047
GO:0002102	podosome	3	29	0.103	Cellular Component	0.00860467	0.0456478
GO:0031974	membrane-enclosed lumen	84	4543	0.018	Cellular Component	0.00863821	0.0456478
GO:0045935	positive regulation of nucleobase-containing compound metabolic process	42	1917	0.022	Biological Process	0.00466108	0.0456487
GO:0030308	negative regulation of cell growth	8	178	0.045	Biological Process	0.00466924	0.0456487
GO:0070302	regulation of stress-activated protein kinase signaling cascade	9	217	0.041	Biological Process	0.00467227	0.0456487
GO:0001558	regulation of cell growth	14	433	0.032	Biological Process	0.00467314	0.0456487
GO:0031092	platelet alpha granule membrane	2	10	0.2	Cellular Component	0.0089279	0.0467303
GO:0044430	cytoskeletal part	34	1523	0.022	Cellular Component	0.00900532	0.0467303
GO:0044706	multi-multicellular organism process	11	301	0.037	Biological Process	0.00482047	0.0469948
GO:0051338	regulation of transferase activity	24	930	0.026	Biological Process	0.00488497	0.0475297
GO:0006907	pinocytosis	3	24	0.125	Biological Process	0.00494905	0.0480584
GO:0002573	myeloid leukocyte differentiation	8	180	0.044	Biological Process	0.00499041	0.0483648
GO:0030426	growth cone	8	200	0.04	Cellular Component	0.00951399	0.048612
GO:0005884	actin filament	5	88	0.057	Cellular Component	0.00953674	0.048612
GO:0016529	sarcoplasmic reticulum	4	57	0.07	Cellular Component	0.00972828	0.0491534
GO:0010463	mesenchymal cell proliferation	4	48	0.083	Biological Process	0.00520104	0.0503073
GO:0030425	dendrite	17	619	0.027	Cellular Component	0.01006	0.0503877
GO:0051223	regulation of protein transport	17	581	0.029	Biological Process	0.00522248	0.0504159
GO:0043325	phosphatidylinositol-3,4-bisphosphate binding	3	24	0.125	Molecular Function	0.00438745	0.0509192
GO:0000978	RNA polymerase II core promoter proximal region sequence-specific DNA binding	14	450	0.031	Molecular Function	0.00446596	0.0511104
GO:0051049	regulation of transport	38	1703	0.022	Biological Process	0.00532296	0.0512855
GO:0045859	regulation of protein kinase activity	20	731	0.027	Biological Process	0.00533582	0.0513091
GO:0030496	midbody	7	163	0.043	Cellular Component	0.0103742	0.0515133
GO:0036477	somatodendritic compartment	22	880	0.025	Cellular Component	0.0104932	0.0516588
GO:0003007	heart morphogenesis	10	263	0.038	Biological Process	0.00538599	0.0516908
GO:1903533	regulation of protein targeting	7	145	0.048	Biological Process	0.00543528	0.0517311
GO:0032268	regulation of cellular protein metabolic process	53	2581	0.021	Biological Process	0.00551233	0.0517311
GO:0006996	organelle organization	82	4367	0.019	Biological Process	0.00552663	0.0517311
GO:0051403	stress-activated MAPK cascade	10	264	0.038	Biological Process	0.0055283	0.0517311
GO:0021562	vestibulocochlear nerve development	2	8	0.25	Biological Process	0.00559993	0.0517311
GO:0031077	post-embryonic camera-type eye development	2	8	0.25	Biological Process	0.00559993	0.0517311
GO:0048050	post-embryonic eye morphogenesis	2	8	0.25	Biological Process	0.00559993	0.0517311
GO:0051342	regulation of cyclic-nucleotide phosphodiesterase activity	2	8	0.25	Biological Process	0.00559993	0.0517311
GO:0051901	positive regulation of mitochondrial depolarization	2	8	0.25	Biological Process	0.00559993	0.0517311
GO:0061438	renal system vasculature morphogenesis	2	8	0.25	Biological Process	0.00559993	0.0517311
GO:0061439	kidney vasculature morphogenesis	2	8	0.25	Biological Process	0.00559993	0.0517311
GO:0070257	positive regulation of mucus secretion	2	8	0.25	Biological Process	0.00559993	0.0517311
GO:0072050	S-shaped body morphogenesis	2	8	0.25	Biological Process	0.00559993	0.0517311
GO:0072674	multinuclear osteoclast differentiation	2	8	0.25	Biological Process	0.00559993	0.0517311
GO:0090230	regulation of centromere complex assembly	2	8	0.25	Biological Process	0.00559993	0.0517311
GO:1900122	positive regulation of receptor binding	2	8	0.25	Biological Process	0.00559993	0.0517311
GO:1900272	negative regulation of long-term synaptic potentiation	2	8	0.25	Biological Process	0.00559993	0.0517311
GO:1990868	response to chemokine	2	8	0.25	Biological Process	0.00559993	0.0517311
GO:1990869	cellular response to chemokine	2	8	0.25	Biological Process	0.00559993	0.0517311
GO:2000169	regulation of peptidyl-cysteine S-nitrosylation	2	8	0.25	Biological Process	0.00559993	0.0517311
GO:0006355	regulation of transcription, DNA-templated	69	3556	0.019	Biological Process	0.00561383	0.0517627
GO:0071556	integral component of lumenal side of endoplasmic reticulum membrane	2	11	0.182	Cellular Component	0.010807	0.0523095
GO:0098553	lumenal side of endoplasmic reticulum membrane	2	11	0.182	Cellular Component	0.010807	0.0523095
GO:0035591	signaling adaptor activity	5	78	0.064	Molecular Function	0.00470836	0.0531464
GO:0050767	regulation of neurogenesis	22	839	0.026	Biological Process	0.00579844	0.0533651
GO:0009898	cytoplasmic side of plasma membrane	10	292	0.034	Cellular Component	0.0112634	0.0540645
GO:1990837	sequence-specific double-stranded DNA binding	21	811	0.026	Molecular Function	0.00491465	0.0547253
GO:0032880	regulation of protein localization	23	894	0.026	Biological Process	0.00604001	0.0554848
GO:0002684	positive regulation of immune system process	21	791	0.027	Biological Process	0.0060828	0.055774
GO:0035767	endothelial cell chemotaxis	3	26	0.115	Biological Process	0.0062228	0.0567414
GO:0072207	metanephric epithelium development	3	26	0.115	Biological Process	0.0062228	0.0567414
GO:1903671	negative regulation of sprouting angiogenesis	3	26	0.115	Biological Process	0.0062228	0.0567414
GO:0045598	regulation of fat cell differentiation	6	113	0.053	Biological Process	0.00626312	0.0568987
GO:0050680	negative regulation of epithelial cell proliferation	6	113	0.053	Biological Process	0.00626312	0.0568987
GO:0090287	regulation of cellular response to growth factor stimulus	10	269	0.037	Biological Process	0.00628458	0.0569887
GO:1903506	regulation of nucleic acid-templated transcription	69	3574	0.019	Biological Process	0.0063369	0.0573577
GO:0070013	intracellular organelle lumen	83	4540	0.018	Cellular Component	0.0122456	0.0581414
GO:0043233	organelle lumen	83	4541	0.018	Cellular Component	0.0123147	0.0581414
GO:0030175	filopodium	5	94	0.053	Cellular Component	0.0124559	0.05815
GO:0030659	cytoplasmic vesicle membrane	17	634	0.027	Cellular Component	0.0125184	0.05815
GO:0008092	cytoskeletal protein binding	23	924	0.025	Molecular Function	0.00529365	0.0581596
GO:0006940	regulation of smooth muscle contraction	4	51	0.078	Biological Process	0.00645688	0.05823
GO:0045428	regulation of nitric oxide biosynthetic process	4	51	0.078	Biological Process	0.00645688	0.05823
GO:2001141	regulation of RNA biosynthetic process	69	3578	0.019	Biological Process	0.00650808	0.0585846
GO:0043123	positive regulation of I-kappaB kinase/NF-kappaB signaling	6	114	0.053	Biological Process	0.00653247	0.058697
GO:0044853	plasma membrane raft	5	95	0.053	Cellular Component	0.0129951	0.0598814
GO:0038127	ERBB signaling pathway	7	151	0.046	Biological Process	0.00675094	0.0605498
GO:0051090	regulation of sequence-specific DNA binding transcription factor activity	12	360	0.033	Biological Process	0.00678168	0.0607151
GO:0033674	positive regulation of kinase activity	15	500	0.03	Biological Process	0.00681468	0.0609001
GO:0048609	multicellular organismal reproductive process	28	1171	0.024	Biological Process	0.00683183	0.0609429
GO:0048008	platelet-derived growth factor receptor signaling pathway	4	52	0.077	Biological Process	0.00691637	0.061231
GO:0060038	cardiac muscle cell proliferation	4	52	0.077	Biological Process	0.00691637	0.061231
GO:0008354	germ cell migration	3	27	0.111	Biological Process	0.00692619	0.061231
GO:1903203	regulation of oxidative stress-induced neuron death	3	27	0.111	Biological Process	0.00692619	0.061231
GO:1904645	response to beta-amyloid	3	27	0.111	Biological Process	0.00692619	0.061231
GO:0005783	endoplasmic reticulum	36	1682	0.021	Cellular Component	0.0134922	0.0616785
GO:0031674	I band	6	134	0.045	Cellular Component	0.0142149	0.0616876
GO:0031430	M band	3	35	0.086	Cellular Component	0.0144533	0.0616876
GO:0005582	collagen type XV trimer	1	1	1	Cellular Component	0.0146722	0.0616876
GO:0005600	collagen type XIII trimer	1	1	1	Cellular Component	0.0146722	0.0616876
GO:0016027	inaD signaling complex	1	1	1	Cellular Component	0.0146722	0.0616876
GO:0030936	transmembrane collagen trimer	1	1	1	Cellular Component	0.0146722	0.0616876
GO:0034665	integrin alpha1-beta1 complex	1	1	1	Cellular Component	0.0146722	0.0616876
GO:0035693	NOS2-CD74 complex	1	1	1	Cellular Component	0.0146722	0.0616876
GO:0036053	glomerular endothelium fenestra	1	1	1	Cellular Component	0.0146722	0.0616876
GO:0043253	chloroplast ribosome	1	1	1	Cellular Component	0.0146722	0.0616876
GO:0098844	postsynaptic endocytic zone membrane	1	1	1	Cellular Component	0.0146722	0.0616876
GO:0008201	heparin binding	7	153	0.046	Molecular Function	0.00575481	0.061923
GO:0003690	double-stranded DNA binding	23	931	0.025	Molecular Function	0.00578649	0.061923
GO:0044087	regulation of cellular component biogenesis	24	959	0.025	Biological Process	0.00706976	0.0620403
GO:0098609	cell-cell adhesion	21	802	0.026	Biological Process	0.00707671	0.0620403
GO:0002903	negative regulation of B cell apoptotic process	2	9	0.222	Biological Process	0.00713093	0.0620403
GO:0015014	heparan sulfate proteoglycan biosynthetic process, polysaccharide chain biosynthetic process	2	9	0.222	Biological Process	0.00713093	0.0620403
GO:0045059	positive thymic T cell selection	2	9	0.222	Biological Process	0.00713093	0.0620403
GO:0051639	actin filament network formation	2	9	0.222	Biological Process	0.00713093	0.0620403
GO:1900040	regulation of interleukin-2 secretion	2	9	0.222	Biological Process	0.00713093	0.0620403
GO:2000018	regulation of male gonad development	2	9	0.222	Biological Process	0.00713093	0.0620403
GO:2001214	positive regulation of vasculogenesis	2	9	0.222	Biological Process	0.00713093	0.0620403
GO:0043406	positive regulation of MAP kinase activity	9	232	0.039	Biological Process	0.00715399	0.0621314
GO:0008037	cell recognition	7	153	0.046	Biological Process	0.00723807	0.062422
GO:0030178	negative regulation of Wnt signaling pathway	7	153	0.046	Biological Process	0.00723807	0.062422
GO:0046822	regulation of nucleocytoplasmic transport	7	153	0.046	Biological Process	0.00723807	0.062422
GO:1900180	regulation of protein localization to nucleus	7	153	0.046	Biological Process	0.00723807	0.062422
GO:0014812	muscle cell migration	5	83	0.06	Biological Process	0.00731969	0.0626875
GO:0021954	central nervous system neuron development	5	83	0.06	Biological Process	0.00731969	0.0626875
GO:0032963	collagen metabolic process	5	83	0.06	Biological Process	0.00731969	0.0626875
GO:0044259	multicellular organismal macromolecule metabolic process	5	83	0.06	Biological Process	0.00731969	0.0626875
GO:0000805	X chromosome	2	13	0.154	Cellular Component	0.0150336	0.0627489
GO:0005080	protein kinase C binding	4	52	0.077	Molecular Function	0.00594973	0.0628535
GO:0030288	outer membrane-bounded periplasmic space	6	136	0.044	Cellular Component	0.0151951	0.0629669
GO:0032233	positive regulation of actin filament bundle assembly	4	53	0.075	Biological Process	0.00739697	0.0632396
GO:0051172	negative regulation of nitrogen compound metabolic process	48	2322	0.021	Biological Process	0.00743914	0.0634901
GO:0035265	organ growth	8	193	0.041	Biological Process	0.00750881	0.063974
GO:0033017	sarcoplasmic reticulum membrane	3	36	0.083	Cellular Component	0.0155997	0.0641817
GO:0080134	regulation of response to stress	31	1346	0.023	Biological Process	0.00760564	0.0646873
GO:0012506	vesicle membrane	17	651	0.026	Cellular Component	0.0158536	0.0647635
GO:0034105	positive regulation of tissue remodeling	3	28	0.107	Biological Process	0.00767488	0.0648833
GO:0036475	neuron death in response to oxidative stress	3	28	0.107	Biological Process	0.00767488	0.0648833
GO:2000404	regulation of T cell migration	3	28	0.107	Biological Process	0.00767488	0.0648833
GO:0010771	negative regulation of cell morphogenesis involved in differentiation	6	118	0.051	Biological Process	0.00769445	0.0648833
GO:0046620	regulation of organ growth	6	118	0.051	Biological Process	0.00769445	0.0648833
GO:0030864	cortical actin cytoskeleton	4	66	0.061	Cellular Component	0.0160331	0.0650357
GO:0060249	anatomical structure homeostasis	13	414	0.031	Biological Process	0.0079794	0.067144
GO:0030218	erythrocyte differentiation	6	119	0.05	Biological Process	0.0080068	0.067144
GO:0051092	positive regulation of NF-kappaB transcription factor activity	6	119	0.05	Biological Process	0.0080068	0.067144
GO:0032874	positive regulation of stress-activated MAPK cascade	7	156	0.045	Biological Process	0.00801699	0.067144
GO:0045334	clathrin-coated endocytic vesicle	3	37	0.081	Cellular Component	0.0167959	0.0676535
GO:0060627	regulation of vesicle-mediated transport	15	510	0.029	Biological Process	0.00810387	0.0677566
GO:0017166	vinculin binding	2	9	0.222	Molecular Function	0.00655892	0.068412
GO:0043296	apical junction complex	6	140	0.043	Cellular Component	0.0172945	0.0685331
GO:0043235	receptor complex	9	267	0.034	Cellular Component	0.017341	0.0685331
GO:0098576	lumenal side of membrane	2	14	0.143	Cellular Component	0.0173712	0.0685331
GO:0045926	negative regulation of growth	10	280	0.036	Biological Process	0.00823118	0.0687046
GO:0070304	positive regulation of stress-activated protein kinase signaling cascade	7	157	0.045	Biological Process	0.00828987	0.0690776
GO:0001751	compound eye photoreceptor cell differentiation	4	55	0.073	Biological Process	0.00842304	0.069951
GO:0042307	positive regulation of protein import into nucleus	4	55	0.073	Biological Process	0.00842304	0.069951
GO:0036342	post-anal tail morphogenesis	3	29	0.103	Biological Process	0.00846952	0.0701275
GO:0001745	compound eye morphogenesis	5	86	0.058	Biological Process	0.00847773	0.0701275
GO:0032774	RNA biosynthetic process	72	3806	0.019	Biological Process	0.00848694	0.0701275
GO:0032504	multicellular organism reproduction	28	1191	0.024	Biological Process	0.00850972	0.0701981
GO:0071902	positive regulation of protein serine/threonine kinase activity	11	326	0.034	Biological Process	0.0085834	0.0706877
GO:0030667	secretory granule membrane	8	225	0.036	Cellular Component	0.0182297	0.0714306
GO:0016199	axon midline choice point recognition	2	10	0.2	Biological Process	0.00882837	0.0718653
GO:0045760	positive regulation of action potential	2	10	0.2	Biological Process	0.00882837	0.0718653
GO:0060837	blood vessel endothelial cell differentiation	2	10	0.2	Biological Process	0.00882837	0.0718653
GO:0070255	regulation of mucus secretion	2	10	0.2	Biological Process	0.00882837	0.0718653
GO:0071803	positive regulation of podosome assembly	2	10	0.2	Biological Process	0.00882837	0.0718653
GO:0072182	regulation of nephron tubule epithelial cell differentiation	2	10	0.2	Biological Process	0.00882837	0.0718653
GO:1904181	positive regulation of membrane depolarization	2	10	0.2	Biological Process	0.00882837	0.0718653
GO:0060076	excitatory synapse	9	270	0.033	Cellular Component	0.018503	0.0719101
GO:0016607	nuclear speck	11	363	0.03	Cellular Component	0.0186017	0.0719101
GO:0060349	bone morphogenesis	5	87	0.057	Biological Process	0.00889036	0.0720134
GO:1901532	regulation of hematopoietic progenitor cell differentiation	5	87	0.057	Biological Process	0.00889036	0.0720134
GO:1903409	reactive oxygen species biosynthetic process	5	87	0.057	Biological Process	0.00889036	0.0720134
GO:0005198	structural molecule activity	23	947	0.024	Molecular Function	0.00705723	0.0722491
GO:1990782	protein tyrosine kinase binding	5	86	0.058	Molecular Function	0.00710216	0.0722491
GO:0006809	nitric oxide biosynthetic process	4	56	0.071	Biological Process	0.00896927	0.0724147
GO:0007618	mating	4	56	0.071	Biological Process	0.00896927	0.0724147
GO:0002768	immune response-regulating cell surface receptor signaling pathway	9	241	0.037	Biological Process	0.00906514	0.0730692
GO:0048638	regulation of developmental growth	13	421	0.031	Biological Process	0.00910752	0.073291
GO:0044703	multi-organism reproductive process	31	1364	0.023	Biological Process	0.00912558	0.0733167
GO:1903708	positive regulation of hemopoiesis	7	160	0.044	Biological Process	0.00914959	0.0733235
GO:1903053	regulation of extracellular matrix organization	11	329	0.033	Biological Process	0.00915614	0.0733235
GO:0055001	muscle cell development	8	200	0.04	Biological Process	0.00920989	0.0736344
GO:0043278	response to morphine	3	30	0.1	Biological Process	0.0093107	0.0740255
GO:0046716	muscle cell cellular homeostasis	3	30	0.1	Biological Process	0.0093107	0.0740255
GO:0001656	metanephros development	5	88	0.057	Biological Process	0.00931667	0.0740255
GO:0009889	regulation of biosynthetic process	80	4326	0.018	Biological Process	0.00931884	0.0740255
GO:0021987	cerebral cortex development	6	123	0.049	Biological Process	0.00934785	0.074127
GO:0080135	regulation of cellular response to stress	20	771	0.026	Biological Process	0.00936167	0.074127
GO:0070201	regulation of establishment of protein localization	17	618	0.028	Biological Process	0.00940181	0.0743255
GO:0031326	regulation of cellular biosynthetic process	79	4265	0.019	Biological Process	0.00945701	0.0746423
GO:0035088	establishment or maintenance of apical/basal cell polarity	4	57	0.07	Biological Process	0.0095381	0.0751621
GO:0005915	zonula adherens	2	15	0.133	Cellular Component	0.019852	0.0754766
GO:0055120	striated muscle dense body	2	15	0.133	Cellular Component	0.019852	0.0754766
GO:0030427	site of polarized growth	8	229	0.035	Cellular Component	0.0200281	0.0754766
GO:0044428	nuclear part	76	4184	0.018	Cellular Component	0.0200485	0.0754766
GO:0060419	heart growth	5	89	0.056	Biological Process	0.00975686	0.0767633
GO:0002791	regulation of peptide secretion	12	378	0.032	Biological Process	0.00978541	0.0768654
GO:0051252	regulation of RNA metabolic process	71	3769	0.019	Biological Process	0.00995618	0.0780824
GO:0051129	negative regulation of cellular component organization	20	776	0.026	Biological Process	0.0100035	0.0783293
GO:0034101	erythrocyte homeostasis	6	125	0.048	Biological Process	0.0100753	0.0786765
GO:0006351	transcription, DNA-templated	71	3771	0.019	Biological Process	0.0100798	0.0786765
GO:0046209	nitric oxide metabolic process	4	58	0.069	Biological Process	0.0101299	0.0788182
GO:1904591	positive regulation of protein import	4	58	0.069	Biological Process	0.0101299	0.0788182
GO:0051491	positive regulation of filopodium assembly	3	31	0.097	Biological Process	0.010199	0.0792006
GO:0044236	multicellular organism metabolic process	5	90	0.056	Biological Process	0.0102111	0.0792006
GO:0009791	post-embryonic development	14	476	0.029	Biological Process	0.0103606	0.080234
GO:0030235	nitric-oxide synthase regulator activity	2	10	0.2	Molecular Function	0.00812352	0.080648
GO:0035615	clathrin adaptor activity	2	10	0.2	Molecular Function	0.00812352	0.080648
GO:0032092	positive regulation of protein binding	5	91	0.055	Biological Process	0.0106797	0.0809236
GO:0043506	regulation of JUN kinase activity	5	91	0.055	Biological Process	0.0106797	0.0809236
GO:0030210	heparin biosynthetic process	2	11	0.182	Biological Process	0.0106871	0.0809236
GO:0032836	glomerular basement membrane development	2	11	0.182	Biological Process	0.0106871	0.0809236
GO:0043129	surfactant homeostasis	2	11	0.182	Biological Process	0.0106871	0.0809236
GO:0060391	positive regulation of SMAD protein import into nucleus	2	11	0.182	Biological Process	0.0106871	0.0809236
GO:0060539	diaphragm development	2	11	0.182	Biological Process	0.0106871	0.0809236
GO:0060979	vasculogenesis involved in coronary vascular morphogenesis	2	11	0.182	Biological Process	0.0106871	0.0809236
GO:0061140	lung secretory cell differentiation	2	11	0.182	Biological Process	0.0106871	0.0809236
GO:0061299	retina vasculature morphogenesis in camera-type eye	2	11	0.182	Biological Process	0.0106871	0.0809236
GO:0070970	interleukin-2 secretion	2	11	0.182	Biological Process	0.0106871	0.0809236
GO:1902004	positive regulation of beta-amyloid formation	2	11	0.182	Biological Process	0.0106871	0.0809236
GO:1902514	regulation of generation of L-type calcium current	2	11	0.182	Biological Process	0.0106871	0.0809236
GO:0050773	regulation of dendrite development	7	165	0.042	Biological Process	0.0107251	0.0809236
GO:0002433	immune response-regulating cell surface receptor signaling pathway involved in phagocytosis	4	59	0.068	Biological Process	0.010745	0.0809236
GO:0038096	Fc-gamma receptor signaling pathway involved in phagocytosis	4	59	0.068	Biological Process	0.010745	0.0809236
GO:0055021	regulation of cardiac muscle tissue growth	4	59	0.068	Biological Process	0.010745	0.0809236
GO:0061245	establishment or maintenance of bipolar cell polarity	4	59	0.068	Biological Process	0.010745	0.0809236
GO:0048640	negative regulation of developmental growth	6	127	0.047	Biological Process	0.0108421	0.081531
GO:0031253	cell projection membrane	10	325	0.031	Cellular Component	0.0220879	0.0826144
GO:0097659	nucleic acid-templated transcription	71	3786	0.019	Biological Process	0.0110491	0.0829604
GO:0005605	basal lamina	2	16	0.125	Cellular Component	0.0224713	0.0829708
GO:0071437	invadopodium	2	16	0.125	Cellular Component	0.0224713	0.0829708
GO:1902589	single-organism organelle organization	65	3412	0.019	Biological Process	0.0111011	0.0832239
GO:0014072	response to isoquinoline alkaloid	3	32	0.094	Biological Process	0.0111348	0.0832239
GO:1904036	negative regulation of epithelial cell apoptotic process	3	32	0.094	Biological Process	0.0111348	0.0832239
GO:0051171	regulation of nitrogen compound metabolic process	98	5519	0.018	Biological Process	0.0112105	0.0836635
GO:0044085	cellular component biogenesis	70	3726	0.019	Biological Process	0.011235	0.0837191
GO:0010468	regulation of gene expression	81	4424	0.018	Biological Process	0.0113742	0.0845922
GO:0098602	single organism cell adhesion	17	631	0.027	Biological Process	0.0113864	0.0845922
GO:0016020	membrane	157	9614	0.016	Cellular Component	0.0230734	0.0846515
GO:0005913	cell-cell adherens junction	4	74	0.054	Cellular Component	0.0233936	0.085283
GO:0072080	nephron tubule development	5	93	0.054	Biological Process	0.0116606	0.0864986
GO:0030032	lamellipodium assembly	4	61	0.066	Biological Process	0.0120463	0.0892257
GO:0009968	negative regulation of signal transduction	27	1169	0.023	Biological Process	0.0120756	0.0893086
GO:0032467	positive regulation of cytokinesis	3	33	0.091	Biological Process	0.0121185	0.0893584
GO:0033144	negative regulation of intracellular steroid hormone receptor signaling pathway	3	33	0.091	Biological Process	0.0121185	0.0893584
GO:0048568	embryonic organ development	15	535	0.028	Biological Process	0.0121877	0.0897344
GO:0043065	positive regulation of apoptotic process	16	586	0.027	Biological Process	0.0123627	0.0907108
GO:0001654	eye development	15	537	0.028	Biological Process	0.0125737	0.0907108
GO:0003146	heart jogging	2	12	0.167	Biological Process	0.0127021	0.0907108
GO:0030202	heparin metabolic process	2	12	0.167	Biological Process	0.0127021	0.0907108
GO:0036295	cellular response to increased oxygen levels	2	12	0.167	Biological Process	0.0127021	0.0907108
GO:0048570	notochord morphogenesis	2	12	0.167	Biological Process	0.0127021	0.0907108
GO:0051280	negative regulation of release of sequestered calcium ion into cytosol	2	12	0.167	Biological Process	0.0127021	0.0907108
GO:0060766	negative regulation of androgen receptor signaling pathway	2	12	0.167	Biological Process	0.0127021	0.0907108
GO:0070254	mucus secretion	2	12	0.167	Biological Process	0.0127021	0.0907108
GO:0071362	cellular response to ether	2	12	0.167	Biological Process	0.0127021	0.0907108
GO:0071801	regulation of podosome assembly	2	12	0.167	Biological Process	0.0127021	0.0907108
GO:0072075	metanephric mesenchyme development	2	12	0.167	Biological Process	0.0127021	0.0907108
GO:0072567	chemokine (C-X-C motif) ligand 2 production	2	12	0.167	Biological Process	0.0127021	0.0907108
GO:1903201	regulation of oxidative stress-induced cell death	4	62	0.065	Biological Process	0.0127331	0.0907108
GO:0006898	receptor-mediated endocytosis	10	300	0.033	Biological Process	0.0129233	0.0907108
GO:0097529	myeloid leukocyte migration	6	132	0.045	Biological Process	0.0129386	0.0907108
GO:0061024	membrane organization	28	1232	0.023	Biological Process	0.0130205	0.0907108
GO:0045664	regulation of neuron differentiation	18	692	0.026	Biological Process	0.0130358	0.0907108
GO:0030517	negative regulation of axon extension	3	34	0.088	Biological Process	0.0131507	0.0907108
GO:0043030	regulation of macrophage activation	3	34	0.088	Biological Process	0.0131507	0.0907108
GO:2000171	negative regulation of dendrite development	3	34	0.088	Biological Process	0.0131507	0.0907108
GO:0051146	striated muscle cell differentiation	10	301	0.033	Biological Process	0.0132018	0.0907108
GO:0051098	regulation of binding	11	347	0.032	Biological Process	0.0132376	0.0907108
GO:0031532	actin cytoskeleton reorganization	5	96	0.052	Biological Process	0.013244	0.0907108
GO:0043269	regulation of ion transport	16	592	0.027	Biological Process	0.0135037	0.0907108
GO:0023057	negative regulation of signaling	29	1293	0.022	Biological Process	0.0136709	0.0907108
GO:0032970	regulation of actin filament-based process	11	349	0.032	Biological Process	0.0137648	0.0907108
GO:0006937	regulation of muscle contraction	6	134	0.045	Biological Process	0.0138517	0.0907108
GO:1903055	positive regulation of extracellular matrix organization	7	174	0.04	Biological Process	0.0140443	0.0907108
GO:1903829	positive regulation of cellular protein localization	10	304	0.033	Biological Process	0.0140643	0.0907108
GO:0002431	Fc receptor mediated stimulatory signaling pathway	4	64	0.062	Biological Process	0.0141807	0.0907108
GO:0050771	negative regulation of axonogenesis	4	64	0.062	Biological Process	0.0141807	0.0907108
GO:0030890	positive regulation of B cell proliferation	3	35	0.086	Biological Process	0.0142315	0.0907108
GO:1902903	regulation of fibril organization	10	305	0.033	Biological Process	0.0143609	0.0907108
GO:0007492	endoderm development	5	98	0.051	Biological Process	0.0143767	0.0907108
GO:0002429	immune response-activating cell surface receptor signaling pathway	8	217	0.037	Biological Process	0.0145232	0.0907108
GO:0060828	regulation of canonical Wnt signaling pathway	8	217	0.037	Biological Process	0.0145232	0.0907108
GO:0001519	peptide amidation	1	1	1	Biological Process	0.0145867	0.0907108
GO:0003127	detection of nodal flow	1	1	1	Biological Process	0.0145867	0.0907108
GO:0003138	primary heart field specification	1	1	1	Biological Process	0.0145867	0.0907108
GO:0003172	sinoatrial valve development	1	1	1	Biological Process	0.0145867	0.0907108
GO:0003185	sinoatrial valve morphogenesis	1	1	1	Biological Process	0.0145867	0.0907108
GO:0003363	lamellipodium assembly involved in ameboidal cell migration	1	1	1	Biological Process	0.0145867	0.0907108
GO:0007225	patched ligand maturation	1	1	1	Biological Process	0.0145867	0.0907108
GO:0008377	light-induced release of internally sequestered calcium ion	1	1	1	Biological Process	0.0145867	0.0907108
GO:0009567	double fertilization forming a zygote and endosperm	1	1	1	Biological Process	0.0145867	0.0907108
GO:0010052	guard cell differentiation	1	1	1	Biological Process	0.0145867	0.0907108
GO:0010103	stomatal complex morphogenesis	1	1	1	Biological Process	0.0145867	0.0907108
GO:0010377	guard cell fate commitment	1	1	1	Biological Process	0.0145867	0.0907108
GO:0010899	regulation of phosphatidylcholine catabolic process	1	1	1	Biological Process	0.0145867	0.0907108
GO:0018032	protein amidation	1	1	1	Biological Process	0.0145867	0.0907108
GO:0021547	midbrain-hindbrain boundary initiation	1	1	1	Biological Process	0.0145867	0.0907108
GO:0021816	extension of a leading process involved in cell motility in cerebral cortex radial glia guided migration	1	1	1	Biological Process	0.0145867	0.0907108
GO:0022035	rhombomere cell migration	1	1	1	Biological Process	0.0145867	0.0907108
GO:0022619	generative cell differentiation	1	1	1	Biological Process	0.0145867	0.0907108
GO:0031509	telomeric heterochromatin assembly	1	1	1	Biological Process	0.0145867	0.0907108
GO:0033575	protein glycosylation at cell surface	1	1	1	Biological Process	0.0145867	0.0907108
GO:0033580	protein galactosylation at cell surface	1	1	1	Biological Process	0.0145867	0.0907108
GO:0035156	fusion cell fate specification	1	1	1	Biological Process	0.0145867	0.0907108
GO:0035157	negative regulation of fusion cell fate specification	1	1	1	Biological Process	0.0145867	0.0907108
GO:0035638	signal maturation	1	1	1	Biological Process	0.0145867	0.0907108
GO:0035691	macrophage migration inhibitory factor signaling pathway	1	1	1	Biological Process	0.0145867	0.0907108
GO:0035724	CD24 biosynthetic process	1	1	1	Biological Process	0.0145867	0.0907108
GO:0036285	SAGA complex assembly	1	1	1	Biological Process	0.0145867	0.0907108
GO:0036323	vascular endothelial growth factor receptor-1 signaling pathway	1	1	1	Biological Process	0.0145867	0.0907108
GO:0038189	neuropilin signaling pathway	1	1	1	Biological Process	0.0145867	0.0907108
GO:0038190	VEGF-activated neuropilin signaling pathway	1	1	1	Biological Process	0.0145867	0.0907108
GO:0039521	suppression by virus of host autophagy	1	1	1	Biological Process	0.0145867	0.0907108
GO:0043158	heterocyst differentiation	1	1	1	Biological Process	0.0145867	0.0907108
GO:0043990	histone H2A-S1 phosphorylation	1	1	1	Biological Process	0.0145867	0.0907108
GO:0044328	canonical Wnt signaling pathway involved in positive regulation of endothelial cell migration	1	1	1	Biological Process	0.0145867	0.0907108
GO:0044329	canonical Wnt signaling pathway involved in positive regulation of cell-cell adhesion	1	1	1	Biological Process	0.0145867	0.0907108
GO:0044330	canonical Wnt signaling pathway involved in positive regulation of wound healing	1	1	1	Biological Process	0.0145867	0.0907108
GO:0045849	negative regulation of nurse cell apoptotic process	1	1	1	Biological Process	0.0145867	0.0907108
GO:0046673	negative regulation of compound eye retinal cell programmed cell death	1	1	1	Biological Process	0.0145867	0.0907108
GO:0048098	antennal joint development	1	1	1	Biological Process	0.0145867	0.0907108
GO:0048685	negative regulation of collateral sprouting of intact axon in response to injury	1	1	1	Biological Process	0.0145867	0.0907108
GO:0048885	neuromast deposition	1	1	1	Biological Process	0.0145867	0.0907108
GO:0048922	posterior lateral line neuromast deposition	1	1	1	Biological Process	0.0145867	0.0907108
GO:0051638	barbed-end actin filament uncapping	1	1	1	Biological Process	0.0145867	0.0907108
GO:0052097	interspecies quorum sensing	1	1	1	Biological Process	0.0145867	0.0907108
GO:0052106	quorum sensing involved in interaction with host	1	1	1	Biological Process	0.0145867	0.0907108
GO:0055046	microgametogenesis	1	1	1	Biological Process	0.0145867	0.0907108
GO:0060233	oenocyte delamination	1	1	1	Biological Process	0.0145867	0.0907108
GO:0060301	positive regulation of cytokine activity	1	1	1	Biological Process	0.0145867	0.0907108
GO:0060731	positive regulation of intestinal epithelial structure maintenance	1	1	1	Biological Process	0.0145867	0.0907108
GO:0070715	sodium-dependent organic cation transport	1	1	1	Biological Process	0.0145867	0.0907108
GO:0071464	cellular response to hydrostatic pressure	1	1	1	Biological Process	0.0145867	0.0907108
GO:0072055	renal cortex development	1	1	1	Biological Process	0.0145867	0.0907108
GO:0072059	cortical collecting duct development	1	1	1	Biological Process	0.0145867	0.0907108
GO:0072166	posterior mesonephric tubule development	1	1	1	Biological Process	0.0145867	0.0907108
GO:0072208	metanephric smooth muscle tissue development	1	1	1	Biological Process	0.0145867	0.0907108
GO:0072209	metanephric mesangial cell differentiation	1	1	1	Biological Process	0.0145867	0.0907108
GO:0072214	metanephric cortex development	1	1	1	Biological Process	0.0145867	0.0907108
GO:0072219	metanephric cortical collecting duct development	1	1	1	Biological Process	0.0145867	0.0907108
GO:0072254	metanephric glomerular mesangial cell differentiation	1	1	1	Biological Process	0.0145867	0.0907108
GO:0072299	negative regulation of metanephric glomerulus development	1	1	1	Biological Process	0.0145867	0.0907108
GO:0072302	negative regulation of metanephric glomerular mesangial cell proliferation	1	1	1	Biological Process	0.0145867	0.0907108
GO:0097702	response to oscillatory fluid shear stress	1	1	1	Biological Process	0.0145867	0.0907108
GO:0097704	cellular response to oscillatory fluid shear stress	1	1	1	Biological Process	0.0145867	0.0907108
GO:1900035	negative regulation of cellular response to heat	1	1	1	Biological Process	0.0145867	0.0907108
GO:1902378	VEGF-activated neuropilin signaling pathway involved in axon guidance	1	1	1	Biological Process	0.0145867	0.0907108
GO:1903661	positive regulation of complement-dependent cytotoxicity	1	1	1	Biological Process	0.0145867	0.0907108
GO:1903667	regulation of chemorepellent activity	1	1	1	Biological Process	0.0145867	0.0907108
GO:1903669	positive regulation of chemorepellent activity	1	1	1	Biological Process	0.0145867	0.0907108
GO:1903762	positive regulation of voltage-gated potassium channel activity involved in ventricular cardiac muscle cell action potential repolarization	1	1	1	Biological Process	0.0145867	0.0907108
GO:1903866	palisade mesophyll development	1	1	1	Biological Process	0.0145867	0.0907108
GO:1903947	positive regulation of ventricular cardiac muscle cell action potential	1	1	1	Biological Process	0.0145867	0.0907108
GO:1904457	positive regulation of neuronal action potential	1	1	1	Biological Process	0.0145867	0.0907108
GO:1904477	positive regulation of Ras GTPase binding	1	1	1	Biological Process	0.0145867	0.0907108
GO:1904695	positive regulation of vascular smooth muscle contraction	1	1	1	Biological Process	0.0145867	0.0907108
GO:2000438	negative regulation of monocyte extravasation	1	1	1	Biological Process	0.0145867	0.0907108
GO:2000559	regulation of CD24 biosynthetic process	1	1	1	Biological Process	0.0145867	0.0907108
GO:2000560	positive regulation of CD24 biosynthetic process	1	1	1	Biological Process	0.0145867	0.0907108
GO:2000795	negative regulation of epithelial cell proliferation involved in lung morphogenesis	1	1	1	Biological Process	0.0145867	0.0907108
GO:2001029	regulation of cellular glucuronidation	1	1	1	Biological Process	0.0145867	0.0907108
GO:2001031	positive regulation of cellular glucuronidation	1	1	1	Biological Process	0.0145867	0.0907108
GO:2001074	regulation of metanephric ureteric bud development	1	1	1	Biological Process	0.0145867	0.0907108
GO:2001076	positive regulation of metanephric ureteric bud development	1	1	1	Biological Process	0.0145867	0.0907108
GO:2001108	positive regulation of Rho guanyl-nucleotide exchange factor activity	1	1	1	Biological Process	0.0145867	0.0907108
GO:0042592	homeostatic process	36	1701	0.021	Biological Process	0.0146143	0.0907108
GO:0030855	epithelial cell differentiation	19	754	0.025	Biological Process	0.0148045	0.0907108
GO:0051592	response to calcium ion	6	136	0.044	Biological Process	0.0148089	0.0907108
GO:0002902	regulation of B cell apoptotic process	2	13	0.154	Biological Process	0.0148685	0.0907108
GO:0009073	aromatic amino acid family biosynthetic process	2	13	0.154	Biological Process	0.0148685	0.0907108
GO:0016198	axon choice point recognition	2	13	0.154	Biological Process	0.0148685	0.0907108
GO:0018119	peptidyl-cysteine S-nitrosylation	2	13	0.154	Biological Process	0.0148685	0.0907108
GO:0042118	endothelial cell activation	2	13	0.154	Biological Process	0.0148685	0.0907108
GO:0043931	ossification involved in bone maturation	2	13	0.154	Biological Process	0.0148685	0.0907108
GO:0048875	chemical homeostasis within a tissue	2	13	0.154	Biological Process	0.0148685	0.0907108
GO:0051284	positive regulation of sequestering of calcium ion	2	13	0.154	Biological Process	0.0148685	0.0907108
GO:0051895	negative regulation of focal adhesion assembly	2	13	0.154	Biological Process	0.0148685	0.0907108
GO:0060347	heart trabecula formation	2	13	0.154	Biological Process	0.0148685	0.0907108
GO:0061577	generation of L-type calcium current	2	13	0.154	Biological Process	0.0148685	0.0907108
GO:1902993	positive regulation of amyloid precursor protein catabolic process	2	13	0.154	Biological Process	0.0148685	0.0907108
GO:1903392	negative regulation of adherens junction organization	2	13	0.154	Biological Process	0.0148685	0.0907108
GO:1904754	positive regulation of vascular associated smooth muscle cell migration	2	13	0.154	Biological Process	0.0148685	0.0907108
GO:2001212	regulation of vasculogenesis	2	13	0.154	Biological Process	0.0148685	0.0907108
GO:2000112	regulation of cellular macromolecule biosynthetic process	74	4026	0.018	Biological Process	0.0148886	0.0907108
GO:0043068	positive regulation of programmed cell death	16	599	0.027	Biological Process	0.0149374	0.0907108
GO:0032602	chemokine production	4	65	0.062	Biological Process	0.014942	0.0907108
GO:2001057	reactive nitrogen species metabolic process	4	65	0.062	Biological Process	0.014942	0.0907108
GO:0035567	non-canonical Wnt signaling pathway	5	99	0.051	Biological Process	0.0149666	0.0907108
GO:0043405	regulation of MAP kinase activity	10	307	0.033	Biological Process	0.0149683	0.0907108
GO:0018105	peptidyl-serine phosphorylation	9	262	0.034	Biological Process	0.0150087	0.090844
GO:0000788	nuclear nucleosome	2	17	0.118	Cellular Component	0.0252244	0.0913791
GO:0045927	positive regulation of growth	10	308	0.032	Biological Process	0.0152791	0.0921859
GO:0045807	positive regulation of endocytosis	6	137	0.044	Biological Process	0.0153043	0.0921859
GO:0021537	telencephalon development	9	263	0.034	Biological Process	0.0153497	0.0921859
GO:0030225	macrophage differentiation	3	36	0.083	Biological Process	0.0153612	0.0921859
GO:0045058	T cell selection	3	36	0.083	Biological Process	0.0153612	0.0921859
GO:0045429	positive regulation of nitric oxide biosynthetic process	3	36	0.083	Biological Process	0.0153612	0.0921859
GO:1904407	positive regulation of nitric oxide metabolic process	3	36	0.083	Biological Process	0.0153612	0.0921859
GO:0010942	positive regulation of cell death	17	653	0.026	Biological Process	0.0154884	0.0928365
GO:0043565	sequence-specific DNA binding	27	1198	0.023	Molecular Function	0.00946982	0.0928944
GO:0051283	negative regulation of sequestering of calcium ion	5	100	0.05	Biological Process	0.0155726	0.0931148
GO:0090100	positive regulation of transmembrane receptor protein serine/threonine kinase signaling pathway	5	100	0.05	Biological Process	0.0155726	0.0931148
GO:0000989	transcription factor activity, transcription factor binding	17	648	0.026	Molecular Function	0.00971495	0.0931771
GO:0015271	outward rectifier potassium channel activity	2	11	0.182	Molecular Function	0.00983788	0.0931771
GO:0035612	AP-2 adaptor complex binding	2	11	0.182	Molecular Function	0.00983788	0.0931771
GO:0014855	striated muscle cell proliferation	4	66	0.061	Biological Process	0.0157286	0.0937067
GO:0030521	androgen receptor signaling pathway	4	66	0.061	Biological Process	0.0157286	0.0937067
GO:0038094	Fc-gamma receptor signaling pathway	4	66	0.061	Biological Process	0.0157286	0.0937067
GO:0030246	carbohydrate binding	9	256	0.035	Molecular Function	0.0100647	0.0942426
GO:0006955	immune response	33	1538	0.021	Biological Process	0.0159966	0.0951882
GO:0060070	canonical Wnt signaling pathway	9	265	0.034	Biological Process	0.0160487	0.0953831
GO:0051282	regulation of sequestering of calcium ion	5	101	0.05	Biological Process	0.0161948	0.0961356
GO:0010648	negative regulation of cell communication	29	1312	0.022	Biological Process	0.0163761	0.0970953
GO:0060421	positive regulation of heart growth	3	37	0.081	Biological Process	0.0165401	0.0979501
GO:0050806	positive regulation of synaptic transmission	7	180	0.039	Biological Process	0.0166297	0.0983622
GO:0051208	sequestering of calcium ion	5	102	0.049	Biological Process	0.0168332	0.0994471
GO:0048871	multicellular organismal homeostasis	10	313	0.032	Biological Process	0.0169056	0.0997554
GO:0005581	collagen trimer	4	78	0.051	Cellular Component	0.0277289	0.0998241
GO:0030132	clathrin coat of coated pit	2	18	0.111	Cellular Component	0.028107	0.100472
GO:0045211	postsynaptic membrane	8	246	0.033	Cellular Component	0.0290904	0.100472
GO:0002133	polycystin complex	1	2	0.5	Cellular Component	0.02913	0.100472
GO:0035692	macrophage migration inhibitory factor receptor complex	1	2	0.5	Cellular Component	0.02913	0.100472
GO:0045170	spectrosome	1	2	0.5	Cellular Component	0.02913	0.100472
GO:0098846	podocyte foot	1	2	0.5	Cellular Component	0.02913	0.100472
GO:1990630	IRE1-RACK1-PP2A complex	1	2	0.5	Cellular Component	0.02913	0.100472
GO:0055002	striated muscle cell development	7	181	0.039	Biological Process	0.0170912	0.100541
GO:0017014	protein nitrosylation	2	14	0.143	Biological Process	0.0171814	0.100541
GO:0032957	inositol trisphosphate metabolic process	2	14	0.143	Biological Process	0.0171814	0.100541
GO:0040009	regulation of growth rate	2	14	0.143	Biological Process	0.0171814	0.100541
GO:0060307	regulation of ventricular cardiac muscle cell membrane repolarization	2	14	0.143	Biological Process	0.0171814	0.100541
GO:0061000	negative regulation of dendritic spine development	2	14	0.143	Biological Process	0.0171814	0.100541
GO:0070977	bone maturation	2	14	0.143	Biological Process	0.0171814	0.100541
GO:0050708	regulation of protein secretion	11	362	0.03	Biological Process	0.0175879	0.102694
GO:0032956	regulation of actin cytoskeleton organization	10	315	0.032	Biological Process	0.017591	0.102694
GO:0042578	phosphoric ester hydrolase activity	14	508	0.028	Molecular Function	0.0123102	0.102702
GO:0042169	SH2 domain binding	3	35	0.086	Molecular Function	0.0126794	0.102702
GO:0003993	acid phosphatase activity	5	100	0.05	Molecular Function	0.0131355	0.102702
GO:0008195	phosphatidate phosphatase activity	2	13	0.154	Molecular Function	0.0136981	0.102702
GO:0003677	DNA binding	49	2577	0.019	Molecular Function	0.0137311	0.102702
GO:0004504	peptidylglycine monooxygenase activity	1	1	1	Molecular Function	0.0139711	0.102702
GO:0004598	peptidylamidoglycolate lyase activity	1	1	1	Molecular Function	0.0139711	0.102702
GO:0005010	insulin-like growth factor-activated receptor activity	1	1	1	Molecular Function	0.0139711	0.102702
GO:0005124	scavenger receptor binding	1	1	1	Molecular Function	0.0139711	0.102702
GO:0015132	prostaglandin transmembrane transporter activity	1	1	1	Molecular Function	0.0139711	0.102702
GO:0019778	Atg12 activating enzyme activity	1	1	1	Molecular Function	0.0139711	0.102702
GO:0019779	Atg8 activating enzyme activity	1	1	1	Molecular Function	0.0139711	0.102702
GO:0030527	structural constituent of chromatin	1	1	1	Molecular Function	0.0139711	0.102702
GO:0031798	type 1 metabotropic glutamate receptor binding	1	1	1	Molecular Function	0.0139711	0.102702
GO:0032034	myosin II head/neck binding	1	1	1	Molecular Function	0.0139711	0.102702
GO:0036143	kringle domain binding	1	1	1	Molecular Function	0.0139711	0.102702
GO:0036326	VEGF-A-activated receptor activity	1	1	1	Molecular Function	0.0139711	0.102702
GO:0036327	VEGF-B-activated receptor activity	1	1	1	Molecular Function	0.0139711	0.102702
GO:0036332	placental growth factor-activated receptor activity	1	1	1	Molecular Function	0.0139711	0.102702
GO:0042658	MHC class II protein binding, via antigen binding groove	1	1	1	Molecular Function	0.0139711	0.102702
GO:0070123	transforming growth factor beta receptor activity, type III	1	1	1	Molecular Function	0.0139711	0.102702
GO:0071714	icosanoid transmembrane transporter activity	1	1	1	Molecular Function	0.0139711	0.102702
GO:0086057	voltage-gated calcium channel activity involved in bundle of His cell action potential	1	1	1	Molecular Function	0.0139711	0.102702
GO:0097161	DH domain binding	1	1	1	Molecular Function	0.0139711	0.102702
GO:0000988	transcription factor activity, protein binding	17	675	0.025	Molecular Function	0.0140841	0.102702
GO:0048732	gland development	14	509	0.028	Biological Process	0.0176236	0.102763
GO:0003015	heart process	8	225	0.036	Biological Process	0.0176766	0.10295
GO:0034405	response to fluid shear stress	3	38	0.079	Biological Process	0.0177684	0.103241
GO:0050999	regulation of nitric-oxide synthase activity	3	38	0.079	Biological Process	0.0177684	0.103241
GO:0006606	protein import into nucleus	9	270	0.033	Biological Process	0.0178982	0.10359
GO:0044744	protein targeting to nucleus	9	270	0.033	Biological Process	0.0178982	0.10359
GO:1902593	single-organism nuclear import	9	270	0.033	Biological Process	0.0178982	0.10359
GO:0043408	regulation of MAPK cascade	17	664	0.026	Biological Process	0.0179315	0.10359
GO:0034645	cellular macromolecule biosynthetic process	94	5349	0.018	Biological Process	0.0179494	0.10359
GO:0048015	phosphatidylinositol-mediated signaling	6	142	0.042	Biological Process	0.0179545	0.10359
GO:0032279	asymmetric synapse	8	248	0.032	Cellular Component	0.030316	0.103941
GO:0032845	negative regulation of homeostatic process	7	183	0.038	Biological Process	0.0180413	0.103969
GO:0008344	adult locomotory behavior	5	104	0.048	Biological Process	0.0181599	0.10453
GO:0030219	megakaryocyte differentiation	4	69	0.058	Biological Process	0.0182428	0.104886
GO:0007610	behavior	23	988	0.023	Biological Process	0.0183051	0.105121
GO:0030018	Z disc	5	119	0.042	Cellular Component	0.0309849	0.105605
GO:0051091	positive regulation of sequence-specific DNA binding transcription factor activity	8	227	0.035	Biological Process	0.0185364	0.106325
GO:0030261	chromosome condensation	17	667	0.025	Biological Process	0.018647	0.106836
GO:0014069	postsynaptic density	8	250	0.032	Cellular Component	0.0315768	0.10699
GO:0038093	Fc receptor signaling pathway	5	105	0.048	Biological Process	0.0188483	0.107864
GO:0010464	regulation of mesenchymal cell proliferation	3	39	0.077	Biological Process	0.0190462	0.108618
GO:0035162	embryonic hemopoiesis	3	39	0.077	Biological Process	0.0190462	0.108618
GO:0072210	metanephric nephron development	3	39	0.077	Biological Process	0.0190462	0.108618
GO:0007626	locomotory behavior	9	273	0.033	Biological Process	0.0190799	0.108685
GO:1900407	regulation of cellular response to oxidative stress	4	70	0.057	Biological Process	0.0191331	0.108863
GO:0030313	cell envelope	7	206	0.034	Cellular Component	0.0326109	0.109847
GO:0099572	postsynaptic specialization	8	252	0.032	Cellular Component	0.032873	0.110086
GO:0072089	stem cell proliferation	7	186	0.038	Biological Process	0.0195353	0.110324
GO:0010523	negative regulation of calcium ion transport into cytosol	2	15	0.133	Biological Process	0.0196361	0.110324
GO:0032793	positive regulation of CREB transcription factor activity	2	15	0.133	Biological Process	0.0196361	0.110324
GO:0045061	thymic T cell selection	2	15	0.133	Biological Process	0.0196361	0.110324
GO:0045655	regulation of monocyte differentiation	2	15	0.133	Biological Process	0.0196361	0.110324
GO:0072015	glomerular visceral epithelial cell development	2	15	0.133	Biological Process	0.0196361	0.110324
GO:0072109	glomerular mesangium development	2	15	0.133	Biological Process	0.0196361	0.110324
GO:0072224	metanephric glomerulus development	2	15	0.133	Biological Process	0.0196361	0.110324
GO:0090051	negative regulation of cell migration involved in sprouting angiogenesis	2	15	0.133	Biological Process	0.0196361	0.110324
GO:1901841	regulation of high voltage-gated calcium channel activity	2	15	0.133	Biological Process	0.0196361	0.110324
GO:2001044	regulation of integrin-mediated signaling pathway	2	15	0.133	Biological Process	0.0196361	0.110324
GO:0008285	negative regulation of cell proliferation	16	619	0.026	Biological Process	0.0196923	0.110514
GO:0060090	binding, bridging	8	229	0.035	Molecular Function	0.0153853	0.111206
GO:0061515	myeloid cell development	4	71	0.056	Biological Process	0.0200499	0.112393
GO:0048017	inositol lipid-mediated signaling	6	146	0.041	Biological Process	0.0202893	0.113606
GO:2000401	regulation of lymphocyte migration	3	40	0.075	Biological Process	0.0203736	0.11382
GO:2000649	regulation of sodium ion transmembrane transporter activity	3	40	0.075	Biological Process	0.0203736	0.11382
GO:0044237	cellular metabolic process	170	10552	0.016	Biological Process	0.0204255	0.113981
GO:0035371	microtubule plus-end	2	20	0.1	Cellular Component	0.0342433	0.114012
GO:0018209	peptidyl-serine modification	9	277	0.032	Biological Process	0.0207424	0.115488
GO:0048592	eye morphogenesis	9	277	0.032	Biological Process	0.0207424	0.115488
GO:0010720	positive regulation of cell development	16	623	0.026	Biological Process	0.0207688	0.115505
GO:0046777	protein autophosphorylation	8	232	0.034	Biological Process	0.0208161	0.115637
GO:0046889	positive regulation of lipid biosynthetic process	4	72	0.056	Biological Process	0.0209933	0.116225
GO:0051881	regulation of mitochondrial membrane potential	4	72	0.056	Biological Process	0.0209933	0.116225
GO:2000106	regulation of leukocyte apoptotic process	4	72	0.056	Biological Process	0.0209933	0.116225
GO:0035296	regulation of tube diameter	5	108	0.046	Biological Process	0.0210161	0.116225
GO:0051347	positive regulation of transferase activity	15	573	0.026	Biological Process	0.0212928	0.117503
GO:0033157	regulation of intracellular protein transport	8	233	0.034	Biological Process	0.0212949	0.117503
GO:0016324	apical plasma membrane	9	304	0.03	Cellular Component	0.0358787	0.118122
GO:0099513	polymeric cytoskeletal fiber	15	610	0.025	Cellular Component	0.0358878	0.118122
GO:0010975	regulation of neuron projection development	14	523	0.027	Biological Process	0.0216767	0.118552
GO:0052548	regulation of endopeptidase activity	10	326	0.031	Biological Process	0.0217325	0.118552
GO:0001569	patterning of blood vessels	3	41	0.073	Biological Process	0.0217507	0.118552
GO:0003254	regulation of membrane depolarization	3	41	0.073	Biological Process	0.0217507	0.118552
GO:0007617	mating behavior	3	41	0.073	Biological Process	0.0217507	0.118552
GO:0010596	negative regulation of endothelial cell migration	3	41	0.073	Biological Process	0.0217507	0.118552
GO:0045104	intermediate filament cytoskeleton organization	3	41	0.073	Biological Process	0.0217507	0.118552
GO:0061383	trabecula morphogenesis	3	41	0.073	Biological Process	0.0217507	0.118552
GO:0072678	T cell migration	3	41	0.073	Biological Process	0.0217507	0.118552
GO:1903202	negative regulation of oxidative stress-induced cell death	3	41	0.073	Biological Process	0.0217507	0.118552
GO:0097553	calcium ion transmembrane import into cytosol	5	109	0.046	Biological Process	0.0217733	0.118552
GO:1902656	calcium ion import into cytosol	5	109	0.046	Biological Process	0.0217733	0.118552
GO:0031344	regulation of cell projection organization	17	680	0.025	Biological Process	0.0220053	0.119683
GO:0050731	positive regulation of peptidyl-tyrosine phosphorylation	6	149	0.04	Biological Process	0.0221701	0.119837
GO:0001752	compound eye photoreceptor fate commitment	2	16	0.125	Biological Process	0.0222281	0.119837
GO:0003188	heart valve formation	2	16	0.125	Biological Process	0.0222281	0.119837
GO:0071679	commissural neuron axon guidance	2	16	0.125	Biological Process	0.0222281	0.119837
GO:0072074	kidney mesenchyme development	2	16	0.125	Biological Process	0.0222281	0.119837
GO:0072310	glomerular epithelial cell development	2	16	0.125	Biological Process	0.0222281	0.119837
GO:2000251	positive regulation of actin cytoskeleton reorganization	2	16	0.125	Biological Process	0.0222281	0.119837
GO:2001028	positive regulation of endothelial cell chemotaxis	2	16	0.125	Biological Process	0.0222281	0.119837
GO:0030048	actin filament-based movement	5	110	0.045	Biological Process	0.0225481	0.121297
GO:0061326	renal tubule development	5	110	0.045	Biological Process	0.0225481	0.121297
GO:0042462	eye photoreceptor cell development	4	74	0.054	Biological Process	0.0229608	0.123383
GO:0043933	macromolecular complex subunit organization	58	3096	0.019	Biological Process	0.0230695	0.123832
GO:2000027	regulation of organ morphogenesis	8	237	0.034	Biological Process	0.0232884	0.124871
GO:0042493	response to drug	25	1124	0.022	Biological Process	0.023435	0.125521
GO:0007179	transforming growth factor beta receptor signaling pathway	6	151	0.04	Biological Process	0.0234874	0.125665
GO:0051170	nuclear import	9	284	0.032	Biological Process	0.0238994	0.127731
GO:0048569	post-embryonic organ development	7	194	0.036	Biological Process	0.0239383	0.127801
GO:0048013	ephrin receptor signaling pathway	4	75	0.053	Biological Process	0.0239852	0.127912
GO:0032587	ruffle membrane	4	87	0.046	Cellular Component	0.0391311	0.128065
GO:0071456	cellular response to hypoxia	6	152	0.039	Biological Process	0.0241653	0.128734
GO:0097038	perinuclear endoplasmic reticulum	2	22	0.091	Cellular Component	0.0408464	0.129455
GO:0044463	cell projection part	29	1416	0.02	Cellular Component	0.0421499	0.129455
GO:0005587	collagen type IV trimer	1	3	0.333	Cellular Component	0.0433765	0.129455
GO:0005606	laminin-1 complex	1	3	0.333	Cellular Component	0.0433765	0.129455
GO:0005608	laminin-3 complex	1	3	0.333	Cellular Component	0.0433765	0.129455
GO:0005610	laminin-5 complex	1	3	0.333	Cellular Component	0.0433765	0.129455
GO:0005899	insulin receptor complex	1	3	0.333	Cellular Component	0.0433765	0.129455
GO:0033093	Weibel-Palade body	1	3	0.333	Cellular Component	0.0433765	0.129455
GO:0035189	Rb-E2F complex	1	3	0.333	Cellular Component	0.0433765	0.129455
GO:0036284	tubulobulbar complex	1	3	0.333	Cellular Component	0.0433765	0.129455
GO:0043259	laminin-10 complex	1	3	0.333	Cellular Component	0.0433765	0.129455
GO:0043260	laminin-11 complex	1	3	0.333	Cellular Component	0.0433765	0.129455
GO:0060053	neurofilament cytoskeleton	1	3	0.333	Cellular Component	0.0433765	0.129455
GO:0070369	beta-catenin-TCF7L2 complex	1	3	0.333	Cellular Component	0.0433765	0.129455
GO:0071664	catenin-TCF7L2 complex	1	3	0.333	Cellular Component	0.0433765	0.129455
GO:0097632	extrinsic component of pre-autophagosomal structure membrane	1	3	0.333	Cellular Component	0.0433765	0.129455
GO:0098843	postsynaptic endocytic zone	1	3	0.333	Cellular Component	0.0433765	0.129455
GO:0010556	regulation of macromolecule biosynthetic process	74	4116	0.018	Biological Process	0.0243386	0.129464
GO:0009059	macromolecule biosynthetic process	95	5477	0.017	Biological Process	0.0243548	0.129464
GO:1901701	cellular response to oxygen-containing compound	23	1017	0.023	Biological Process	0.02465	0.129706
GO:0035329	hippo signaling	3	43	0.07	Biological Process	0.024654	0.129706
GO:0042982	amyloid precursor protein metabolic process	3	43	0.07	Biological Process	0.024654	0.129706
GO:0050850	positive regulation of calcium-mediated signaling	3	43	0.07	Biological Process	0.024654	0.129706
GO:1900408	negative regulation of cellular response to oxidative stress	3	43	0.07	Biological Process	0.024654	0.129706
GO:2000107	negative regulation of leukocyte apoptotic process	3	43	0.07	Biological Process	0.024654	0.129706
GO:0051222	positive regulation of protein transport	10	333	0.03	Biological Process	0.0247129	0.129706
GO:1903034	regulation of response to wounding	11	382	0.029	Biological Process	0.0249458	0.129706
GO:0001780	neutrophil homeostasis	2	17	0.118	Biological Process	0.0249528	0.129706
GO:0015732	prostaglandin transport	2	17	0.118	Biological Process	0.0249528	0.129706
GO:0021546	rhombomere development	2	17	0.118	Biological Process	0.0249528	0.129706
GO:0035166	post-embryonic hemopoiesis	2	17	0.118	Biological Process	0.0249528	0.129706
GO:0046475	glycerophospholipid catabolic process	2	17	0.118	Biological Process	0.0249528	0.129706
GO:0060055	angiogenesis involved in wound healing	2	17	0.118	Biological Process	0.0249528	0.129706
GO:0061298	retina vasculature development in camera-type eye	2	17	0.118	Biological Process	0.0249528	0.129706
GO:0072176	nephric duct development	2	17	0.118	Biological Process	0.0249528	0.129706
GO:0099623	regulation of cardiac muscle cell membrane repolarization	2	17	0.118	Biological Process	0.0249528	0.129706
GO:1902003	regulation of beta-amyloid formation	2	17	0.118	Biological Process	0.0249528	0.129706
GO:1904738	vascular associated smooth muscle cell migration	2	17	0.118	Biological Process	0.0249528	0.129706
GO:1904752	regulation of vascular associated smooth muscle cell migration	2	17	0.118	Biological Process	0.0249528	0.129706
GO:2000696	regulation of epithelial cell differentiation involved in kidney development	2	17	0.118	Biological Process	0.0249528	0.129706
GO:0048749	compound eye development	5	113	0.044	Biological Process	0.0249789	0.129706
GO:0050764	regulation of phagocytosis	4	76	0.053	Biological Process	0.0250368	0.12987
GO:0030165	PDZ domain binding	5	109	0.046	Molecular Function	0.0184459	0.130647
GO:0032403	protein complex binding	21	919	0.023	Molecular Function	0.0184495	0.130647
GO:0042803	protein homodimerization activity	20	863	0.023	Molecular Function	0.0185505	0.130647
GO:0031941	filamentous actin	2	23	0.087	Cellular Component	0.0443128	0.131568
GO:0007204	positive regulation of cytosolic calcium ion concentration	8	242	0.033	Biological Process	0.0259606	0.134521
GO:0051248	negative regulation of protein metabolic process	26	1192	0.022	Biological Process	0.0260412	0.134526
GO:0001776	leukocyte homeostasis	4	77	0.052	Biological Process	0.026116	0.134526
GO:0002028	regulation of sodium ion transport	4	77	0.052	Biological Process	0.026116	0.134526
GO:0031663	lipopolysaccharide-mediated signaling pathway	3	44	0.068	Biological Process	0.0261801	0.134526
GO:0045103	intermediate filament-based process	3	44	0.068	Biological Process	0.0261801	0.134526
GO:0046621	negative regulation of organ growth	3	44	0.068	Biological Process	0.0261801	0.134526
GO:1903428	positive regulation of reactive oxygen species biosynthetic process	3	44	0.068	Biological Process	0.0261801	0.134526
GO:0051047	positive regulation of secretion	11	385	0.029	Biological Process	0.0262177	0.134526
GO:0003018	vascular process in circulatory system	6	155	0.039	Biological Process	0.0262774	0.134526
GO:0051402	neuron apoptotic process	8	243	0.033	Biological Process	0.0265197	0.134526
GO:0042391	regulation of membrane potential	11	386	0.028	Biological Process	0.026652	0.134526
GO:0071417	cellular response to organonitrogen compound	14	538	0.026	Biological Process	0.0267592	0.134526
GO:0043393	regulation of protein binding	7	199	0.035	Biological Process	0.0270129	0.134526
GO:0010959	regulation of metal ion transport	10	338	0.03	Biological Process	0.0270151	0.134526
GO:0032103	positive regulation of response to external stimulus	10	338	0.03	Biological Process	0.0270151	0.134526
GO:0009617	response to bacterium	14	539	0.026	Biological Process	0.0271269	0.134526
GO:0051238	sequestering of metal ion	5	116	0.043	Biological Process	0.0275719	0.134526
GO:0055025	positive regulation of cardiac muscle tissue development	3	45	0.067	Biological Process	0.0277558	0.134526
GO:0001783	B cell apoptotic process	2	18	0.111	Biological Process	0.0278059	0.134526
GO:0006925	inflammatory cell apoptotic process	2	18	0.111	Biological Process	0.0278059	0.134526
GO:0034349	glial cell apoptotic process	2	18	0.111	Biological Process	0.0278059	0.134526
GO:0045466	R7 cell differentiation	2	18	0.111	Biological Process	0.0278059	0.134526
GO:0048268	clathrin coat assembly	2	18	0.111	Biological Process	0.0278059	0.134526
GO:0071361	cellular response to ethanol	2	18	0.111	Biological Process	0.0278059	0.134526
GO:0099625	ventricular cardiac muscle cell membrane repolarization	2	18	0.111	Biological Process	0.0278059	0.134526
GO:2000194	regulation of female gonad development	2	18	0.111	Biological Process	0.0278059	0.134526
GO:2000370	positive regulation of clathrin-mediated endocytosis	2	18	0.111	Biological Process	0.0278059	0.134526
GO:0006357	regulation of transcription from RNA polymerase II promoter	45	2325	0.019	Biological Process	0.0278141	0.134526
GO:0036473	cell death in response to oxidative stress	4	79	0.051	Biological Process	0.028357	0.134526
GO:0043502	regulation of muscle adaptation	4	79	0.051	Biological Process	0.028357	0.134526
GO:0055024	regulation of cardiac muscle tissue development	4	79	0.051	Biological Process	0.028357	0.134526
GO:0097581	lamellipodium organization	4	79	0.051	Biological Process	0.028357	0.134526
GO:0030168	platelet activation	6	158	0.038	Biological Process	0.0285087	0.134526
GO:0043270	positive regulation of ion transport	8	247	0.032	Biological Process	0.0288399	0.134526
GO:0001998	angiotensin mediated vasoconstriction involved in regulation of systemic arterial blood pressure	1	2	0.5	Biological Process	0.0289615	0.134526
GO:0007356	thorax and anterior abdomen determination	1	2	0.5	Biological Process	0.0289615	0.134526
GO:0007415	defasciculation of motor neuron axon	1	2	0.5	Biological Process	0.0289615	0.134526
GO:0010090	trichome morphogenesis	1	2	0.5	Biological Process	0.0289615	0.134526
GO:0010374	stomatal complex development	1	2	0.5	Biological Process	0.0289615	0.134526
GO:0010615	positive regulation of cardiac muscle adaptation	1	2	0.5	Biological Process	0.0289615	0.134526
GO:0021649	vestibulocochlear nerve structural organization	1	2	0.5	Biological Process	0.0289615	0.134526
GO:0032625	interleukin-21 production	1	2	0.5	Biological Process	0.0289615	0.134526
GO:0035211	spermathecum morphogenesis	1	2	0.5	Biological Process	0.0289615	0.134526
GO:0035668	TRAM-dependent toll-like receptor signaling pathway	1	2	0.5	Biological Process	0.0289615	0.134526
GO:0035669	TRAM-dependent toll-like receptor 4 signaling pathway	1	2	0.5	Biological Process	0.0289615	0.134526
GO:0035759	mesangial cell-matrix adhesion	1	2	0.5	Biological Process	0.0289615	0.134526
GO:0035801	adrenal cortex development	1	2	0.5	Biological Process	0.0289615	0.134526
GO:0035802	adrenal cortex formation	1	2	0.5	Biological Process	0.0289615	0.134526
GO:0039519	modulation by virus of host autophagy	1	2	0.5	Biological Process	0.0289615	0.134526
GO:0042062	long-term strengthening of neuromuscular junction	1	2	0.5	Biological Process	0.0289615	0.134526
GO:0043366	beta selection	1	2	0.5	Biological Process	0.0289615	0.134526
GO:0043988	histone H3-S28 phosphorylation	1	2	0.5	Biological Process	0.0289615	0.134526
GO:0044467	glial cell-derived neurotrophic factor secretion	1	2	0.5	Biological Process	0.0289615	0.134526
GO:0046669	regulation of compound eye retinal cell programmed cell death	1	2	0.5	Biological Process	0.0289615	0.134526
GO:0048673	collateral sprouting of intact axon in response to injury	1	2	0.5	Biological Process	0.0289615	0.134526
GO:0048683	regulation of collateral sprouting of intact axon in response to injury	1	2	0.5	Biological Process	0.0289615	0.134526
GO:0050924	positive regulation of negative chemotaxis	1	2	0.5	Biological Process	0.0289615	0.134526
GO:0051389	inactivation of MAPKK activity	1	2	0.5	Biological Process	0.0289615	0.134526
GO:0051563	smooth endoplasmic reticulum calcium ion homeostasis	1	2	0.5	Biological Process	0.0289615	0.134526
GO:0051695	actin filament uncapping	1	2	0.5	Biological Process	0.0289615	0.134526
GO:0060086	circadian temperature homeostasis	1	2	0.5	Biological Process	0.0289615	0.134526
GO:0060466	activation of meiosis involved in egg activation	1	2	0.5	Biological Process	0.0289615	0.134526
GO:0060689	cell differentiation involved in salivary gland development	1	2	0.5	Biological Process	0.0289615	0.134526
GO:0060730	regulation of intestinal epithelial structure maintenance	1	2	0.5	Biological Process	0.0289615	0.134526
GO:0060821	inactivation of X chromosome by DNA methylation	1	2	0.5	Biological Process	0.0289615	0.134526
GO:0060980	cell migration involved in coronary vasculogenesis	1	2	0.5	Biological Process	0.0289615	0.134526
GO:0061141	lung ciliated cell differentiation	1	2	0.5	Biological Process	0.0289615	0.134526
GO:0071810	regulation of fever generation by regulation of prostaglandin secretion	1	2	0.5	Biological Process	0.0289615	0.134526
GO:0071812	positive regulation of fever generation by positive regulation of prostaglandin secretion	1	2	0.5	Biological Process	0.0289615	0.134526
GO:0071848	positive regulation of ERK1 and ERK2 cascade via TNFSF11-mediated signaling	1	2	0.5	Biological Process	0.0289615	0.134526
GO:0072011	glomerular endothelium development	1	2	0.5	Biological Process	0.0289615	0.134526
GO:0072301	regulation of metanephric glomerular mesangial cell proliferation	1	2	0.5	Biological Process	0.0289615	0.134526
GO:0072619	interleukin-21 secretion	1	2	0.5	Biological Process	0.0289615	0.134526
GO:0090298	negative regulation of mitochondrial DNA replication	1	2	0.5	Biological Process	0.0289615	0.134526
GO:0090626	plant epidermis morphogenesis	1	2	0.5	Biological Process	0.0289615	0.134526
GO:0097102	endothelial tip cell fate specification	1	2	0.5	Biological Process	0.0289615	0.134526
GO:0100009	regulation of fever generation by prostaglandin secretion	1	2	0.5	Biological Process	0.0289615	0.134526
GO:0100011	positive regulation of fever generation by prostaglandin secretion	1	2	0.5	Biological Process	0.0289615	0.134526
GO:1900166	regulation of glial cell-derived neurotrophic factor secretion	1	2	0.5	Biological Process	0.0289615	0.134526
GO:1900168	positive regulation of glial cell-derived neurotrophic factor secretion	1	2	0.5	Biological Process	0.0289615	0.134526
GO:1901249	regulation of lung goblet cell differentiation	1	2	0.5	Biological Process	0.0289615	0.134526
GO:1901250	negative regulation of lung goblet cell differentiation	1	2	0.5	Biological Process	0.0289615	0.134526
GO:1902068	regulation of sphingolipid mediated signaling pathway	1	2	0.5	Biological Process	0.0289615	0.134526
GO:1902336	positive regulation of retinal ganglion cell axon guidance	1	2	0.5	Biological Process	0.0289615	0.134526
GO:1902340	negative regulation of chromosome condensation	1	2	0.5	Biological Process	0.0289615	0.134526
GO:1902618	cellular response to fluoride	1	2	0.5	Biological Process	0.0289615	0.134526
GO:1902766	skeletal muscle satellite cell migration	1	2	0.5	Biological Process	0.0289615	0.134526
GO:1902994	regulation of phospholipid efflux	1	2	0.5	Biological Process	0.0289615	0.134526
GO:1902995	positive regulation of phospholipid efflux	1	2	0.5	Biological Process	0.0289615	0.134526
GO:1903244	positive regulation of cardiac muscle hypertrophy in response to stress	1	2	0.5	Biological Process	0.0289615	0.134526
GO:1903665	negative regulation of asexual reproduction	1	2	0.5	Biological Process	0.0289615	0.134526
GO:1903673	mitotic cleavage furrow formation	1	2	0.5	Biological Process	0.0289615	0.134526
GO:1903760	regulation of voltage-gated potassium channel activity involved in ventricular cardiac muscle cell action potential repolarization	1	2	0.5	Biological Process	0.0289615	0.134526
GO:1903943	regulation of hepatocyte apoptotic process	1	2	0.5	Biological Process	0.0289615	0.134526
GO:1903944	negative regulation of hepatocyte apoptotic process	1	2	0.5	Biological Process	0.0289615	0.134526
GO:1904028	positive regulation of collagen fibril organization	1	2	0.5	Biological Process	0.0289615	0.134526
GO:1904046	negative regulation of vascular endothelial growth factor production	1	2	0.5	Biological Process	0.0289615	0.134526
GO:1904608	response to monosodium L-glutamate	1	2	0.5	Biological Process	0.0289615	0.134526
GO:1904694	negative regulation of vascular smooth muscle contraction	1	2	0.5	Biological Process	0.0289615	0.134526
GO:1904835	dorsal root ganglion morphogenesis	1	2	0.5	Biological Process	0.0289615	0.134526
GO:2000170	positive regulation of peptidyl-cysteine S-nitrosylation	1	2	0.5	Biological Process	0.0289615	0.134526
GO:2000405	negative regulation of T cell migration	1	2	0.5	Biological Process	0.0289615	0.134526
GO:2000437	regulation of monocyte extravasation	1	2	0.5	Biological Process	0.0289615	0.134526
GO:2000504	positive regulation of blood vessel remodeling	1	2	0.5	Biological Process	0.0289615	0.134526
GO:2000588	positive regulation of platelet-derived growth factor receptor-beta signaling pathway	1	2	0.5	Biological Process	0.0289615	0.134526
GO:2000744	positive regulation of anterior head development	1	2	0.5	Biological Process	0.0289615	0.134526
GO:2000790	regulation of mesenchymal cell proliferation involved in lung development	1	2	0.5	Biological Process	0.0289615	0.134526
GO:2000791	negative regulation of mesenchymal cell proliferation involved in lung development	1	2	0.5	Biological Process	0.0289615	0.134526
GO:2000813	negative regulation of barbed-end actin filament capping	1	2	0.5	Biological Process	0.0289615	0.134526
GO:2001262	positive regulation of semaphorin-plexin signaling pathway	1	2	0.5	Biological Process	0.0289615	0.134526
GO:0009886	post-embryonic morphogenesis	6	159	0.038	Biological Process	0.0292794	0.13562
GO:0046890	regulation of lipid biosynthetic process	6	159	0.038	Biological Process	0.0292794	0.13562
GO:0050821	protein stabilization	6	159	0.038	Biological Process	0.0292794	0.13562
GO:0004385	guanylate kinase activity	3	41	0.073	Molecular Function	0.0194304	0.135683
GO:0032768	regulation of monooxygenase activity	3	46	0.065	Biological Process	0.029381	0.13576
GO:1902883	negative regulation of response to oxidative stress	3	46	0.065	Biological Process	0.029381	0.13576
GO:0090090	negative regulation of canonical Wnt signaling pathway	5	118	0.042	Biological Process	0.0293922	0.13576
GO:0016772	transferase activity, transferring phosphorus-containing groups	31	1513	0.02	Molecular Function	0.0197915	0.136177
GO:0030971	receptor tyrosine kinase binding	4	74	0.054	Molecular Function	0.0199578	0.136177
GO:0004674	protein serine/threonine kinase activity	13	488	0.027	Molecular Function	0.0199969	0.136177
GO:0030136	clathrin-coated vesicle	5	133	0.038	Cellular Component	0.0463941	0.137041
GO:0010769	regulation of cell morphogenesis involved in differentiation	11	393	0.028	Biological Process	0.0298387	0.137693
GO:0016838	carbon-oxygen lyase activity, acting on phosphates	2	16	0.125	Molecular Function	0.0205033	0.138481
GO:1903035	negative regulation of response to wounding	6	160	0.037	Biological Process	0.0300637	0.138602
GO:0048762	mesenchymal cell differentiation	7	204	0.034	Biological Process	0.0303463	0.139774
GO:0098791	Golgi subcompartment	17	744	0.023	Cellular Component	0.0476732	0.140101
GO:0045639	positive regulation of myeloid cell differentiation	4	81	0.049	Biological Process	0.0307091	0.140345
GO:0046824	positive regulation of nucleocytoplasmic transport	4	81	0.049	Biological Process	0.0307091	0.140345
GO:0055017	cardiac muscle tissue growth	4	81	0.049	Biological Process	0.0307091	0.140345
GO:2001237	negative regulation of extrinsic apoptotic signaling pathway	4	81	0.049	Biological Process	0.0307091	0.140345
GO:0006878	cellular copper ion homeostasis	2	19	0.105	Biological Process	0.0307831	0.140345
GO:0050765	negative regulation of phagocytosis	2	19	0.105	Biological Process	0.0307831	0.140345
GO:0050774	negative regulation of dendrite morphogenesis	2	19	0.105	Biological Process	0.0307831	0.140345
GO:0051000	positive regulation of nitric-oxide synthase activity	2	19	0.105	Biological Process	0.0307831	0.140345
GO:0060252	positive regulation of glial cell proliferation	2	19	0.105	Biological Process	0.0307831	0.140345
GO:0086011	membrane repolarization during action potential	2	19	0.105	Biological Process	0.0307831	0.140345
GO:1901889	negative regulation of cell junction assembly	2	19	0.105	Biological Process	0.0307831	0.140345
GO:0006911	phagocytosis, engulfment	3	47	0.064	Biological Process	0.0310555	0.140935
GO:0010812	negative regulation of cell-substrate adhesion	3	47	0.064	Biological Process	0.0310555	0.140935
GO:0051489	regulation of filopodium assembly	3	47	0.064	Biological Process	0.0310555	0.140935
GO:0071398	cellular response to fatty acid	3	47	0.064	Biological Process	0.0310555	0.140935
GO:1901998	toxin transport	3	47	0.064	Biological Process	0.0310555	0.140935
GO:0001227	transcriptional repressor activity, RNA polymerase II transcription regulatory region sequence-specific binding	8	243	0.033	Molecular Function	0.0211539	0.141714
GO:0061333	renal tubule morphogenesis	4	82	0.049	Biological Process	0.031927	0.144624
GO:1902882	regulation of response to oxidative stress	4	82	0.049	Biological Process	0.031927	0.144624
GO:0003206	cardiac chamber morphogenesis	5	121	0.041	Biological Process	0.0322622	0.146008
GO:0034614	cellular response to reactive oxygen species	6	163	0.037	Biological Process	0.0324988	0.14681
GO:0036294	cellular response to decreased oxygen levels	6	163	0.037	Biological Process	0.0324988	0.14681
GO:0007369	gastrulation	8	253	0.032	Biological Process	0.0325775	0.147031
GO:0090183	regulation of kidney development	3	48	0.062	Biological Process	0.0327791	0.147806
GO:0035690	cellular response to drug	10	350	0.029	Biological Process	0.0331592	0.149043
GO:0030316	osteoclast differentiation	4	83	0.048	Biological Process	0.0331729	0.149043
GO:0032465	regulation of cytokinesis	4	83	0.048	Biological Process	0.0331729	0.149043
GO:0010770	positive regulation of cell morphogenesis involved in differentiation	7	208	0.034	Biological Process	0.0332047	0.149043
GO:0032412	regulation of ion transmembrane transporter activity	7	208	0.034	Biological Process	0.0332047	0.149043
GO:0015020	glucuronosyltransferase activity	2	17	0.118	Molecular Function	0.0230258	0.149369
GO:0030676	Rac guanyl-nucleotide exchange factor activity	2	17	0.118	Molecular Function	0.0230258	0.149369
GO:0032555	purine ribonucleotide binding	47	2534	0.019	Molecular Function	0.0238108	0.149369
GO:0035639	purine ribonucleoside triphosphate binding	46	2473	0.019	Molecular Function	0.0242276	0.149369
GO:0032559	adenyl ribonucleotide binding	43	2289	0.019	Molecular Function	0.0252545	0.149369
GO:0017076	purine nucleotide binding	47	2544	0.018	Molecular Function	0.0253492	0.149369
GO:0000146	microfilament motor activity	2	18	0.111	Molecular Function	0.0256689	0.149369
GO:0004435	phosphatidylinositol phospholipase C activity	2	18	0.111	Molecular Function	0.0256689	0.149369
GO:0019955	cytokine binding	4	80	0.05	Molecular Function	0.0257298	0.149369
GO:1901681	sulfur compound binding	8	253	0.032	Molecular Function	0.0261174	0.149369
GO:0032550	purine ribonucleoside binding	46	2486	0.019	Molecular Function	0.0262948	0.149369
GO:0032266	phosphatidylinositol-3-phosphate binding	3	46	0.065	Molecular Function	0.0263046	0.149369
GO:0030554	adenyl nucleotide binding	43	2296	0.019	Molecular Function	0.02643	0.149369
GO:0001883	purine nucleoside binding	46	2487	0.018	Molecular Function	0.0264595	0.149369
GO:0005524	ATP binding	42	2234	0.019	Molecular Function	0.0266532	0.149369
GO:0032549	ribonucleoside binding	46	2489	0.018	Molecular Function	0.0267913	0.149369
GO:0032553	ribonucleotide binding	47	2553	0.018	Molecular Function	0.026801	0.149369
GO:0001882	nucleoside binding	46	2494	0.018	Molecular Function	0.0276354	0.149369
GO:0001069	regulatory region RNA binding	1	2	0.5	Molecular Function	0.0277478	0.149369
GO:0004948	calcitonin receptor activity	1	2	0.5	Molecular Function	0.0277478	0.149369
GO:0008955	peptidoglycan glycosyltransferase activity	1	2	0.5	Molecular Function	0.0277478	0.149369
GO:0016524	latrotoxin receptor activity	1	2	0.5	Molecular Function	0.0277478	0.149369
GO:0032028	myosin head/neck binding	1	2	0.5	Molecular Function	0.0277478	0.149369
GO:0032038	myosin II heavy chain binding	1	2	0.5	Molecular Function	0.0277478	0.149369
GO:0035718	macrophage migration inhibitory factor binding	1	2	0.5	Molecular Function	0.0277478	0.149369
GO:0036328	VEGF-C-activated receptor activity	1	2	0.5	Molecular Function	0.0277478	0.149369
GO:0047276	N-acetyllactosaminide 3-alpha-galactosyltransferase activity	1	2	0.5	Molecular Function	0.0277478	0.149369
GO:0047290	(alpha-N-acetylneuraminyl-2,3-beta-galactosyl-1,3)-N-acetyl-galactosaminide 6-alpha-sialyltransferase activity	1	2	0.5	Molecular Function	0.0277478	0.149369
GO:0050659	N-acetylgalactosamine 4-sulfate 6-O-sulfotransferase activity	1	2	0.5	Molecular Function	0.0277478	0.149369
GO:0070506	high-density lipoprotein particle receptor activity	1	2	0.5	Molecular Function	0.0277478	0.149369
GO:1901363	heterocyclic compound binding	100	6111	0.016	Molecular Function	0.027916	0.149369
GO:0070374	positive regulation of ERK1 and ERK2 cascade	6	164	0.037	Biological Process	0.0333382	0.149371
GO:1902905	positive regulation of fibril organization	6	164	0.037	Biological Process	0.0333382	0.149371
GO:0016328	lateral plasma membrane	3	57	0.053	Cellular Component	0.0511817	0.149648
GO:0030669	clathrin-coated endocytic vesicle membrane	2	25	0.08	Cellular Component	0.0515562	0.149982
GO:0031418	L-ascorbic acid binding	2	19	0.105	Molecular Function	0.0284286	0.150161
GO:0070742	C2H2 zinc finger domain binding	2	19	0.105	Molecular Function	0.0284286	0.150161
GO:1903827	regulation of cellular protein localization	13	503	0.026	Biological Process	0.0336538	0.150297
GO:0007267	cell-cell signaling	29	1396	0.021	Biological Process	0.0338685	0.150297
GO:0014829	vascular smooth muscle contraction	2	20	0.1	Biological Process	0.0338801	0.150297
GO:0035561	regulation of chromatin binding	2	20	0.1	Biological Process	0.0338801	0.150297
GO:0042706	eye photoreceptor cell fate commitment	2	20	0.1	Biological Process	0.0338801	0.150297
GO:0048745	smooth muscle tissue development	2	20	0.1	Biological Process	0.0338801	0.150297
GO:0048799	organ maturation	2	20	0.1	Biological Process	0.0338801	0.150297
GO:0051497	negative regulation of stress fiber assembly	2	20	0.1	Biological Process	0.0338801	0.150297
GO:0071709	membrane assembly	2	20	0.1	Biological Process	0.0338801	0.150297
GO:0090281	negative regulation of calcium ion import	2	20	0.1	Biological Process	0.0338801	0.150297
GO:1900120	regulation of receptor binding	2	20	0.1	Biological Process	0.0338801	0.150297
GO:0051259	protein oligomerization	14	556	0.025	Biological Process	0.0339655	0.150541
GO:0002790	peptide secretion	13	504	0.026	Biological Process	0.0341126	0.151057
GO:0043122	regulation of I-kappaB kinase/NF-kappaB signaling	6	165	0.036	Biological Process	0.0341915	0.151271
GO:0045862	positive regulation of proteolysis	10	352	0.028	Biological Process	0.0342713	0.151488
GO:0045445	myoblast differentiation	4	84	0.048	Biological Process	0.0344469	0.151992
GO:0061097	regulation of protein tyrosine kinase activity	4	84	0.048	Biological Process	0.0344469	0.151992
GO:0045197	establishment or maintenance of epithelial cell apical/basal polarity	3	49	0.061	Biological Process	0.0345517	0.152182
GO:0045806	negative regulation of endocytosis	3	49	0.061	Biological Process	0.0345517	0.152182
GO:0019219	regulation of nucleobase-containing compound metabolic process	72	4057	0.018	Biological Process	0.0345999	0.152258
GO:0051046	regulation of secretion	17	719	0.024	Biological Process	0.0348728	0.153322
GO:0010256	endomembrane system organization	16	665	0.024	Biological Process	0.0349539	0.153542
GO:0005654	nucleoplasm	56	3105	0.018	Cellular Component	0.0530914	0.153672
GO:0042058	regulation of epidermal growth factor receptor signaling pathway	4	85	0.047	Biological Process	0.0357491	0.156756
GO:0050848	regulation of calcium-mediated signaling	4	85	0.047	Biological Process	0.0357491	0.156756
GO:0002696	positive regulation of leukocyte activation	8	258	0.031	Biological Process	0.0359349	0.157431
GO:1903169	regulation of calcium ion transmembrane transport	5	125	0.04	Biological Process	0.0363525	0.158505
GO:0021795	cerebral cortex cell migration	3	50	0.06	Biological Process	0.036373	0.158505
GO:0030888	regulation of B cell proliferation	3	50	0.06	Biological Process	0.036373	0.158505
GO:0035307	positive regulation of protein dephosphorylation	3	50	0.06	Biological Process	0.036373	0.158505
GO:0045652	regulation of megakaryocyte differentiation	3	50	0.06	Biological Process	0.036373	0.158505
GO:1902305	regulation of sodium ion transmembrane transport	3	50	0.06	Biological Process	0.036373	0.158505
GO:0060541	respiratory system development	8	259	0.031	Biological Process	0.0366335	0.159499
GO:0046982	protein heterodimerization activity	13	518	0.025	Molecular Function	0.0305278	0.160222
GO:0071704	organic substance metabolic process	174	10973	0.016	Biological Process	0.037066	0.160368
GO:0032594	protein transport within lipid bilayer	2	21	0.095	Biological Process	0.0370929	0.160368
GO:0034205	beta-amyloid formation	2	21	0.095	Biological Process	0.0370929	0.160368
GO:0042693	muscle cell fate commitment	2	21	0.095	Biological Process	0.0370929	0.160368
GO:0097503	sialylation	2	21	0.095	Biological Process	0.0370929	0.160368
GO:1904748	regulation of apoptotic process involved in development	2	21	0.095	Biological Process	0.0370929	0.160368
GO:2000727	positive regulation of cardiac muscle cell differentiation	2	21	0.095	Biological Process	0.0370929	0.160368
GO:2001026	regulation of endothelial cell chemotaxis	2	21	0.095	Biological Process	0.0370929	0.160368
GO:0052547	regulation of peptidase activity	10	357	0.028	Biological Process	0.0371653	0.16054
GO:0030863	cortical cytoskeleton	4	98	0.041	Cellular Component	0.0562002	0.161322
GO:0044352	pinosome	1	4	0.25	Cellular Component	0.0574148	0.161322
GO:0044354	macropinosome	1	4	0.25	Cellular Component	0.0574148	0.161322
GO:0071212	subsynaptic reticulum	1	4	0.25	Cellular Component	0.0574148	0.161322
GO:0098642	network-forming collagen trimer	1	4	0.25	Cellular Component	0.0574148	0.161322
GO:0098645	collagen network	1	4	0.25	Cellular Component	0.0574148	0.161322
GO:0005539	glycosaminoglycan binding	7	214	0.033	Molecular Function	0.0310088	0.161717
GO:0015278	calcium-release channel activity	2	20	0.1	Molecular Function	0.0313012	0.162215
GO:1903651	positive regulation of cytoplasmic transport	6	169	0.036	Biological Process	0.0377456	0.162799
GO:1901700	response to oxygen-containing compound	32	1587	0.02	Biological Process	0.0377827	0.162799
GO:0022898	regulation of transmembrane transporter activity	7	214	0.033	Biological Process	0.0378204	0.162799
GO:0048738	cardiac muscle tissue development	7	214	0.033	Biological Process	0.0378204	0.162799
GO:0035306	positive regulation of dephosphorylation	3	51	0.059	Biological Process	0.0382427	0.164474
GO:0051493	regulation of cytoskeleton organization	13	513	0.025	Biological Process	0.0384463	0.165205
GO:0050921	positive regulation of chemotaxis	5	127	0.039	Biological Process	0.0385121	0.165344
GO:0016791	phosphatase activity	11	416	0.026	Molecular Function	0.0324276	0.166958
GO:0001540	beta-amyloid binding	3	50	0.06	Molecular Function	0.0326216	0.166958
GO:0009101	glycoprotein biosynthetic process	10	360	0.028	Biological Process	0.0389809	0.167123
GO:0048588	developmental cell growth	8	263	0.03	Biological Process	0.039519	0.167123
GO:1903532	positive regulation of secretion by cell	10	361	0.028	Biological Process	0.0395995	0.167123
GO:0060402	calcium ion transport into cytosol	5	128	0.039	Biological Process	0.0396207	0.167123
GO:0009583	detection of light stimulus	4	88	0.045	Biological Process	0.0398246	0.167123
GO:0032414	positive regulation of ion transmembrane transporter activity	4	88	0.045	Biological Process	0.0398246	0.167123
GO:0071887	leukocyte apoptotic process	4	88	0.045	Biological Process	0.0398246	0.167123
GO:1900182	positive regulation of protein localization to nucleus	4	88	0.045	Biological Process	0.0398246	0.167123
GO:1901222	regulation of NIK/NF-kappaB signaling	4	88	0.045	Biological Process	0.0398246	0.167123
GO:0046580	negative regulation of Ras protein signal transduction	3	52	0.058	Biological Process	0.0401607	0.167123
GO:0086001	cardiac muscle cell action potential	3	52	0.058	Biological Process	0.0401607	0.167123
GO:1904951	positive regulation of establishment of protein localization	10	362	0.028	Biological Process	0.0402248	0.167123
GO:0060047	heart contraction	7	217	0.032	Biological Process	0.0402791	0.167123
GO:0003081	regulation of systemic arterial blood pressure by renin-angiotensin	2	22	0.091	Biological Process	0.0404175	0.167123
GO:0055022	negative regulation of cardiac muscle tissue growth	2	22	0.091	Biological Process	0.0404175	0.167123
GO:0060343	trabecula formation	2	22	0.091	Biological Process	0.0404175	0.167123
GO:0060465	pharynx development	2	22	0.091	Biological Process	0.0404175	0.167123
GO:0061117	negative regulation of heart growth	2	22	0.091	Biological Process	0.0404175	0.167123
GO:0061548	ganglion development	2	22	0.091	Biological Process	0.0404175	0.167123
GO:0071498	cellular response to fluid shear stress	2	22	0.091	Biological Process	0.0404175	0.167123
GO:1902991	regulation of amyloid precursor protein catabolic process	2	22	0.091	Biological Process	0.0404175	0.167123
GO:2000352	negative regulation of endothelial cell apoptotic process	2	22	0.091	Biological Process	0.0404175	0.167123
GO:2000406	positive regulation of T cell migration	2	22	0.091	Biological Process	0.0404175	0.167123
GO:0071326	cellular response to monosaccharide stimulus	5	129	0.039	Biological Process	0.0407486	0.167123
GO:0045860	positive regulation of protein kinase activity	12	466	0.026	Biological Process	0.0412381	0.167123
GO:0071900	regulation of protein serine/threonine kinase activity	12	466	0.026	Biological Process	0.0412381	0.167123
GO:0031623	receptor internalization	4	89	0.045	Biological Process	0.0412396	0.167123
GO:0010035	response to inorganic substance	15	626	0.024	Biological Process	0.0415878	0.167123
GO:0040019	positive regulation of embryonic development	3	53	0.057	Biological Process	0.0421265	0.167123
GO:0034250	positive regulation of cellular amide metabolic process	6	174	0.034	Biological Process	0.0425092	0.167123
GO:0048520	positive regulation of behavior	6	174	0.034	Biological Process	0.0425092	0.167123
GO:0006939	smooth muscle contraction	4	90	0.044	Biological Process	0.0426828	0.167123
GO:0051899	membrane depolarization	4	90	0.044	Biological Process	0.0426828	0.167123
GO:0002764	immune response-regulating signaling pathway	10	366	0.027	Biological Process	0.0427941	0.167123
GO:0001508	action potential	5	131	0.038	Biological Process	0.0430623	0.167123
GO:0002265	astrocyte activation involved in immune response	1	3	0.333	Biological Process	0.0431274	0.167123
GO:0002357	defense response to tumor cell	1	3	0.333	Biological Process	0.0431274	0.167123
GO:0002901	mature B cell apoptotic process	1	3	0.333	Biological Process	0.0431274	0.167123
GO:0002905	regulation of mature B cell apoptotic process	1	3	0.333	Biological Process	0.0431274	0.167123
GO:0002906	negative regulation of mature B cell apoptotic process	1	3	0.333	Biological Process	0.0431274	0.167123
GO:0003221	right ventricular cardiac muscle tissue morphogenesis	1	3	0.333	Biological Process	0.0431274	0.167123
GO:0007414	axonal defasciculation	1	3	0.333	Biological Process	0.0431274	0.167123
GO:0007479	leg disc proximal/distal pattern formation	1	3	0.333	Biological Process	0.0431274	0.167123
GO:0007508	larval heart development	1	3	0.333	Biological Process	0.0431274	0.167123
GO:0009726	detection of endogenous stimulus	1	3	0.333	Biological Process	0.0431274	0.167123
GO:0010710	regulation of collagen catabolic process	1	3	0.333	Biological Process	0.0431274	0.167123
GO:0010750	positive regulation of nitric oxide mediated signal transduction	1	3	0.333	Biological Process	0.0431274	0.167123
GO:0021650	vestibulocochlear nerve formation	1	3	0.333	Biological Process	0.0431274	0.167123
GO:0021730	trigeminal sensory nucleus development	1	3	0.333	Biological Process	0.0431274	0.167123
GO:0021740	principal sensory nucleus of trigeminal nerve development	1	3	0.333	Biological Process	0.0431274	0.167123
GO:0021815	modulation of microtubule cytoskeleton involved in cerebral cortex radial glia guided migration	1	3	0.333	Biological Process	0.0431274	0.167123
GO:0021824	cerebral cortex tangential migration using cell-axon interactions	1	3	0.333	Biological Process	0.0431274	0.167123
GO:0021828	gonadotrophin-releasing hormone neuronal migration to the hypothalamus	1	3	0.333	Biological Process	0.0431274	0.167123
GO:0021856	hypothalamic tangential migration using cell-axon interactions	1	3	0.333	Biological Process	0.0431274	0.167123
GO:0030708	germarium-derived female germ-line cyst encapsulation	1	3	0.333	Biological Process	0.0431274	0.167123
GO:0031587	positive regulation of inositol 1,4,5-trisphosphate-sensitive calcium-release channel activity	1	3	0.333	Biological Process	0.0431274	0.167123
GO:0032346	positive regulation of aldosterone metabolic process	1	3	0.333	Biological Process	0.0431274	0.167123
GO:0032349	positive regulation of aldosterone biosynthetic process	1	3	0.333	Biological Process	0.0431274	0.167123
GO:0032487	regulation of Rap protein signal transduction	1	3	0.333	Biological Process	0.0431274	0.167123
GO:0032497	detection of lipopolysaccharide	1	3	0.333	Biological Process	0.0431274	0.167123
GO:0035026	leading edge cell differentiation	1	3	0.333	Biological Process	0.0431274	0.167123
GO:0035155	negative regulation of terminal cell fate specification, open tracheal system	1	3	0.333	Biological Process	0.0431274	0.167123
GO:0035223	leg disc pattern formation	1	3	0.333	Biological Process	0.0431274	0.167123
GO:0035263	genital disc sexually dimorphic development	1	3	0.333	Biological Process	0.0431274	0.167123
GO:0035441	cell migration involved in vasculogenesis	1	3	0.333	Biological Process	0.0431274	0.167123
GO:0035696	monocyte extravasation	1	3	0.333	Biological Process	0.0431274	0.167123
GO:0039689	negative stranded viral RNA replication	1	3	0.333	Biological Process	0.0431274	0.167123
GO:0042125	protein galactosylation	1	3	0.333	Biological Process	0.0431274	0.167123
GO:0046398	UDP-glucuronate metabolic process	1	3	0.333	Biological Process	0.0431274	0.167123
GO:0046671	negative regulation of retinal cell programmed cell death	1	3	0.333	Biological Process	0.0431274	0.167123
GO:0048014	Tie signaling pathway	1	3	0.333	Biological Process	0.0431274	0.167123
GO:0048139	female germ-line cyst encapsulation	1	3	0.333	Biological Process	0.0431274	0.167123
GO:0050653	chondroitin sulfate proteoglycan biosynthetic process, polysaccharide chain biosynthetic process	1	3	0.333	Biological Process	0.0431274	0.167123
GO:0051562	negative regulation of mitochondrial calcium ion concentration	1	3	0.333	Biological Process	0.0431274	0.167123
GO:0052695	cellular glucuronidation	1	3	0.333	Biological Process	0.0431274	0.167123
GO:0060300	regulation of cytokine activity	1	3	0.333	Biological Process	0.0431274	0.167123
GO:0060486	Clara cell differentiation	1	3	0.333	Biological Process	0.0431274	0.167123
GO:0060696	regulation of phospholipid catabolic process	1	3	0.333	Biological Process	0.0431274	0.167123
GO:0061470	T follicular helper cell differentiation	1	3	0.333	Biological Process	0.0431274	0.167123
GO:0070425	negative regulation of nucleotide-binding oligomerization domain containing signaling pathway	1	3	0.333	Biological Process	0.0431274	0.167123
GO:0070433	negative regulation of nucleotide-binding oligomerization domain containing 2 signaling pathway	1	3	0.333	Biological Process	0.0431274	0.167123
GO:0071462	cellular response to water stimulus	1	3	0.333	Biological Process	0.0431274	0.167123
GO:0071657	positive regulation of granulocyte colony-stimulating factor production	1	3	0.333	Biological Process	0.0431274	0.167123
GO:0071930	negative regulation of transcription involved in G1/S transition of mitotic cell cycle	1	3	0.333	Biological Process	0.0431274	0.167123
GO:0072019	proximal convoluted tubule development	1	3	0.333	Biological Process	0.0431274	0.167123
GO:0072125	negative regulation of glomerular mesangial cell proliferation	1	3	0.333	Biological Process	0.0431274	0.167123
GO:0072137	condensed mesenchymal cell proliferation	1	3	0.333	Biological Process	0.0431274	0.167123
GO:0072194	kidney smooth muscle tissue development	1	3	0.333	Biological Process	0.0431274	0.167123
GO:0072262	metanephric glomerular mesangial cell proliferation involved in metanephros development	1	3	0.333	Biological Process	0.0431274	0.167123
GO:0075044	autophagy of host cells involved in interaction with symbiont	1	3	0.333	Biological Process	0.0431274	0.167123
GO:0075071	autophagy involved in symbiotic interaction	1	3	0.333	Biological Process	0.0431274	0.167123
GO:0080144	amino acid homeostasis	1	3	0.333	Biological Process	0.0431274	0.167123
GO:0086048	membrane depolarization during bundle of His cell action potential	1	3	0.333	Biological Process	0.0431274	0.167123
GO:0090194	negative regulation of glomerulus development	1	3	0.333	Biological Process	0.0431274	0.167123
GO:0097101	blood vessel endothelial cell fate specification	1	3	0.333	Biological Process	0.0431274	0.167123
GO:0097155	fasciculation of sensory neuron axon	1	3	0.333	Biological Process	0.0431274	0.167123
GO:0098582	innate vocalization behavior	1	3	0.333	Biological Process	0.0431274	0.167123
GO:1900041	negative regulation of interleukin-2 secretion	1	3	0.333	Biological Process	0.0431274	0.167123
GO:1901076	positive regulation of engulfment of apoptotic cell	1	3	0.333	Biological Process	0.0431274	0.167123
GO:1901258	positive regulation of macrophage colony-stimulating factor production	1	3	0.333	Biological Process	0.0431274	0.167123
GO:1901423	response to benzene	1	3	0.333	Biological Process	0.0431274	0.167123
GO:1901859	negative regulation of mitochondrial DNA metabolic process	1	3	0.333	Biological Process	0.0431274	0.167123
GO:1902261	positive regulation of delayed rectifier potassium channel activity	1	3	0.333	Biological Process	0.0431274	0.167123
GO:1903116	positive regulation of actin filament-based movement	1	3	0.333	Biological Process	0.0431274	0.167123
GO:1903367	positive regulation of fear response	1	3	0.333	Biological Process	0.0431274	0.167123
GO:1903375	facioacoustic ganglion development	1	3	0.333	Biological Process	0.0431274	0.167123
GO:1904008	response to monosodium glutamate	1	3	0.333	Biological Process	0.0431274	0.167123
GO:1904117	cellular response to vasopressin	1	3	0.333	Biological Process	0.0431274	0.167123
GO:1904259	regulation of basement membrane assembly involved in embryonic body morphogenesis	1	3	0.333	Biological Process	0.0431274	0.167123
GO:1904261	positive regulation of basement membrane assembly involved in embryonic body morphogenesis	1	3	0.333	Biological Process	0.0431274	0.167123
GO:1904426	positive regulation of GTP binding	1	3	0.333	Biological Process	0.0431274	0.167123
GO:1904475	regulation of Ras GTPase binding	1	3	0.333	Biological Process	0.0431274	0.167123
GO:1904761	negative regulation of myofibroblast differentiation	1	3	0.333	Biological Process	0.0431274	0.167123
GO:1904881	cellular response to hydrogen sulfide	1	3	0.333	Biological Process	0.0431274	0.167123
GO:1990408	calcitonin gene-related peptide receptor signaling pathway	1	3	0.333	Biological Process	0.0431274	0.167123
GO:2000111	positive regulation of macrophage apoptotic process	1	3	0.333	Biological Process	0.0431274	0.167123
GO:2000298	regulation of Rho-dependent protein serine/threonine kinase activity	1	3	0.333	Biological Process	0.0431274	0.167123
GO:2000619	negative regulation of histone H4-K16 acetylation	1	3	0.333	Biological Process	0.0431274	0.167123
GO:2000742	regulation of anterior head development	1	3	0.333	Biological Process	0.0431274	0.167123
GO:2000857	positive regulation of mineralocorticoid secretion	1	3	0.333	Biological Process	0.0431274	0.167123
GO:2000860	positive regulation of aldosterone secretion	1	3	0.333	Biological Process	0.0431274	0.167123
GO:2000987	positive regulation of behavioral fear response	1	3	0.333	Biological Process	0.0431274	0.167123
GO:2001106	regulation of Rho guanyl-nucleotide exchange factor activity	1	3	0.333	Biological Process	0.0431274	0.167123
GO:2001197	basement membrane assembly involved in embryonic body morphogenesis	1	3	0.333	Biological Process	0.0431274	0.167123
GO:0034765	regulation of ion transmembrane transport	11	418	0.026	Biological Process	0.0434474	0.168231
GO:0030041	actin filament polymerization	6	175	0.034	Biological Process	0.0435053	0.168323
GO:0022604	regulation of cell morphogenesis	15	630	0.024	Biological Process	0.043543	0.168337
GO:0044802	single-organism membrane organization	23	1079	0.021	Biological Process	0.0437918	0.168598
GO:0010954	positive regulation of protein processing	2	23	0.087	Biological Process	0.0438499	0.168598
GO:0016319	mushroom body development	2	23	0.087	Biological Process	0.0438499	0.168598
GO:0032770	positive regulation of monooxygenase activity	2	23	0.087	Biological Process	0.0438499	0.168598
GO:0045663	positive regulation of myoblast differentiation	2	23	0.087	Biological Process	0.0438499	0.168598
GO:0060039	pericardium development	2	23	0.087	Biological Process	0.0438499	0.168598
GO:0060487	lung epithelial cell differentiation	2	23	0.087	Biological Process	0.0438499	0.168598
GO:0005905	coated pit	3	61	0.049	Cellular Component	0.0603688	0.168798
GO:1904062	regulation of cation transmembrane transport	8	269	0.03	Biological Process	0.0441261	0.169086
GO:0007585	respiratory gaseous exchange	3	54	0.056	Biological Process	0.0441399	0.169086
GO:0022617	extracellular matrix disassembly	3	54	0.056	Biological Process	0.0441399	0.169086
GO:0072347	response to anesthetic	4	91	0.044	Biological Process	0.0441542	0.169086
GO:1901184	regulation of ERBB signaling pathway	4	91	0.044	Biological Process	0.0441542	0.169086
GO:1903649	regulation of cytoplasmic transport	9	318	0.028	Biological Process	0.0441823	0.169086
GO:0007631	feeding behavior	5	132	0.038	Biological Process	0.0442483	0.169207
GO:0007565	female pregnancy	6	176	0.034	Biological Process	0.0445159	0.169967
GO:0051099	positive regulation of binding	6	176	0.034	Biological Process	0.0445159	0.169967
GO:0032496	response to lipopolysaccharide	8	270	0.03	Biological Process	0.044927	0.171139
GO:0050867	positive regulation of cell activation	8	270	0.03	Biological Process	0.044927	0.171139
GO:0061448	connective tissue development	8	270	0.03	Biological Process	0.044927	0.171139
GO:0097447	dendritic tree	14	604	0.023	Cellular Component	0.0621803	0.171862
GO:0005874	microtubule	10	390	0.026	Cellular Component	0.0624584	0.171862
GO:0019897	extrinsic component of plasma membrane	5	145	0.034	Cellular Component	0.0626661	0.171862
GO:0032809	neuronal cell body membrane	2	28	0.071	Cellular Component	0.0631418	0.171862
GO:0044298	cell body membrane	2	28	0.071	Cellular Component	0.0631418	0.171862
GO:0031234	extrinsic component of cytoplasmic side of plasma membrane	4	102	0.039	Cellular Component	0.0632548	0.171862
GO:0050880	regulation of blood vessel size	5	133	0.038	Biological Process	0.0454537	0.173012
GO:0006614	SRP-dependent cotranslational protein targeting to membrane	4	92	0.043	Biological Process	0.0456538	0.173372
GO:0035335	peptidyl-tyrosine dephosphorylation	4	92	0.043	Biological Process	0.0456538	0.173372
GO:0060993	kidney morphogenesis	4	92	0.043	Biological Process	0.0456538	0.173372
GO:0032269	negative regulation of cellular protein metabolic process	24	1142	0.021	Biological Process	0.0457816	0.173724
GO:0001658	branching involved in ureteric bud morphogenesis	3	55	0.055	Biological Process	0.0462004	0.174775
GO:0014068	positive regulation of phosphatidylinositol 3-kinase signaling	3	55	0.055	Biological Process	0.0462004	0.174775
GO:0046622	positive regulation of organ growth	3	55	0.055	Biological Process	0.0462004	0.174775
GO:0071674	mononuclear cell migration	3	55	0.055	Biological Process	0.0462004	0.174775
GO:0005829	cytosol	75	4364	0.017	Cellular Component	0.0649466	0.17563
GO:0001657	ureteric bud development	4	93	0.043	Biological Process	0.0471816	0.177897
GO:0003148	outflow tract septum morphogenesis	2	24	0.083	Biological Process	0.0473864	0.177897
GO:0010172	embryonic body morphogenesis	2	24	0.083	Biological Process	0.0473864	0.177897
GO:0033032	regulation of myeloid cell apoptotic process	2	24	0.083	Biological Process	0.0473864	0.177897
GO:0045472	response to ether	2	24	0.083	Biological Process	0.0473864	0.177897
GO:0050849	negative regulation of calcium-mediated signaling	2	24	0.083	Biological Process	0.0473864	0.177897
GO:0060306	regulation of membrane repolarization	2	24	0.083	Biological Process	0.0473864	0.177897
GO:0060479	lung cell differentiation	2	24	0.083	Biological Process	0.0473864	0.177897
GO:0060977	coronary vasculature morphogenesis	2	24	0.083	Biological Process	0.0473864	0.177897
GO:0072273	metanephric nephron morphogenesis	2	24	0.083	Biological Process	0.0473864	0.177897
GO:0010638	positive regulation of organelle organization	15	638	0.024	Biological Process	0.0476484	0.178645
GO:1902532	negative regulation of intracellular signal transduction	13	530	0.025	Biological Process	0.0476764	0.178645
GO:0001775	cell activation	23	1089	0.021	Biological Process	0.0476943	0.178645
GO:0045165	cell fate commitment	11	425	0.026	Biological Process	0.04792	0.179094
GO:0050804	modulation of synaptic transmission	11	425	0.026	Biological Process	0.04792	0.179094
GO:0001837	epithelial to mesenchymal transition	5	135	0.037	Biological Process	0.047923	0.179094
GO:0034504	protein localization to nucleus	10	374	0.027	Biological Process	0.0482644	0.180123
GO:0045669	positive regulation of osteoblast differentiation	3	56	0.054	Biological Process	0.0483079	0.180123
GO:0060193	positive regulation of lipase activity	3	56	0.054	Biological Process	0.0483079	0.180123
GO:0019722	calcium-mediated signaling	6	180	0.033	Biological Process	0.0487045	0.180904
GO:1901699	cellular response to nitrogen compound	15	640	0.023	Biological Process	0.048716	0.180904
GO:0003014	renal system process	4	94	0.043	Biological Process	0.0487375	0.180904
GO:0030148	sphingolipid biosynthetic process	4	94	0.043	Biological Process	0.0487375	0.180904
GO:0033057	multicellular organism reproductive behavior	4	94	0.043	Biological Process	0.0487375	0.180904
GO:0043500	muscle adaptation	4	94	0.043	Biological Process	0.0487375	0.180904
GO:2000241	regulation of reproductive process	8	275	0.029	Biological Process	0.0490746	0.182019
GO:0071222	cellular response to lipopolysaccharide	5	136	0.037	Biological Process	0.0491869	0.182279
GO:1903522	regulation of blood circulation	7	227	0.031	Biological Process	0.0492185	0.182279
GO:0044448	cell cortex part	6	195	0.031	Cellular Component	0.067998	0.183023
GO:0019932	second-messenger-mediated signaling	9	325	0.028	Biological Process	0.0494654	0.183056
GO:1901698	response to nitrogen compound	23	1094	0.021	Biological Process	0.049738	0.183926
GO:0032409	regulation of transporter activity	7	228	0.031	Biological Process	0.0501764	0.185246
GO:0072163	mesonephric epithelium development	4	95	0.042	Biological Process	0.0503215	0.185246
GO:0072164	mesonephric tubule development	4	95	0.042	Biological Process	0.0503215	0.185246
GO:0010611	regulation of cardiac muscle hypertrophy	3	57	0.053	Biological Process	0.0504617	0.185246
GO:0014743	regulation of muscle hypertrophy	3	57	0.053	Biological Process	0.0504617	0.185246
GO:0048488	synaptic vesicle endocytosis	3	57	0.053	Biological Process	0.0504617	0.185246
GO:0006665	sphingolipid metabolic process	5	137	0.036	Biological Process	0.0504703	0.185246
GO:0048675	axon extension	5	137	0.036	Biological Process	0.0504703	0.185246
GO:0060401	cytosolic calcium ion transport	5	137	0.036	Biological Process	0.0504703	0.185246
GO:0090316	positive regulation of intracellular protein transport	5	137	0.036	Biological Process	0.0504703	0.185246
GO:0097159	organic cyclic compound binding	100	6173	0.016	Molecular Function	0.0364908	0.185503
GO:0004629	phospholipase C activity	2	22	0.091	Molecular Function	0.0373707	0.185503
GO:0005520	insulin-like growth factor binding	2	22	0.091	Molecular Function	0.0373707	0.185503
GO:0008373	sialyltransferase activity	2	22	0.091	Molecular Function	0.0373707	0.185503
GO:0070006	metalloaminopeptidase activity	2	22	0.091	Molecular Function	0.0373707	0.185503
GO:0034599	cellular response to oxidative stress	8	277	0.029	Biological Process	0.0508012	0.186166
GO:0051480	regulation of cytosolic calcium ion concentration	8	277	0.029	Biological Process	0.0508012	0.186166
GO:0003171	atrioventricular valve development	2	25	0.08	Biological Process	0.0510231	0.186166
GO:0030903	notochord development	2	25	0.08	Biological Process	0.0510231	0.186166
GO:0032232	negative regulation of actin filament bundle assembly	2	25	0.08	Biological Process	0.0510231	0.186166
GO:0060045	positive regulation of cardiac muscle cell proliferation	2	25	0.08	Biological Process	0.0510231	0.186166
GO:1903427	negative regulation of reactive oxygen species biosynthetic process	2	25	0.08	Biological Process	0.0510231	0.186166
GO:2000050	regulation of non-canonical Wnt signaling pathway	2	25	0.08	Biological Process	0.0510231	0.186166
GO:0000302	response to reactive oxygen species	7	229	0.031	Biological Process	0.051146	0.186475
GO:0010243	response to organonitrogen compound	21	982	0.021	Biological Process	0.0511832	0.186475
GO:0008022	protein C-terminus binding	7	224	0.031	Molecular Function	0.0382425	0.188167
GO:0001011	transcription factor activity, sequence-specific DNA binding, RNA polymerase recruiting	1	3	0.333	Molecular Function	0.0413329	0.188167
GO:0004359	glutaminase activity	1	3	0.333	Molecular Function	0.0413329	0.188167
GO:0005118	sevenless binding	1	3	0.333	Molecular Function	0.0413329	0.188167
GO:0005220	inositol 1,4,5-trisphosphate-sensitive calcium-release channel activity	1	3	0.333	Molecular Function	0.0413329	0.188167
GO:0015247	aminophospholipid transporter activity	1	3	0.333	Molecular Function	0.0413329	0.188167
GO:0016618	hydroxypyruvate reductase activity	1	3	0.333	Molecular Function	0.0413329	0.188167
GO:0023026	MHC class II protein complex binding	1	3	0.333	Molecular Function	0.0413329	0.188167
GO:0030267	glyoxylate reductase (NADP) activity	1	3	0.333	Molecular Function	0.0413329	0.188167
GO:0034186	apolipoprotein A-I binding	1	3	0.333	Molecular Function	0.0413329	0.188167
GO:0043398	HLH domain binding	1	3	0.333	Molecular Function	0.0413329	0.188167
GO:0044729	hemi-methylated DNA-binding	1	3	0.333	Molecular Function	0.0413329	0.188167
GO:0048763	calcium-induced calcium release activity	1	3	0.333	Molecular Function	0.0413329	0.188167
GO:0050509	N-acetylglucosaminyl-proteoglycan 4-beta-glucuronosyltransferase activity	1	3	0.333	Molecular Function	0.0413329	0.188167
GO:0051022	Rho GDP-dissociation inhibitor binding	1	3	0.333	Molecular Function	0.0413329	0.188167
GO:0036449	microtubule minus-end	1	5	0.2	Cellular Component	0.0712478	0.188463
GO:0044316	cone cell pedicle	1	5	0.2	Cellular Component	0.0712478	0.188463
GO:0097025	MPP7-DLG1-LIN7 complex	1	5	0.2	Cellular Component	0.0712478	0.188463
GO:0005667	transcription factor complex	10	400	0.025	Cellular Component	0.071328	0.188463
GO:0016202	regulation of striated muscle tissue development	5	138	0.036	Biological Process	0.0517733	0.188485
GO:0001101	response to acid chemical	10	379	0.026	Biological Process	0.0519123	0.18879
GO:0006613	cotranslational protein targeting to membrane	4	96	0.042	Biological Process	0.0519336	0.18879
GO:0010467	gene expression	96	5716	0.017	Biological Process	0.0522014	0.189624
GO:0071822	protein complex subunit organization	41	2182	0.019	Biological Process	0.0524342	0.19033
GO:0009584	detection of visible light	3	58	0.052	Biological Process	0.0526617	0.190734
GO:0018991	oviposition	3	58	0.052	Biological Process	0.0526617	0.190734
GO:0048844	artery morphogenesis	3	58	0.052	Biological Process	0.0526617	0.190734
GO:1901652	response to peptide	12	485	0.025	Biological Process	0.052841	0.191243
GO:0010950	positive regulation of endopeptidase activity	5	139	0.036	Biological Process	0.0530958	0.191813
GO:0021543	pallium development	6	184	0.033	Biological Process	0.0531286	0.191813
GO:0001736	establishment of planar polarity	4	97	0.041	Biological Process	0.0535736	0.191813
GO:0051209	release of sequestered calcium ion into cytosol	4	97	0.041	Biological Process	0.0535736	0.191813
GO:0072594	establishment of protein localization to organelle	15	649	0.023	Biological Process	0.0537285	0.191813
GO:0032102	negative regulation of response to external stimulus	8	281	0.028	Biological Process	0.0543712	0.191813
GO:0032388	positive regulation of intracellular transport	8	281	0.028	Biological Process	0.0543712	0.191813
GO:1901861	regulation of muscle tissue development	5	140	0.036	Biological Process	0.0544379	0.191813
GO:0001782	B cell homeostasis	2	26	0.077	Biological Process	0.0547565	0.191813
GO:0007176	regulation of epidermal growth factor-activated receptor activity	2	26	0.077	Biological Process	0.0547565	0.191813
GO:0010614	negative regulation of cardiac muscle hypertrophy	2	26	0.077	Biological Process	0.0547565	0.191813
GO:0010669	epithelial structure maintenance	2	26	0.077	Biological Process	0.0547565	0.191813
GO:0014741	negative regulation of muscle hypertrophy	2	26	0.077	Biological Process	0.0547565	0.191813
GO:0030011	maintenance of cell polarity	2	26	0.077	Biological Process	0.0547565	0.191813
GO:0030206	chondroitin sulfate biosynthetic process	2	26	0.077	Biological Process	0.0547565	0.191813
GO:0036120	cellular response to platelet-derived growth factor stimulus	2	26	0.077	Biological Process	0.0547565	0.191813
GO:0043537	negative regulation of blood vessel endothelial cell migration	2	26	0.077	Biological Process	0.0547565	0.191813
GO:0055070	copper ion homeostasis	2	26	0.077	Biological Process	0.0547565	0.191813
GO:0060765	regulation of androgen receptor signaling pathway	2	26	0.077	Biological Process	0.0547565	0.191813
GO:0070229	negative regulation of lymphocyte apoptotic process	2	26	0.077	Biological Process	0.0547565	0.191813
GO:0099622	cardiac muscle cell membrane repolarization	2	26	0.077	Biological Process	0.0547565	0.191813
GO:1903319	positive regulation of protein maturation	2	26	0.077	Biological Process	0.0547565	0.191813
GO:2000403	positive regulation of lymphocyte migration	2	26	0.077	Biological Process	0.0547565	0.191813
GO:0034103	regulation of tissue remodeling	3	59	0.051	Biological Process	0.0549072	0.191813
GO:0043297	apical junction assembly	3	59	0.051	Biological Process	0.0549072	0.191813
GO:0051058	negative regulation of small GTPase mediated signal transduction	3	59	0.051	Biological Process	0.0549072	0.191813
GO:0007164	establishment of tissue polarity	4	98	0.041	Biological Process	0.0552416	0.191813
GO:0009725	response to hormone	22	1051	0.021	Biological Process	0.0563379	0.191813
GO:0050803	regulation of synapse structure or activity	10	385	0.026	Biological Process	0.0565271	0.191813
GO:0001823	mesonephros development	4	99	0.04	Biological Process	0.0569374	0.191813
GO:0031058	positive regulation of histone modification	4	99	0.04	Biological Process	0.0569374	0.191813
GO:0032411	positive regulation of transporter activity	4	99	0.04	Biological Process	0.0569374	0.191813
GO:0042461	photoreceptor cell development	4	99	0.04	Biological Process	0.0569374	0.191813
GO:0001765	membrane raft assembly	1	4	0.25	Biological Process	0.0570874	0.191813
GO:0001880	Mullerian duct regression	1	4	0.25	Biological Process	0.0570874	0.191813
GO:0002034	regulation of blood vessel size by renin-angiotensin	1	4	0.25	Biological Process	0.0570874	0.191813
GO:0002457	T cell antigen processing and presentation	1	4	0.25	Biological Process	0.0570874	0.191813
GO:0003062	regulation of heart rate by chemical signal	1	4	0.25	Biological Process	0.0570874	0.191813
GO:0003072	renal control of peripheral vascular resistance involved in regulation of systemic arterial blood pressure	1	4	0.25	Biological Process	0.0570874	0.191813
GO:0003100	regulation of systemic arterial blood pressure by endothelin	1	4	0.25	Biological Process	0.0570874	0.191813
GO:0003195	tricuspid valve formation	1	4	0.25	Biological Process	0.0570874	0.191813
GO:0003199	endocardial cushion to mesenchymal transition involved in heart valve formation	1	4	0.25	Biological Process	0.0570874	0.191813
GO:0003303	BMP signaling pathway involved in heart jogging	1	4	0.25	Biological Process	0.0570874	0.191813
GO:0003404	optic vesicle morphogenesis	1	4	0.25	Biological Process	0.0570874	0.191813
GO:0006543	glutamine catabolic process	1	4	0.25	Biological Process	0.0570874	0.191813
GO:0007464	R3/R4 cell fate commitment	1	4	0.25	Biological Process	0.0570874	0.191813
GO:0007469	antennal development	1	4	0.25	Biological Process	0.0570874	0.191813
GO:0007521	muscle cell fate determination	1	4	0.25	Biological Process	0.0570874	0.191813
GO:0014005	microglia development	1	4	0.25	Biological Process	0.0570874	0.191813
GO:0014883	transition between fast and slow fiber	1	4	0.25	Biological Process	0.0570874	0.191813
GO:0015917	aminophospholipid transport	1	4	0.25	Biological Process	0.0570874	0.191813
GO:0021886	hypothalamus gonadotrophin-releasing hormone neuron differentiation	1	4	0.25	Biological Process	0.0570874	0.191813
GO:0021888	hypothalamus gonadotrophin-releasing hormone neuron development	1	4	0.25	Biological Process	0.0570874	0.191813
GO:0031179	peptide modification	1	4	0.25	Biological Process	0.0570874	0.191813
GO:0031508	pericentric heterochromatin assembly	1	4	0.25	Biological Process	0.0570874	0.191813
GO:0032596	protein transport into membrane raft	1	4	0.25	Biological Process	0.0570874	0.191813
GO:0033030	negative regulation of neutrophil apoptotic process	1	4	0.25	Biological Process	0.0570874	0.191813
GO:0035154	terminal cell fate specification, open tracheal system	1	4	0.25	Biological Process	0.0570874	0.191813
GO:0036446	myofibroblast differentiation	1	4	0.25	Biological Process	0.0570874	0.191813
GO:0036484	trunk neural crest cell migration	1	4	0.25	Biological Process	0.0570874	0.191813
GO:0036486	ventral trunk neural crest cell migration	1	4	0.25	Biological Process	0.0570874	0.191813
GO:0042395	ecdysis, collagen and cuticulin-based cuticle	1	4	0.25	Biological Process	0.0570874	0.191813
GO:0042998	positive regulation of Golgi to plasma membrane protein transport	1	4	0.25	Biological Process	0.0570874	0.191813
GO:0043052	thermotaxis	1	4	0.25	Biological Process	0.0570874	0.191813
GO:0043654	recognition of apoptotic cell	1	4	0.25	Biological Process	0.0570874	0.191813
GO:0043987	histone H3-S10 phosphorylation	1	4	0.25	Biological Process	0.0570874	0.191813
GO:0044034	multi-organism biosynthetic process	1	4	0.25	Biological Process	0.0570874	0.191813
GO:0045571	negative regulation of imaginal disc growth	1	4	0.25	Biological Process	0.0570874	0.191813
GO:0046667	compound eye retinal cell programmed cell death	1	4	0.25	Biological Process	0.0570874	0.191813
GO:0050720	interleukin-1 beta biosynthetic process	1	4	0.25	Biological Process	0.0570874	0.191813
GO:0050722	regulation of interleukin-1 beta biosynthetic process	1	4	0.25	Biological Process	0.0570874	0.191813
GO:0050725	positive regulation of interleukin-1 beta biosynthetic process	1	4	0.25	Biological Process	0.0570874	0.191813
GO:0051344	negative regulation of cyclic-nucleotide phosphodiesterase activity	1	4	0.25	Biological Process	0.0570874	0.191813
GO:0060244	negative regulation of cell proliferation involved in contact inhibition	1	4	0.25	Biological Process	0.0570874	0.191813
GO:0061552	ganglion morphogenesis	1	4	0.25	Biological Process	0.0570874	0.191813
GO:0070432	regulation of nucleotide-binding oligomerization domain containing 2 signaling pathway	1	4	0.25	Biological Process	0.0570874	0.191813
GO:0071315	cellular response to morphine	1	4	0.25	Biological Process	0.0570874	0.191813
GO:0071611	granulocyte colony-stimulating factor production	1	4	0.25	Biological Process	0.0570874	0.191813
GO:0071655	regulation of granulocyte colony-stimulating factor production	1	4	0.25	Biological Process	0.0570874	0.191813
GO:0089700	protein kinase D signaling	1	4	0.25	Biological Process	0.0570874	0.191813
GO:0090004	positive regulation of establishment of protein localization to plasma membrane	1	4	0.25	Biological Process	0.0570874	0.191813
GO:0090155	negative regulation of sphingolipid biosynthetic process	1	4	0.25	Biological Process	0.0570874	0.191813
GO:0090241	negative regulation of histone H4 acetylation	1	4	0.25	Biological Process	0.0570874	0.191813
GO:0090296	regulation of mitochondrial DNA replication	1	4	0.25	Biological Process	0.0570874	0.191813
GO:0090427	activation of meiosis	1	4	0.25	Biological Process	0.0570874	0.191813
GO:0097156	fasciculation of motor neuron axon	1	4	0.25	Biological Process	0.0570874	0.191813
GO:0097490	sympathetic neuron projection extension	1	4	0.25	Biological Process	0.0570874	0.191813
GO:0097491	sympathetic neuron projection guidance	1	4	0.25	Biological Process	0.0570874	0.191813
GO:1901509	regulation of endothelial tube morphogenesis	1	4	0.25	Biological Process	0.0570874	0.191813
GO:1901727	positive regulation of histone deacetylase activity	1	4	0.25	Biological Process	0.0570874	0.191813
GO:1902498	regulation of protein autoubiquitination	1	4	0.25	Biological Process	0.0570874	0.191813
GO:1903356	positive regulation of distal tip cell migration	1	4	0.25	Biological Process	0.0570874	0.191813
GO:1903365	regulation of fear response	1	4	0.25	Biological Process	0.0570874	0.191813
GO:1903527	positive regulation of membrane tubulation	1	4	0.25	Biological Process	0.0570874	0.191813
GO:1903690	negative regulation of wound healing, spreading of epidermal cells	1	4	0.25	Biological Process	0.0570874	0.191813
GO:1904026	regulation of collagen fibril organization	1	4	0.25	Biological Process	0.0570874	0.191813
GO:1904116	response to vasopressin	1	4	0.25	Biological Process	0.0570874	0.191813
GO:1904760	regulation of myofibroblast differentiation	1	4	0.25	Biological Process	0.0570874	0.191813
GO:1904880	response to hydrogen sulfide	1	4	0.25	Biological Process	0.0570874	0.191813
GO:1990410	adrenomedullin receptor signaling pathway	1	4	0.25	Biological Process	0.0570874	0.191813
GO:2000223	regulation of BMP signaling pathway involved in heart jogging	1	4	0.25	Biological Process	0.0570874	0.191813
GO:2000812	regulation of barbed-end actin filament capping	1	4	0.25	Biological Process	0.0570874	0.191813
GO:2000822	regulation of behavioral fear response	1	4	0.25	Biological Process	0.0570874	0.191813
GO:0035150	regulation of tube size	5	142	0.035	Biological Process	0.0571808	0.191813
GO:1903036	positive regulation of response to wounding	5	142	0.035	Biological Process	0.0571808	0.191813
GO:0032642	regulation of chemokine production	3	60	0.05	Biological Process	0.0571979	0.191813
GO:1901224	positive regulation of NIK/NF-kappaB signaling	3	60	0.05	Biological Process	0.0571979	0.191813
GO:1904035	regulation of epithelial cell apoptotic process	3	60	0.05	Biological Process	0.0571979	0.191813
GO:0090596	sensory organ morphogenesis	10	386	0.026	Biological Process	0.0573216	0.192098
GO:0005795	Golgi stack	5	152	0.033	Cellular Component	0.0734692	0.193234
GO:0038024	cargo receptor activity	4	94	0.043	Molecular Function	0.042754	0.193567
GO:0030856	regulation of epithelial cell differentiation	5	143	0.035	Biological Process	0.0585815	0.195
GO:0048634	regulation of muscle organ development	5	143	0.035	Biological Process	0.0585815	0.195
GO:0048706	embryonic skeletal system development	5	143	0.035	Biological Process	0.0585815	0.195
GO:0003416	endochondral bone growth	2	27	0.074	Biological Process	0.0585829	0.195
GO:0021952	central nervous system projection neuron axonogenesis	2	27	0.074	Biological Process	0.0585829	0.195
GO:0032878	regulation of establishment or maintenance of cell polarity	2	27	0.074	Biological Process	0.0585829	0.195
GO:0036119	response to platelet-derived growth factor	2	27	0.074	Biological Process	0.0585829	0.195
GO:0046662	regulation of oviposition	2	27	0.074	Biological Process	0.0585829	0.195
GO:0060037	pharyngeal system development	2	27	0.074	Biological Process	0.0585829	0.195
GO:1903205	regulation of hydrogen peroxide-induced cell death	2	27	0.074	Biological Process	0.0585829	0.195
GO:0060996	dendritic spine development	4	100	0.04	Biological Process	0.0586609	0.195128
GO:1990138	neuron projection extension	6	189	0.032	Biological Process	0.0589924	0.196098
GO:0006366	transcription from RNA polymerase II promoter	45	2451	0.018	Biological Process	0.0590484	0.196152
GO:0031256	leading edge membrane	5	153	0.033	Cellular Component	0.0750906	0.196601
GO:0030593	neutrophil chemotaxis	3	61	0.049	Biological Process	0.0595333	0.197232
GO:0031102	neuron projection regeneration	3	61	0.049	Biological Process	0.0595333	0.197232
GO:0060675	ureteric bud morphogenesis	3	61	0.049	Biological Process	0.0595333	0.197232
GO:0072171	mesonephric tubule morphogenesis	3	61	0.049	Biological Process	0.0595333	0.197232
GO:0003785	actin monomer binding	2	24	0.083	Molecular Function	0.0438488	0.19744
GO:0002685	regulation of leukocyte migration	5	144	0.035	Biological Process	0.0600018	0.198517
GO:0071322	cellular response to carbohydrate stimulus	5	144	0.035	Biological Process	0.0600018	0.198517
GO:1903510	mucopolysaccharide metabolic process	4	101	0.04	Biological Process	0.0604121	0.19974
GO:0090066	regulation of anatomical structure size	13	551	0.024	Biological Process	0.061073	0.201791
GO:0032154	cleavage furrow	3	68	0.044	Cellular Component	0.0781423	0.201838
GO:0032580	Golgi cisterna membrane	3	68	0.044	Cellular Component	0.0781423	0.201838
GO:0097610	cell surface furrow	3	68	0.044	Cellular Component	0.0781423	0.201838
GO:0050769	positive regulation of neurogenesis	12	497	0.024	Biological Process	0.0612156	0.202126
GO:0006605	protein targeting	15	662	0.023	Biological Process	0.0615846	0.203165
GO:0002521	leukocyte differentiation	11	444	0.025	Biological Process	0.0616125	0.203165
GO:0003382	epithelial cell morphogenesis	3	62	0.048	Biological Process	0.061913	0.203611
GO:0030166	proteoglycan biosynthetic process	3	62	0.048	Biological Process	0.061913	0.203611
GO:0043647	inositol phosphate metabolic process	3	62	0.048	Biological Process	0.061913	0.203611
GO:0048260	positive regulation of receptor-mediated endocytosis	3	62	0.048	Biological Process	0.061913	0.203611
GO:0002237	response to molecule of bacterial origin	8	289	0.028	Biological Process	0.0619836	0.203708
GO:0038061	NIK/NF-kappaB signaling	4	102	0.039	Biological Process	0.0621908	0.204042
GO:0001937	negative regulation of endothelial cell proliferation	2	28	0.071	Biological Process	0.0624989	0.204042
GO:0001953	negative regulation of cell-matrix adhesion	2	28	0.071	Biological Process	0.0624989	0.204042
GO:0030224	monocyte differentiation	2	28	0.071	Biological Process	0.0624989	0.204042
GO:0033028	myeloid cell apoptotic process	2	28	0.071	Biological Process	0.0624989	0.204042
GO:0043368	positive T cell selection	2	28	0.071	Biological Process	0.0624989	0.204042
GO:0048846	axon extension involved in axon guidance	2	28	0.071	Biological Process	0.0624989	0.204042
GO:0050435	beta-amyloid metabolic process	2	28	0.071	Biological Process	0.0624989	0.204042
GO:0061384	heart trabecula morphogenesis	2	28	0.071	Biological Process	0.0624989	0.204042
GO:1902284	neuron projection extension involved in neuron projection guidance	2	28	0.071	Biological Process	0.0624989	0.204042
GO:0014031	mesenchymal cell development	6	192	0.031	Biological Process	0.0626893	0.204528
GO:0044763	single-organism cellular process	217	14222	0.015	Biological Process	0.0629857	0.205342
GO:0002757	immune response-activating signal transduction	9	341	0.026	Biological Process	0.0630637	0.205342
GO:0017038	protein import	9	341	0.026	Biological Process	0.0630637	0.205342
GO:0034762	regulation of transmembrane transport	12	500	0.024	Biological Process	0.0634397	0.20643
GO:0008134	transcription factor binding	16	721	0.022	Molecular Function	0.0463052	0.207367
GO:0002164	larval development	6	193	0.031	Biological Process	0.0639514	0.207832
GO:0051260	protein homooligomerization	9	342	0.026	Biological Process	0.0639853	0.207832
GO:0048663	neuron fate commitment	4	103	0.039	Biological Process	0.063997	0.207832
GO:0004721	phosphoprotein phosphatase activity	6	186	0.032	Molecular Function	0.0467313	0.208144
GO:1903530	regulation of secretion by cell	15	666	0.023	Biological Process	0.0641516	0.208197
GO:0010676	positive regulation of cellular carbohydrate metabolic process	3	63	0.048	Biological Process	0.0643364	0.208249
GO:0022029	telencephalon cell migration	3	63	0.048	Biological Process	0.0643364	0.208249
GO:0032370	positive regulation of lipid transport	3	63	0.048	Biological Process	0.0643364	0.208249
GO:0090175	regulation of establishment of planar polarity	3	63	0.048	Biological Process	0.0643364	0.208249
GO:0002274	myeloid leukocyte activation	11	448	0.025	Biological Process	0.0647922	0.209575
GO:0048705	skeletal system morphogenesis	7	242	0.029	Biological Process	0.0648309	0.209575
GO:0042063	gliogenesis	8	292	0.027	Biological Process	0.0650023	0.209991
GO:0065003	macromolecular complex assembly	39	2096	0.019	Biological Process	0.0652314	0.210593
GO:0008143	poly(A) binding	2	26	0.077	Molecular Function	0.0507086	0.211721
GO:0099604	ligand-gated calcium channel activity	2	26	0.077	Molecular Function	0.0507086	0.211721
GO:0003700	transcription factor activity, sequence-specific DNA binding	29	1516	0.019	Molecular Function	0.0513003	0.211721
GO:0001071	nucleic acid binding transcription factor activity	29	1517	0.019	Molecular Function	0.051656	0.211721
GO:0008081	phosphoric diester hydrolase activity	4	101	0.04	Molecular Function	0.0531627	0.211721
GO:0001075	transcription factor activity, RNA polymerase II core promoter sequence-specific binding involved in preinitiation complex assembly	1	4	0.25	Molecular Function	0.0547289	0.211721
GO:0001875	lipopolysaccharide receptor activity	1	4	0.25	Molecular Function	0.0547289	0.211721
GO:0005157	macrophage colony-stimulating factor receptor binding	1	4	0.25	Molecular Function	0.0547289	0.211721
GO:0005176	ErbB-2 class receptor binding	1	4	0.25	Molecular Function	0.0547289	0.211721
GO:0005250	A-type (transient outward) potassium channel activity	1	4	0.25	Molecular Function	0.0547289	0.211721
GO:0015199	amino-acid betaine transmembrane transporter activity	1	4	0.25	Molecular Function	0.0547289	0.211721
GO:0015226	carnitine transmembrane transporter activity	1	4	0.25	Molecular Function	0.0547289	0.211721
GO:0030144	alpha-1,6-mannosylglycoprotein 6-beta-N-acetylglucosaminyltransferase activity	1	4	0.25	Molecular Function	0.0547289	0.211721
GO:0030292	protein tyrosine kinase inhibitor activity	1	4	0.25	Molecular Function	0.0547289	0.211721
GO:0031802	type 5 metabotropic glutamate receptor binding	1	4	0.25	Molecular Function	0.0547289	0.211721
GO:0032422	purine-rich negative regulatory element binding	1	4	0.25	Molecular Function	0.0547289	0.211721
GO:0035276	ethanol binding	1	4	0.25	Molecular Function	0.0547289	0.211721
GO:0035614	snRNA stem-loop binding	1	4	0.25	Molecular Function	0.0547289	0.211721
GO:0042392	sphingosine-1-phosphate phosphatase activity	1	4	0.25	Molecular Function	0.0547289	0.211721
GO:0042731	PH domain binding	1	4	0.25	Molecular Function	0.0547289	0.211721
GO:0043199	sulfate binding	1	4	0.25	Molecular Function	0.0547289	0.211721
GO:0047696	beta-adrenergic receptor kinase activity	1	4	0.25	Molecular Function	0.0547289	0.211721
GO:0047756	chondroitin 4-sulfotransferase activity	1	4	0.25	Molecular Function	0.0547289	0.211721
GO:0050508	glucuronosyl-N-acetylglucosaminyl-proteoglycan 4-alpha-N-acetylglucosaminyltransferase activity	1	4	0.25	Molecular Function	0.0547289	0.211721
GO:0051021	GDP-dissociation inhibitor binding	1	4	0.25	Molecular Function	0.0547289	0.211721
GO:0051425	PTB domain binding	1	4	0.25	Molecular Function	0.0547289	0.211721
GO:0061676	importin-alpha family protein binding	1	4	0.25	Molecular Function	0.0547289	0.211721
GO:0098639	collagen binding involved in cell-matrix adhesion	1	4	0.25	Molecular Function	0.0547289	0.211721
GO:0050796	regulation of insulin secretion	5	148	0.034	Biological Process	0.0658779	0.212061
GO:0071219	cellular response to molecule of bacterial origin	5	148	0.034	Biological Process	0.0658779	0.212061
GO:0007391	dorsal closure	2	29	0.069	Biological Process	0.0665011	0.212061
GO:0050650	chondroitin sulfate proteoglycan biosynthetic process	2	29	0.069	Biological Process	0.0665011	0.212061
GO:0055093	response to hyperoxia	2	29	0.069	Biological Process	0.0665011	0.212061
GO:0071696	ectodermal placode development	2	29	0.069	Biological Process	0.0665011	0.212061
GO:0071731	response to nitric oxide	2	29	0.069	Biological Process	0.0665011	0.212061
GO:0098868	bone growth	2	29	0.069	Biological Process	0.0665011	0.212061
GO:0032846	positive regulation of homeostatic process	6	195	0.031	Biological Process	0.0665203	0.212061
GO:0006323	DNA packaging	18	840	0.021	Biological Process	0.0667438	0.212061
GO:0007632	visual behavior	3	64	0.047	Biological Process	0.0668031	0.212061
GO:0050871	positive regulation of B cell activation	3	64	0.047	Biological Process	0.0668031	0.212061
GO:0051124	synaptic growth at neuromuscular junction	3	64	0.047	Biological Process	0.0668031	0.212061
GO:0016070	RNA metabolic process	83	4920	0.017	Biological Process	0.0670777	0.212061
GO:0060048	cardiac muscle contraction	4	105	0.038	Biological Process	0.0676911	0.212061
GO:0061041	regulation of wound healing	4	105	0.038	Biological Process	0.0676911	0.212061
GO:0007249	I-kappaB kinase/NF-kappaB signaling	6	196	0.031	Biological Process	0.0678271	0.212061
GO:0060341	regulation of cellular localization	25	1253	0.02	Biological Process	0.0686762	0.212061
GO:0043900	regulation of multi-organism process	11	453	0.024	Biological Process	0.0689151	0.212061
GO:0042551	neuron maturation	3	65	0.046	Biological Process	0.0693125	0.212061
GO:0051279	regulation of release of sequestered calcium ion into cytosol	3	65	0.046	Biological Process	0.0693125	0.212061
GO:2001259	positive regulation of cation channel activity	3	65	0.046	Biological Process	0.0693125	0.212061
GO:0070372	regulation of ERK1 and ERK2 cascade	7	246	0.028	Biological Process	0.0694483	0.212061
GO:0001817	regulation of cytokine production	12	508	0.024	Biological Process	0.0696303	0.212061
GO:0034284	response to monosaccharide	6	198	0.03	Biological Process	0.0704854	0.212061
GO:0030595	leukocyte chemotaxis	5	151	0.033	Biological Process	0.0704889	0.212061
GO:0001990	regulation of systemic arterial blood pressure by hormone	2	30	0.067	Biological Process	0.0705861	0.212061
GO:0003338	metanephros morphogenesis	2	30	0.067	Biological Process	0.0705861	0.212061
GO:0021854	hypothalamus development	2	30	0.067	Biological Process	0.0705861	0.212061
GO:0048009	insulin-like growth factor receptor signaling pathway	2	30	0.067	Biological Process	0.0705861	0.212061
GO:0051482	positive regulation of cytosolic calcium ion concentration involved in phospholipase C-activating G-protein coupled signaling pathway	2	30	0.067	Biological Process	0.0705861	0.212061
GO:0098743	cell aggregation	2	30	0.067	Biological Process	0.0705861	0.212061
GO:2000249	regulation of actin cytoskeleton reorganization	2	30	0.067	Biological Process	0.0705861	0.212061
GO:0002051	osteoblast fate commitment	1	5	0.2	Biological Process	0.0708446	0.212061
GO:0003154	BMP signaling pathway involved in determination of left/right symmetry	1	5	0.2	Biological Process	0.0708446	0.212061
[truncated: 4,334 more rows]

## Sheet: cluster12--KEGG
Pathway ID	Pathway	Cluster_12 (234)	All (7762)	Ratio	Pvalue	Qvalue
ko04510	Focal adhesion	30	189	0.15873	3.73653e-14	8.85557e-12
ko04015	Rap1 signaling pathway	31	211	0.146919	1.19712e-13	1.41858e-11
ko04520	Adherens junction	18	69	0.26087	9.6856e-13	7.65163e-11
ko04014	Ras signaling pathway	26	229	0.113537	4.2587e-09	2.52328e-07
ko04670	Leukocyte transendothelial migration	17	109	0.155963	2.17207e-08	1.02956e-06
ko05165	Human papillomavirus infection	29	313	0.0926518	5.41974e-08	2.1408e-06
ko04360	Axon guidance	21	180	0.116667	8.96992e-08	2.66001e-06
ko05205	Proteoglycans in cancer	22	197	0.111675	9.61831e-08	2.66001e-06
ko05200	Pathways in cancer	38	503	0.0755467	1.01013e-07	2.66001e-06
ko05100	Bacterial invasion of epithelial cells	13	72	0.180556	1.78102e-07	4.22101e-06
ko04530	Tight junction	19	162	0.117284	3.48515e-07	7.50891e-06
ko04151	PI3K-Akt signaling pathway	28	331	0.0845921	6.24802e-07	1.23398e-05
ko05163	Human cytomegalovirus infection	21	215	0.0976744	1.79312e-06	3.26899e-05
ko04810	Regulation of actin cytoskeleton	20	201	0.0995025	2.39415e-06	4.05295e-05
ko05203	Viral carcinogenesis	18	183	0.0983607	9.15707e-06	0.000144682
ko04666	Fc gamma R-mediated phagocytosis	12	88	0.136364	1.14835e-05	0.0001701
ko04010	MAPK signaling pathway	23	284	0.0809859	1.38156e-05	0.000192606
ko04611	Platelet activation	13	122	0.106557	7.24537e-05	0.000951538
ko04062	Chemokine signaling pathway	16	176	0.0909091	7.62836e-05	0.000951538
ko04512	ECM-receptor interaction	10	81	0.123457	0.000146906	0.00174084
ko05211	Renal cell carcinoma	9	68	0.132353	0.00018435	0.00208053
ko05202	Transcriptional misregulation in cancer	15	172	0.0872093	0.000203517	0.00219243
ko05206	MicroRNAs in cancer	14	157	0.089172	0.000263017	0.00271022
ko04928	Parathyroid hormone synthesis, secretion and action	11	104	0.105769	0.00027853	0.00275048
ko04730	Long-term depression	8	58	0.137931	0.000315503	0.00299097
ko04925	Aldosterone synthesis and secretion	10	92	0.108696	0.000422188	0.00384841
[truncated: 211 more rows]

## Sheet: cluster14--KEGG 
Pathway ID	Pathway	Cluster_14 (134)	All (7762)	Ratio	Pvalue	Qvalue
[truncated: 215 more rows]
