# Supplementary material for: Transcriptional Profiling of Testis Development in Pre-Sexually-Mature Hezuo Pig
Source: Curr Issues Mol Biol. 2024 Dec 29;47(1):10. doi: 10.3390/cimb47010010 (PMC11763623; doi:10.3390/cimb47010010)
Supplement: Supplementary file 1 [file cimb-47-00010-s001.zip › Supplementary Table/Table S9.xlsx]

## Sheet: cluster11--GO
ID	Descrption	fg_num	bg_num	ratio	class	Pvalue	Qvalue
GO:0002376	immune system process	103	2442	0.042	Biological Process	1.0407e-28	5.17748e-25
GO:0006955	immune response	75	1538	0.049	Biological Process	1.08062e-23	2.68805e-20
GO:0002682	regulation of immune system process	59	1180	0.05	Biological Process	7.06335e-19	1.17134e-15
GO:0030097	hemopoiesis	46	813	0.057	Biological Process	1.03519e-16	1.28751e-13
GO:0048518	positive regulation of biological process	136	5618	0.024	Biological Process	8.14347e-16	6.45279e-13
GO:0048534	hematopoietic or lymphoid organ development	46	860	0.053	Biological Process	8.70167e-16	6.45279e-13
GO:0001775	cell activation	52	1089	0.048	Biological Process	9.0793e-16	6.45279e-13
GO:0002684	positive regulation of immune system process	43	791	0.054	Biological Process	5.00579e-15	2.84674e-12
GO:0002520	immune system development	46	902	0.051	Biological Process	5.14988e-15	2.84674e-12
GO:0048583	regulation of response to stimulus	104	3774	0.028	Biological Process	1.0808e-14	5.00363e-12
GO:0045321	leukocyte activation	46	922	0.05	Biological Process	1.15624e-14	5.00363e-12
GO:0050776	regulation of immune response	40	704	0.057	Biological Process	1.20691e-14	5.00363e-12
GO:0002764	immune response-regulating signaling pathway	29	366	0.079	Biological Process	1.95238e-14	7.47162e-12
GO:0002757	immune response-activating signal transduction	28	341	0.082	Biological Process	2.32808e-14	8.26374e-12
GO:0002429	immune response-activating cell surface receptor signaling pathway	23	217	0.106	Biological Process	2.49158e-14	8.26374e-12
GO:0002768	immune response-regulating cell surface receptor signaling pathway	24	241	0.1	Biological Process	2.69123e-14	8.36803e-12
GO:0002253	activation of immune response	30	402	0.075	Biological Process	3.28717e-14	9.61979e-12
GO:0048584	positive regulation of response to stimulus	71	2058	0.034	Biological Process	3.77477e-14	1.0433e-11
GO:0030099	myeloid cell differentiation	29	382	0.076	Biological Process	5.87299e-14	1.5378e-11
GO:0035556	intracellular signal transduction	81	2589	0.031	Biological Process	6.44825e-14	1.604e-11
GO:0050778	positive regulation of immune response	34	543	0.063	Biological Process	9.43666e-14	2.23559e-11
GO:0044424	intracellular part	217	12449	0.017	Cellular Component	5.29459e-14	3.12909e-11
GO:0005622	intracellular	218	12608	0.017	Cellular Component	1.04129e-13	3.12909e-11
GO:0007166	cell surface receptor signaling pathway	79	2526	0.031	Biological Process	1.57766e-13	3.56766e-11
GO:0019222	regulation of metabolic process	146	6687	0.022	Biological Process	2.39397e-13	5.17826e-11
GO:0046649	lymphocyte activation	32	545	0.059	Biological Process	3.03349e-12	6.28817e-10
GO:0044093	positive regulation of molecular function	58	1622	0.036	Biological Process	4.0842e-12	8.12757e-10
GO:0050790	regulation of catalytic activity	68	2130	0.032	Biological Process	6.23933e-12	1.19387e-09
GO:0048519	negative regulation of biological process	115	4898	0.023	Biological Process	1.52935e-11	2.81797e-09
GO:0010646	regulation of cell communication	88	3265	0.027	Biological Process	1.67837e-11	2.98211e-09
GO:0009966	regulation of signal transduction	81	2875	0.028	Biological Process	1.80679e-11	3.09957e-09
GO:0044707	single-multicellular organism process	136	6322	0.022	Biological Process	2.09446e-11	3.47331e-09
GO:0065009	regulation of molecular function	83	3004	0.028	Biological Process	2.46919e-11	3.96265e-09
GO:0044464	cell part	228	14199	0.016	Cellular Component	2.13108e-11	4.26927e-09
GO:0005623	cell	228	14226	0.016	Cellular Component	3.0903e-11	4.64317e-09
GO:0050851	antigen receptor-mediated signaling pathway	16	133	0.12	Biological Process	3.60054e-11	5.59771e-09
GO:0030155	regulation of cell adhesion	32	601	0.053	Biological Process	3.92264e-11	5.91368e-09
GO:0009893	positive regulation of metabolic process	94	3675	0.026	Biological Process	4.49218e-11	6.57311e-09
GO:0045785	positive regulation of cell adhesion	24	341	0.07	Biological Process	4.83632e-11	6.87449e-09
GO:0023051	regulation of signaling	86	3221	0.027	Biological Process	5.49985e-11	7.60049e-09
GO:0005737	cytoplasm	188	10282	0.018	Cellular Component	7.07559e-11	8.50486e-09
GO:0048522	positive regulation of cellular process	114	4939	0.023	Biological Process	6.63471e-11	8.92099e-09
GO:0043087	regulation of GTPase activity	27	452	0.06	Biological Process	1.18311e-10	1.54894e-08
GO:0043085	positive regulation of catalytic activity	48	1295	0.037	Biological Process	1.35022e-10	1.7224e-08
GO:0043226	organelle	196	11065	0.018	Cellular Component	1.98381e-10	1.98712e-08
GO:0043229	intracellular organelle	194	10904	0.018	Cellular Component	2.36104e-10	2.02712e-08
GO:0043549	regulation of kinase activity	36	791	0.046	Biological Process	1.74226e-10	2.16694e-08
GO:0048523	negative regulation of cellular process	106	4505	0.024	Biological Process	1.86377e-10	2.26152e-08
GO:0006897	endocytosis	32	647	0.049	Biological Process	2.5679e-10	3.04174e-08
GO:0002252	immune effector process	38	893	0.043	Biological Process	3.49271e-10	4.04099e-08
GO:0031252	cell leading edge	24	379	0.063	Cellular Component	5.54322e-10	4.16435e-08
GO:0016477	cell migration	47	1290	0.036	Biological Process	3.88307e-10	4.39052e-08
GO:0007155	cell adhesion	49	1390	0.035	Biological Process	4.66793e-10	5.16066e-08
GO:0030154	cell differentiation	98	4078	0.024	Biological Process	4.97514e-10	5.38073e-08
GO:0022610	biological adhesion	49	1402	0.035	Biological Process	6.24853e-10	6.61414e-08
GO:0040011	locomotion	60	1947	0.031	Biological Process	6.83397e-10	7.08312e-08
GO:0030029	actin filament-based process	33	721	0.046	Biological Process	9.52306e-10	9.66095e-08
GO:0030036	actin cytoskeleton organization	31	644	0.048	Biological Process	9.7095e-10	9.66095e-08
GO:0051338	regulation of transferase activity	38	930	0.041	Biological Process	1.09547e-09	1.06862e-07
GO:0008152	metabolic process	199	11663	0.017	Biological Process	1.35189e-09	1.2934e-07
GO:0048513	animal organ development	88	3545	0.025	Biological Process	1.39283e-09	1.30742e-07
GO:0051239	regulation of multicellular organismal process	76	2854	0.027	Biological Process	1.51045e-09	1.39157e-07
GO:0043228	non-membrane-bounded organelle	100	4249	0.024	Cellular Component	2.11586e-09	1.41292e-07
GO:0002521	leukocyte differentiation	25	444	0.056	Biological Process	2.04007e-09	1.84534e-07
GO:0043232	intracellular non-membrane-bounded organelle	99	4219	0.023	Cellular Component	3.23338e-09	1.94326e-07
GO:0016310	phosphorylation	63	2195	0.029	Biological Process	3.86776e-09	3.43609e-07
GO:0034097	response to cytokine	36	890	0.04	Biological Process	4.17288e-09	3.64212e-07
GO:0009892	negative regulation of metabolic process	76	2929	0.026	Biological Process	4.94008e-09	4.2374e-07
GO:0045859	regulation of protein kinase activity	32	731	0.044	Biological Process	5.18361e-09	4.37092e-07
GO:0017124	SH3 domain binding	14	118	0.119	Molecular Function	6.00759e-10	4.43611e-07
GO:0019904	protein domain specific binding	33	738	0.045	Molecular Function	1.07803e-09	4.43611e-07
GO:0098657	import into cell	27	542	0.05	Biological Process	6.23822e-09	5.17253e-07
GO:0048870	cell motility	49	1511	0.032	Biological Process	7.48013e-09	6.1006e-07
GO:0051674	localization of cell	49	1514	0.032	Biological Process	7.97704e-09	6.40093e-07
GO:0010605	negative regulation of macromolecule metabolic process	71	2685	0.026	Biological Process	9.17168e-09	7.24272e-07
GO:0016043	cellular component organization	136	6840	0.02	Biological Process	9.3464e-09	7.26537e-07
GO:0048869	cellular developmental process	100	4425	0.023	Biological Process	9.58955e-09	7.33969e-07
GO:0048666	neuron development	44	1283	0.034	Biological Process	9.93306e-09	7.414e-07
GO:0098602	single organism cell adhesion	29	631	0.046	Biological Process	9.98469e-09	7.414e-07
GO:0042113	B cell activation	16	195	0.082	Biological Process	1.05879e-08	7.74627e-07
GO:0042325	regulation of phosphorylation	46	1383	0.033	Biological Process	1.10337e-08	7.95543e-07
GO:0048731	system development	105	4760	0.022	Biological Process	1.16328e-08	8.23009e-07
GO:0071345	cellular response to cytokine stimulus	33	798	0.041	Biological Process	1.17455e-08	8.23009e-07
GO:0023057	negative regulation of signaling	44	1293	0.034	Biological Process	1.252e-08	8.65099e-07
GO:0043547	positive regulation of GTPase activity	22	382	0.058	Biological Process	1.33286e-08	9.08353e-07
GO:0009653	anatomical structure morphogenesis	78	3115	0.025	Biological Process	1.41622e-08	9.52119e-07
GO:0005515	protein binding	154	8275	0.019	Molecular Function	3.60019e-09	9.87653e-07
GO:0042995	cell projection	60	2101	0.029	Cellular Component	2.08236e-08	1.13772e-06
GO:0010648	negative regulation of cell communication	44	1312	0.034	Biological Process	1.92881e-08	1.27944e-06
GO:1902531	regulation of intracellular signal transduction	51	1662	0.031	Biological Process	2.14745e-08	1.40573e-06
GO:0033674	positive regulation of kinase activity	25	500	0.05	Biological Process	2.20106e-08	1.42211e-06
GO:0022627	cytosolic small ribosomal subunit	11	88	0.125	Cellular Component	3.42099e-08	1.71335e-06
GO:0031175	neuron projection development	39	1098	0.036	Biological Process	3.12585e-08	1.99373e-06
GO:0022008	neurogenesis	53	1793	0.03	Biological Process	3.70375e-08	2.33243e-06
GO:0010033	response to organic substance	75	3016	0.025	Biological Process	4.21319e-08	2.62008e-06
GO:0030334	regulation of cell migration	30	717	0.042	Biological Process	4.4927e-08	2.7594e-06
GO:2000401	regulation of lymphocyte migration	8	40	0.2	Biological Process	5.4986e-08	3.33604e-06
GO:0009968	negative regulation of signal transduction	40	1169	0.034	Biological Process	5.58922e-08	3.35017e-06
GO:0098805	whole membrane	62	2293	0.027	Cellular Component	8.56164e-08	3.95811e-06
GO:0005829	cytosol	97	4364	0.022	Cellular Component	9.53295e-08	4.09236e-06
GO:0032147	activation of protein kinase activity	19	317	0.06	Biological Process	7.27081e-08	4.30622e-06
GO:0032501	multicellular organismal process	138	7183	0.019	Biological Process	7.41135e-08	4.33782e-06
GO:0051345	positive regulation of hydrolase activity	29	694	0.042	Biological Process	7.91208e-08	4.57704e-06
GO:0050852	T cell receptor signaling pathway	11	97	0.113	Biological Process	8.30922e-08	4.75154e-06
GO:0030183	B cell differentiation	11	98	0.112	Biological Process	9.24886e-08	5.22876e-06
GO:0016358	dendrite development	18	290	0.062	Biological Process	9.61706e-08	5.37583e-06
GO:0051336	regulation of hydrolase activity	39	1148	0.034	Biological Process	1.01725e-07	5.62313e-06
GO:0045860	positive regulation of protein kinase activity	23	466	0.049	Biological Process	1.05252e-07	5.75418e-06
GO:0048699	generation of neurons	50	1696	0.029	Biological Process	1.08562e-07	5.85423e-06
GO:0030182	neuron differentiation	47	1543	0.03	Biological Process	1.09436e-07	5.85423e-06
GO:0006468	protein phosphorylation	52	1803	0.029	Biological Process	1.14381e-07	6.05367e-06
GO:0019220	regulation of phosphate metabolic process	48	1598	0.03	Biological Process	1.18551e-07	6.18825e-06
GO:0071310	cellular response to organic substance	62	2346	0.026	Biological Process	1.19411e-07	6.18825e-06
GO:0051174	regulation of phosphorus metabolic process	48	1599	0.03	Biological Process	1.20813e-07	6.19633e-06
GO:0048585	negative regulation of response to stimulus	46	1499	0.031	Biological Process	1.24065e-07	6.29819e-06
GO:0045637	regulation of myeloid cell differentiation	15	204	0.074	Biological Process	1.32086e-07	6.63766e-06
GO:0045087	innate immune response	28	670	0.042	Biological Process	1.34863e-07	6.70941e-06
GO:0071840	cellular component organization or biogenesis	137	7175	0.019	Biological Process	1.39231e-07	6.85814e-06
GO:0007015	actin filament organization	20	366	0.055	Biological Process	1.47479e-07	7.19324e-06
GO:0016192	vesicle-mediated transport	52	1820	0.029	Biological Process	1.54307e-07	7.40045e-06
GO:0031323	regulation of cellular metabolic process	119	5923	0.02	Biological Process	1.54703e-07	7.40045e-06
GO:0030098	lymphocyte differentiation	18	300	0.06	Biological Process	1.59866e-07	7.50315e-06
GO:0050900	leukocyte migration	18	300	0.06	Biological Process	1.59866e-07	7.50315e-06
GO:0010647	positive regulation of cell communication	49	1667	0.029	Biological Process	1.64497e-07	7.58396e-06
GO:0010562	positive regulation of phosphorus metabolic process	35	983	0.036	Biological Process	1.66161e-07	7.58396e-06
GO:0045937	positive regulation of phosphate metabolic process	35	983	0.036	Biological Process	1.66161e-07	7.58396e-06
GO:0051649	establishment of localization in cell	77	3236	0.024	Biological Process	1.69156e-07	7.65045e-06
GO:0002573	myeloid leukocyte differentiation	14	180	0.078	Biological Process	1.75137e-07	7.84963e-06
GO:0045595	regulation of cell differentiation	50	1724	0.029	Biological Process	1.80316e-07	8.00957e-06
GO:0051641	cellular localization	86	3789	0.023	Biological Process	1.83149e-07	8.06342e-06
GO:0051270	regulation of cellular component movement	32	854	0.037	Biological Process	1.93281e-07	8.32322e-06
GO:0030335	positive regulation of cell migration	21	408	0.051	Biological Process	1.93951e-07	8.32322e-06
GO:0007169	transmembrane receptor protein tyrosine kinase signaling pathway	28	682	0.041	Biological Process	1.94069e-07	8.32322e-06
GO:0031325	positive regulation of cellular metabolic process	74	3069	0.024	Biological Process	1.95948e-07	8.33198e-06
GO:2000145	regulation of cell motility	30	768	0.039	Biological Process	2.00478e-07	8.45234e-06
GO:0001934	positive regulation of protein phosphorylation	32	856	0.037	Biological Process	2.03695e-07	8.5158e-06
GO:0044391	ribosomal subunit	16	239	0.067	Cellular Component	2.18868e-07	8.76931e-06
GO:0065008	regulation of biological quality	86	3802	0.023	Biological Process	2.14343e-07	8.88629e-06
GO:0042327	positive regulation of phosphorylation	33	903	0.037	Biological Process	2.1657e-07	8.88898e-06
GO:0001932	regulation of protein phosphorylation	41	1279	0.032	Biological Process	2.17981e-07	8.88898e-06
GO:0030027	lamellipodium	14	182	0.077	Cellular Component	2.36824e-07	8.8957e-06
GO:0006952	defense response	43	1378	0.031	Biological Process	2.20121e-07	8.90325e-06
GO:0061024	membrane organization	40	1232	0.032	Biological Process	2.256e-07	9.05128e-06
GO:0040012	regulation of locomotion	33	905	0.036	Biological Process	2.27809e-07	9.0668e-06
GO:0007264	small GTPase mediated signal transduction	23	487	0.047	Biological Process	2.30966e-07	9.11948e-06
GO:0060255	regulation of macromolecule metabolic process	118	5897	0.02	Biological Process	2.38293e-07	9.33472e-06
GO:0048468	cell development	64	2512	0.025	Biological Process	2.66931e-07	1.03748e-05
GO:0007275	multicellular organism development	111	5443	0.02	Biological Process	2.92205e-07	1.12691e-05
GO:0051347	positive regulation of transferase activity	25	573	0.044	Biological Process	2.99793e-07	1.14728e-05
GO:0031324	negative regulation of cellular metabolic process	65	2579	0.025	Biological Process	3.08502e-07	1.1716e-05
GO:0007010	cytoskeleton organization	42	1346	0.031	Biological Process	3.13213e-07	1.17161e-05
GO:0080134	regulation of response to stress	42	1346	0.031	Biological Process	3.13213e-07	1.17161e-05
GO:0051179	localization	127	6550	0.019	Biological Process	3.19585e-07	1.18652e-05
GO:0005884	actin filament	10	88	0.114	Cellular Component	3.62316e-07	1.23352e-05
GO:0015935	small ribosomal subunit	11	111	0.099	Cellular Component	3.83029e-07	1.23352e-05
GO:0043227	membrane-bounded organelle	175	10042	0.017	Cellular Component	3.89965e-07	1.23352e-05
GO:0044444	cytoplasmic part	155	8503	0.018	Cellular Component	4.11332e-07	1.23605e-05
GO:0019899	enzyme binding	58	2127	0.027	Molecular Function	6.14408e-08	1.26415e-05
GO:0009967	positive regulation of signal transduction	44	1451	0.03	Biological Process	3.44314e-07	1.26886e-05
GO:0031589	cell-substrate adhesion	17	283	0.06	Biological Process	3.50987e-07	1.28394e-05
GO:2000147	positive regulation of cell motility	21	425	0.049	Biological Process	3.80605e-07	1.38212e-05
GO:0019221	cytokine-mediated signaling pathway	23	505	0.046	Biological Process	4.37022e-07	1.5755e-05
GO:0007167	enzyme linked receptor protein signaling pathway	34	978	0.035	Biological Process	4.43585e-07	1.58765e-05
GO:0042613	MHC class II protein complex	5	13	0.385	Cellular Component	5.62439e-07	1.59862e-05
GO:0022626	cytosolic ribosome	14	196	0.071	Cellular Component	5.85186e-07	1.59862e-05
GO:0006928	movement of cell or subcellular component	54	1992	0.027	Biological Process	4.56989e-07	1.62394e-05
GO:0023056	positive regulation of signaling	47	1625	0.029	Biological Process	4.9877e-07	1.75985e-05
GO:0030030	cell projection organization	46	1578	0.029	Biological Process	5.43963e-07	1.90579e-05
GO:0010810	regulation of cell-substrate adhesion	13	169	0.077	Biological Process	5.52004e-07	1.92043e-05
GO:0048856	anatomical structure development	118	5984	0.02	Biological Process	5.65936e-07	1.95523e-05
GO:0031401	positive regulation of protein modification process	37	1133	0.033	Biological Process	5.98482e-07	2.05341e-05
GO:0022603	regulation of anatomical structure morphogenesis	37	1134	0.033	Biological Process	6.11396e-07	2.08335e-05
GO:0032879	regulation of localization	62	2470	0.025	Biological Process	7.43387e-07	2.50846e-05
GO:0070887	cellular response to chemical stimulus	69	2876	0.024	Biological Process	7.48799e-07	2.50846e-05
GO:0051128	regulation of cellular component organization	65	2643	0.025	Biological Process	7.51279e-07	2.50846e-05
GO:0051241	negative regulation of multicellular organismal process	36	1096	0.033	Biological Process	7.57684e-07	2.51298e-05
GO:0045597	positive regulation of cell differentiation	33	957	0.034	Biological Process	8.01769e-07	2.63834e-05
GO:0008154	actin polymerization or depolymerization	14	204	0.069	Biological Process	8.06085e-07	2.63834e-05
GO:0030041	actin filament polymerization	13	175	0.074	Biological Process	8.2208e-07	2.6731e-05
GO:0032270	positive regulation of cellular protein metabolic process	43	1449	0.03	Biological Process	8.58981e-07	2.77495e-05
GO:0006412	translation	35	1055	0.033	Biological Process	8.76815e-07	2.79246e-05
GO:0006996	organelle organization	93	4367	0.021	Biological Process	8.78465e-07	2.79246e-05
GO:0050793	regulation of developmental process	64	2597	0.025	Biological Process	8.81238e-07	2.79246e-05
GO:0002274	myeloid leukocyte activation	21	448	0.047	Biological Process	8.96158e-07	2.82176e-05
GO:0051272	positive regulation of cellular component movement	21	449	0.047	Biological Process	9.28888e-07	2.90642e-05
GO:0031399	regulation of protein modification process	50	1823	0.027	Biological Process	9.71825e-07	3.02177e-05
GO:0043231	intracellular membrane-bounded organelle	172	9927	0.017	Cellular Component	1.1795e-06	3.08208e-05
GO:0005840	ribosome	19	377	0.05	Cellular Component	1.27321e-06	3.08448e-05
GO:0042611	MHC protein complex	5	15	0.333	Cellular Component	1.28306e-06	3.08448e-05
GO:0080090	regulation of primary metabolic process	115	5838	0.02	Biological Process	1.00708e-06	3.11195e-05
GO:0051172	negative regulation of nitrogen compound metabolic process	59	2322	0.025	Biological Process	1.01786e-06	3.12585e-05
GO:0010941	regulation of cell death	45	1562	0.029	Biological Process	1.02682e-06	3.13401e-05
GO:0010811	positive regulation of cell-substrate adhesion	10	100	0.1	Biological Process	1.06332e-06	3.22562e-05
GO:0043043	peptide biosynthetic process	36	1114	0.032	Biological Process	1.1109e-06	3.34953e-05
GO:0051246	regulation of protein metabolic process	66	2733	0.024	Biological Process	1.14998e-06	3.44646e-05
GO:0044767	single-organism developmental process	122	6341	0.019	Biological Process	1.21607e-06	3.62273e-05
GO:0005768	endosome	30	836	0.036	Cellular Component	1.57472e-06	3.64002e-05
GO:0008219	cell death	53	2002	0.026	Biological Process	1.25233e-06	3.70854e-05
GO:0016265	death	53	2003	0.026	Biological Process	1.27158e-06	3.73535e-05
GO:0032502	developmental process	123	6416	0.019	Biological Process	1.2764e-06	3.73535e-05
GO:0051247	positive regulation of protein metabolic process	44	1529	0.029	Biological Process	1.43106e-06	4.16346e-05
GO:0007159	leukocyte cell-cell adhesion	20	423	0.047	Biological Process	1.44383e-06	4.1762e-05
GO:0030054	cell junction	34	1031	0.033	Cellular Component	1.98593e-06	4.42053e-05
GO:0043067	regulation of programmed cell death	42	1430	0.029	Biological Process	1.54293e-06	4.43703e-05
GO:0071593	lymphocyte aggregation	19	388	0.049	Biological Process	1.59463e-06	4.55935e-05
GO:0050853	B cell receptor signaling pathway	7	43	0.163	Biological Process	1.67372e-06	4.75816e-05
GO:0001726	ruffle	12	160	0.075	Cellular Component	2.28199e-06	4.89814e-05
GO:2000404	regulation of T cell migration	6	28	0.214	Biological Process	1.74275e-06	4.91923e-05
GO:0012501	programmed cell death	50	1860	0.027	Biological Process	1.75016e-06	4.91923e-05
GO:0034622	cellular macromolecular complex assembly	38	1237	0.031	Biological Process	1.83264e-06	5.12213e-05
GO:0031410	cytoplasmic vesicle	51	1911	0.027	Cellular Component	2.48346e-06	5.14675e-05
GO:0070486	leukocyte aggregation	19	392	0.048	Biological Process	1.85523e-06	5.1563e-05
GO:1902533	positive regulation of intracellular signal transduction	31	901	0.034	Biological Process	1.87879e-06	5.19276e-05
GO:0006915	apoptotic process	48	1759	0.027	Biological Process	1.95309e-06	5.3683e-05
GO:0006518	peptide metabolic process	38	1242	0.031	Biological Process	2.01821e-06	5.51682e-05
GO:0010604	positive regulation of macromolecule metabolic process	71	3077	0.023	Biological Process	2.09932e-06	5.70716e-05
GO:0005856	cytoskeleton	52	1978	0.026	Cellular Component	3.00239e-06	6.0148e-05
GO:1990868	response to chemokine	4	8	0.5	Biological Process	2.23835e-06	6.01935e-05
GO:1990869	cellular response to chemokine	4	8	0.5	Biological Process	2.23835e-06	6.01935e-05
GO:1901699	cellular response to nitrogen compound	25	640	0.039	Biological Process	2.25341e-06	6.02726e-05
GO:0048812	neuron projection morphogenesis	28	772	0.036	Biological Process	2.27301e-06	6.03421e-05
GO:0044267	cellular protein metabolic process	105	5247	0.02	Biological Process	2.28026e-06	6.03421e-05
GO:0031098	stress-activated protein kinase signaling cascade	16	291	0.055	Biological Process	2.49666e-06	6.5719e-05
GO:0002244	hematopoietic progenitor cell differentiation	13	194	0.067	Biological Process	2.61743e-06	6.85354e-05
GO:0006950	response to stress	91	4346	0.021	Biological Process	2.7213e-06	7.0647e-05
GO:0034109	homotypic cell-cell adhesion	20	441	0.045	Biological Process	2.72648e-06	7.0647e-05
GO:0010629	negative regulation of gene expression	48	1781	0.027	Biological Process	2.76552e-06	7.12874e-05
GO:0007399	nervous system development	61	2511	0.024	Biological Process	2.83051e-06	7.25865e-05
GO:0048771	tissue remodeling	12	166	0.072	Biological Process	2.91464e-06	7.43607e-05
GO:0009059	macromolecule biosynthetic process	108	5477	0.02	Biological Process	2.98742e-06	7.58285e-05
GO:0034645	cellular macromolecule biosynthetic process	106	5349	0.02	Biological Process	3.1827e-06	8.03752e-05
GO:0048365	Rac GTPase binding	8	55	0.145	Molecular Function	6.42872e-07	8.06724e-05
GO:0035091	phosphatidylinositol binding	15	236	0.064	Molecular Function	6.92897e-07	8.06724e-05
GO:0030695	GTPase regulator activity	17	303	0.056	Molecular Function	7.16538e-07	8.06724e-05
GO:0005096	GTPase activator activity	16	271	0.059	Molecular Function	7.84179e-07	8.06724e-05
GO:0010942	positive regulation of cell death	25	653	0.038	Biological Process	3.21761e-06	8.08465e-05
GO:0000904	cell morphogenesis involved in differentiation	32	973	0.033	Biological Process	3.27584e-06	8.18961e-05
GO:0032268	regulation of cellular protein metabolic process	62	2581	0.024	Biological Process	3.30598e-06	8.22361e-05
GO:0031982	vesicle	52	2005	0.026	Cellular Component	4.46087e-06	8.64833e-05
GO:0051173	positive regulation of nitrogen compound metabolic process	67	2883	0.023	Biological Process	3.62977e-06	8.98414e-05
GO:0043406	positive regulation of MAP kinase activity	14	232	0.06	Biological Process	3.68882e-06	9.08508e-05
GO:0001816	cytokine production	23	573	0.04	Biological Process	3.74967e-06	9.18945e-05
GO:0040017	positive regulation of locomotion	21	491	0.043	Biological Process	3.81875e-06	9.31287e-05
GO:0002263	cell activation involved in immune response	21	493	0.043	Biological Process	4.06739e-06	9.87086e-05
GO:0098589	membrane region	38	1277	0.03	Cellular Component	5.36098e-06	0.000100686
GO:0019538	protein metabolic process	116	6062	0.019	Biological Process	4.25127e-06	0.00010267
GO:0016337	single organismal cell-cell adhesion	23	579	0.04	Biological Process	4.45395e-06	0.000106204
GO:0097435	fibril organization	23	579	0.04	Biological Process	4.45395e-06	0.000106204
GO:0002685	regulation of leukocyte migration	11	144	0.076	Biological Process	4.46165e-06	0.000106204
GO:0017048	Rho GTPase binding	12	155	0.077	Molecular Function	1.18527e-06	0.000108386
GO:0071417	cellular response to organonitrogen compound	22	538	0.041	Biological Process	4.58294e-06	0.000108572
GO:0072676	lymphocyte migration	8	70	0.114	Biological Process	4.75214e-06	0.000112047
GO:0019882	antigen processing and presentation	11	146	0.075	Biological Process	5.09852e-06	0.000119647
GO:0071944	cell periphery	100	4958	0.02	Cellular Component	6.66764e-06	0.000121432
GO:0046907	intracellular transport	54	2158	0.025	Biological Process	5.34847e-06	0.000124923
GO:0006796	phosphate-containing compound metabolic process	72	3219	0.022	Biological Process	5.44594e-06	0.000126605
GO:0043410	positive regulation of MAPK cascade	20	463	0.043	Biological Process	5.657e-06	0.0001309
GO:0006810	transport	104	5281	0.02	Biological Process	5.90819e-06	0.000136076
GO:0007254	JNK cascade	13	209	0.062	Biological Process	5.93537e-06	0.000136076
GO:0060589	nucleoside-triphosphatase regulator activity	18	359	0.05	Molecular Function	1.69777e-06	0.000139726
GO:0042110	T cell activation	18	387	0.047	Biological Process	6.1831e-06	0.000140072
GO:0070489	T cell aggregation	18	387	0.047	Biological Process	6.1831e-06	0.000140072
GO:0042981	regulation of apoptotic process	40	1406	0.028	Biological Process	6.19414e-06	0.000140072
GO:0031344	regulation of cell projection organization	25	680	0.037	Biological Process	6.52653e-06	0.000146626
GO:0051130	positive regulation of cellular component organization	38	1306	0.029	Biological Process	6.56315e-06	0.000146626
GO:0071803	positive regulation of podosome assembly	4	10	0.4	Biological Process	6.57239e-06	0.000146626
GO:0005886	plasma membrane	96	4722	0.02	Cellular Component	8.47185e-06	0.000149752
GO:0060284	regulation of cell development	33	1058	0.031	Biological Process	6.96337e-06	0.000154655
GO:0034446	substrate adhesion-dependent cell spreading	8	74	0.108	Biological Process	7.24063e-06	0.00015939
GO:0043507	positive regulation of JUN kinase activity	8	74	0.108	Biological Process	7.24063e-06	0.00015939
GO:0051171	regulation of nitrogen compound metabolic process	107	5519	0.019	Biological Process	8.15779e-06	0.000178789
GO:0051234	establishment of localization	105	5387	0.019	Biological Process	8.40279e-06	0.000182553
GO:0072657	protein localization to membrane	22	559	0.039	Biological Process	8.40295e-06	0.000182553
GO:0051094	positive regulation of developmental process	39	1374	0.028	Biological Process	8.70329e-06	0.000188256
GO:0002761	regulation of myeloid leukocyte differentiation	9	100	0.09	Biological Process	8.88658e-06	0.000191388
GO:0044237	cellular metabolic process	175	10552	0.017	Biological Process	9.2169e-06	0.000196576
GO:0002683	negative regulation of immune system process	17	360	0.047	Biological Process	9.246e-06	0.000196576
GO:1903706	regulation of hemopoiesis	17	360	0.047	Biological Process	9.246e-06	0.000196576
GO:0044271	cellular nitrogen compound biosynthetic process	107	5548	0.019	Biological Process	1.05519e-05	0.000223386
GO:0009605	response to external stimulus	58	2440	0.024	Biological Process	1.06104e-05	0.000223673
GO:0071495	cellular response to endogenous stimulus	38	1334	0.028	Biological Process	1.06621e-05	0.000223814
GO:0050865	regulation of cell activation	19	443	0.043	Biological Process	1.08011e-05	0.000225779
GO:1902589	single-organism organelle organization	74	3412	0.022	Biological Process	1.17351e-05	0.000244276
GO:0006909	phagocytosis	13	224	0.058	Biological Process	1.25347e-05	0.000259835
GO:0002366	leukocyte activation involved in immune response	20	489	0.041	Biological Process	1.26163e-05	0.000260439
GO:0044422	organelle part	148	8408	0.018	Cellular Component	1.57264e-05	0.000270046
GO:0038093	Fc receptor signaling pathway	9	105	0.086	Biological Process	1.32368e-05	0.00027212
GO:0023014	signal transduction by protein phosphorylation	27	803	0.034	Biological Process	1.38631e-05	0.000283377
GO:1901698	response to nitrogen compound	33	1094	0.03	Biological Process	1.38983e-05	0.000283377
GO:0046330	positive regulation of JNK cascade	10	133	0.075	Biological Process	1.40216e-05	0.000283986
GO:2000026	regulation of multicellular organismal development	50	2003	0.025	Biological Process	1.40423e-05	0.000283986
GO:0009611	response to wounding	28	851	0.033	Biological Process	1.41333e-05	0.000284668
GO:0002504	antigen processing and presentation of peptide or polysaccharide antigen via MHC class II	8	81	0.099	Biological Process	1.42406e-05	0.000285673
GO:0002250	adaptive immune response	15	297	0.051	Biological Process	1.43037e-05	0.000285787
GO:0071801	regulation of podosome assembly	4	12	0.333	Biological Process	1.51632e-05	0.000301747
GO:0002443	leukocyte mediated immunity	21	538	0.039	Biological Process	1.53665e-05	0.000304576
GO:0006793	phosphorus metabolic process	72	3316	0.022	Biological Process	1.57619e-05	0.000311173
GO:0044249	cellular biosynthetic process	124	6777	0.018	Biological Process	1.59321e-05	0.000313289
GO:0005905	coated pit	7	61	0.115	Cellular Component	2.01013e-05	0.000326511
GO:0043198	dendritic shaft	7	61	0.115	Cellular Component	2.01013e-05	0.000326511
GO:1902578	single-organism localization	99	5061	0.02	Biological Process	1.67132e-05	0.000327356
GO:0048667	cell morphogenesis involved in neuron differentiation	25	720	0.035	Biological Process	1.72718e-05	0.000336969
GO:0005488	binding	197	12677	0.016	Molecular Function	4.51431e-06	0.000337752
GO:0030139	endocytic vesicle	13	233	0.056	Cellular Component	2.1971e-05	0.000347489
GO:0072678	T cell migration	6	41	0.146	Biological Process	1.79423e-05	0.000348683
GO:0051020	GTPase binding	23	595	0.039	Molecular Function	5.21692e-06	0.000357794
GO:0035722	interleukin-12-mediated signaling pathway	5	25	0.2	Biological Process	1.89862e-05	0.000366111
GO:0071349	cellular response to interleukin-12	5	25	0.2	Biological Process	1.89862e-05	0.000366111
GO:0048872	homeostasis of number of cells	14	268	0.052	Biological Process	1.9065e-05	0.00036621
GO:0006886	intracellular protein transport	36	1265	0.028	Biological Process	1.92102e-05	0.000367579
GO:0050867	positive regulation of cell activation	14	270	0.052	Biological Process	2.07092e-05	0.000394745
GO:0043405	regulation of MAP kinase activity	15	307	0.049	Biological Process	2.10965e-05	0.000400593
GO:0071900	regulation of protein serine/threonine kinase activity	19	466	0.041	Biological Process	2.18457e-05	0.000413242
GO:0044260	cellular macromolecule metabolic process	150	8723	0.017	Biological Process	2.27737e-05	0.000429163
GO:2000403	positive regulation of lymphocyte migration	5	26	0.192	Biological Process	2.32474e-05	0.000436436
GO:0043197	dendritic spine	11	174	0.063	Cellular Component	3.03977e-05	0.000468437
GO:0002431	Fc receptor mediated stimulatory signaling pathway	7	64	0.109	Biological Process	2.53208e-05	0.000473575
GO:0006612	protein targeting to membrane	11	173	0.064	Biological Process	2.54332e-05	0.000473895
GO:0044309	neuron spine	11	175	0.063	Cellular Component	3.20483e-05	0.000481526
GO:0044802	single-organism membrane organization	32	1079	0.03	Biological Process	2.65702e-05	0.000493235
GO:0012506	vesicle membrane	23	651	0.035	Cellular Component	3.60399e-05	0.000513883
GO:0098556	cytoplasmic side of rough endoplasmic reticulum membrane	5	28	0.179	Cellular Component	3.6271e-05	0.000513883
GO:0043005	neuron projection	36	1287	0.028	Cellular Component	3.70067e-05	0.000513883
GO:0045202	synapse	29	935	0.031	Cellular Component	3.7622e-05	0.000513883
GO:0010243	response to organonitrogen compound	30	982	0.031	Biological Process	2.80769e-05	0.000519266
GO:0070671	response to interleukin-12	5	27	0.185	Biological Process	2.82161e-05	0.000519907
GO:0000165	MAPK cascade	26	789	0.033	Biological Process	2.85059e-05	0.000521456
GO:0034613	cellular protein localization	48	1943	0.025	Biological Process	2.85097e-05	0.000521456
GO:0003735	structural constituent of ribosome	15	289	0.052	Molecular Function	8.43172e-06	0.000533793
GO:0050767	regulation of neurogenesis	27	839	0.032	Biological Process	2.99645e-05	0.000544943
GO:0000028	ribosomal small subunit assembly	4	14	0.286	Biological Process	3.00129e-05	0.000544943
GO:0042119	neutrophil activation	15	317	0.047	Biological Process	3.06011e-05	0.000553603
GO:0050730	regulation of peptidyl-tyrosine phosphorylation	12	210	0.057	Biological Process	3.15993e-05	0.000567598
GO:0043604	amide biosynthetic process	36	1295	0.028	Biological Process	3.16029e-05	0.000567598
GO:0005634	nucleus	117	6320	0.019	Cellular Component	4.29588e-05	0.000573738
GO:0051258	protein polymerization	15	319	0.047	Biological Process	3.29015e-05	0.000588795
GO:0043506	regulation of JUN kinase activity	8	91	0.088	Biological Process	3.34882e-05	0.000597145
GO:0030175	filopodium	8	94	0.085	Cellular Component	4.66484e-05	0.000609472
GO:0044446	intracellular organelle part	143	8185	0.017	Cellular Component	4.79456e-05	0.000613092
GO:0006614	SRP-dependent cotranslational protein targeting to membrane	8	92	0.087	Biological Process	3.62528e-05	0.000644135
GO:0022607	cellular component assembly	69	3213	0.021	Biological Process	3.72587e-05	0.000659651
GO:1901652	response to peptide	19	485	0.039	Biological Process	3.76864e-05	0.000664858
GO:0036230	granulocyte activation	15	323	0.046	Biological Process	3.79642e-05	0.000666089
GO:0007265	Ras protein signal transduction	16	362	0.044	Biological Process	3.8024e-05	0.000666089
GO:0098858	actin-based cell projection	11	185	0.059	Cellular Component	5.32938e-05	0.000667283
GO:0044092	negative regulation of molecular function	31	1050	0.03	Biological Process	3.91437e-05	0.000683299
GO:0043408	regulation of MAPK cascade	23	664	0.035	Biological Process	3.95938e-05	0.000688739
GO:0031347	regulation of defense response	21	574	0.037	Biological Process	3.98022e-05	0.000689951
GO:0045893	positive regulation of transcription, DNA-templated	41	1579	0.026	Biological Process	4.03995e-05	0.000697874
GO:0005547	phosphatidylinositol-3,4,5-trisphosphate binding	6	39	0.154	Molecular Function	1.21059e-05	0.000711656
GO:0030219	megakaryocyte differentiation	7	69	0.101	Biological Process	4.15148e-05	0.000714658
GO:0038127	ERBB signaling pathway	10	151	0.066	Biological Process	4.20703e-05	0.000721451
GO:0071902	positive regulation of protein serine/threonine kinase activity	15	326	0.046	Biological Process	4.21994e-05	0.000721451
GO:0010467	gene expression	107	5716	0.019	Biological Process	4.36422e-05	0.000743562
GO:0051240	positive regulation of multicellular organismal process	41	1585	0.026	Biological Process	4.4038e-05	0.000746076
GO:0010720	positive regulation of cell development	22	623	0.035	Biological Process	4.40897e-05	0.000746076
GO:0070727	cellular macromolecule localization	48	1977	0.024	Biological Process	4.43736e-05	0.000748335
GO:0050817	coagulation	14	290	0.048	Biological Process	4.53961e-05	0.000762992
GO:0008047	enzyme activator activity	20	501	0.04	Molecular Function	1.39179e-05	0.000763631
GO:1903508	positive regulation of nucleic acid-templated transcription	42	1643	0.026	Biological Process	4.59698e-05	0.000770033
GO:0044087	regulation of cellular component biogenesis	29	959	0.03	Biological Process	4.63871e-05	0.000774416
GO:1903053	regulation of extracellular matrix organization	15	329	0.046	Biological Process	4.68451e-05	0.000776277
GO:0002694	regulation of leukocyte activation	17	409	0.042	Biological Process	4.70305e-05	0.000776277
GO:0000902	cell morphogenesis	40	1535	0.026	Biological Process	4.70818e-05	0.000776277
GO:0007599	hemostasis	14	291	0.048	Biological Process	4.71228e-05	0.000776277
GO:0005102	receptor binding	40	1488	0.027	Molecular Function	1.52936e-05	0.000786667
GO:0003056	regulation of vascular smooth muscle contraction	3	6	0.5	Biological Process	4.82206e-05	0.000789137
GO:0090647	modulation of age-related behavioral decline	3	6	0.5	Biological Process	4.82206e-05	0.000789137
GO:1901576	organic substance biosynthetic process	123	6848	0.018	Biological Process	4.88368e-05	0.000796599
GO:0000184	nuclear-transcribed mRNA catabolic process, nonsense-mediated decay	8	96	0.083	Biological Process	4.9295e-05	0.000798835
GO:0006613	cotranslational protein targeting to membrane	8	96	0.083	Biological Process	4.9295e-05	0.000798835
GO:0044270	cellular nitrogen compound catabolic process	22	628	0.035	Biological Process	4.96443e-05	0.000801884
GO:1902680	positive regulation of RNA biosynthetic process	42	1649	0.025	Biological Process	4.99894e-05	0.000802548
GO:1901888	regulation of cell junction assembly	7	71	0.099	Biological Process	5.0008e-05	0.000802548
GO:0012505	endomembrane system	80	3913	0.02	Cellular Component	6.57277e-05	0.000806171
GO:1902582	single-organism intracellular transport	46	1874	0.025	Biological Process	5.08593e-05	0.000813586
GO:0044456	synapse part	25	772	0.032	Cellular Component	6.76965e-05	0.000813712
GO:0031267	small GTPase binding	20	508	0.039	Molecular Function	1.70026e-05	0.000823124
GO:0031988	membrane-bounded vesicle	36	1328	0.027	Cellular Component	7.07347e-05	0.00083356
GO:0030010	establishment of cell polarity	10	155	0.065	Biological Process	5.25399e-05	0.000837776
GO:0030852	regulation of granulocyte differentiation	4	16	0.25	Biological Process	5.34124e-05	0.000843577
GO:0034104	negative regulation of tissue remodeling	4	16	0.25	Biological Process	5.34124e-05	0.000843577
GO:0071800	podosome assembly	4	16	0.25	Biological Process	5.34124e-05	0.000843577
GO:0031328	positive regulation of cellular biosynthetic process	48	1993	0.024	Biological Process	5.43564e-05	0.000855769
GO:0002696	positive regulation of leukocyte activation	13	258	0.05	Biological Process	5.49634e-05	0.000862596
GO:0032874	positive regulation of stress-activated MAPK cascade	10	156	0.064	Biological Process	5.54795e-05	0.000867957
GO:0009894	regulation of catabolic process	27	870	0.031	Biological Process	5.58219e-05	0.000870576
GO:0070304	positive regulation of stress-activated protein kinase signaling cascade	10	157	0.064	Biological Process	5.8558e-05	0.000910394
GO:0005911	cell-cell junction	17	422	0.04	Cellular Component	8.17499e-05	0.00092744
GO:0005938	cell cortex	15	341	0.044	Cellular Component	8.18071e-05	0.00092744
GO:0030427	site of polarized growth	12	229	0.052	Cellular Component	8.33307e-05	0.00092744
GO:0030168	platelet activation	10	158	0.063	Biological Process	6.17808e-05	0.000957506
GO:0034341	response to interferon-gamma	9	128	0.07	Biological Process	6.40908e-05	0.000990222
GO:0009058	biosynthetic process	124	6957	0.018	Biological Process	6.49968e-05	0.00100111
GO:0043623	cellular protein complex assembly	25	781	0.032	Biological Process	6.54608e-05	0.00100515
GO:0032989	cellular component morphogenesis	42	1669	0.025	Biological Process	6.58257e-05	0.00100764
GO:0030132	clathrin coat of coated pit	4	18	0.222	Cellular Component	9.27012e-05	0.00101297
GO:0010557	positive regulation of macromolecule biosynthetic process	46	1897	0.024	Biological Process	6.83773e-05	0.00104349
GO:0051403	stress-activated MAPK cascade	13	264	0.049	Biological Process	6.94743e-05	0.00105699
GO:0098794	postsynapse	18	471	0.038	Cellular Component	9.86499e-05	0.00105872
GO:0001817	regulation of cytokine production	19	508	0.037	Biological Process	7.00398e-05	0.00106234
GO:0002687	positive regulation of leukocyte migration	8	101	0.079	Biological Process	7.08835e-05	0.00107187
GO:0060333	interferon-gamma-mediated signaling pathway	6	52	0.115	Biological Process	7.17122e-05	0.00108112
GO:0005543	phospholipid binding	17	394	0.043	Molecular Function	2.36671e-05	0.00108211
GO:0030234	enzyme regulator activity	31	1045	0.03	Molecular Function	2.54076e-05	0.00110055
GO:0043068	positive regulation of programmed cell death	21	599	0.035	Biological Process	7.32363e-05	0.00110076
GO:0046700	heterocycle catabolic process	22	645	0.034	Biological Process	7.35262e-05	0.00110179
GO:0098772	molecular function regulator	42	1636	0.026	Molecular Function	2.71373e-05	0.00110227
GO:0017016	Ras GTPase binding	19	483	0.039	Molecular Function	2.81259e-05	0.00110227
GO:0045664	regulation of neuron differentiation	23	692	0.033	Biological Process	7.42319e-05	0.00110902
GO:0043933	macromolecular complex subunit organization	66	3096	0.021	Biological Process	7.46567e-05	0.00111203
GO:0034329	cell junction assembly	11	195	0.056	Biological Process	7.58687e-05	0.00112529
GO:0051248	negative regulation of protein metabolic process	33	1192	0.028	Biological Process	7.59994e-05	0.00112529
GO:0070972	protein localization to endoplasmic reticulum	9	131	0.069	Biological Process	7.67345e-05	0.00112883
GO:2001236	regulation of extrinsic apoptotic signaling pathway	9	131	0.069	Biological Process	7.67345e-05	0.00112883
GO:0009891	positive regulation of biosynthetic process	48	2021	0.024	Biological Process	7.69193e-05	0.00112883
GO:0030426	growth cone	11	200	0.055	Cellular Component	0.000107354	0.00113192
GO:0009890	negative regulation of biosynthetic process	42	1681	0.025	Biological Process	7.7406e-05	0.00113263
GO:0044877	macromolecular complex binding	48	1985	0.024	Molecular Function	3.06378e-05	0.00114613
GO:0043170	macromolecule metabolic process	158	9500	0.017	Biological Process	7.8723e-05	0.00114853
GO:0034655	nucleobase-containing compound catabolic process	20	558	0.036	Biological Process	8.09e-05	0.00117684
GO:0007173	epidermal growth factor receptor signaling pathway	9	132	0.068	Biological Process	8.13891e-05	0.0011805
GO:0051056	regulation of small GTPase mediated signal transduction	14	307	0.046	Biological Process	8.3708e-05	0.0012106
GO:0048268	clathrin coat assembly	4	18	0.222	Biological Process	8.79016e-05	0.00126757
GO:0009719	response to endogenous stimulus	45	1861	0.024	Biological Process	8.91259e-05	0.00128151
GO:0007163	establishment or maintenance of cell polarity	13	271	0.048	Biological Process	9.05086e-05	0.00129764
GO:0048010	vascular endothelial growth factor receptor signaling pathway	7	78	0.09	Biological Process	9.16578e-05	0.00131034
GO:1902580	single-organism cellular localization	37	1419	0.026	Biological Process	9.33017e-05	0.00133002
GO:0030198	extracellular matrix organization	25	799	0.031	Biological Process	9.39914e-05	0.00133602
GO:0006413	translational initiation	11	200	0.055	Biological Process	9.51556e-05	0.00134872
GO:1901700	response to oxygen-containing compound	40	1587	0.025	Biological Process	9.77457e-05	0.00138149
GO:0097458	neuron part	40	1590	0.025	Cellular Component	0.000136621	0.00141568
GO:0030855	epithelial cell differentiation	24	754	0.032	Biological Process	0.000100568	0.00141735
GO:0010558	negative regulation of macromolecule biosynthetic process	40	1592	0.025	Biological Process	0.000104604	0.00147007
GO:0008283	cell proliferation	45	1875	0.024	Biological Process	0.000106203	0.00148834
GO:0016023	cytoplasmic, membrane-bounded vesicle	34	1270	0.027	Cellular Component	0.000146161	0.00148886
GO:1901653	cellular response to peptide	15	354	0.042	Biological Process	0.000106569	0.00148927
GO:0006605	protein targeting	22	662	0.033	Biological Process	0.000107187	0.00149371
GO:0005791	rough endoplasmic reticulum	9	141	0.064	Cellular Component	0.000149641	0.0014989
GO:0045807	positive regulation of endocytosis	9	137	0.066	Biological Process	0.000108378	0.00150609
GO:0071560	cellular response to transforming growth factor beta stimulus	11	204	0.054	Biological Process	0.000113466	0.00157241
GO:0051960	regulation of nervous system development	28	959	0.029	Biological Process	0.000115275	0.00159304
GO:0044089	positive regulation of cellular component biogenesis	19	528	0.036	Biological Process	0.000116166	0.0016009
GO:0071704	organic substance metabolic process	176	10973	0.016	Biological Process	0.000120222	0.00165222
GO:0045047	protein targeting to ER	8	109	0.073	Biological Process	0.000121416	0.00166403
GO:0002446	neutrophil mediated immunity	14	320	0.044	Biological Process	0.000129643	0.0017719
GO:1901701	cellular response to oxygen-containing compound	29	1017	0.029	Biological Process	0.000130002	0.00177194
GO:0044765	single-organism transport	92	4836	0.019	Biological Process	0.000130393	0.00177242
GO:0044238	primary metabolic process	171	10588	0.016	Biological Process	0.000132417	0.00179503
GO:1901981	phosphatidylinositol phosphate binding	10	157	0.064	Molecular Function	5.08031e-05	0.00181787
GO:0014829	vascular smooth muscle contraction	4	20	0.2	Biological Process	0.000136233	0.00184173
GO:0098554	cytoplasmic side of endoplasmic reticulum membrane	5	39	0.128	Cellular Component	0.000187807	0.00185036
GO:0051254	positive regulation of RNA metabolic process	42	1725	0.024	Biological Process	0.000137575	0.00185441
GO:1903055	positive regulation of extracellular matrix organization	10	174	0.057	Biological Process	0.000137916	0.00185441
GO:0006469	negative regulation of protein kinase activity	12	245	0.049	Biological Process	0.000138744	0.00186052
GO:0030659	cytoplasmic vesicle membrane	21	634	0.033	Cellular Component	0.000194642	0.00188677
GO:0001667	ameboidal-type cell migration	16	405	0.04	Biological Process	0.000141718	0.00189038
GO:0043603	cellular amide metabolic process	39	1559	0.025	Biological Process	0.000141731	0.00189038
GO:0002433	immune response-regulating cell surface receptor signaling pathway involved in phagocytosis	6	59	0.102	Biological Process	0.000146626	0.00194524
GO:0038096	Fc-gamma receptor signaling pathway involved in phagocytosis	6	59	0.102	Biological Process	0.000146626	0.00194524
GO:0007165	signal transduction	123	7000	0.018	Biological Process	0.000149841	0.00198261
GO:0016055	Wnt signaling pathway	17	450	0.038	Biological Process	0.000150358	0.00198416
GO:0032991	macromolecular complex	106	5771	0.018	Cellular Component	0.000209685	0.00200033
GO:0030851	granulocyte differentiation	5	38	0.132	Biological Process	0.000155314	0.00204415
GO:0072599	establishment of protein localization to endoplasmic reticulum	8	113	0.071	Biological Process	0.000156115	0.00204643
GO:0043065	positive regulation of apoptotic process	20	586	0.034	Biological Process	0.00015631	0.00204643
GO:0071559	response to transforming growth factor beta	11	212	0.052	Biological Process	0.000159231	0.00207407
GO:0010628	positive regulation of gene expression	46	1966	0.023	Biological Process	0.000159255	0.00207407
GO:0007596	blood coagulation	13	287	0.045	Biological Process	0.000160249	0.00207614
GO:0010631	epithelial cell migration	13	287	0.045	Biological Process	0.000160249	0.00207614
GO:0043062	extracellular structure organization	25	827	0.03	Biological Process	0.000160778	0.00207758
GO:0031329	regulation of cellular catabolic process	24	778	0.031	Biological Process	0.000161618	0.00208303
GO:0090132	epithelium migration	13	288	0.045	Biological Process	0.000165834	0.00212336
GO:0071346	cellular response to interferon-gamma	8	114	0.07	Biological Process	0.000165959	0.00212336
GO:0050855	regulation of B cell receptor signaling pathway	4	21	0.19	Biological Process	0.000166499	0.00212336
GO:2000114	regulation of establishment of cell polarity	4	21	0.19	Biological Process	0.000166499	0.00212336
GO:0048858	cell projection morphogenesis	30	1084	0.028	Biological Process	0.000166881	0.00212336
GO:0002444	myeloid leukocyte mediated immunity	15	370	0.041	Biological Process	0.000172995	0.00219553
GO:0046328	regulation of JNK cascade	10	179	0.056	Biological Process	0.000173903	0.00220144
GO:0045935	positive regulation of nucleobase-containing compound metabolic process	45	1917	0.023	Biological Process	0.000176876	0.0022334
GO:0042221	response to chemical	85	4410	0.019	Biological Process	0.00017878	0.00225172
GO:0051563	smooth endoplasmic reticulum calcium ion homeostasis	2	2	1	Biological Process	0.000184256	0.00230901
GO:2000405	negative regulation of T cell migration	2	2	1	Biological Process	0.000184256	0.00230901
GO:0007517	muscle organ development	16	415	0.039	Biological Process	0.000187051	0.00233814
GO:0045088	regulation of innate immune response	13	292	0.045	Biological Process	0.000189881	0.00236756
GO:0000956	nuclear-transcribed mRNA catabolic process	10	181	0.055	Biological Process	0.00019036	0.00236761
GO:0044445	cytosolic part	15	378	0.04	Cellular Component	0.000252347	0.0023697
GO:0006935	chemotaxis	21	642	0.033	Biological Process	0.000191623	0.00237737
GO:0009888	tissue development	49	2158	0.023	Biological Process	0.000192584	0.00238335
GO:0051251	positive regulation of lymphocyte activation	11	217	0.051	Biological Process	0.000195142	0.00240901
GO:0060563	neuroepithelial cell differentiation	7	88	0.08	Biological Process	0.000196348	0.00241358
GO:0001768	establishment of T cell polarity	3	9	0.333	Biological Process	0.000196483	0.00241358
GO:0001954	positive regulation of cell-matrix adhesion	5	40	0.125	Biological Process	0.000199154	0.00243437
GO:0071364	cellular response to epidermal growth factor stimulus	5	40	0.125	Biological Process	0.000199154	0.00243437
GO:0010468	regulation of gene expression	85	4424	0.019	Biological Process	0.000200257	0.00244185
GO:2000406	positive regulation of T cell migration	4	22	0.182	Biological Process	0.000201337	0.00244902
GO:0051249	regulation of lymphocyte activation	14	335	0.042	Biological Process	0.000208468	0.00252959
GO:0043066	negative regulation of apoptotic process	24	792	0.03	Biological Process	0.000210813	0.00255182
GO:0002262	myeloid cell homeostasis	9	150	0.06	Biological Process	0.000215501	0.00260223
GO:0034330	cell junction organization	12	257	0.047	Biological Process	0.000216308	0.00260564
GO:0032880	regulation of protein localization	26	894	0.029	Biological Process	0.000217914	0.00261865
GO:0030218	erythrocyte differentiation	8	119	0.067	Biological Process	0.000223159	0.00267522
GO:1990904	ribonucleoprotein complex	29	1052	0.028	Cellular Component	0.000289934	0.00268077
GO:0072583	clathrin-mediated endocytosis	7	90	0.078	Biological Process	0.000225839	0.00270084
GO:0051348	negative regulation of transferase activity	14	338	0.041	Biological Process	0.000228425	0.00272521
GO:0030667	secretory granule membrane	11	225	0.049	Cellular Component	0.000299788	0.00272989
GO:0090130	tissue migration	13	298	0.044	Biological Process	0.000231546	0.00275585
GO:0002065	columnar/cuboidal epithelial cell differentiation	12	259	0.046	Biological Process	0.000232291	0.00275811
GO:0045055	regulated exocytosis	19	558	0.034	Biological Process	0.000235494	0.00278948
GO:0030162	regulation of proteolysis	23	749	0.031	Biological Process	0.000237302	0.00280422
GO:0098797	plasma membrane protein complex	21	657	0.032	Cellular Component	0.000314303	0.00281934
GO:0032386	regulation of intracellular transport	18	513	0.035	Biological Process	0.000239522	0.00282375
GO:0001952	regulation of cell-matrix adhesion	7	91	0.077	Biological Process	0.000241869	0.00284467
GO:0032990	cell part morphogenesis	30	1108	0.027	Biological Process	0.000243341	0.00284937
GO:0016482	cytoplasmic transport	34	1323	0.026	Biological Process	0.000243414	0.00284937
GO:0032870	cellular response to hormone stimulus	22	702	0.031	Biological Process	0.000245571	0.00286788
GO:0030833	regulation of actin filament polymerization	9	153	0.059	Biological Process	0.000249878	0.00290023
GO:0060429	epithelium development	36	1435	0.025	Biological Process	0.000250375	0.00290023
GO:0044057	regulation of system process	18	515	0.035	Biological Process	0.000251091	0.00290023
GO:0042330	taxis	21	655	0.032	Biological Process	0.000251269	0.00290023
GO:0001974	blood vessel remodeling	5	42	0.119	Biological Process	0.000251839	0.00290023
GO:1900024	regulation of substrate adhesion-dependent cell spreading	5	42	0.119	Biological Process	0.000251839	0.00290023
GO:0098609	cell-cell adhesion	24	802	0.03	Biological Process	0.000253668	0.00291454
GO:0090150	establishment of protein localization to membrane	13	301	0.043	Biological Process	0.000255164	0.00292498
GO:0033673	negative regulation of kinase activity	12	262	0.046	Biological Process	0.000258149	0.00295239
GO:0043069	negative regulation of programmed cell death	24	805	0.03	Biological Process	0.000267946	0.00305741
GO:0038094	Fc-gamma receptor signaling pathway	6	66	0.091	Biological Process	0.000273189	0.0031101
GO:0001767	establishment of lymphocyte polarity	3	10	0.3	Biological Process	0.000277873	0.00313473
GO:0010713	negative regulation of collagen metabolic process	3	10	0.3	Biological Process	0.000277873	0.00313473
GO:0030853	negative regulation of granulocyte differentiation	3	10	0.3	Biological Process	0.000277873	0.00313473
GO:0044252	negative regulation of multicellular organismal metabolic process	3	10	0.3	Biological Process	0.000277873	0.00313473
GO:0030669	clathrin-coated endocytic vesicle membrane	4	25	0.16	Cellular Component	0.000355248	0.00313977
GO:0043312	neutrophil degranulation	13	304	0.043	Biological Process	0.000280814	0.00316075
GO:2000107	negative regulation of leukocyte apoptotic process	5	43	0.116	Biological Process	0.000281846	0.00316521
GO:1903306	negative regulation of regulated secretory pathway	4	24	0.167	Biological Process	0.00028629	0.00320787
GO:1902903	regulation of fibril organization	13	305	0.043	Biological Process	0.00028984	0.00324034
GO:0010975	regulation of neuron projection development	18	523	0.034	Biological Process	0.000302388	0.00337305
GO:0002283	neutrophil activation involved in immune response	13	307	0.042	Biological Process	0.000308637	0.00343505
GO:0034101	erythrocyte homeostasis	8	125	0.064	Biological Process	0.000312183	0.00346677
GO:0030522	intracellular receptor signaling pathway	12	269	0.045	Biological Process	0.000328161	0.00363609
GO:0019901	protein kinase binding	21	627	0.033	Molecular Function	0.000108824	0.00373176
GO:0070849	response to epidermal growth factor	5	45	0.111	Biological Process	0.000349919	0.00386855
GO:0030424	axon	21	675	0.031	Cellular Component	0.000448883	0.00390984
GO:1902532	negative regulation of intracellular signal transduction	18	530	0.034	Biological Process	0.000354533	0.00391087
GO:0065003	macromolecular complex assembly	47	2096	0.022	Biological Process	0.000356552	0.00392444
GO:0007249	I-kappaB kinase/NF-kappaB signaling	10	196	0.051	Biological Process	0.000360734	0.00396171
GO:0043086	negative regulation of catalytic activity	23	772	0.03	Biological Process	0.00036432	0.0039912
GO:0046677	response to antibiotic	14	354	0.04	Biological Process	0.000365024	0.0039912
GO:0043299	leukocyte degranulation	14	355	0.039	Biological Process	0.000375497	0.0040967
GO:0061061	muscle structure development	21	676	0.031	Biological Process	0.000382374	0.0041626
GO:0015833	peptide transport	41	1752	0.023	Biological Process	0.000384656	0.00417831
GO:0007176	regulation of epidermal growth factor-activated receptor activity	4	26	0.154	Biological Process	0.000394288	0.0042736
GO:0045944	positive regulation of transcription from RNA polymerase II promoter	30	1141	0.026	Biological Process	0.000399163	0.00431703
GO:0032269	negative regulation of cellular protein metabolic process	30	1142	0.026	Biological Process	0.000405027	0.00437095
GO:0061515	myeloid cell development	6	71	0.085	Biological Process	0.000407001	0.00438275
GO:0042592	homeostatic process	40	1701	0.024	Biological Process	0.000415501	0.00446461
GO:1902905	positive regulation of fibril organization	9	164	0.055	Biological Process	0.000417202	0.00447323
GO:0060341	regulation of cellular localization	32	1253	0.026	Biological Process	0.000420282	0.00449485
GO:0007154	cell communication	129	7584	0.017	Biological Process	0.000421026	0.00449485
GO:0051049	regulation of transport	40	1703	0.023	Biological Process	0.000425433	0.00453218
GO:0060996	dendritic spine development	7	100	0.07	Biological Process	0.000431461	0.00458658
GO:1903039	positive regulation of leukocyte cell-cell adhesion	9	165	0.055	Biological Process	0.000436145	0.00462648
GO:2000106	regulation of leukocyte apoptotic process	6	72	0.083	Biological Process	0.000439023	0.0046471
GO:0044700	single organism signaling	127	7447	0.017	Biological Process	0.000443423	0.00468371
GO:0032101	regulation of response to external stimulus	24	835	0.029	Biological Process	0.000454808	0.00479379
GO:0002275	myeloid cell activation involved in immune response	14	362	0.039	Biological Process	0.000456265	0.00479898
GO:0032878	regulation of establishment or maintenance of cell polarity	4	27	0.148	Biological Process	0.000457953	0.00480658
GO:0030905	retromer, tubulation complex	2	3	0.667	Cellular Component	0.000563073	0.00483438
GO:0031327	negative regulation of cellular biosynthetic process	39	1654	0.024	Biological Process	0.00046993	0.0049219
GO:0051253	negative regulation of RNA metabolic process	34	1372	0.025	Biological Process	0.000472591	0.00493937
GO:0071320	cellular response to cAMP	5	48	0.104	Biological Process	0.000474455	0.00494846
GO:0022409	positive regulation of cell-cell adhesion	10	203	0.049	Biological Process	0.000475744	0.0049488
GO:0050769	positive regulation of neurogenesis	17	497	0.034	Biological Process	0.000476477	0.0049488
GO:0090257	regulation of muscle system process	10	204	0.049	Biological Process	0.000494419	0.00512444
GO:0042060	wound healing	17	499	0.034	Biological Process	0.000498596	0.005157
GO:0060548	negative regulation of cell death	25	893	0.028	Biological Process	0.000508515	0.00524867
GO:0023052	signaling	127	7469	0.017	Biological Process	0.000511386	0.00526739
GO:0032271	regulation of protein polymerization	10	205	0.049	Biological Process	0.000513697	0.00528025
GO:0048663	neuron fate commitment	7	103	0.068	Biological Process	0.000516013	0.00529312
GO:0050854	regulation of antigen receptor-mediated signaling pathway	5	49	0.102	Biological Process	0.00052258	0.00534945
GO:0019439	aromatic compound catabolic process	22	743	0.03	Biological Process	0.000532073	0.00543545
GO:0033043	regulation of organelle organization	33	1326	0.025	Biological Process	0.0005355	0.00545924
GO:0002265	astrocyte activation involved in immune response	2	3	0.667	Biological Process	0.000547798	0.00552799
GO:0030035	microspike assembly	2	3	0.667	Biological Process	0.000547798	0.00552799
GO:0045658	regulation of neutrophil differentiation	2	3	0.667	Biological Process	0.000547798	0.00552799
GO:0060313	negative regulation of blood vessel remodeling	2	3	0.667	Biological Process	0.000547798	0.00552799
GO:1903903	regulation of establishment of T cell polarity	2	3	0.667	Biological Process	0.000547798	0.00552799
GO:0042886	amide transport	41	1785	0.023	Biological Process	0.000562049	0.00566031
GO:0008064	regulation of actin polymerization or depolymerization	9	171	0.053	Biological Process	0.000565254	0.00568109
GO:0030529	intracellular ribonucleoprotein complex	27	1002	0.027	Cellular Component	0.000671517	0.00568425
GO:0042326	negative regulation of phosphorylation	16	459	0.035	Biological Process	0.000569225	0.00570947
GO:0060337	type I interferon signaling pathway	5	50	0.1	Biological Process	0.000574282	0.0057486
GO:0008104	protein localization	60	2940	0.02	Biological Process	0.000581277	0.00580694
GO:0050789	regulation of biological process	185	11935	0.016	Biological Process	0.000586975	0.0058521
GO:1901361	organic cyclic compound catabolic process	22	750	0.029	Biological Process	0.000602854	0.00599839
GO:0030832	regulation of actin filament length	9	173	0.052	Biological Process	0.000614676	0.00610382
GO:0000122	negative regulation of transcription from RNA polymerase II promoter	23	802	0.029	Biological Process	0.000617548	0.00612012
GO:0048729	tissue morphogenesis	24	854	0.028	Biological Process	0.000625337	0.006185
GO:0019900	kinase binding	22	701	0.031	Molecular Function	0.000188583	0.00620816
GO:0071621	granulocyte chemotaxis	6	77	0.078	Biological Process	0.000629725	0.00621604
GO:0045955	negative regulation of calcium ion-dependent exocytosis	3	13	0.231	Biological Process	0.000642551	0.00633008
GO:0010556	regulation of macromolecule biosynthetic process	78	4116	0.019	Biological Process	0.000668286	0.0065706
GO:0071363	cellular response to growth factor stimulus	20	657	0.03	Biological Process	0.000678511	0.00665676
GO:0051493	regulation of cytoskeleton organization	17	513	0.033	Biological Process	0.000679726	0.00665676
GO:0044085	cellular component biogenesis	72	3726	0.019	Biological Process	0.000682785	0.00667359
GO:0071705	nitrogen compound transport	48	2219	0.022	Biological Process	0.000686599	0.00669579
GO:0000186	activation of MAPKK activity	5	52	0.096	Biological Process	0.000689094	0.00669579
GO:0071357	cellular response to type I interferon	5	52	0.096	Biological Process	0.000689094	0.00669579
GO:0050890	cognition	13	335	0.039	Biological Process	0.000702815	0.0068158
GO:0010324	membrane invagination	6	79	0.076	Biological Process	0.000721836	0.00697308
GO:0097581	lamellipodium organization	6	79	0.076	Biological Process	0.000721836	0.00697308
GO:0007160	cell-matrix adhesion	9	177	0.051	Biological Process	0.000724147	0.00698184
GO:0009889	regulation of biosynthetic process	81	4326	0.019	Biological Process	0.00072817	0.00700705
GO:0006402	mRNA catabolic process	13	337	0.039	Biological Process	0.000742546	0.00712376
GO:0032943	mononuclear cell proliferation	10	215	0.047	Biological Process	0.000743162	0.00712376
GO:0031326	regulation of cellular biosynthetic process	80	4265	0.019	Biological Process	0.00075775	0.00724962
GO:2000113	negative regulation of cellular macromolecule biosynthetic process	36	1523	0.024	Biological Process	0.000761553	0.00727202
GO:0050866	negative regulation of cell activation	8	143	0.056	Biological Process	0.000765632	0.00729697
GO:0032872	regulation of stress-activated MAPK cascade	10	216	0.046	Biological Process	0.000770138	0.00732588
GO:0044433	cytoplasmic vesicle part	29	1128	0.026	Cellular Component	0.000889465	0.00742456
GO:0098751	bone cell development	4	31	0.129	Biological Process	0.000786822	0.00745607
GO:1900026	positive regulation of substrate adhesion-dependent cell spreading	4	31	0.129	Biological Process	0.000786822	0.00745607
GO:0098562	cytoplasmic side of membrane	13	340	0.038	Cellular Component	0.000913096	0.00751741
GO:0070302	regulation of stress-activated protein kinase signaling cascade	10	217	0.046	Biological Process	0.000797916	0.00753622
GO:0043434	response to peptide hormone	15	428	0.035	Biological Process	0.000798309	0.00753622
GO:0007175	negative regulation of epidermal growth factor-activated receptor activity	3	14	0.214	Biological Process	0.000809607	0.00761398
GO:0072160	nephron tubule epithelial cell differentiation	3	14	0.214	Biological Process	0.000809607	0.00761398
GO:0031334	positive regulation of protein complex assembly	11	257	0.043	Biological Process	0.000814286	0.00764353
GO:0038095	Fc-epsilon receptor signaling pathway	5	54	0.093	Biological Process	0.000820261	0.00768512
GO:0040007	growth	30	1194	0.025	Biological Process	0.00083746	0.00783151
GO:0099512	supramolecular fiber	23	818	0.028	Cellular Component	0.000969848	0.00787674
GO:0051591	response to cAMP	7	112	0.062	Biological Process	0.000851216	0.00794521
GO:0051962	positive regulation of nervous system development	18	572	0.031	Biological Process	0.000862886	0.00802555
GO:0006898	receptor-mediated endocytosis	12	300	0.04	Biological Process	0.000863049	0.00802555
GO:0034340	response to type I interferon	5	55	0.091	Biological Process	0.000892417	0.00828316
GO:0030316	osteoclast differentiation	6	83	0.072	Biological Process	0.000937055	0.00868128
GO:0022407	regulation of cell-cell adhesion	13	346	0.038	Biological Process	0.000945569	0.00874387
GO:0051252	regulation of RNA metabolic process	72	3769	0.019	Biological Process	0.000953285	0.00878696
GO:0031345	negative regulation of cell projection organization	9	184	0.049	Biological Process	0.000953761	0.00878696
GO:0070661	leukocyte proliferation	10	223	0.045	Biological Process	0.000982445	0.0090345
GO:0033036	macromolecule localization	65	3321	0.02	Biological Process	0.000993711	0.00912124
GO:0061097	regulation of protein tyrosine kinase activity	6	84	0.071	Biological Process	0.000997853	0.0091289
GO:0050731	positive regulation of peptidyl-tyrosine phosphorylation	8	149	0.054	Biological Process	0.00100057	0.0091289
GO:0045655	regulation of monocyte differentiation	3	15	0.2	Biological Process	0.00100189	0.0091289
GO:0061154	endothelial tube morphogenesis	3	15	0.2	Biological Process	0.00100189	0.0091289
GO:0072358	cardiovascular system development	27	1044	0.026	Biological Process	0.00100989	0.00916826
GO:0072359	circulatory system development	27	1044	0.026	Biological Process	0.00100989	0.00916826
GO:0005654	nucleoplasm	62	3105	0.02	Cellular Component	0.0011593	0.00928984
GO:0097191	extrinsic apoptotic signaling pathway	9	186	0.048	Biological Process	0.00102923	0.00931346
GO:0022604	regulation of cell morphogenesis	19	630	0.03	Biological Process	0.00102963	0.00931346
GO:0031346	positive regulation of cell projection organization	14	394	0.036	Biological Process	0.00104095	0.0093988
GO:0018108	peptidyl-tyrosine phosphorylation	13	350	0.037	Biological Process	0.00104971	0.00946073
GO:0007229	integrin-mediated signaling pathway	6	85	0.071	Biological Process	0.00106164	0.00955091
GO:0003013	circulatory system process	15	441	0.034	Biological Process	0.00107842	0.00968433
GO:0045927	positive regulation of growth	12	308	0.039	Biological Process	0.0010828	0.00970622
GO:0070848	response to growth factor	20	683	0.029	Biological Process	0.00109044	0.00975712
GO:0007611	learning or memory	12	309	0.039	Biological Process	0.00111328	0.00993387
GO:0009725	response to hormone	27	1051	0.026	Biological Process	0.00111419	0.00993387
GO:0032045	guanyl-nucleotide exchange factor complex	3	16	0.188	Cellular Component	0.0012701	0.0100438
GO:0031256	leading edge membrane	8	153	0.052	Cellular Component	0.00129496	0.0101074
GO:1903845	negative regulation of cellular response to transforming growth factor beta stimulus	5	58	0.086	Biological Process	0.00113733	0.010122
GO:0015629	actin cytoskeleton	15	444	0.034	Cellular Component	0.00132106	0.010179
GO:0019219	regulation of nucleobase-containing compound metabolic process	76	4057	0.019	Biological Process	0.0011505	0.010221
GO:0010638	positive regulation of organelle organization	19	638	0.03	Biological Process	0.00119268	0.0105725
GO:0035295	tube development	27	1056	0.026	Biological Process	0.00119432	0.0105725
GO:0005764	lysosome	16	493	0.032	Cellular Component	0.00139369	0.0106026
GO:0051092	positive regulation of NF-kappaB transcription factor activity	7	119	0.059	Biological Process	0.00121507	0.0107371
GO:0001752	compound eye photoreceptor fate commitment	3	16	0.188	Biological Process	0.00122076	0.0107683
GO:0034103	regulation of tissue remodeling	5	59	0.085	Biological Process	0.00122906	0.0108223
GO:0030666	endocytic vesicle membrane	7	121	0.058	Cellular Component	0.00144801	0.0108782
GO:1903507	negative regulation of nucleic acid-templated transcription	31	1280	0.024	Biological Process	0.00124033	0.0109022
GO:0071887	leukocyte apoptotic process	6	88	0.068	Biological Process	0.00127189	0.0111599
GO:1902105	regulation of leukocyte differentiation	10	231	0.043	Biological Process	0.00128155	0.0112249
GO:0042127	regulation of cell proliferation	34	1454	0.023	Biological Process	0.00129849	0.0113532
GO:0030867	rough endoplasmic reticulum membrane	6	90	0.067	Cellular Component	0.00153194	0.0113666
GO:0018212	peptidyl-tyrosine modification	13	359	0.036	Biological Process	0.00131954	0.011517
GO:0045089	positive regulation of innate immune response	10	232	0.043	Biological Process	0.00132367	0.0115328
GO:0034332	adherens junction organization	7	121	0.058	Biological Process	0.00133868	0.0116432
GO:0031623	receptor internalization	6	89	0.067	Biological Process	0.00134861	0.0117091
GO:0007423	sensory organ development	21	747	0.028	Biological Process	0.00136448	0.0118263
GO:0006355	regulation of transcription, DNA-templated	68	3556	0.019	Biological Process	0.00136969	0.0118508
GO:0045666	positive regulation of neuron differentiation	14	406	0.034	Biological Process	0.00138272	0.0119427
GO:0045334	clathrin-coated endocytic vesicle	4	37	0.108	Cellular Component	0.00162959	0.0119437
GO:0071407	cellular response to organic cyclic compound	18	597	0.03	Biological Process	0.001396	0.0120224
GO:0045920	negative regulation of exocytosis	4	36	0.111	Biological Process	0.00139678	0.0120224
GO:0050870	positive regulation of T cell activation	8	157	0.051	Biological Process	0.00140002	0.0120262
GO:0001944	vasculature development	19	647	0.029	Biological Process	0.00140205	0.0120262
GO:0009887	organ morphogenesis	29	1179	0.025	Biological Process	0.00142039	0.0121267
GO:1902679	negative regulation of RNA biosynthetic process	31	1291	0.024	Biological Process	0.00142076	0.0121267
GO:0071375	cellular response to peptide hormone stimulus	12	318	0.038	Biological Process	0.00142108	0.0121267
GO:0030593	neutrophil chemotaxis	5	61	0.082	Biological Process	0.00142879	0.0121498
GO:0097530	granulocyte migration	6	90	0.067	Biological Process	0.0014288	0.0121498
GO:0048813	dendrite morphogenesis	9	195	0.046	Biological Process	0.00143111	0.0121498
GO:0002009	morphogenesis of an epithelium	20	699	0.029	Biological Process	0.00143852	0.0121919
GO:0051015	actin filament binding	9	165	0.055	Molecular Function	0.000385791	0.0122118
GO:0005089	Rho guanyl-nucleotide exchange factor activity	6	72	0.083	Molecular Function	0.000401645	0.0122427
GO:2001233	regulation of apoptotic signaling pathway	13	363	0.036	Biological Process	0.00145679	0.0123257
GO:0035855	megakaryocyte development	3	17	0.176	Biological Process	0.00146755	0.0123957
GO:1903828	negative regulation of cellular protein localization	7	123	0.057	Biological Process	0.0014719	0.0124114
GO:2000112	regulation of cellular macromolecule biosynthetic process	75	4026	0.019	Biological Process	0.00148273	0.0124816
GO:1903827	regulation of cellular protein localization	16	503	0.032	Biological Process	0.00148785	0.0125035
GO:0032869	cellular response to insulin stimulus	10	236	0.042	Biological Process	0.00150355	0.0126141
GO:0051149	positive regulation of muscle cell differentiation	6	91	0.066	Biological Process	0.00151259	0.0126473
GO:1901184	regulation of ERBB signaling pathway	6	91	0.066	Biological Process	0.00151259	0.0126473
GO:0032868	response to insulin	11	278	0.04	Biological Process	0.00153328	0.0127987
GO:0005070	SH3/SH2 adaptor activity	5	48	0.104	Molecular Function	0.00043958	0.0129205
GO:2000027	regulation of organ morphogenesis	10	237	0.042	Biological Process	0.00155149	0.0129291
GO:1903506	regulation of nucleic acid-templated transcription	68	3574	0.019	Biological Process	0.0015683	0.0130473
GO:0030100	regulation of endocytosis	10	238	0.042	Biological Process	0.00160067	0.0132944
GO:2001141	regulation of RNA biosynthetic process	68	3578	0.019	Biological Process	0.00161578	0.0133856
GO:0061564	axon development	18	605	0.03	Biological Process	0.00161703	0.0133856
GO:0043393	regulation of protein binding	9	199	0.045	Biological Process	0.00164619	0.0136043
GO:0098590	plasma membrane region	27	1075	0.025	Cellular Component	0.00188125	0.013622
GO:0042255	ribosome assembly	5	63	0.079	Biological Process	0.00165145	0.0136251
GO:0031253	cell projection membrane	12	325	0.037	Cellular Component	0.00191239	0.0136748
GO:0030055	cell-substrate junction	8	163	0.049	Cellular Component	0.00193404	0.0136748
GO:0044459	plasma membrane part	54	2668	0.02	Cellular Component	0.00196053	0.0137009
GO:0070161	anchoring junction	11	284	0.039	Cellular Component	0.00201949	0.0138558
GO:0044463	cell projection part	33	1416	0.023	Cellular Component	0.0020288	0.0138558
GO:0099513	polymeric cytoskeletal fiber	18	610	0.03	Cellular Component	0.00205449	0.0138736
GO:1903844	regulation of cellular response to transforming growth factor beta stimulus	6	93	0.065	Biological Process	0.00169133	0.0139273
GO:0045892	negative regulation of transcription, DNA-templated	30	1249	0.024	Biological Process	0.00169368	0.0139273
GO:0034112	positive regulation of homotypic cell-cell adhesion	8	162	0.049	Biological Process	0.00170796	0.0140216
GO:0016070	RNA metabolic process	88	4920	0.018	Biological Process	0.00171449	0.014052
GO:0031981	nuclear lumen	70	3695	0.019	Cellular Component	0.00211984	0.0141558
GO:0045466	R7 cell differentiation	3	18	0.167	Biological Process	0.00174348	0.0142661
GO:0050794	regulation of cellular process	177	11465	0.015	Biological Process	0.00174716	0.0142728
GO:0046847	filopodium assembly	5	64	0.078	Biological Process	0.00177186	0.0144272
GO:0050871	positive regulation of B cell activation	5	64	0.078	Biological Process	0.00177186	0.0144272
GO:0044336	canonical Wnt signaling pathway involved in negative regulation of apoptotic process	2	5	0.4	Biological Process	0.00179336	0.0145072
GO:0045345	positive regulation of MHC class I biosynthetic process	2	5	0.4	Biological Process	0.00179336	0.0145072
GO:0045500	sevenless signaling pathway	2	5	0.4	Biological Process	0.00179336	0.0145072
GO:0045678	positive regulation of R7 cell differentiation	2	5	0.4	Biological Process	0.00179336	0.0145072
GO:0019898	extrinsic component of membrane	11	288	0.038	Cellular Component	0.00225172	0.0148712
GO:0042177	negative regulation of protein catabolic process	8	164	0.049	Biological Process	0.00184518	0.0148959
GO:0002695	negative regulation of leukocyte activation	7	128	0.055	Biological Process	0.00185039	0.0148959
GO:0032273	positive regulation of protein polymerization	7	128	0.055	Biological Process	0.00185039	0.0148959
GO:0005118	sevenless binding	2	3	0.667	Molecular Function	0.00052993	0.0150391
GO:0045184	establishment of protein localization	48	2326	0.021	Biological Process	0.00188074	0.0151001
GO:0035239	tube morphogenesis	21	767	0.027	Biological Process	0.00188182	0.0151001
GO:0002762	negative regulation of myeloid leukocyte differentiation	4	39	0.103	Biological Process	0.00188928	0.0151128
GO:0097285	cell-type specific apoptotic process	15	467	0.032	Biological Process	0.00189195	0.0151128
GO:0009118	regulation of nucleoside metabolic process	5	65	0.077	Biological Process	0.00189859	0.0151128
GO:0014910	regulation of smooth muscle cell migration	5	65	0.077	Biological Process	0.00189859	0.0151128
GO:1903578	regulation of ATP metabolic process	5	65	0.077	Biological Process	0.00189859	0.0151128
GO:0043122	regulation of I-kappaB kinase/NF-kappaB signaling	8	165	0.048	Biological Process	0.00191697	0.0152104
GO:0099504	synaptic vesicle cycle	8	165	0.048	Biological Process	0.00191697	0.0152104
GO:0045934	negative regulation of nucleobase-containing compound metabolic process	35	1547	0.023	Biological Process	0.00192666	0.015263
GO:0001568	blood vessel development	18	615	0.029	Biological Process	0.0019344	0.0152999
GO:0014706	striated muscle tissue development	13	375	0.035	Biological Process	0.00194158	0.0153324
GO:0030838	positive regulation of actin filament polymerization	6	96	0.062	Biological Process	0.00198896	0.015632
GO:0042274	ribosomal small subunit biogenesis	6	96	0.062	Biological Process	0.00198896	0.015632
GO:0050864	regulation of B cell activation	6	96	0.062	Biological Process	0.00198896	0.015632
GO:0032774	RNA biosynthetic process	71	3806	0.019	Biological Process	0.00203001	0.0158686
GO:0007045	cell-substrate adherens junction assembly	5	66	0.076	Biological Process	0.00203182	0.0158686
GO:0014855	striated muscle cell proliferation	5	66	0.076	Biological Process	0.00203182	0.0158686
GO:0048041	focal adhesion assembly	5	66	0.076	Biological Process	0.00203182	0.0158686
GO:0001933	negative regulation of protein phosphorylation	14	424	0.033	Biological Process	0.00206805	0.016101
GO:0050878	regulation of body fluid levels	14	424	0.033	Biological Process	0.00206805	0.016101
GO:0006401	RNA catabolic process	13	378	0.034	Biological Process	0.00208164	0.0161815
GO:0007610	behavior	25	988	0.025	Biological Process	0.00209244	0.0162401
GO:0043254	regulation of protein complex assembly	15	472	0.032	Biological Process	0.00209609	0.0162431
GO:0036477	somatodendritic compartment	23	880	0.026	Cellular Component	0.0024944	0.0162527
GO:0098552	side of membrane	17	572	0.03	Cellular Component	0.00252572	0.0162527
GO:0099503	secretory vesicle	20	724	0.028	Cellular Component	0.00254202	0.0162527
GO:0051093	negative regulation of developmental process	24	934	0.026	Biological Process	0.00210248	0.0162673
GO:0015031	protein transport	46	2216	0.021	Biological Process	0.00211484	0.0163375
GO:0007266	Rho protein signal transduction	8	168	0.048	Biological Process	0.00214567	0.0165499
GO:0044428	nuclear part	77	4184	0.018	Cellular Component	0.00262546	0.0166095
GO:0010594	regulation of endothelial cell migration	7	132	0.053	Biological Process	0.00220425	0.0169492
GO:0097529	myeloid leukocyte migration	7	132	0.053	Biological Process	0.00220425	0.0169492
GO:0035591	signaling adaptor activity	6	78	0.077	Molecular Function	0.000617848	0.0169496
GO:0000323	lytic vacuole	16	527	0.03	Cellular Component	0.00272496	0.0170594
GO:0006807	nitrogen compound metabolic process	154	9721	0.016	Biological Process	0.00223949	0.0171936
GO:0003823	antigen binding	4	30	0.133	Molecular Function	0.000650627	0.017229
GO:0042802	identical protein binding	39	1715	0.023	Molecular Function	0.0006699	0.017229
GO:0042692	muscle cell differentiation	14	428	0.033	Biological Process	0.00225348	0.0172744
GO:0030665	clathrin-coated vesicle membrane	5	70	0.071	Cellular Component	0.0027941	0.0173119
GO:0060043	regulation of cardiac muscle cell proliferation	4	41	0.098	Biological Process	0.00227737	0.0174307
GO:0007162	negative regulation of cell adhesion	9	209	0.043	Biological Process	0.00229869	0.0175414
GO:0000187	activation of MAPK activity	7	133	0.053	Biological Process	0.00230038	0.0175414
GO:0045596	negative regulation of cell differentiation	19	676	0.028	Biological Process	0.00230242	0.0175414
GO:0043112	receptor metabolic process	8	170	0.047	Biological Process	0.00230969	0.0175699
GO:0042100	B cell proliferation	5	68	0.074	Biological Process	0.00231857	0.0176105
GO:0035567	non-canonical Wnt signaling pathway	6	99	0.061	Biological Process	0.0023246	0.0176294
GO:0031234	extrinsic component of cytoplasmic side of plasma membrane	6	102	0.059	Cellular Component	0.00289089	0.0177288
GO:0060326	cell chemotaxis	9	210	0.043	Biological Process	0.00237387	0.0179687
GO:0002335	mature B cell differentiation	3	20	0.15	Biological Process	0.0023874	0.0179687
GO:0002691	regulation of cellular extravasation	3	20	0.15	Biological Process	0.0023874	0.0179687
GO:0042706	eye photoreceptor cell fate commitment	3	20	0.15	Biological Process	0.0023874	0.0179687
GO:1903077	negative regulation of protein localization to plasma membrane	3	20	0.15	Biological Process	0.0023874	0.0179687
GO:0034641	cellular nitrogen compound metabolic process	121	7291	0.017	Biological Process	0.00240734	0.0180914
GO:0044708	single-organism behavior	17	578	0.029	Biological Process	0.00244183	0.0183229
GO:2000116	regulation of cysteine-type endopeptidase activity	9	211	0.043	Biological Process	0.00245099	0.018364
GO:0048747	muscle fiber development	5	69	0.072	Biological Process	0.00247249	0.0184694
GO:1902117	positive regulation of organelle assembly	5	69	0.072	Biological Process	0.00247249	0.0184694
GO:0007519	skeletal muscle tissue development	8	172	0.047	Biological Process	0.00248339	0.018485
GO:0010563	negative regulation of phosphorus metabolic process	17	579	0.029	Biological Process	0.00248572	0.018485
GO:0045936	negative regulation of phosphate metabolic process	17	579	0.029	Biological Process	0.00248572	0.018485
GO:0070265	necrotic cell death	4	42	0.095	Biological Process	0.00249059	0.0184935
GO:0005085	guanyl-nucleotide exchange factor activity	12	300	0.04	Molecular Function	0.000744499	0.0185674
GO:0006351	transcription, DNA-templated	70	3771	0.019	Biological Process	0.00252359	0.0187107
GO:0046651	lymphocyte proliferation	9	212	0.042	Biological Process	0.00253009	0.0187309
GO:0008015	blood circulation	14	434	0.032	Biological Process	0.00255727	0.018904
GO:0030282	bone mineralization	6	101	0.059	Biological Process	0.00257095	0.0189769
GO:0051223	regulation of protein transport	17	581	0.029	Biological Process	0.00257549	0.0189823
GO:0031594	neuromuscular junction	5	72	0.069	Cellular Component	0.00315922	0.0191787
GO:0031396	regulation of protein ubiquitination	12	343	0.035	Biological Process	0.0026625	0.0194277
GO:0002318	myeloid progenitor cell differentiation	2	6	0.333	Biological Process	0.00266592	0.0194277
GO:0040010	positive regulation of growth rate	2	6	0.333	Biological Process	0.00266592	0.0194277
GO:0045341	MHC class I biosynthetic process	2	6	0.333	Biological Process	0.00266592	0.0194277
GO:0045343	regulation of MHC class I biosynthetic process	2	6	0.333	Biological Process	0.00266592	0.0194277
GO:2000402	negative regulation of lymphocyte migration	2	6	0.333	Biological Process	0.00266592	0.0194277
GO:2001013	epithelial cell proliferation involved in renal tubule morphogenesis	2	6	0.333	Biological Process	0.00266592	0.0194277
GO:0033002	muscle cell proliferation	8	174	0.046	Biological Process	0.00266716	0.0194277
GO:0044248	cellular catabolic process	48	2368	0.02	Biological Process	0.00270992	0.0197051
GO:0042059	negative regulation of epidermal growth factor receptor signaling pathway	4	43	0.093	Biological Process	0.00271712	0.0197051
GO:0042982	amyloid precursor protein metabolic process	4	43	0.093	Biological Process	0.00271712	0.0197051
GO:1903037	regulation of leukocyte cell-cell adhesion	10	256	0.039	Biological Process	0.00272477	0.0197318
GO:0003159	morphogenesis of an endothelium	3	21	0.143	Biological Process	0.00275755	0.0197963
GO:0034205	beta-amyloid formation	3	21	0.143	Biological Process	0.00275755	0.0197963
GO:0044090	positive regulation of vacuole organization	3	21	0.143	Biological Process	0.00275755	0.0197963
GO:0050858	negative regulation of antigen receptor-mediated signaling pathway	3	21	0.143	Biological Process	0.00275755	0.0197963
GO:1904376	negative regulation of protein localization to cell periphery	3	21	0.143	Biological Process	0.00275755	0.0197963
GO:2000727	positive regulation of cardiac muscle cell differentiation	3	21	0.143	Biological Process	0.00275755	0.0197963
GO:0065007	biological regulation	188	12428	0.015	Biological Process	0.00276388	0.0198131
GO:0060537	muscle tissue development	13	391	0.033	Biological Process	0.00278834	0.0199597
GO:0006887	exocytosis	19	688	0.028	Biological Process	0.00279708	0.019988
GO:0097659	nucleic acid-templated transcription	70	3786	0.018	Biological Process	0.00280032	0.019988
GO:0051153	regulation of striated muscle cell differentiation	6	103	0.058	Biological Process	0.00283639	0.0201997
GO:0006464	cellular protein modification process	73	3987	0.018	Biological Process	0.00284217	0.0201997
GO:0036211	protein modification process	73	3987	0.018	Biological Process	0.00284217	0.0201997
GO:0051146	striated muscle cell differentiation	11	301	0.037	Biological Process	0.00284755	0.0202091
GO:0001654	eye development	16	537	0.03	Biological Process	0.00286458	0.020301
GO:0042493	response to drug	27	1124	0.024	Biological Process	0.00289376	0.0204786
GO:0044430	cytoskeletal part	34	1523	0.022	Cellular Component	0.00346368	0.0205798
GO:0045121	membrane raft	11	305	0.036	Cellular Component	0.00349275	0.0205798
GO:0098857	membrane microdomain	11	305	0.036	Cellular Component	0.00349275	0.0205798
GO:0010769	regulation of cell morphogenesis involved in differentiation	13	393	0.033	Biological Process	0.00291271	0.0205834
GO:0001666	response to hypoxia	11	302	0.036	Biological Process	0.00292063	0.0206102
GO:0051098	regulation of binding	12	347	0.035	Biological Process	0.00292528	0.0206137
GO:0002285	lymphocyte activation involved in immune response	7	139	0.05	Biological Process	0.00294687	0.0207364
GO:0060541	respiratory system development	10	259	0.039	Biological Process	0.00296208	0.020814
GO:0014909	smooth muscle cell migration	5	72	0.069	Biological Process	0.00297875	0.0208429
GO:0030500	regulation of bone mineralization	5	72	0.069	Biological Process	0.00297875	0.0208429
GO:0045638	negative regulation of myeloid cell differentiation	5	72	0.069	Biological Process	0.00297875	0.0208429
GO:0032970	regulation of actin filament-based process	12	349	0.034	Biological Process	0.00306436	0.0213968
GO:0002758	innate immune response-activating signal transduction	8	178	0.045	Biological Process	0.00306652	0.0213968
GO:0098796	membrane protein complex	32	1414	0.023	Cellular Component	0.00372941	0.0217609
GO:0046552	photoreceptor cell fate commitment	3	22	0.136	Biological Process	0.00316116	0.0219775
GO:0071498	cellular response to fluid shear stress	3	22	0.136	Biological Process	0.00316116	0.0219775
GO:1990266	neutrophil migration	5	73	0.068	Biological Process	0.003163	0.0219775
GO:0048589	developmental growth	21	802	0.026	Biological Process	0.00319018	0.0221355
GO:0018193	peptidyl-amino acid modification	28	1189	0.024	Biological Process	0.00320399	0.0222003
GO:0034110	regulation of homotypic cell-cell adhesion	10	262	0.038	Biological Process	0.00321562	0.02225
GO:0046578	regulation of Ras protein signal transduction	9	220	0.041	Biological Process	0.00323841	0.0223765
GO:0051250	negative regulation of lymphocyte activation	6	106	0.057	Biological Process	0.00327236	0.0225798
GO:0045862	positive regulation of proteolysis	12	352	0.034	Biological Process	0.003283	0.0226218
GO:0030118	clathrin coat	4	47	0.085	Cellular Component	0.00395317	0.0228448
GO:0019897	extrinsic component of plasma membrane	7	145	0.048	Cellular Component	0.00401339	0.0229719
GO:0019886	antigen processing and presentation of exogenous peptide antigen via MHC class II	5	74	0.068	Biological Process	0.00335532	0.0230562
GO:0033143	regulation of intracellular steroid hormone receptor signaling pathway	5	74	0.068	Biological Process	0.00335532	0.0230562
GO:0051147	regulation of muscle cell differentiation	8	181	0.044	Biological Process	0.00339545	0.0232678
GO:0055002	striated muscle cell development	8	181	0.044	Biological Process	0.00339545	0.0232678
GO:0072594	establishment of protein localization to organelle	18	649	0.028	Biological Process	0.00343369	0.0234974
GO:0014911	positive regulation of smooth muscle cell migration	4	46	0.087	Biological Process	0.00348068	0.0237536
GO:1990928	response to amino acid starvation	4	46	0.087	Biological Process	0.00348068	0.0237536
GO:0045216	cell-cell junction organization	9	223	0.04	Biological Process	0.00354108	0.0241327
GO:0043954	cellular component maintenance	5	75	0.067	Biological Process	0.00355591	0.0242007
GO:0051100	negative regulation of binding	7	144	0.049	Biological Process	0.00358487	0.0243286
GO:0001959	regulation of cytokine-mediated signaling pathway	6	108	0.056	Biological Process	0.00358954	0.0243286
GO:0030318	melanocyte differentiation	3	23	0.13	Biological Process	0.00359917	0.0243286
GO:0045663	positive regulation of myoblast differentiation	3	23	0.13	Biological Process	0.00359917	0.0243286
GO:1904646	cellular response to beta-amyloid	3	23	0.13	Biological Process	0.00359917	0.0243286
GO:0009100	glycoprotein metabolic process	13	403	0.032	Biological Process	0.00360449	0.0243315
GO:0032845	negative regulation of homeostatic process	8	183	0.044	Biological Process	0.00362952	0.0244673
GO:0043168	anion binding	65	3386	0.019	Molecular Function	0.00101326	0.0245268
GO:0051425	PTB domain binding	2	4	0.5	Molecular Function	0.0010505	0.0247018
GO:0045861	negative regulation of proteolysis	12	357	0.034	Biological Process	0.00367536	0.0247428
GO:0030854	positive regulation of granulocyte differentiation	2	7	0.286	Biological Process	0.00369888	0.0248004
GO:0045060	negative thymic T cell selection	2	7	0.286	Biological Process	0.00369888	0.0248004
GO:2000301	negative regulation of synaptic vesicle exocytosis	2	7	0.286	Biological Process	0.00369888	0.0248004
GO:0006911	phagocytosis, engulfment	4	47	0.085	Biological Process	0.00376449	0.0251083
GO:1901185	negative regulation of ERBB signaling pathway	4	47	0.085	Biological Process	0.00376449	0.0251083
GO:1902041	regulation of extrinsic apoptotic signaling pathway via death domain receptors	4	47	0.085	Biological Process	0.00376449	0.0251083
GO:0002495	antigen processing and presentation of peptide antigen via MHC class II	5	76	0.066	Biological Process	0.00376498	0.0251083
GO:0034654	nucleobase-containing compound biosynthetic process	79	4433	0.018	Biological Process	0.00377943	0.0251709
GO:0005912	adherens junction	10	271	0.037	Cellular Component	0.00449054	0.0254605
GO:0010632	regulation of epithelial cell migration	8	185	0.043	Biological Process	0.00387591	0.0257789
GO:0005925	focal adhesion	7	149	0.047	Cellular Component	0.00465583	0.0259377
GO:0005769	early endosome	11	317	0.035	Cellular Component	0.00466101	0.0259377
GO:0009101	glycoprotein biosynthetic process	12	360	0.033	Biological Process	0.00392838	0.026093
GO:0051091	positive regulation of sequence-specific DNA binding transcription factor activity	9	227	0.04	Biological Process	0.00397875	0.0263924
GO:0032956	regulation of actin cytoskeleton organization	11	315	0.035	Biological Process	0.00401601	0.0265687
GO:0036293	response to decreased oxygen levels	11	315	0.035	Biological Process	0.00401601	0.0265687
GO:0035850	epithelial cell differentiation involved in kidney development	4	48	0.083	Biological Process	0.00406358	0.0268477
GO:0050690	regulation of defense response to virus by virus	3	24	0.125	Biological Process	0.00407244	0.0268705
GO:0031349	positive regulation of defense response	11	316	0.035	Biological Process	0.00411226	0.0270974
GO:0046683	response to organophosphorus	7	148	0.047	Biological Process	0.00416691	0.0274211
GO:0048661	positive regulation of smooth muscle cell proliferation	5	78	0.064	Biological Process	0.00420929	0.0276634
GO:0043281	regulation of cysteine-type endopeptidase activity involved in apoptotic process	8	188	0.043	Biological Process	0.00426949	0.0279483
GO:0048489	synaptic vesicle transport	8	188	0.043	Biological Process	0.00426949	0.0279483
GO:0097480	establishment of synaptic vesicle localization	8	188	0.043	Biological Process	0.00426949	0.0279483
GO:0017156	calcium ion regulated exocytosis	7	149	0.047	Biological Process	0.004323	0.0282614
GO:0045665	negative regulation of neuron differentiation	9	230	0.039	Biological Process	0.00433395	0.0282958
GO:0014070	response to organic cyclic compound	25	1045	0.024	Biological Process	0.00434843	0.0283531
GO:0051893	regulation of focal adhesion assembly	4	49	0.082	Biological Process	0.00437834	0.0284735
GO:0090109	regulation of cell-substrate junction assembly	4	49	0.082	Biological Process	0.00437834	0.0284735
GO:0099568	cytoplasmic region	15	513	0.029	Cellular Component	0.00516938	0.0285027
GO:0060538	skeletal muscle organ development	8	189	0.042	Biological Process	0.00440731	0.0286129
GO:0080135	regulation of cellular response to stress	20	771	0.026	Biological Process	0.00441128	0.0286129
GO:0048749	compound eye development	6	113	0.053	Biological Process	0.00448208	0.0290343
GO:0070423	nucleotide-binding oligomerization domain containing signaling pathway	3	25	0.12	Biological Process	0.00458179	0.0296186
GO:0046777	protein autophosphorylation	9	232	0.039	Biological Process	0.00458419	0.0296186
GO:0007267	cell-cell signaling	31	1396	0.022	Biological Process	0.0046455	0.0299169
GO:0007179	transforming growth factor beta receptor signaling pathway	7	151	0.046	Biological Process	0.0046484	0.0299169
GO:0030595	leukocyte chemotaxis	7	151	0.046	Biological Process	0.0046484	0.0299169
GO:0007409	axonogenesis	16	565	0.028	Biological Process	0.00467535	0.0300335
GO:0043123	positive regulation of I-kappaB kinase/NF-kappaB signaling	6	114	0.053	Biological Process	0.00467858	0.0300335
GO:1902106	negative regulation of leukocyte differentiation	5	80	0.062	Biological Process	0.00468981	0.0300634
GO:0008045	motor neuron axon guidance	4	50	0.08	Biological Process	0.00470912	0.0300634
GO:0030888	regulation of B cell proliferation	4	50	0.08	Biological Process	0.00470912	0.0300634
GO:0045652	regulation of megakaryocyte differentiation	4	50	0.08	Biological Process	0.00470912	0.0300634
GO:0033157	regulation of intracellular protein transport	9	233	0.039	Biological Process	0.00471345	0.0300634
GO:0008289	lipid binding	20	706	0.028	Molecular Function	0.00131793	0.0301294
GO:1901363	heterocyclic compound binding	104	6111	0.017	Molecular Function	0.00139825	0.0302994
GO:0030676	Rac guanyl-nucleotide exchange factor activity	3	17	0.176	Molecular Function	0.001399	0.0302994
GO:0051704	multi-organism process	55	2883	0.019	Biological Process	0.00476941	0.0303813
GO:0030425	dendrite	17	619	0.027	Cellular Component	0.00556615	0.0304114
GO:0070201	regulation of establishment of protein localization	17	618	0.028	Biological Process	0.00479113	0.0304807
GO:0071456	cellular response to hypoxia	7	152	0.046	Biological Process	0.00481787	0.0306116
GO:0002218	activation of innate immune response	8	192	0.042	Biological Process	0.00484136	0.0307026
GO:0007465	R7 cell fate commitment	2	8	0.25	Biological Process	0.00488773	0.0307026
GO:0032065	cortical protein anchoring	2	8	0.25	Biological Process	0.00488773	0.0307026
GO:0043383	negative T cell selection	2	8	0.25	Biological Process	0.00488773	0.0307026
GO:0045779	negative regulation of bone resorption	2	8	0.25	Biological Process	0.00488773	0.0307026
GO:0046534	positive regulation of photoreceptor cell differentiation	2	8	0.25	Biological Process	0.00488773	0.0307026
GO:0060312	regulation of blood vessel remodeling	2	8	0.25	Biological Process	0.00488773	0.0307026
GO:1990535	neuron projection maintenance	2	8	0.25	Biological Process	0.00488773	0.0307026
GO:2000109	regulation of macrophage apoptotic process	2	8	0.25	Biological Process	0.00488773	0.0307026
GO:0034333	adherens junction assembly	5	81	0.062	Biological Process	0.00494414	0.0309397
GO:0045639	positive regulation of myeloid cell differentiation	5	81	0.062	Biological Process	0.00494414	0.0309397
GO:2001237	negative regulation of extrinsic apoptotic signaling pathway	5	81	0.062	Biological Process	0.00494414	0.0309397
GO:1903320	regulation of protein modification by small protein conjugation or removal	12	371	0.032	Biological Process	0.0049787	0.0311169
GO:0003008	system process	40	1945	0.021	Biological Process	0.00501192	0.0312852
GO:0050766	positive regulation of phagocytosis	4	51	0.078	Biological Process	0.00505631	0.0315227
GO:0003158	endothelium development	6	116	0.052	Biological Process	0.00509053	0.0315739
GO:0030260	entry into host cell	6	116	0.052	Biological Process	0.00509053	0.0315739
GO:0051806	entry into cell of other organism involved in symbiotic interaction	6	116	0.052	Biological Process	0.00509053	0.0315739
GO:0060759	regulation of response to cytokine stimulus	6	116	0.052	Biological Process	0.00509053	0.0315739
GO:0001782	B cell homeostasis	3	26	0.115	Biological Process	0.00512798	0.0315739
GO:0035872	nucleotide-binding domain, leucine rich repeat containing receptor signaling pathway	3	26	0.115	Biological Process	0.00512798	0.0315739
GO:0036120	cellular response to platelet-derived growth factor stimulus	3	26	0.115	Biological Process	0.00512798	0.0315739
GO:0061099	negative regulation of protein tyrosine kinase activity	3	26	0.115	Biological Process	0.00512798	0.0315739
GO:0070229	negative regulation of lymphocyte apoptotic process	3	26	0.115	Biological Process	0.00512798	0.0315739
GO:0072576	liver morphogenesis	3	26	0.115	Biological Process	0.00512798	0.0315739
GO:0052548	regulation of endopeptidase activity	11	326	0.034	Biological Process	0.00517967	0.0318527
GO:0045621	positive regulation of lymphocyte differentiation	5	82	0.061	Biological Process	0.0052081	0.0319486
GO:0048066	developmental pigmentation	5	82	0.061	Biological Process	0.0052081	0.0319486
GO:0044409	entry into host	6	117	0.051	Biological Process	0.0053062	0.0324703
GO:0051828	entry into other organism involved in symbiotic interaction	6	117	0.051	Biological Process	0.0053062	0.0324703
GO:0006357	regulation of transcription from RNA polymerase II promoter	46	2325	0.02	Biological Process	0.00532349	0.0325361
GO:0060322	head development	21	839	0.025	Biological Process	0.00533199	0.032548
GO:0010977	negative regulation of neuron projection development	7	155	0.045	Biological Process	0.00535428	0.0326441
GO:1901342	regulation of vasculature development	10	282	0.035	Biological Process	0.00537956	0.032758
GO:0060038	cardiac muscle cell proliferation	4	52	0.077	Biological Process	0.00542024	0.0329654
GO:0097479	synaptic vesicle localization	8	196	0.041	Biological Process	0.00547025	0.0332289
GO:0014812	muscle cell migration	5	83	0.06	Biological Process	0.00548189	0.033259
GO:0005924	cell-substrate adherens junction	7	157	0.045	Cellular Component	0.00617003	0.0334071
GO:0090087	regulation of peptide transport	16	575	0.028	Biological Process	0.00551436	0.0334153
GO:0005773	vacuole	18	680	0.026	Cellular Component	0.00636261	0.0334309
GO:0016028	rhabdomere	2	9	0.222	Cellular Component	0.00639694	0.0334309
GO:0036056	filtration diaphragm	2	9	0.222	Cellular Component	0.00639694	0.0334309
GO:0036057	slit diaphragm	2	9	0.222	Cellular Component	0.00639694	0.0334309
GO:0036119	response to platelet-derived growth factor	3	27	0.111	Biological Process	0.00571174	0.0345272
GO:1904645	response to beta-amyloid	3	27	0.111	Biological Process	0.00571174	0.0345272
GO:0045445	myoblast differentiation	5	84	0.06	Biological Process	0.00576569	0.0347688
GO:0070167	regulation of biomineral tissue development	5	84	0.06	Biological Process	0.00576569	0.0347688
GO:1903391	regulation of adherens junction organization	4	53	0.075	Biological Process	0.00580128	0.0348922
GO:2000272	negative regulation of receptor activity	4	53	0.075	Biological Process	0.00580128	0.0348922
GO:0031032	actomyosin structure organization	8	198	0.04	Biological Process	0.00580718	0.0348922
GO:0003012	muscle system process	12	379	0.032	Biological Process	0.00587496	0.0352143
GO:0016050	vesicle organization	12	379	0.032	Biological Process	0.00587496	0.0352143
GO:0007420	brain development	20	792	0.025	Biological Process	0.00590552	0.035355
GO:0048646	anatomical structure formation involved in morphogenesis	30	1361	0.022	Biological Process	0.00593307	0.0354437
GO:0071702	organic substance transport	58	3108	0.019	Biological Process	0.00593459	0.0354437
GO:0009743	response to carbohydrate	9	242	0.037	Biological Process	0.00600874	0.0358435
GO:0051961	negative regulation of nervous system development	11	333	0.033	Biological Process	0.00604936	0.0360426
GO:0042058	regulation of epidermal growth factor receptor signaling pathway	5	85	0.059	Biological Process	0.00605969	0.0360609
GO:0046434	organophosphate catabolic process	8	200	0.04	Biological Process	0.0061597	0.0365386
GO:0055001	muscle cell development	8	200	0.04	Biological Process	0.0061597	0.0365386
GO:0034198	cellular response to amino acid starvation	4	54	0.074	Biological Process	0.00619976	0.0365386
GO:0045453	bone resorption	4	54	0.074	Biological Process	0.00619976	0.0365386
GO:0002315	marginal zone B cell differentiation	2	9	0.222	Biological Process	0.00622809	0.0365386
GO:0002903	negative regulation of B cell apoptotic process	2	9	0.222	Biological Process	0.00622809	0.0365386
GO:0003139	secondary heart field specification	2	9	0.222	Biological Process	0.00622809	0.0365386
GO:0032966	negative regulation of collagen biosynthetic process	2	9	0.222	Biological Process	0.00622809	0.0365386
GO:0045059	positive thymic T cell selection	2	9	0.222	Biological Process	0.00622809	0.0365386
GO:0045676	regulation of R7 cell differentiation	2	9	0.222	Biological Process	0.00622809	0.0365386
GO:1901098	positive regulation of autophagosome maturation	2	9	0.222	Biological Process	0.00622809	0.0365386
GO:1902255	positive regulation of intrinsic apoptotic signaling pathway by p53 class mediator	2	9	0.222	Biological Process	0.00622809	0.0365386
GO:0032587	ruffle membrane	5	87	0.057	Cellular Component	0.00706794	0.0366193
GO:0023023	MHC protein complex binding	2	5	0.4	Molecular Function	0.00173539	0.0366211
GO:0040008	regulation of growth	20	797	0.025	Biological Process	0.00631678	0.0369838
GO:0001773	myeloid dendritic cell activation	3	28	0.107	Biological Process	0.00633371	0.0369838
GO:0030224	monocyte differentiation	3	28	0.107	Biological Process	0.00633371	0.0369838
GO:0050435	beta-amyloid metabolic process	3	28	0.107	Biological Process	0.00633371	0.0369838
GO:0001818	negative regulation of cytokine production	8	201	0.04	Biological Process	0.00634194	0.0369885
GO:0001745	compound eye morphogenesis	5	86	0.058	Biological Process	0.00636408	0.0370308
GO:2000117	negative regulation of cysteine-type endopeptidase activity	5	86	0.058	Biological Process	0.00636408	0.0370308
GO:0002102	podosome	3	29	0.103	Cellular Component	0.00726414	0.0373141
GO:1901566	organonitrogen compound biosynthetic process	50	2603	0.019	Biological Process	0.00642544	0.0373441
GO:0035023	regulation of Rho protein signal transduction	6	122	0.049	Biological Process	0.00648621	0.0376533
GO:0050863	regulation of T cell activation	9	245	0.037	Biological Process	0.00649652	0.0376692
GO:0008360	regulation of cell shape	7	161	0.043	Biological Process	0.00656013	0.0379938
GO:0002064	epithelial cell development	11	337	0.033	Biological Process	0.00659563	0.0381549
GO:0043009	chordate embryonic development	18	692	0.026	Biological Process	0.00660506	0.0381651
GO:0048514	blood vessel morphogenesis	15	535	0.028	Biological Process	0.00665237	0.0383717
GO:0009792	embryo development ending in birth or egg hatching	21	856	0.025	Biological Process	0.00665623	0.0383717
GO:1901532	regulation of hematopoietic progenitor cell differentiation	5	87	0.057	Biological Process	0.00667905	0.0384587
GO:1903707	negative regulation of hemopoiesis	6	123	0.049	Biological Process	0.00674335	0.038784
GO:0042063	gliogenesis	10	292	0.034	Biological Process	0.00682174	0.0391896
GO:0061418	regulation of transcription from RNA polymerase II promoter in response to hypoxia	3	29	0.103	Biological Process	0.00699452	0.0400561
GO:0007613	memory	7	163	0.043	Biological Process	0.00700379	0.0400561
GO:0036294	cellular response to decreased oxygen levels	7	163	0.043	Biological Process	0.00700379	0.0400561
GO:0001756	somitogenesis	5	88	0.057	Biological Process	0.00700479	0.0400561
GO:0030512	negative regulation of transforming growth factor beta receptor signaling pathway	4	56	0.071	Biological Process	0.00705039	0.0402244
GO:0045670	regulation of osteoclast differentiation	4	56	0.071	Biological Process	0.00705039	0.0402244
GO:0000131	incipient cellular bud site	2	10	0.2	Cellular Component	0.00792383	0.0403578
GO:0051048	negative regulation of secretion	8	205	0.039	Biological Process	0.00711214	0.0405303
GO:0007009	plasma membrane organization	11	341	0.032	Biological Process	0.00717989	0.0408695
GO:0033267	axon part	13	439	0.03	Cellular Component	0.00811423	0.0409802
GO:0052126	movement in host environment	6	125	0.048	Biological Process	0.00727971	0.0413431
GO:0052192	movement in environment of other organism involved in symbiotic interaction	6	125	0.048	Biological Process	0.00727971	0.0413431
GO:0022618	ribonucleoprotein complex assembly	9	250	0.036	Biological Process	0.00737653	0.0418452
GO:0097159	organic cyclic compound binding	104	6173	0.017	Molecular Function	0.00204038	0.0419807
GO:0050773	regulation of dendrite development	7	165	0.042	Biological Process	0.00746935	0.0423235
GO:0070482	response to oxygen levels	11	343	0.032	Biological Process	0.00748681	0.0423705
GO:0048488	synaptic vesicle endocytosis	4	57	0.07	Biological Process	0.00750319	0.0423705
GO:0051155	positive regulation of striated muscle cell differentiation	4	57	0.07	Biological Process	0.00750319	0.0423705
GO:0071822	protein complex subunit organization	43	2182	0.02	Biological Process	0.00762263	0.0428886
GO:0002478	antigen processing and presentation of exogenous peptide antigen	5	90	0.056	Biological Process	0.00768927	0.0428886
GO:0006939	smooth muscle contraction	5	90	0.056	Biological Process	0.00768927	0.0428886
GO:0007044	cell-substrate junction assembly	5	90	0.056	Biological Process	0.00768927	0.0428886
GO:0006110	regulation of glycolytic process	3	30	0.1	Biological Process	0.00769473	0.0428886
GO:0030811	regulation of nucleotide catabolic process	3	30	0.1	Biological Process	0.00769473	0.0428886
GO:0043552	positive regulation of phosphatidylinositol 3-kinase activity	3	30	0.1	Biological Process	0.00769473	0.0428886
GO:1902253	regulation of intrinsic apoptotic signaling pathway by p53 class mediator	3	30	0.1	Biological Process	0.00769473	0.0428886
GO:0007256	activation of JNKK activity	2	10	0.2	Biological Process	0.00771564	0.0428886
GO:0042386	hemocyte differentiation	2	10	0.2	Biological Process	0.00771564	0.0428886
GO:0042976	activation of Janus kinase activity	2	10	0.2	Biological Process	0.00771564	0.0428886
GO:0046851	negative regulation of bone remodeling	2	10	0.2	Biological Process	0.00771564	0.0428886
GO:0071888	macrophage apoptotic process	2	10	0.2	Biological Process	0.00771564	0.0428886
GO:0072102	glomerulus morphogenesis	2	10	0.2	Biological Process	0.00771564	0.0428886
GO:1902936	phosphatidylinositol bisphosphate binding	6	99	0.061	Molecular Function	0.00213773	0.042911
GO:0010770	positive regulation of cell morphogenesis involved in differentiation	8	208	0.038	Biological Process	0.00773466	0.0429464
GO:0051235	maintenance of location	11	345	0.032	Biological Process	0.00780388	0.0432824
GO:0050768	negative regulation of neurogenesis	10	298	0.034	Biological Process	0.00782108	0.0433295
GO:1902803	regulation of synaptic vesicle transport	4	58	0.069	Biological Process	0.00797474	0.0441316
GO:0017015	regulation of transforming growth factor beta receptor signaling pathway	5	91	0.055	Biological Process	0.00804838	0.0444896
GO:0048027	mRNA 5'-UTR binding	3	20	0.15	Molecular Function	0.00227704	0.0446192
GO:0008081	phosphoric diester hydrolase activity	6	101	0.059	Molecular Function	0.00236517	0.0452682
GO:0045471	response to ethanol	7	168	0.042	Biological Process	0.00821011	0.0453333
GO:0006461	protein complex assembly	35	1697	0.021	Biological Process	0.00832984	0.0458925
GO:0070271	protein complex biogenesis	35	1697	0.021	Biological Process	0.00832984	0.0458925
GO:0044440	endosomal part	13	446	0.029	Cellular Component	0.00919131	0.0460331
GO:0042987	amyloid precursor protein catabolic process	3	31	0.097	Biological Process	0.00843486	0.0462477
GO:0051491	positive regulation of filopodium assembly	3	31	0.097	Biological Process	0.00843486	0.0462477
GO:0097300	programmed necrotic cell death	3	31	0.097	Biological Process	0.00843486	0.0462477
GO:0009166	nucleotide catabolic process	6	129	0.047	Biological Process	0.0084439	0.0462477
GO:0051058	negative regulation of small GTPase mediated signal transduction	4	59	0.068	Biological Process	0.00846533	0.0462477
GO:0055021	regulation of cardiac muscle tissue growth	4	59	0.068	Biological Process	0.00846533	0.0462477
GO:0014074	response to purine-containing compound	7	169	0.041	Biological Process	0.00846867	0.0462477
GO:0043542	endothelial cell migration	7	169	0.041	Biological Process	0.00846867	0.0462477
GO:0032940	secretion by cell	32	1517	0.021	Biological Process	0.00848304	0.0462754
GO:0044764	multi-organism cellular process	21	876	0.024	Biological Process	0.00854872	0.0465825
GO:0090066	regulation of anatomical structure size	15	551	0.027	Biological Process	0.00860578	0.0468422
GO:0042101	T cell receptor complex	2	11	0.182	Cellular Component	0.00959717	0.0468935
GO:0071556	integral component of lumenal side of endoplasmic reticulum membrane	2	11	0.182	Cellular Component	0.00959717	0.0468935
GO:0098553	lumenal side of endoplasmic reticulum membrane	2	11	0.182	Cellular Component	0.00959717	0.0468935
GO:0035690	cellular response to drug	11	350	0.031	Biological Process	0.00864243	0.0469903
GO:0031400	negative regulation of protein modification process	18	712	0.025	Biological Process	0.00873648	0.0474498
GO:0043534	blood vessel endothelial cell migration	5	93	0.054	Biological Process	0.00880122	0.0477493
GO:0004112	cyclic-nucleotide phosphodiesterase activity	4	43	0.093	Molecular Function	0.00255832	0.0478522
GO:0001525	angiogenesis	13	450	0.029	Biological Process	0.008852	0.0479724
GO:0005798	Golgi-associated vesicle	6	132	0.045	Cellular Component	0.0100152	0.0485413
GO:0006109	regulation of carbohydrate metabolic process	7	171	0.041	Biological Process	0.00900368	0.0487414
GO:0009636	response to toxic substance	16	608	0.026	Biological Process	0.00918968	0.0496706
GO:0043500	muscle adaptation	5	94	0.053	Biological Process	0.00919531	0.0496706
GO:0002686	negative regulation of leukocyte migration	3	32	0.094	Biological Process	0.00921539	0.0496713
GO:0090218	positive regulation of lipid kinase activity	3	32	0.094	Biological Process	0.00921539	0.0496713
GO:0060348	bone development	7	172	0.041	Biological Process	0.0092803	0.0498362
GO:0009895	negative regulation of catabolic process	10	306	0.033	Biological Process	0.00932509	0.0498362
GO:0006054	N-acetylneuraminate metabolic process	2	11	0.182	Biological Process	0.00934617	0.0498362
GO:0010649	regulation of cell communication by electrical coupling	2	11	0.182	Biological Process	0.00934617	0.0498362
GO:0014877	response to muscle inactivity involved in regulation of muscle adaptation	2	11	0.182	Biological Process	0.00934617	0.0498362
GO:0014894	response to denervation involved in regulation of muscle adaptation	2	11	0.182	Biological Process	0.00934617	0.0498362
GO:0030223	neutrophil differentiation	2	11	0.182	Biological Process	0.00934617	0.0498362
GO:0048143	astrocyte activation	2	11	0.182	Biological Process	0.00934617	0.0498362
GO:0055119	relaxation of cardiac muscle	2	11	0.182	Biological Process	0.00934617	0.0498362
GO:1902004	positive regulation of beta-amyloid formation	2	11	0.182	Biological Process	0.00934617	0.0498362
GO:0030136	clathrin-coated vesicle	6	133	0.045	Cellular Component	0.010371	0.0498637
GO:0010660	regulation of muscle cell apoptotic process	4	61	0.066	Biological Process	0.00950485	0.0505739
GO:0030032	lamellipodium assembly	4	61	0.066	Biological Process	0.00950485	0.0505739
GO:0010976	positive regulation of neuron projection development	10	307	0.033	Biological Process	0.00952765	0.0506411
GO:0030217	T cell differentiation	8	216	0.037	Biological Process	0.00959528	0.0509461
GO:0090288	negative regulation of cellular response to growth factor stimulus	6	133	0.045	Biological Process	0.00973611	0.0516387
GO:0051129	negative regulation of cellular component organization	19	776	0.024	Biological Process	0.00985536	0.0522156
GO:0052547	regulation of peptidase activity	11	357	0.031	Biological Process	0.00993195	0.0525654
GO:0032403	protein complex binding	23	919	0.025	Molecular Function	0.00290604	0.0526751
GO:0046332	SMAD binding	5	73	0.068	Molecular Function	0.00294417	0.0526751
GO:0019884	antigen processing and presentation of exogenous antigen	5	96	0.052	Biological Process	0.0100197	0.0528198
GO:0033144	negative regulation of intracellular steroid hormone receptor signaling pathway	3	33	0.091	Biological Process	0.0100368	0.0528198
GO:0090162	establishment of epithelial cell polarity	3	33	0.091	Biological Process	0.0100368	0.0528198
GO:0032835	glomerulus development	4	62	0.065	Biological Process	0.0100543	0.0528198
GO:0043647	inositol phosphate metabolic process	4	62	0.065	Biological Process	0.0100543	0.0528198
GO:0048260	positive regulation of receptor-mediated endocytosis	4	62	0.065	Biological Process	0.0100543	0.0528198
GO:0061005	cell differentiation involved in kidney development	4	62	0.065	Biological Process	0.0100543	0.0528198
GO:0006937	regulation of muscle contraction	6	134	0.045	Biological Process	0.01008	0.0528987
GO:0030336	negative regulation of cell migration	8	218	0.037	Biological Process	0.0101085	0.0529366
GO:0051495	positive regulation of cytoskeleton organization	8	218	0.037	Biological Process	0.0101085	0.0529366
GO:0071356	cellular response to tumor necrosis factor	7	175	0.04	Biological Process	0.0101475	0.0530851
GO:0000978	RNA polymerase II core promoter proximal region sequence-specific DNA binding	14	450	0.031	Molecular Function	0.00303796	0.0531967
GO:0060627	regulation of vesicle-mediated transport	14	510	0.027	Biological Process	0.0102499	0.0535642
GO:0042542	response to hydrogen peroxide	6	135	0.044	Biological Process	0.0104324	0.0543829
GO:0071453	cellular response to oxygen levels	7	176	0.04	Biological Process	0.0104493	0.0543829
GO:0046849	bone remodeling	5	97	0.052	Biological Process	0.0104503	0.0543829
GO:0051209	release of sequestered calcium ion into cytosol	5	97	0.052	Biological Process	0.0104503	0.0543829
GO:0035253	ciliary rootlet	2	12	0.167	Cellular Component	0.0114127	0.0544366
GO:0006914	autophagy	13	460	0.028	Biological Process	0.0105079	0.0546257
GO:0051090	regulation of sequence-specific DNA binding transcription factor activity	11	360	0.031	Biological Process	0.010528	0.054673
GO:0090175	regulation of establishment of planar polarity	4	63	0.063	Biological Process	0.010624	0.0551143
GO:0044265	cellular macromolecule catabolic process	27	1243	0.022	Biological Process	0.0107372	0.0556436
GO:0051017	actin filament bundle assembly	6	136	0.044	Biological Process	0.0107936	0.0558191
GO:1901292	nucleoside phosphate catabolic process	6	136	0.044	Biological Process	0.0107936	0.0558191
GO:1901575	organic substance catabolic process	46	2419	0.019	Biological Process	0.0108204	0.0558997
GO:0022404	molting cycle process	5	98	0.051	Biological Process	0.0108934	0.0562185
GO:0001921	positive regulation of receptor recycling	2	12	0.167	Biological Process	0.0111156	0.0567761
GO:0002693	positive regulation of cellular extravasation	2	12	0.167	Biological Process	0.0111156	0.0567761
GO:0014870	response to muscle inactivity	2	12	0.167	Biological Process	0.0111156	0.0567761
GO:0032486	Rap protein signal transduction	2	12	0.167	Biological Process	0.0111156	0.0567761
GO:0051988	regulation of attachment of spindle microtubules to kinetochore	2	12	0.167	Biological Process	0.0111156	0.0567761
GO:0060766	negative regulation of androgen receptor signaling pathway	2	12	0.167	Biological Process	0.0111156	0.0567761
GO:0071362	cellular response to ether	2	12	0.167	Biological Process	0.0111156	0.0567761
GO:0072567	chemokine (C-X-C motif) ligand 2 production	2	12	0.167	Biological Process	0.0111156	0.0567761
GO:1901096	regulation of autophagosome maturation	2	12	0.167	Biological Process	0.0111156	0.0567761
GO:1902804	negative regulation of synaptic vesicle transport	2	12	0.167	Biological Process	0.0111156	0.0567761
GO:0031214	biomineral tissue development	6	137	0.044	Biological Process	0.0111635	0.0569623
GO:0032535	regulation of cellular component size	12	413	0.029	Biological Process	0.011203	0.0570456
GO:0008625	extrinsic apoptotic signaling pathway via death domain receptors	4	64	0.062	Biological Process	0.0112142	0.0570456
GO:0035019	somatic stem cell population maintenance	4	64	0.062	Biological Process	0.0112142	0.0570456
GO:0051051	negative regulation of transport	13	464	0.028	Biological Process	0.0112342	0.0570892
GO:0010008	endosome membrane	12	412	0.029	Cellular Component	0.0121639	0.0575629
GO:0003779	actin binding	13	407	0.032	Molecular Function	0.00339386	0.0581307
GO:0030165	PDZ domain binding	6	109	0.055	Molecular Function	0.003461	0.0581307
GO:0061572	actin filament bundle organization	6	138	0.043	Biological Process	0.0115422	0.0585945
GO:0040013	negative regulation of locomotion	9	269	0.033	Biological Process	0.0115736	0.0586341
GO:0090287	regulation of cellular response to growth factor stimulus	9	269	0.033	Biological Process	0.0115736	0.0586341
GO:0016032	viral process	18	734	0.025	Biological Process	0.0116881	0.059154
GO:0006959	humoral immune response	7	180	0.039	Biological Process	0.0117221	0.0592657
GO:0010656	negative regulation of muscle cell apoptotic process	3	35	0.086	Biological Process	0.0118035	0.0593638
GO:0030890	positive regulation of B cell proliferation	3	35	0.086	Biological Process	0.0118035	0.0593638
GO:0061028	establishment of endothelial barrier	3	35	0.086	Biological Process	0.0118035	0.0593638
GO:0030900	forebrain development	12	416	0.029	Biological Process	0.0118102	0.0593638
GO:0051283	negative regulation of sequestering of calcium ion	5	100	0.05	Biological Process	0.0118178	0.0593638
GO:0032602	chemokine production	4	65	0.062	Biological Process	0.011825	0.0593638
GO:0051279	regulation of release of sequestered calcium ion into cytosol	4	65	0.062	Biological Process	0.011825	0.0593638
GO:0030518	intracellular steroid hormone receptor signaling pathway	6	139	0.043	Biological Process	0.01193	0.0598303
GO:1903649	regulation of cytoplasmic transport	10	318	0.031	Biological Process	0.0119846	0.0600436
GO:0042176	regulation of protein catabolic process	12	417	0.029	Biological Process	0.0120182	0.0601513
GO:0071826	ribonucleoprotein complex subunit organization	9	271	0.033	Biological Process	0.0121019	0.0605096
GO:0035579	specific granule membrane	4	66	0.061	Cellular Component	0.0130456	0.0612534
GO:0048002	antigen processing and presentation of peptide antigen	5	101	0.05	Biological Process	0.0122994	0.0613736
GO:0051282	regulation of sequestering of calcium ion	5	101	0.05	Biological Process	0.0122994	0.0613736
GO:0002690	positive regulation of leukocyte chemotaxis	4	66	0.061	Biological Process	0.0124569	0.0614096
GO:0010657	muscle cell apoptotic process	4	66	0.061	Biological Process	0.0124569	0.0614096
GO:0030521	androgen receptor signaling pathway	4	66	0.061	Biological Process	0.0124569	0.0614096
GO:0051568	histone H3-K4 methylation	4	66	0.061	Biological Process	0.0124569	0.0614096
GO:0060420	regulation of heart growth	4	66	0.061	Biological Process	0.0124569	0.0614096
GO:1903522	regulation of blood circulation	8	227	0.035	Biological Process	0.0126736	0.0614096
GO:2000146	negative regulation of cell motility	8	227	0.035	Biological Process	0.0126736	0.0614096
GO:0010721	negative regulation of cell development	11	370	0.03	Biological Process	0.0127151	0.0614096
GO:0016601	Rac protein signal transduction	3	36	0.083	Biological Process	0.0127496	0.0614096
GO:0045058	T cell selection	3	36	0.083	Biological Process	0.0127496	0.0614096
GO:2000369	regulation of clathrin-mediated endocytosis	3	36	0.083	Biological Process	0.0127496	0.0614096
GO:0048259	regulation of receptor-mediated endocytosis	5	102	0.049	Biological Process	0.0127941	0.0614096
GO:0051208	sequestering of calcium ion	5	102	0.049	Biological Process	0.0127941	0.0614096
GO:0090101	negative regulation of transmembrane receptor protein serine/threonine kinase signaling pathway	5	102	0.049	Biological Process	0.0127941	0.0614096
GO:0016236	macroautophagy	9	274	0.033	Biological Process	0.0129279	0.0614096
GO:0002902	regulation of B cell apoptotic process	2	13	0.154	Biological Process	0.0130197	0.0614096
GO:0014854	response to inactivity	2	13	0.154	Biological Process	0.0130197	0.0614096
GO:0016080	synaptic vesicle targeting	2	13	0.154	Biological Process	0.0130197	0.0614096
GO:0016198	axon choice point recognition	2	13	0.154	Biological Process	0.0130197	0.0614096
GO:0045579	positive regulation of B cell differentiation	2	13	0.154	Biological Process	0.0130197	0.0614096
GO:1902993	positive regulation of amyloid precursor protein catabolic process	2	13	0.154	Biological Process	0.0130197	0.0614096
GO:1904754	positive regulation of vascular associated smooth muscle cell migration	2	13	0.154	Biological Process	0.0130197	0.0614096
GO:0051352	negative regulation of ligase activity	4	67	0.06	Biological Process	0.0131099	0.0614096
GO:0051444	negative regulation of ubiquitin-protein transferase activity	4	67	0.06	Biological Process	0.0131099	0.0614096
GO:0000302	response to reactive oxygen species	8	229	0.035	Biological Process	0.0133031	0.0614096
GO:0007178	transmembrane receptor protein serine/threonine kinase signaling pathway	10	324	0.031	Biological Process	0.0135122	0.0614096
GO:0006366	transcription from RNA polymerase II promoter	46	2451	0.019	Biological Process	0.0135417	0.0614096
GO:0002221	pattern recognition receptor signaling pathway	6	143	0.042	Biological Process	0.013573	0.0614096
GO:0007259	JAK-STAT cascade	6	143	0.042	Biological Process	0.013573	0.0614096
GO:0000128	flocculation	1	1	1	Biological Process	0.0136027	0.0614096
GO:0002038	positive regulation of L-glutamate transport	1	1	1	Biological Process	0.0136027	0.0614096
GO:0002109	maturation of SSU-rRNA from tricistronic rRNA transcript (SSU-rRNA, LSU-rRNA,5S)	1	1	1	Biological Process	0.0136027	0.0614096
GO:0002505	antigen processing and presentation of polysaccharide antigen via MHC class II	1	1	1	Biological Process	0.0136027	0.0614096
GO:0002506	polysaccharide assembly with MHC class II protein complex	1	1	1	Biological Process	0.0136027	0.0614096
GO:0003138	primary heart field specification	1	1	1	Biological Process	0.0136027	0.0614096
GO:0003172	sinoatrial valve development	1	1	1	Biological Process	0.0136027	0.0614096
GO:0003185	sinoatrial valve morphogenesis	1	1	1	Biological Process	0.0136027	0.0614096
GO:0003363	lamellipodium assembly involved in ameboidal cell migration	1	1	1	Biological Process	0.0136027	0.0614096
GO:0006211	5-methylcytosine catabolic process	1	1	1	Biological Process	0.0136027	0.0614096
GO:0006214	thymidine catabolic process	1	1	1	Biological Process	0.0136027	0.0614096
GO:0007121	bipolar cellular bud site selection	1	1	1	Biological Process	0.0136027	0.0614096
GO:0009646	response to absence of light	1	1	1	Biological Process	0.0136027	0.0614096
GO:0010711	negative regulation of collagen catabolic process	1	1	1	Biological Process	0.0136027	0.0614096
GO:0016340	calcium-dependent cell-matrix adhesion	1	1	1	Biological Process	0.0136027	0.0614096
GO:0019857	5-methylcytosine metabolic process	1	1	1	Biological Process	0.0136027	0.0614096
GO:0021816	extension of a leading process involved in cell motility in cerebral cortex radial glia guided migration	1	1	1	Biological Process	0.0136027	0.0614096
GO:0021870	Cajal-Retzius cell differentiation	1	1	1	Biological Process	0.0136027	0.0614096
GO:0033575	protein glycosylation at cell surface	1	1	1	Biological Process	0.0136027	0.0614096
GO:0033580	protein galactosylation at cell surface	1	1	1	Biological Process	0.0136027	0.0614096
GO:0034516	response to vitamin B6	1	1	1	Biological Process	0.0136027	0.0614096
GO:0035156	fusion cell fate specification	1	1	1	Biological Process	0.0136027	0.0614096
GO:0035157	negative regulation of fusion cell fate specification	1	1	1	Biological Process	0.0136027	0.0614096
GO:0035406	histone-tyrosine phosphorylation	1	1	1	Biological Process	0.0136027	0.0614096
GO:0035409	histone H3-Y41 phosphorylation	1	1	1	Biological Process	0.0136027	0.0614096
GO:0035691	macrophage migration inhibitory factor signaling pathway	1	1	1	Biological Process	0.0136027	0.0614096
GO:0035709	memory T cell activation	1	1	1	Biological Process	0.0136027	0.0614096
GO:0036285	SAGA complex assembly	1	1	1	Biological Process	0.0136027	0.0614096
GO:0036337	Fas signaling pathway	1	1	1	Biological Process	0.0136027	0.0614096
GO:0039664	lysis of host organelle involved in viral entry into host cell	1	1	1	Biological Process	0.0136027	0.0614096
GO:0042068	regulation of pteridine metabolic process	1	1	1	Biological Process	0.0136027	0.0614096
GO:0042679	compound eye cone cell fate specification	1	1	1	Biological Process	0.0136027	0.0614096
GO:0042682	regulation of compound eye cone cell fate specification	1	1	1	Biological Process	0.0136027	0.0614096
GO:0042683	negative regulation of compound eye cone cell fate specification	1	1	1	Biological Process	0.0136027	0.0614096
GO:0043057	backward locomotion	1	1	1	Biological Process	0.0136027	0.0614096
GO:0043058	regulation of backward locomotion	1	1	1	Biological Process	0.0136027	0.0614096
GO:0043990	histone H2A-S1 phosphorylation	1	1	1	Biological Process	0.0136027	0.0614096
GO:0045660	positive regulation of neutrophil differentiation	1	1	1	Biological Process	0.0136027	0.0614096
GO:0046154	rhodopsin metabolic process	1	1	1	Biological Process	0.0136027	0.0614096
GO:0048212	Golgi vesicle uncoating	1	1	1	Biological Process	0.0136027	0.0614096
GO:0052097	interspecies quorum sensing	1	1	1	Biological Process	0.0136027	0.0614096
GO:0052106	quorum sensing involved in interaction with host	1	1	1	Biological Process	0.0136027	0.0614096
GO:0060233	oenocyte delamination	1	1	1	Biological Process	0.0136027	0.0614096
GO:0060256	regulation of flocculation	1	1	1	Biological Process	0.0136027	0.0614096
GO:0060309	elastin catabolic process	1	1	1	Biological Process	0.0136027	0.0614096
GO:0060310	regulation of elastin catabolic process	1	1	1	Biological Process	0.0136027	0.0614096
GO:0060311	negative regulation of elastin catabolic process	1	1	1	Biological Process	0.0136027	0.0614096
GO:0060731	positive regulation of intestinal epithelial structure maintenance	1	1	1	Biological Process	0.0136027	0.0614096
GO:0061412	positive regulation of transcription from RNA polymerase II promoter in response to amino acid starvation	1	1	1	Biological Process	0.0136027	0.0614096
GO:0061485	memory T cell proliferation	1	1	1	Biological Process	0.0136027	0.0614096
GO:0065006	protein-carbohydrate complex assembly	1	1	1	Biological Process	0.0136027	0.0614096
GO:0070177	contractile vacuole discharge	1	1	1	Biological Process	0.0136027	0.0614096
GO:0070715	sodium-dependent organic cation transport	1	1	1	Biological Process	0.0136027	0.0614096
GO:0071485	cellular response to absence of light	1	1	1	Biological Process	0.0136027	0.0614096
GO:0071823	protein-carbohydrate complex subunit organization	1	1	1	Biological Process	0.0136027	0.0614096
GO:0072183	negative regulation of nephron tubule epithelial cell differentiation	1	1	1	Biological Process	0.0136027	0.0614096
GO:0072308	negative regulation of metanephric nephron tubule epithelial cell differentiation	1	1	1	Biological Process	0.0136027	0.0614096
GO:0086024	adrenergic receptor signaling pathway involved in positive regulation of heart rate	1	1	1	Biological Process	0.0136027	0.0614096
GO:1900735	positive regulation of flocculation	1	1	1	Biological Process	0.0136027	0.0614096
GO:1901297	positive regulation of canonical Wnt signaling pathway involved in cardiac muscle cell fate commitment	1	1	1	Biological Process	0.0136027	0.0614096
GO:1902044	regulation of Fas signaling pathway	1	1	1	Biological Process	0.0136027	0.0614096
GO:1902748	positive regulation of lens fiber cell differentiation	1	1	1	Biological Process	0.0136027	0.0614096
GO:1902962	regulation of metalloendopeptidase activity involved in amyloid precursor protein catabolic process	1	1	1	Biological Process	0.0136027	0.0614096
GO:1902963	negative regulation of metalloendopeptidase activity involved in amyloid precursor protein catabolic process	1	1	1	Biological Process	0.0136027	0.0614096
GO:1903904	negative regulation of establishment of T cell polarity	1	1	1	Biological Process	0.0136027	0.0614096
GO:1904695	positive regulation of vascular smooth muscle contraction	1	1	1	Biological Process	0.0136027	0.0614096
GO:1904797	negative regulation of core promoter binding	1	1	1	Biological Process	0.0136027	0.0614096
GO:1904980	positive regulation of endosome organization	1	1	1	Biological Process	0.0136027	0.0614096
GO:1990603	dark adaptation	1	1	1	Biological Process	0.0136027	0.0614096
GO:1990771	clathrin-mediated extracellular exosome endocytosis	1	1	1	Biological Process	0.0136027	0.0614096
GO:2000537	regulation of B cell chemotaxis	1	1	1	Biological Process	0.0136027	0.0614096
GO:2000538	positive regulation of B cell chemotaxis	1	1	1	Biological Process	0.0136027	0.0614096
GO:2000567	regulation of memory T cell activation	1	1	1	Biological Process	0.0136027	0.0614096
GO:2000568	positive regulation of memory T cell activation	1	1	1	Biological Process	0.0136027	0.0614096
GO:2000626	negative regulation of miRNA catabolic process	1	1	1	Biological Process	0.0136027	0.0614096
GO:2000814	positive regulation of barbed-end actin filament capping	1	1	1	Biological Process	0.0136027	0.0614096
GO:0030501	positive regulation of bone mineralization	3	37	0.081	Biological Process	0.0137378	0.0618513
GO:0071622	regulation of granulocyte chemotaxis	3	37	0.081	Biological Process	0.0137378	0.0618513
GO:2000725	regulation of cardiac muscle cell differentiation	3	37	0.081	Biological Process	0.0137378	0.0618513
GO:0048592	eye morphogenesis	9	277	0.032	Biological Process	0.0137952	0.0620533
GO:1903531	negative regulation of secretion by cell	7	186	0.038	Biological Process	0.0138364	0.0621827
GO:0005770	late endosome	8	227	0.035	Cellular Component	0.0136687	0.0623227
GO:0031380	nuclear RNA-directed RNA polymerase complex	1	1	1	Cellular Component	0.0137919	0.0623227
GO:0035693	NOS2-CD74 complex	1	1	1	Cellular Component	0.0137919	0.0623227
GO:0035840	old growing cell tip	1	1	1	Cellular Component	0.0137919	0.0623227
GO:0043253	chloroplast ribosome	1	1	1	Cellular Component	0.0137919	0.0623227
GO:0009056	catabolic process	51	2779	0.018	Biological Process	0.0138989	0.062407
GO:0098588	bounding membrane of organelle	47	2485	0.019	Cellular Component	0.0139162	0.0624154
GO:0009790	embryo development	29	1392	0.021	Biological Process	0.0141428	0.0634447
GO:0010951	negative regulation of endopeptidase activity	7	187	0.037	Biological Process	0.0142137	0.0636483
GO:0030278	regulation of ossification	7	187	0.037	Biological Process	0.0142137	0.0636483
GO:0001968	fibronectin binding	3	24	0.125	Molecular Function	0.00388679	0.0639766
GO:0002697	regulation of immune effector process	10	327	0.031	Biological Process	0.0143288	0.0641057
GO:0097696	STAT cascade	6	145	0.041	Biological Process	0.0144512	0.0645952
GO:0009749	response to glucose	7	188	0.037	Biological Process	0.0145983	0.0651944
GO:0033365	protein localization to organelle	22	980	0.022	Biological Process	0.0146193	0.0652297
GO:0030141	secretory granule	15	579	0.026	Cellular Component	0.0146755	0.0653332
GO:0019438	aromatic compound biosynthetic process	80	4738	0.017	Biological Process	0.0146685	0.0653906
GO:0000987	core promoter proximal region sequence-specific DNA binding	14	466	0.03	Molecular Function	0.00413935	0.0655132
GO:0001159	core promoter proximal region DNA binding	14	466	0.03	Molecular Function	0.00413935	0.0655132
GO:0072507	divalent inorganic cation homeostasis	12	429	0.028	Biological Process	0.0147396	0.0655426
GO:0034314	Arp2/3 complex-mediated actin nucleation	3	38	0.079	Biological Process	0.0147685	0.0655426
GO:0034405	response to fluid shear stress	3	38	0.079	Biological Process	0.0147685	0.0655426
GO:0050931	pigment cell differentiation	3	38	0.079	Biological Process	0.0147685	0.0655426
GO:0060428	lung epithelium development	3	38	0.079	Biological Process	0.0147685	0.0655426
GO:0098862	cluster of actin-based cell projections	6	144	0.042	Cellular Component	0.0148962	0.0658282
GO:0048017	inositol lipid-mediated signaling	6	146	0.041	Biological Process	0.0149047	0.0658728
GO:0046718	viral entry into host cell	5	106	0.047	Biological Process	0.0149076	0.0658728
GO:0050920	regulation of chemotaxis	7	189	0.037	Biological Process	0.0149903	0.0658728
GO:0001771	immunological synapse formation	2	14	0.143	Biological Process	0.0150548	0.0658728
GO:0003128	heart field specification	2	14	0.143	Biological Process	0.0150548	0.0658728
GO:0014874	response to stimulus involved in regulation of muscle adaptation	2	14	0.143	Biological Process	0.0150548	0.0658728
GO:0030033	microvillus assembly	2	14	0.143	Biological Process	0.0150548	0.0658728
GO:0031269	pseudopodium assembly	2	14	0.143	Biological Process	0.0150548	0.0658728
GO:0031579	membrane raft organization	2	14	0.143	Biological Process	0.0150548	0.0658728
GO:0040009	regulation of growth rate	2	14	0.143	Biological Process	0.0150548	0.0658728
GO:0043501	skeletal muscle adaptation	2	14	0.143	Biological Process	0.0150548	0.0658728
GO:0097242	beta-amyloid clearance	2	14	0.143	Biological Process	0.0150548	0.0658728
GO:0097369	sodium ion import	2	14	0.143	Biological Process	0.0150548	0.0658728
GO:0098719	sodium ion import across plasma membrane	2	14	0.143	Biological Process	0.0150548	0.0658728
GO:1903423	positive regulation of synaptic vesicle recycling	2	14	0.143	Biological Process	0.0150548	0.0658728
GO:1990118	sodium ion import into cell	2	14	0.143	Biological Process	0.0150548	0.0658728
GO:0036465	synaptic vesicle recycling	4	70	0.057	Biological Process	0.0151984	0.0663265
GO:0043618	regulation of transcription from RNA polymerase II promoter in response to stress	4	70	0.057	Biological Process	0.0151984	0.0663265
GO:0045582	positive regulation of T cell differentiation	4	70	0.057	Biological Process	0.0151984	0.0663265
GO:0042581	specific granule	5	105	0.048	Cellular Component	0.0151548	0.0664819
GO:0098576	lumenal side of membrane	2	14	0.143	Cellular Component	0.0154533	0.0673004
GO:0007417	central nervous system development	23	1044	0.022	Biological Process	0.0155134	0.0676418
GO:0046903	secretion	33	1649	0.02	Biological Process	0.0156783	0.0683008
GO:0001503	ossification	10	332	0.03	Biological Process	0.0157711	0.0686449
GO:0055080	cation homeostasis	16	647	0.025	Biological Process	0.0158083	0.0687121
GO:0035162	embryonic hemopoiesis	3	39	0.077	Biological Process	0.0158418	0.0687121
GO:0045123	cellular extravasation	3	39	0.077	Biological Process	0.0158418	0.0687121
GO:0048741	skeletal muscle fiber development	3	39	0.077	Biological Process	0.0158418	0.0687121
GO:0016234	inclusion body	4	70	0.057	Cellular Component	0.0159078	0.0687812
GO:0097305	response to alcohol	13	486	0.027	Biological Process	0.015952	0.0691301
GO:0043412	macromolecule modification	74	4343	0.017	Biological Process	0.0160363	0.0694348
GO:0090304	nucleic acid metabolic process	93	5663	0.016	Biological Process	0.0162028	0.0700949
GO:0044403	symbiosis, encompassing mutualism through parasitism	19	817	0.023	Biological Process	0.0162227	0.0701199
GO:0051707	response to other organism	20	875	0.023	Biological Process	0.0163803	0.0707387
GO:0097190	apoptotic signaling pathway	14	541	0.026	Biological Process	0.0163943	0.0707387
GO:0034612	response to tumor necrosis factor	7	193	0.036	Biological Process	0.0166333	0.0714346
GO:0016079	synaptic vesicle exocytosis	5	109	0.046	Biological Process	0.016638	0.0714346
GO:0097553	calcium ion transmembrane import into cytosol	5	109	0.046	Biological Process	0.016638	0.0714346
GO:1902656	calcium ion import into cytosol	5	109	0.046	Biological Process	0.016638	0.0714346
GO:1903729	regulation of plasma membrane organization	5	109	0.046	Biological Process	0.016638	0.0714346
GO:0006486	protein glycosylation	9	286	0.031	Biological Process	0.0166561	0.0714346
GO:0043413	macromolecule glycosylation	9	286	0.031	Biological Process	0.0166561	0.0714346
GO:0006901	vesicle coating	4	72	0.056	Biological Process	0.0167008	0.0714417
GO:0043535	regulation of blood vessel endothelial cell migration	4	72	0.056	Biological Process	0.0167008	0.0714417
GO:1903426	regulation of reactive oxygen species biosynthetic process	4	72	0.056	Biological Process	0.0167008	0.0714417
GO:0008013	beta-catenin binding	5	81	0.062	Molecular Function	0.00460886	0.0715677
GO:0043207	response to external biotic stimulus	20	877	0.023	Biological Process	0.0167478	0.0715811
GO:0031397	negative regulation of protein ubiquitination	6	150	0.04	Biological Process	0.0168181	0.0718197
GO:0090596	sensory organ morphogenesis	11	386	0.028	Biological Process	0.0169128	0.0719839
GO:0010712	regulation of collagen metabolic process	3	40	0.075	Biological Process	0.0169578	0.0719839
GO:0043470	regulation of carbohydrate catabolic process	3	40	0.075	Biological Process	0.0169578	0.0719839
GO:0043471	regulation of cellular carbohydrate catabolic process	3	40	0.075	Biological Process	0.0169578	0.0719839
GO:0044246	regulation of multicellular organismal metabolic process	3	40	0.075	Biological Process	0.0169578	0.0719839
GO:0070498	interleukin-1-mediated signaling pathway	3	40	0.075	Biological Process	0.0169578	0.0719839
GO:2001025	positive regulation of response to drug	3	40	0.075	Biological Process	0.0169578	0.0719839
GO:0050673	epithelial cell proliferation	10	336	0.03	Biological Process	0.0170007	0.0721042
GO:0052659	inositol-1,3,4,5-tetrakisphosphate 5-phosphatase activity	2	8	0.25	Molecular Function	0.00473188	0.0721173
GO:0009746	response to hexose	7	194	0.036	Biological Process	0.0170632	0.0722464
GO:2001234	negative regulation of apoptotic signaling pathway	7	194	0.036	Biological Process	0.0170632	0.0722464
GO:0006198	cAMP catabolic process	2	15	0.133	Biological Process	0.0172167	0.0725875
GO:0009401	phosphoenolpyruvate-dependent sugar phosphotransferase system	2	15	0.133	Biological Process	0.0172167	0.0725875
GO:0045061	thymic T cell selection	2	15	0.133	Biological Process	0.0172167	0.0725875
GO:0050860	negative regulation of T cell receptor signaling pathway	2	15	0.133	Biological Process	0.0172167	0.0725875
GO:0060215	primitive hemopoiesis	2	15	0.133	Biological Process	0.0172167	0.0725875
GO:0002224	toll-like receptor signaling pathway	5	110	0.045	Biological Process	0.0172432	0.0726373
GO:0031985	Golgi cisterna	5	108	0.046	Cellular Component	0.0169293	0.0726749
GO:1903050	regulation of proteolysis involved in cellular protein catabolic process	9	289	0.031	Biological Process	0.0177	0.0744986
GO:0032420	stereocilium	3	40	0.075	Cellular Component	0.0175852	0.0749555
GO:0001709	cell fate determination	5	111	0.045	Biological Process	0.0178628	0.0750568
GO:0001754	eye photoreceptor cell differentiation	5	111	0.045	Biological Process	0.0178628	0.0750568
GO:0097367	carbohydrate derivative binding	54	2878	0.019	Molecular Function	0.00504569	0.0755018
GO:0014904	myotube cell development	3	41	0.073	Biological Process	0.0181168	0.0758679
GO:0034260	negative regulation of GTPase activity	3	41	0.073	Biological Process	0.0181168	0.0758679
GO:0098659	inorganic cation import into cell	3	41	0.073	Biological Process	0.0181168	0.0758679
GO:0099587	inorganic ion import into cell	3	41	0.073	Biological Process	0.0181168	0.0758679
GO:0030674	protein binding, bridging	8	198	0.04	Molecular Function	0.00526086	0.0773158
GO:0050801	ion homeostasis	17	715	0.024	Biological Process	0.0184889	0.0773612
GO:0098771	inorganic ion homeostasis	16	660	0.024	Biological Process	0.0186899	0.0781362
GO:0034284	response to monosaccharide	7	198	0.035	Biological Process	0.0188615	0.0787877
GO:0005771	multivesicular body	3	41	0.073	Cellular Component	0.0187846	0.0789478
GO:0035577	azurophil granule membrane	3	41	0.073	Cellular Component	0.0187846	0.0789478
GO:0043154	negative regulation of cysteine-type endopeptidase activity involved in apoptotic process	4	75	0.053	Biological Process	0.0191234	0.0797474
GO:0048013	ephrin receptor signaling pathway	4	75	0.053	Biological Process	0.0191234	0.0797474
GO:0061053	somite development	5	113	0.044	Biological Process	0.0191458	0.079774
GO:0042491	auditory receptor cell differentiation	3	42	0.071	Biological Process	0.0193188	0.0801437
GO:0070169	positive regulation of biomineral tissue development	3	42	0.071	Biological Process	0.0193188	0.0801437
GO:1903779	regulation of cardiac conduction	3	42	0.071	Biological Process	0.0193188	0.0801437
GO:0002460	adaptive immune response based on somatic recombination of immune receptors built from immunoglobulin superfamily domains	7	199	0.035	Biological Process	0.0193311	0.0801437
GO:0010466	negative regulation of peptidase activity	7	199	0.035	Biological Process	0.0193311	0.0801437
GO:0060041	retina development in camera-type eye	7	199	0.035	Biological Process	0.0193311	0.0801437
GO:0003018	vascular process in circulatory system	6	155	0.039	Biological Process	0.0194397	0.0802497
GO:0001967	suckling behavior	2	16	0.125	Biological Process	0.0195019	0.0802497
GO:0006297	nucleotide-excision repair, DNA gap filling	2	16	0.125	Biological Process	0.0195019	0.0802497
GO:0010960	magnesium ion homeostasis	2	16	0.125	Biological Process	0.0195019	0.0802497
GO:0031268	pseudopodium organization	2	16	0.125	Biological Process	0.0195019	0.0802497
GO:0045408	regulation of interleukin-6 biosynthetic process	2	16	0.125	Biological Process	0.0195019	0.0802497
GO:0051016	barbed-end actin filament capping	2	16	0.125	Biological Process	0.0195019	0.0802497
GO:0072673	lamellipodium morphogenesis	2	16	0.125	Biological Process	0.0195019	0.0802497
GO:1903019	negative regulation of glycoprotein metabolic process	2	16	0.125	Biological Process	0.0195019	0.0802497
GO:0010634	positive regulation of epithelial cell migration	5	114	0.044	Biological Process	0.0198094	0.0811794
GO:0014902	myotube differentiation	5	114	0.044	Biological Process	0.0198094	0.0811794
GO:0043244	regulation of protein complex disassembly	5	114	0.044	Biological Process	0.0198094	0.0811794
GO:0048660	regulation of smooth muscle cell proliferation	5	114	0.044	Biological Process	0.0198094	0.0811794
GO:0055007	cardiac muscle cell differentiation	5	114	0.044	Biological Process	0.0198094	0.0811794
GO:0030111	regulation of Wnt signaling pathway	9	295	0.031	Biological Process	0.0199298	0.0815393
GO:0050764	regulation of phagocytosis	4	76	0.053	Biological Process	0.0199766	0.0815393
GO:0090630	activation of GTPase activity	4	76	0.053	Biological Process	0.0199766	0.0815393
GO:0018130	heterocycle biosynthetic process	80	4799	0.017	Biological Process	0.0199775	0.0815393
GO:0010675	regulation of cellular carbohydrate metabolic process	6	156	0.038	Biological Process	0.0199956	0.0815393
GO:0016241	regulation of macroautophagy	6	156	0.038	Biological Process	0.0199956	0.0815393
GO:0006816	calcium ion transport	11	396	0.028	Biological Process	0.0200171	0.0815603
GO:0055082	cellular chemical homeostasis	17	722	0.024	Biological Process	0.0201113	0.081877
GO:0016197	endosomal transport	9	296	0.03	Biological Process	0.0203203	0.0826603
GO:0072503	cellular divalent inorganic cation homeostasis	11	397	0.028	Biological Process	0.0203493	0.0827105
GO:0051271	negative regulation of cellular component movement	8	248	0.032	Biological Process	0.0204723	0.0830402
GO:0016049	cell growth	14	557	0.025	Biological Process	0.0205096	0.0830402
GO:2000377	regulation of reactive oxygen species metabolic process	6	157	0.038	Biological Process	0.0205622	0.0830402
GO:0007257	activation of JUN kinase activity	3	43	0.07	Biological Process	0.0205639	0.0830402
GO:0038083	peptidyl-tyrosine autophosphorylation	3	43	0.07	Biological Process	0.0205639	0.0830402
GO:0046638	positive regulation of alpha-beta T cell differentiation	3	43	0.07	Biological Process	0.0205639	0.0830402
GO:0050732	negative regulation of peptidyl-tyrosine phosphorylation	3	43	0.07	Biological Process	0.0205639	0.0830402
GO:1902410	mitotic cytokinetic process	3	43	0.07	Biological Process	0.0205639	0.0830402
GO:0043332	mating projection tip	2	16	0.125	Cellular Component	0.0200133	0.0835277
GO:0001776	leukocyte homeostasis	4	77	0.052	Biological Process	0.020853	0.084071
GO:0043620	regulation of DNA-templated transcription in response to stress	4	77	0.052	Biological Process	0.020853	0.084071
GO:0045182	translation regulator activity	4	54	0.074	Molecular Function	0.00584878	0.0844481
GO:0006139	nucleobase-containing compound metabolic process	102	6356	0.016	Biological Process	0.0210396	0.0847548
GO:0070085	glycosylation	9	298	0.03	Biological Process	0.0211179	0.0850014
GO:0051238	sequestering of metal ion	5	116	0.043	Biological Process	0.0211815	0.0851884
GO:0016071	mRNA metabolic process	19	841	0.023	Biological Process	0.0212312	0.0853193
GO:0097447	dendritic tree	15	604	0.025	Cellular Component	0.0206428	0.0855607
GO:0010952	positive regulation of peptidase activity	6	159	0.038	Biological Process	0.0217279	0.0869096
GO:0002286	T cell activation involved in immune response	4	78	0.051	Biological Process	0.0217526	0.0869096
GO:0001700	embryonic development via the syncytial blastoderm	3	44	0.068	Biological Process	0.0218522	0.0869096
GO:1903018	regulation of glycoprotein metabolic process	3	44	0.068	Biological Process	0.0218522	0.0869096
GO:0002313	mature B cell differentiation involved in immune response	2	17	0.118	Biological Process	0.0219065	0.0869096
GO:0035020	regulation of Rac protein signal transduction	2	17	0.118	Biological Process	0.0219065	0.0869096
GO:0042226	interleukin-6 biosynthetic process	2	17	0.118	Biological Process	0.0219065	0.0869096
GO:0043011	myeloid dendritic cell differentiation	2	17	0.118	Biological Process	0.0219065	0.0869096
GO:0045198	establishment of epithelial cell apical/basal polarity	2	17	0.118	Biological Process	0.0219065	0.0869096
GO:0051481	negative regulation of cytosolic calcium ion concentration	2	17	0.118	Biological Process	0.0219065	0.0869096
GO:0055012	ventricular cardiac muscle cell differentiation	2	17	0.118	Biological Process	0.0219065	0.0869096
GO:0086064	cell communication by electrical coupling involved in cardiac conduction	2	17	0.118	Biological Process	0.0219065	0.0869096
GO:1902003	regulation of beta-amyloid formation	2	17	0.118	Biological Process	0.0219065	0.0869096
GO:1904738	vascular associated smooth muscle cell migration	2	17	0.118	Biological Process	0.0219065	0.0869096
GO:1904752	regulation of vascular associated smooth muscle cell migration	2	17	0.118	Biological Process	0.0219065	0.0869096
GO:2000331	regulation of terminal button organization	2	17	0.118	Biological Process	0.0219065	0.0869096
GO:0004674	protein serine/threonine kinase activity	14	488	0.029	Molecular Function	0.00616366	0.0874602
GO:0031974	membrane-enclosed lumen	77	4543	0.017	Cellular Component	0.0214611	0.0883435
GO:1903708	positive regulation of hemopoiesis	6	160	0.037	Biological Process	0.0223272	0.0885081
GO:0048732	gland development	13	509	0.026	Biological Process	0.022365	0.0885875
GO:0008092	cytoskeletal protein binding	22	924	0.024	Molecular Function	0.00637768	0.0889633
GO:0051716	cellular response to stimulus	134	8694	0.015	Biological Process	0.0225202	0.0891313
GO:0046620	regulation of organ growth	5	118	0.042	Biological Process	0.0226142	0.0892902
GO:0048659	smooth muscle cell proliferation	5	118	0.042	Biological Process	0.0226142	0.0892902
GO:1903051	negative regulation of proteolysis involved in cellular protein catabolic process	5	118	0.042	Biological Process	0.0226142	0.0892902
GO:0043502	regulation of muscle adaptation	4	79	0.051	Biological Process	0.0226757	0.0893912
GO:0055024	regulation of cardiac muscle tissue development	4	79	0.051	Biological Process	0.0226757	0.0893912
GO:0006954	inflammatory response	14	565	0.025	Biological Process	0.0228393	0.0899648
GO:0031090	organelle membrane	57	3207	0.018	Cellular Component	0.0220203	0.0900287
GO:1904018	positive regulation of vasculature development	6	161	0.037	Biological Process	0.0229375	0.0902801
GO:0005937	mating projection	2	17	0.118	Cellular Component	0.0224782	0.090667
GO:0036019	endolysosome	2	17	0.118	Cellular Component	0.0224782	0.090667
GO:0002753	cytoplasmic pattern recognition receptor signaling pathway	3	45	0.067	Biological Process	0.0231837	0.0907465
GO:0007298	border follicle cell migration	3	45	0.067	Biological Process	0.0231837	0.0907465
GO:0016572	histone phosphorylation	3	45	0.067	Biological Process	0.0231837	0.0907465
GO:0043551	regulation of phosphatidylinositol 3-kinase activity	3	45	0.067	Biological Process	0.0231837	0.0907465
GO:0051196	regulation of coenzyme metabolic process	3	45	0.067	Biological Process	0.0231837	0.0907465
GO:0055025	positive regulation of cardiac muscle tissue development	3	45	0.067	Biological Process	0.0231837	0.0907465
GO:1903727	positive regulation of phospholipid metabolic process	3	45	0.067	Biological Process	0.0231837	0.0907465
GO:0014069	postsynaptic density	8	250	0.032	Cellular Component	0.0229575	0.0919832
GO:1903321	negative regulation of protein modification by small protein conjugation or removal	6	162	0.037	Biological Process	0.023559	0.092143
GO:0001942	hair follicle development	4	80	0.05	Biological Process	0.0236223	0.0922458
GO:0006493	protein O-linked glycosylation	4	80	0.05	Biological Process	0.0236223	0.0922458
GO:0030003	cellular cation homeostasis	14	568	0.025	Biological Process	0.0237623	0.0927196
GO:0032844	regulation of homeostatic process	11	407	0.027	Biological Process	0.0238988	0.093179
GO:0051701	interaction with host	7	208	0.034	Biological Process	0.0239311	0.0932319
GO:0030031	cell projection assembly	13	514	0.025	Biological Process	0.0239831	0.0933613
GO:0001738	morphogenesis of a polarized epithelium	5	120	0.042	Biological Process	0.0241083	0.0937023
GO:0032387	negative regulation of intracellular transport	5	120	0.042	Biological Process	0.0241083	0.0937023
GO:0034614	cellular response to reactive oxygen species	6	163	0.037	Biological Process	0.0241917	0.0937681
GO:0055065	metal ion homeostasis	14	570	0.025	Biological Process	0.024393	0.0937681
GO:0001783	B cell apoptotic process	2	18	0.111	Biological Process	0.0244268	0.0937681
GO:0006925	inflammatory cell apoptotic process	2	18	0.111	Biological Process	0.0244268	0.0937681
GO:0009214	cyclic nucleotide catabolic process	2	18	0.111	Biological Process	0.0244268	0.0937681
GO:0036376	sodium ion export from cell	2	18	0.111	Biological Process	0.0244268	0.0937681
GO:0042276	error-prone translesion synthesis	2	18	0.111	Biological Process	0.0244268	0.0937681
GO:0045056	transcytosis	2	18	0.111	Biological Process	0.0244268	0.0937681
GO:0046929	negative regulation of neurotransmitter secretion	2	18	0.111	Biological Process	0.0244268	0.0937681
GO:0048309	endoplasmic reticulum inheritance	2	18	0.111	Biological Process	0.0244268	0.0937681
GO:0071436	sodium ion export	2	18	0.111	Biological Process	0.0244268	0.0937681
GO:0072111	cell proliferation involved in kidney development	2	18	0.111	Biological Process	0.0244268	0.0937681
GO:0080182	histone H3-K4 trimethylation	2	18	0.111	Biological Process	0.0244268	0.0937681
GO:0090023	positive regulation of neutrophil chemotaxis	2	18	0.111	Biological Process	0.0244268	0.0937681
GO:1902805	positive regulation of synaptic vesicle transport	2	18	0.111	Biological Process	0.0244268	0.0937681
GO:2000370	positive regulation of clathrin-mediated endocytosis	2	18	0.111	Biological Process	0.0244268	0.0937681
GO:0007297	ovarian follicle cell migration	3	46	0.065	Biological Process	0.0245583	0.0942001
GO:0055017	cardiac muscle tissue growth	4	81	0.049	Biological Process	0.0245926	0.0942591
GO:0070374	positive regulation of ERK1 and ERK2 cascade	6	164	0.037	Biological Process	0.0248356	0.0951172
GO:0099572	postsynaptic specialization	8	252	0.032	Cellular Component	0.023934	0.0952607
GO:0016773	phosphotransferase activity, alcohol group as acceptor	22	931	0.024	Molecular Function	0.00694518	0.0952647
GO:0005154	epidermal growth factor receptor binding	3	30	0.1	Molecular Function	0.00735131	0.0960834
GO:0000977	RNA polymerase II regulatory region sequence-specific DNA binding	17	658	0.026	Molecular Function	0.00744083	0.0960834
GO:0035615	clathrin adaptor activity	2	10	0.2	Molecular Function	0.00747186	0.0960834
GO:0052743	inositol tetrakisphosphate phosphatase activity	2	10	0.2	Molecular Function	0.00747186	0.0960834
GO:0045765	regulation of angiogenesis	8	258	0.031	Biological Process	0.0251876	0.0963638
GO:0008284	positive regulation of cell proliferation	18	799	0.023	Biological Process	0.0251999	0.0963638
GO:0044451	nucleoplasm part	25	1195	0.021	Cellular Component	0.0245144	0.0969288
GO:0051705	multi-organism behavior	6	165	0.036	Biological Process	0.025491	0.0970589
GO:0060491	regulation of cell projection assembly	6	165	0.036	Biological Process	0.025491	0.0970589
GO:0006826	iron ion transport	4	82	0.049	Biological Process	0.0255867	0.0970589
GO:0010522	regulation of calcium ion transport into cytosol	4	82	0.049	Biological Process	0.0255867	0.0970589
GO:0022405	hair cycle process	4	82	0.049	Biological Process	0.0255867	0.0970589
GO:0042310	vasoconstriction	4	82	0.049	Biological Process	0.0255867	0.0970589
GO:0060078	regulation of postsynaptic membrane potential	5	122	0.041	Biological Process	0.0256647	0.0970589
GO:0002763	positive regulation of myeloid leukocyte differentiation	3	47	0.064	Biological Process	0.0259761	0.0970589
GO:0006195	purine nucleotide catabolic process	3	47	0.064	Biological Process	0.0259761	0.0970589
GO:0051489	regulation of filopodium assembly	3	47	0.064	Biological Process	0.0259761	0.0970589
GO:0070228	regulation of lymphocyte apoptotic process	3	47	0.064	Biological Process	0.0259761	0.0970589
GO:0032944	regulation of mononuclear cell proliferation	6	166	0.036	Biological Process	0.0261577	0.0970589
GO:0046631	alpha-beta T cell activation	5	123	0.041	Biological Process	0.0264664	0.0970589
GO:0010595	positive regulation of endothelial cell migration	4	83	0.048	Biological Process	0.0266047	0.0970589
GO:0032465	regulation of cytokinesis	4	83	0.048	Biological Process	0.0266047	0.0970589
GO:0032963	collagen metabolic process	4	83	0.048	Biological Process	0.0266047	0.0970589
GO:0044259	multicellular organismal macromolecule metabolic process	4	83	0.048	Biological Process	0.0266047	0.0970589
GO:0061337	cardiac conduction	4	83	0.048	Biological Process	0.0266047	0.0970589
GO:0098773	skin epidermis development	4	83	0.048	Biological Process	0.0266047	0.0970589
GO:0048639	positive regulation of developmental growth	7	213	0.033	Biological Process	0.026788	0.0970589
GO:0051650	establishment of vesicle localization	9	311	0.029	Biological Process	0.0268608	0.0970589
GO:0001998	angiotensin mediated vasoconstriction involved in regulation of systemic arterial blood pressure	1	2	0.5	Biological Process	0.0270211	0.0970589
GO:0002254	kinin cascade	1	2	0.5	Biological Process	0.0270211	0.0970589
GO:0002337	B-1a B cell differentiation	1	2	0.5	Biological Process	0.0270211	0.0970589
GO:0002353	plasma kallikrein-kinin cascade	1	2	0.5	Biological Process	0.0270211	0.0970589
GO:0002399	MHC class II protein complex assembly	1	2	0.5	Biological Process	0.0270211	0.0970589
GO:0002503	peptide antigen assembly with MHC class II protein complex	1	2	0.5	Biological Process	0.0270211	0.0970589
GO:0003366	cell-matrix adhesion involved in ameboidal cell migration	1	2	0.5	Biological Process	0.0270211	0.0970589
GO:0003428	chondrocyte intercalation involved in growth plate cartilage morphogenesis	1	2	0.5	Biological Process	0.0270211	0.0970589
GO:0010615	positive regulation of cardiac muscle adaptation	1	2	0.5	Biological Process	0.0270211	0.0970589
GO:0014018	neuroblast fate specification	1	2	0.5	Biological Process	0.0270211	0.0970589
GO:0019442	tryptophan catabolic process to acetyl-CoA	1	2	0.5	Biological Process	0.0270211	0.0970589
GO:0019483	beta-alanine biosynthetic process	1	2	0.5	Biological Process	0.0270211	0.0970589
GO:0032120	ascospore-type prospore membrane assembly	1	2	0.5	Biological Process	0.0270211	0.0970589
GO:0032625	interleukin-21 production	1	2	0.5	Biological Process	0.0270211	0.0970589
GO:0034021	response to silicon dioxide	1	2	0.5	Biological Process	0.0270211	0.0970589
GO:0034354	'de novo' NAD biosynthetic process from tryptophan	1	2	0.5	Biological Process	0.0270211	0.0970589
GO:0035408	histone H3-T6 phosphorylation	1	2	0.5	Biological Process	0.0270211	0.0970589
GO:0042676	compound eye cone cell fate commitment	1	2	0.5	Biological Process	0.0270211	0.0970589
GO:0042688	crystal cell differentiation	1	2	0.5	Biological Process	0.0270211	0.0970589
GO:0043314	negative regulation of neutrophil degranulation	1	2	0.5	Biological Process	0.0270211	0.0970589
GO:0043366	beta selection	1	2	0.5	Biological Process	0.0270211	0.0970589
GO:0043420	anthranilate metabolic process	1	2	0.5	Biological Process	0.0270211	0.0970589
GO:0043988	histone H3-S28 phosphorylation	1	2	0.5	Biological Process	0.0270211	0.0970589
GO:0044337	canonical Wnt signaling pathway involved in positive regulation of apoptotic process	1	2	0.5	Biological Process	0.0270211	0.0970589
GO:0045659	negative regulation of neutrophil differentiation	1	2	0.5	Biological Process	0.0270211	0.0970589
GO:0045925	positive regulation of female receptivity	1	2	0.5	Biological Process	0.0270211	0.0970589
GO:0046127	pyrimidine deoxyribonucleoside catabolic process	1	2	0.5	Biological Process	0.0270211	0.0970589
GO:0055108	Golgi to transport vesicle transport	1	2	0.5	Biological Process	0.0270211	0.0970589
GO:0060730	regulation of intestinal epithelial structure maintenance	1	2	0.5	Biological Process	0.0270211	0.0970589
GO:0060821	inactivation of X chromosome by DNA methylation	1	2	0.5	Biological Process	0.0270211	0.0970589
GO:0061344	regulation of cell adhesion involved in heart morphogenesis	1	2	0.5	Biological Process	0.0270211	0.0970589
GO:0061373	mammillary axonal complex development	1	2	0.5	Biological Process	0.0270211	0.0970589
GO:0071336	regulation of hair follicle cell proliferation	1	2	0.5	Biological Process	0.0270211	0.0970589
GO:0071484	cellular response to light intensity	1	2	0.5	Biological Process	0.0270211	0.0970589
GO:0072619	interleukin-21 secretion	1	2	0.5	Biological Process	0.0270211	0.0970589
GO:0097053	L-kynurenine catabolic process	1	2	0.5	Biological Process	0.0270211	0.0970589
GO:0097498	endothelial tube lumen extension	1	2	0.5	Biological Process	0.0270211	0.0970589
GO:1901189	positive regulation of ephrin receptor signaling pathway	1	2	0.5	Biological Process	0.0270211	0.0970589
GO:1901249	regulation of lung goblet cell differentiation	1	2	0.5	Biological Process	0.0270211	0.0970589
GO:1901250	negative regulation of lung goblet cell differentiation	1	2	0.5	Biological Process	0.0270211	0.0970589
GO:1901295	regulation of canonical Wnt signaling pathway involved in cardiac muscle cell fate commitment	1	2	0.5	Biological Process	0.0270211	0.0970589
GO:1901740	negative regulation of myoblast fusion	1	2	0.5	Biological Process	0.0270211	0.0970589
GO:1901898	negative regulation of relaxation of cardiac muscle	1	2	0.5	Biological Process	0.0270211	0.0970589
GO:1902766	skeletal muscle satellite cell migration	1	2	0.5	Biological Process	0.0270211	0.0970589
GO:1902951	negative regulation of dendritic spine maintenance	1	2	0.5	Biological Process	0.0270211	0.0970589
GO:1903056	regulation of melanosome organization	1	2	0.5	Biological Process	0.0270211	0.0970589
GO:1903238	positive regulation of leukocyte tethering or rolling	1	2	0.5	Biological Process	0.0270211	0.0970589
GO:1903244	positive regulation of cardiac muscle hypertrophy in response to stress	1	2	0.5	Biological Process	0.0270211	0.0970589
GO:1903673	mitotic cleavage furrow formation	1	2	0.5	Biological Process	0.0270211	0.0970589
GO:1903905	positive regulation of establishment of T cell polarity	1	2	0.5	Biological Process	0.0270211	0.0970589
GO:1903943	regulation of hepatocyte apoptotic process	1	2	0.5	Biological Process	0.0270211	0.0970589
GO:1903944	negative regulation of hepatocyte apoptotic process	1	2	0.5	Biological Process	0.0270211	0.0970589
GO:1904017	cellular response to Thyroglobulin triiodothyronine	1	2	0.5	Biological Process	0.0270211	0.0970589
GO:1904476	negative regulation of Ras GTPase binding	1	2	0.5	Biological Process	0.0270211	0.0970589
GO:1904508	regulation of protein localization to basolateral plasma membrane	1	2	0.5	Biological Process	0.0270211	0.0970589
GO:1904694	negative regulation of vascular smooth muscle contraction	1	2	0.5	Biological Process	0.0270211	0.0970589
GO:2000629	negative regulation of miRNA metabolic process	1	2	0.5	Biological Process	0.0270211	0.0970589
GO:2001107	negative regulation of Rho guanyl-nucleotide exchange factor activity	1	2	0.5	Biological Process	0.0270211	0.0970589
GO:0036336	dendritic cell migration	2	19	0.105	Biological Process	0.0270594	0.0970589
GO:0060330	regulation of response to interferon-gamma	2	19	0.105	Biological Process	0.0270594	0.0970589
GO:0060334	regulation of interferon-gamma-mediated signaling pathway	2	19	0.105	Biological Process	0.0270594	0.0970589
GO:0070987	error-free translesion synthesis	2	19	0.105	Biological Process	0.0270594	0.0970589
GO:0071624	positive regulation of granulocyte chemotaxis	2	19	0.105	Biological Process	0.0270594	0.0970589
GO:1901739	regulation of myoblast fusion	2	19	0.105	Biological Process	0.0270594	0.0970589
GO:2000833	positive regulation of steroid hormone secretion	2	19	0.105	Biological Process	0.0270594	0.0970589
GO:0031667	response to nutrient levels	16	691	0.023	Biological Process	0.0271834	0.0974332
GO:1902107	positive regulation of leukocyte differentiation	5	124	0.04	Biological Process	0.027284	0.0977235
GO:0044419	interspecies interaction between organisms	19	865	0.022	Biological Process	0.0273581	0.0979183
GO:0048738	cardiac muscle tissue development	7	214	0.033	Biological Process	0.0273861	0.0979481
GO:0098852	lytic vacuole membrane	8	254	0.031	Cellular Component	0.0249394	0.0979645
GO:0043124	negative regulation of I-kappaB kinase/NF-kappaB signaling	3	48	0.062	Biological Process	0.0274369	0.0980593
GO:0030660	Golgi-associated vesicle membrane	4	81	0.049	Cellular Component	0.0257007	0.0981358
GO:0031097	medial cortex	1	2	0.5	Cellular Component	0.0273944	0.0981358
GO:0031379	RNA-directed RNA polymerase complex	1	2	0.5	Cellular Component	0.0273944	0.0981358
GO:0034272	phosphatidylinositol 3-kinase complex, class III, type II	1	2	0.5	Cellular Component	0.0273944	0.0981358
GO:0034669	integrin alpha4-beta7 complex	1	2	0.5	Cellular Component	0.0273944	0.0981358
GO:0035692	macrophage migration inhibitory factor receptor complex	1	2	0.5	Cellular Component	0.0273944	0.0981358
GO:0036398	TCR signalosome	1	2	0.5	Cellular Component	0.0273944	0.0981358
GO:0044695	Dsc E3 ubiquitin ligase complex	1	2	0.5	Cellular Component	0.0273944	0.0981358
GO:0070381	endosome to plasma membrane transport vesicle	1	2	0.5	Cellular Component	0.0273944	0.0981358
GO:0070436	Grb2-EGFR complex	1	2	0.5	Cellular Component	0.0273944	0.0981358
GO:0097418	neurofibrillary tangle	1	2	0.5	Cellular Component	0.0273944	0.0981358
GO:0097635	extrinsic component of autophagosome membrane	1	2	0.5	Cellular Component	0.0273944	0.0981358
GO:0098833	presynaptic endocytic zone	1	2	0.5	Cellular Component	0.0273944	0.0981358
GO:0098835	presynaptic endocytic zone membrane	1	2	0.5	Cellular Component	0.0273944	0.0981358
GO:0005774	vacuolar membrane	10	359	0.028	Cellular Component	0.0276609	0.0981358
GO:0005935	cellular bud neck	2	19	0.105	Cellular Component	0.0277589	0.0981358
GO:0032433	filopodium tip	2	19	0.105	Cellular Component	0.0277589	0.0981358
GO:1903362	regulation of cellular protein catabolic process	9	313	0.029	Biological Process	0.0278334	0.099405
GO:0007568	aging	11	417	0.026	Biological Process	0.0278811	0.0995038
GO:0032421	stereocilium bundle	3	48	0.062	Cellular Component	0.0284217	0.0998913
GO:0001012	RNA polymerase II regulatory region DNA binding	17	663	0.026	Molecular Function	0.00799309	0.100037
GO:0004672	protein kinase activity	18	718	0.025	Molecular Function	0.00802238	0.100037
GO:0032553	ribonucleotide binding	48	2553	0.019	Molecular Function	0.0081598	0.100232
GO:0008340	determination of adult lifespan	5	125	0.04	Biological Process	0.0281175	0.100234
GO:0033554	cellular response to stress	45	2499	0.018	Biological Process	0.0281259	0.100234
GO:0002066	columnar/cuboidal epithelial cell development	6	169	0.036	Biological Process	0.0282273	0.100523
GO:0038024	cargo receptor activity	5	94	0.053	Molecular Function	0.00859203	0.100675
GO:0008187	poly-pyrimidine tract binding	3	32	0.094	Molecular Function	0.00880702	0.100675
GO:0001067	regulatory region nucleic acid binding	20	839	0.024	Molecular Function	0.00904173	0.100675
GO:0035612	AP-2 adaptor complex binding	2	11	0.182	Molecular Function	0.00905222	0.100675
GO:0045295	gamma-catenin binding	2	11	0.182	Molecular Function	0.00905222	0.100675
GO:0046030	inositol trisphosphate phosphatase activity	2	11	0.182	Molecular Function	0.00905222	0.100675
GO:0098748	endocytic adaptor activity	2	11	0.182	Molecular Function	0.00905222	0.100675
GO:0005088	Ras guanyl-nucleotide exchange factor activity	8	218	0.037	Molecular Function	0.00919295	0.100877
GO:0016604	nuclear body	16	687	0.023	Cellular Component	0.0289569	0.101181
GO:0009607	response to biotic stimulus	20	928	0.022	Biological Process	0.0285062	0.101444
GO:0090092	regulation of transmembrane receptor protein serine/threonine kinase signaling pathway	7	216	0.032	Biological Process	0.0286094	0.101738
GO:0070013	intracellular organelle lumen	76	4540	0.017	Cellular Component	0.0295227	0.101873
GO:0016607	nuclear speck	10	363	0.028	Cellular Component	0.0295318	0.101873
GO:0043233	organelle lumen	76	4541	0.017	Cellular Component	0.0296635	0.101873
GO:0050848	regulation of calcium-mediated signaling	4	85	0.047	Biological Process	0.0287127	0.10196
GO:2001023	regulation of response to drug	4	85	0.047	Biological Process	0.0287127	0.10196
GO:0072659	protein localization to plasma membrane	8	265	0.03	Biological Process	0.0289097	0.102186
GO:0070663	regulation of leukocyte proliferation	6	170	0.035	Biological Process	0.0289405	0.102186
GO:0007520	myoblast fusion	3	49	0.061	Biological Process	0.0289407	0.102186
GO:0040025	vulval development	3	49	0.061	Biological Process	0.0289407	0.102186
GO:0045010	actin nucleation	3	49	0.061	Biological Process	0.0289407	0.102186
GO:0045197	establishment or maintenance of epithelial cell apical/basal polarity	3	49	0.061	Biological Process	0.0289407	0.102186
GO:0045661	regulation of myoblast differentiation	3	49	0.061	Biological Process	0.0289407	0.102186
GO:2001238	positive regulation of extrinsic apoptotic signaling pathway	3	49	0.061	Biological Process	0.0289407	0.102186
GO:0043473	pigmentation	5	126	0.04	Biological Process	0.028967	0.102206
GO:0001701	in utero embryonic development	10	367	0.027	Biological Process	0.0290528	0.102436
GO:0006873	cellular ion homeostasis	14	584	0.024	Biological Process	0.0291631	0.102752
GO:0048878	chemical homeostasis	22	1050	0.021	Biological Process	0.0292363	0.102937
GO:0048598	embryonic morphogenesis	17	755	0.023	Biological Process	0.0292755	0.103002
GO:0048638	regulation of developmental growth	11	421	0.026	Biological Process	0.029601	0.104074
GO:0032469	endoplasmic reticulum calcium ion homeostasis	2	20	0.1	Biological Process	0.0298008	0.104226
GO:0035089	establishment of apical/basal cell polarity	2	20	0.1	Biological Process	0.0298008	0.104226
GO:0045792	negative regulation of cell size	2	20	0.1	Biological Process	0.0298008	0.104226
GO:0071425	hematopoietic stem cell proliferation	2	20	0.1	Biological Process	0.0298008	0.104226
GO:0071709	membrane assembly	2	20	0.1	Biological Process	0.0298008	0.104226
GO:0006900	membrane budding	5	127	0.039	Biological Process	0.0298327	0.104226
GO:0043487	regulation of RNA stability	5	127	0.039	Biological Process	0.0298327	0.104226
GO:0050921	positive regulation of chemotaxis	5	127	0.039	Biological Process	0.0298327	0.104226
GO:1903363	negative regulation of cellular protein catabolic process	5	127	0.039	Biological Process	0.0298327	0.104226
GO:1901564	organonitrogen compound metabolic process	92	5727	0.016	Biological Process	0.0300711	0.104917
GO:0009791	post-embryonic development	12	476	0.025	Biological Process	0.0300728	0.104917
GO:0021795	cerebral cortex cell migration	3	50	0.06	Biological Process	0.0304874	0.106141
GO:0048538	thymus development	3	50	0.06	Biological Process	0.0304874	0.106141
GO:1903513	endoplasmic reticulum to cytosol transport	3	50	0.06	Biological Process	0.0304874	0.106141
GO:0072593	reactive oxygen species metabolic process	7	219	0.032	Biological Process	0.030513	0.106155
GO:0060402	calcium ion transport into cytosol	5	128	0.039	Biological Process	0.0307144	0.106781
GO:0002688	regulation of leukocyte chemotaxis	4	87	0.046	Biological Process	0.0309172	0.107336
GO:1903409	reactive oxygen species biosynthetic process	4	87	0.046	Biological Process	0.0309172	0.107336
GO:0050896	response to stimulus	155	10343	0.015	Biological Process	0.0312684	0.10848
GO:0045165	cell fate commitment	11	425	0.026	Biological Process	0.0313958	0.10877
GO:0050804	modulation of synaptic transmission	11	425	0.026	Biological Process	0.0313958	0.10877
GO:0071236	cellular response to antibiotic	5	129	0.039	Biological Process	0.0316124	0.109445
GO:0098542	defense response to other organism	12	480	0.025	Biological Process	0.0317709	0.109679
GO:0006606	protein import into nucleus	8	270	0.03	Biological Process	0.0317904	0.109679
GO:0044744	protein targeting to nucleus	8	270	0.03	Biological Process	0.0317904	0.109679
GO:0070588	calcium ion transmembrane transport	8	270	0.03	Biological Process	0.0317904	0.109679
GO:1902593	single-organism nuclear import	8	270	0.03	Biological Process	0.0317904	0.109679
GO:0034250	positive regulation of cellular amide metabolic process	6	174	0.034	Biological Process	0.0319117	0.109869
GO:0048520	positive regulation of behavior	6	174	0.034	Biological Process	0.0319117	0.109869
GO:1902115	regulation of organelle assembly	6	174	0.034	Biological Process	0.0319117	0.109869
GO:0006874	cellular calcium ion homeostasis	10	373	0.027	Biological Process	0.0319496	0.109923
GO:0006940	regulation of smooth muscle contraction	3	51	0.059	Biological Process	0.0320769	0.110209
GO:0007424	open tracheal system development	3	51	0.059	Biological Process	0.0320769	0.110209
GO:0034504	protein localization to nucleus	10	374	0.027	Biological Process	0.0324514	0.111247
GO:0051648	vesicle localization	9	322	0.028	Biological Process	0.0325183	0.111247
GO:0000715	nucleotide-excision repair, DNA damage recognition	2	21	0.095	Biological Process	0.0326474	0.111247
GO:0006206	pyrimidine nucleobase metabolic process	2	21	0.095	Biological Process	0.0326474	0.111247
GO:0010880	regulation of release of sequestered calcium ion into cytosol by sarcoplasmic reticulum	2	21	0.095	Biological Process	0.0326474	0.111247
GO:0010939	regulation of necrotic cell death	2	21	0.095	Biological Process	0.0326474	0.111247
GO:0035666	TRIF-dependent toll-like receptor signaling pathway	2	21	0.095	Biological Process	0.0326474	0.111247
GO:0042693	muscle cell fate commitment	2	21	0.095	Biological Process	0.0326474	0.111247
GO:0050820	positive regulation of coagulation	2	21	0.095	Biological Process	0.0326474	0.111247
GO:0051894	positive regulation of focal adhesion assembly	2	21	0.095	Biological Process	0.0326474	0.111247
GO:0060117	auditory receptor cell development	2	21	0.095	Biological Process	0.0326474	0.111247
GO:1990709	presynaptic active zone organization	2	21	0.095	Biological Process	0.0326474	0.111247
GO:0033209	tumor necrosis factor-mediated signaling pathway	4	89	0.045	Biological Process	0.0332189	0.112963
GO:0060419	heart growth	4	89	0.045	Biological Process	0.0332189	0.112963
GO:0090279	regulation of calcium ion import	4	89	0.045	Biological Process	0.0332189	0.112963
GO:0009617	response to bacterium	13	539	0.024	Biological Process	0.0334023	0.113503
GO:0022408	negative regulation of cell-cell adhesion	5	131	0.038	Biological Process	0.0334574	0.113503
GO:1900542	regulation of purine nucleotide metabolic process	5	131	0.038	Biological Process	0.0334574	0.113503
GO:0051224	negative regulation of protein transport	6	176	0.034	Biological Process	0.0334692	0.113503
GO:0032050	clathrin heavy chain binding	2	12	0.167	Molecular Function	0.0107676	0.113516
GO:0071933	Arp2/3 complex binding	2	12	0.167	Molecular Function	0.0107676	0.113516
GO:0003725	double-stranded RNA binding	4	65	0.062	Molecular Function	0.0111771	0.113516
GO:0042169	SH2 domain binding	3	35	0.086	Molecular Function	0.011286	0.113516
GO:0032555	purine ribonucleotide binding	47	2534	0.019	Molecular Function	0.0113056	0.113516
GO:0016301	kinase activity	24	1097	0.022	Molecular Function	0.0120692	0.113516
GO:0017076	purine nucleotide binding	47	2544	0.018	Molecular Function	0.0121093	0.113516
GO:0060090	binding, bridging	8	229	0.035	Molecular Function	0.0121237	0.113516
GO:0005068	transmembrane receptor protein tyrosine kinase adaptor activity	2	13	0.154	Molecular Function	0.012614	0.113516
GO:0005095	GTPase inhibitor activity	2	13	0.154	Molecular Function	0.012614	0.113516
GO:0005545	1-phosphatidylinositol binding	2	13	0.154	Molecular Function	0.012614	0.113516
GO:0070679	inositol 1,4,5 trisphosphate binding	2	13	0.154	Molecular Function	0.012614	0.113516
GO:0005477	pyruvate secondary active transmembrane transporter activity	1	1	1	Molecular Function	0.0133791	0.113516
GO:0017113	dihydropyrimidine dehydrogenase (NADP+) activity	1	1	1	Molecular Function	0.0133791	0.113516
GO:0030429	kynureninase activity	1	1	1	Molecular Function	0.0133791	0.113516
GO:0030487	inositol-4,5-bisphosphate 5-phosphatase activity	1	1	1	Molecular Function	0.0133791	0.113516
GO:0035400	histone tyrosine kinase activity	1	1	1	Molecular Function	0.0133791	0.113516
GO:0035401	histone kinase activity (H3-Y41 specific)	1	1	1	Molecular Function	0.0133791	0.113516
GO:0042658	MHC class II protein binding, via antigen binding groove	1	1	1	Molecular Function	0.0133791	0.113516
GO:0045569	TRAIL binding	1	1	1	Molecular Function	0.0133791	0.113516
GO:0050146	nucleoside phosphotransferase activity	1	1	1	Molecular Function	0.0133791	0.113516
GO:1990175	EH domain binding	1	1	1	Molecular Function	0.0133791	0.113516
GO:0005933	cellular bud	2	21	0.095	Cellular Component	0.0334832	0.113692
GO:0030904	retromer complex	2	21	0.095	Cellular Component	0.0334832	0.113692
GO:0032729	positive regulation of interferon-gamma production	3	52	0.058	Biological Process	0.0337089	0.114005
GO:0043550	regulation of lipid kinase activity	3	52	0.058	Biological Process	0.0337089	0.114005
GO:0046580	negative regulation of Ras protein signal transduction	3	52	0.058	Biological Process	0.0337089	0.114005
GO:0051220	cytoplasmic sequestering of protein	3	52	0.058	Biological Process	0.0337089	0.114005
GO:0009057	macromolecule catabolic process	30	1561	0.019	Biological Process	0.0337597	0.1141
GO:0060076	excitatory synapse	8	270	0.03	Cellular Component	0.0340648	0.11485
GO:0030662	coated vesicle membrane	5	130	0.038	Cellular Component	0.0342066	0.11485
GO:0030135	coated vesicle	7	222	0.032	Cellular Component	0.0346194	0.11559
GO:2000021	regulation of ion homeostasis	6	177	0.034	Biological Process	0.0342661	0.115732
GO:0007268	synaptic transmission	16	712	0.022	Biological Process	0.0343954	0.11597
GO:0034111	negative regulation of homotypic cell-cell adhesion	4	90	0.044	Biological Process	0.0344064	0.11597
GO:0044236	multicellular organism metabolic process	4	90	0.044	Biological Process	0.0344064	0.11597
GO:0003015	heart process	7	225	0.031	Biological Process	0.0345722	0.11645
GO:0016485	protein processing	9	326	0.028	Biological Process	0.0347666	0.116961
GO:0099537	trans-synaptic signaling	16	713	0.022	Biological Process	0.0347708	0.116961
GO:0008542	visual learning	3	53	0.057	Biological Process	0.0353834	0.11886
GO:0010830	regulation of myotube differentiation	3	53	0.057	Biological Process	0.0353834	0.11886
GO:0099536	synaptic signaling	16	715	0.022	Biological Process	0.0355305	0.118927
GO:0043010	camera-type eye development	10	380	0.026	Biological Process	0.0355798	0.118927
GO:0007221	positive regulation of transcription of Notch receptor target	2	22	0.091	Biological Process	0.035596	0.118927
GO:0010758	regulation of macrophage chemotaxis	2	22	0.091	Biological Process	0.035596	0.118927
GO:0045671	negative regulation of osteoclast differentiation	2	22	0.091	Biological Process	0.035596	0.118927
GO:0055022	negative regulation of cardiac muscle tissue growth	2	22	0.091	Biological Process	0.035596	0.118927
GO:0061117	negative regulation of heart growth	2	22	0.091	Biological Process	0.035596	0.118927
GO:1902991	regulation of amyloid precursor protein catabolic process	2	22	0.091	Biological Process	0.035596	0.118927
GO:0032092	positive regulation of protein binding	4	91	0.044	Biological Process	0.0356182	0.118927
GO:0060562	epithelial tube morphogenesis	12	489	0.025	Biological Process	0.035842	0.119594
GO:0030324	lung development	6	179	0.034	Biological Process	0.0358965	0.119695
GO:0009628	response to abiotic stimulus	26	1319	0.02	Biological Process	0.0359499	0.119793
GO:0098793	presynapse	11	429	0.026	Cellular Component	0.036189	0.119881
GO:0005797	Golgi medial cisterna	2	22	0.091	Cellular Component	0.0365029	0.119881
GO:0097440	apical dendrite	2	22	0.091	Cellular Component	0.0365029	0.119881
GO:0005546	phosphatidylinositol-4,5-bisphosphate binding	4	70	0.057	Molecular Function	0.0143781	0.120057
GO:0031386	protein tag	2	14	0.143	Molecular Function	0.0145878	0.120057
GO:0034595	phosphatidylinositol phosphate 5-phosphatase activity	2	14	0.143	Molecular Function	0.0145878	0.120057
GO:0051346	negative regulation of hydrolase activity	10	381	0.026	Biological Process	0.036121	0.120282
GO:1901362	organic cyclic compound biosynthetic process	80	4928	0.016	Biological Process	0.0365103	0.121497
GO:1903034	regulation of response to wounding	10	382	0.026	Biological Process	0.0366679	0.12194
GO:0019722	calcium-mediated signaling	6	180	0.033	Biological Process	0.0367301	0.121984
GO:1904950	negative regulation of establishment of protein localization	6	180	0.033	Biological Process	0.0367301	0.121984
GO:0016064	immunoglobulin mediated immune response	4	92	0.043	Biological Process	0.0368546	0.122234
GO:0050772	positive regulation of axonogenesis	4	92	0.043	Biological Process	0.0368546	0.122234
GO:0007585	respiratory gaseous exchange	3	54	0.056	Biological Process	0.0371	0.122558
GO:0022617	extracellular matrix disassembly	3	54	0.056	Biological Process	0.0371	0.122558
GO:0032007	negative regulation of TOR signaling	3	54	0.056	Biological Process	0.0371	0.122558
GO:0046635	positive regulation of alpha-beta T cell activation	3	54	0.056	Biological Process	0.0371	0.122558
GO:0046637	regulation of alpha-beta T cell differentiation	3	54	0.056	Biological Process	0.0371	0.122558
GO:0060711	labyrinthine layer development	3	54	0.056	Biological Process	0.0371	0.122558
GO:0006140	regulation of nucleotide metabolic process	5	135	0.037	Biological Process	0.0373451	0.123286
GO:0050681	androgen receptor binding	3	39	0.077	Molecular Function	0.0151572	0.123508
GO:1990778	protein localization to cell periphery	8	279	0.029	Biological Process	0.0374597	0.123531
GO:0007219	Notch signaling pathway	7	229	0.031	Biological Process	0.037469	0.123531
GO:0015934	large ribosomal subunit	5	134	0.037	Cellular Component	0.0382039	0.123596
GO:0005765	lysosomal membrane	7	227	0.031	Cellular Component	0.0383207	0.123596
GO:0048786	presynaptic active zone	3	54	0.056	Cellular Component	0.0384012	0.123596
GO:0016605	PML body	4	92	0.043	Cellular Component	0.0384565	0.123596
GO:0019724	B cell mediated immunity	4	93	0.043	Biological Process	0.0381154	0.124288
GO:0050803	regulation of synapse structure or activity	10	385	0.026	Biological Process	0.038343	0.124288
GO:0008593	regulation of Notch signaling pathway	5	136	0.037	Biological Process	0.0383585	0.124288
GO:0051592	response to calcium ion	5	136	0.037	Biological Process	0.0383585	0.124288
GO:0051651	maintenance of location in cell	5	136	0.037	Biological Process	0.0383585	0.124288
GO:0031398	positive regulation of protein ubiquitination	6	182	0.033	Biological Process	0.0384343	0.124288
GO:0010644	cell communication by electrical coupling	2	23	0.087	Biological Process	0.0386434	0.124288
GO:0014808	release of sequestered calcium ion into cytosol by sarcoplasmic reticulum	2	23	0.087	Biological Process	0.0386434	0.124288
GO:0022416	chaeta development	2	23	0.087	Biological Process	0.0386434	0.124288
GO:0030859	polarized epithelial cell differentiation	2	23	0.087	Biological Process	0.0386434	0.124288
GO:0032528	microvillus organization	2	23	0.087	Biological Process	0.0386434	0.124288
GO:0034755	iron ion transmembrane transport	2	23	0.087	Biological Process	0.0386434	0.124288
GO:0060487	lung epithelial cell differentiation	2	23	0.087	Biological Process	0.0386434	0.124288
GO:0061162	establishment of monopolar cell polarity	2	23	0.087	Biological Process	0.0386434	0.124288
GO:1901798	positive regulation of signal transduction by p53 class mediator	2	23	0.087	Biological Process	0.0386434	0.124288
GO:1903514	calcium ion transport from endoplasmic reticulum to cytosol	2	23	0.087	Biological Process	0.0386434	0.124288
GO:0016570	histone modification	12	495	0.024	Biological Process	0.0387545	0.124288
GO:0032388	positive regulation of intracellular transport	8	281	0.028	Biological Process	0.0388062	0.124288
GO:0001751	compound eye photoreceptor cell differentiation	3	55	0.055	Biological Process	0.0388587	0.124288
GO:0002260	lymphocyte homeostasis	3	55	0.055	Biological Process	0.0388587	0.124288
GO:0032611	interleukin-1 beta production	3	55	0.055	Biological Process	0.0388587	0.124288
GO:0043392	negative regulation of DNA binding	3	55	0.055	Biological Process	0.0388587	0.124288
GO:0046622	positive regulation of organ growth	3	55	0.055	Biological Process	0.0388587	0.124288
GO:0030323	respiratory tube development	6	183	0.033	Biological Process	0.039305	0.124288
GO:0060401	cytosolic calcium ion transport	5	137	0.036	Biological Process	0.0393886	0.124288
GO:0090316	positive regulation of intracellular protein transport	5	137	0.036	Biological Process	0.0393886	0.124288
GO:1903305	regulation of regulated secretory pathway	5	137	0.036	Biological Process	0.0393886	0.124288
GO:0046632	alpha-beta T cell differentiation	4	94	0.043	Biological Process	0.0394007	0.124288
GO:0070301	cellular response to hydrogen peroxide	4	94	0.043	Biological Process	0.0394007	0.124288
GO:0051640	organelle localization	16	725	0.022	Biological Process	0.0395121	0.124288
GO:0002449	lymphocyte mediated immunity	6	184	0.033	Biological Process	0.0401882	0.124288
GO:0001923	B-1 B cell differentiation	1	3	0.333	Biological Process	0.0402578	0.124288
GO:0002277	myeloid dendritic cell activation involved in immune response	1	3	0.333	Biological Process	0.0402578	0.124288
GO:0002322	B cell proliferation involved in immune response	1	3	0.333	Biological Process	0.0402578	0.124288
GO:0002396	MHC protein complex assembly	1	3	0.333	Biological Process	0.0402578	0.124288
GO:0002501	peptide antigen assembly with MHC protein complex	1	3	0.333	Biological Process	0.0402578	0.124288
GO:0002901	mature B cell apoptotic process	1	3	0.333	Biological Process	0.0402578	0.124288
GO:0002905	regulation of mature B cell apoptotic process	1	3	0.333	Biological Process	0.0402578	0.124288
GO:0002906	negative regulation of mature B cell apoptotic process	1	3	0.333	Biological Process	0.0402578	0.124288
GO:0006212	uracil catabolic process	1	3	0.333	Biological Process	0.0402578	0.124288
GO:0007114	cell budding	1	3	0.333	Biological Process	0.0402578	0.124288
GO:0007428	primary branching, open tracheal system	1	3	0.333	Biological Process	0.0402578	0.124288
GO:0010710	regulation of collagen catabolic process	1	3	0.333	Biological Process	0.0402578	0.124288
GO:0010716	negative regulation of extracellular matrix disassembly	1	3	0.333	Biological Process	0.0402578	0.124288
GO:0014732	skeletal muscle atrophy	1	3	0.333	Biological Process	0.0402578	0.124288
GO:0016554	cytidine to uridine editing	1	3	0.333	Biological Process	0.0402578	0.124288
GO:0018894	dibenzo-p-dioxin metabolic process	1	3	0.333	Biological Process	0.0402578	0.124288
GO:0019858	cytosine metabolic process	1	3	0.333	Biological Process	0.0402578	0.124288
GO:0021815	modulation of microtubule cytoskeleton involved in cerebral cortex radial glia guided migration	1	3	0.333	Biological Process	0.0402578	0.124288
GO:0032346	positive regulation of aldosterone metabolic process	1	3	0.333	Biological Process	0.0402578	0.124288
GO:0032349	positive regulation of aldosterone biosynthetic process	1	3	0.333	Biological Process	0.0402578	0.124288
GO:0034769	basement membrane disassembly	1	3	0.333	Biological Process	0.0402578	0.124288
GO:0035026	leading edge cell differentiation	1	3	0.333	Biological Process	0.0402578	0.124288
GO:0035155	negative regulation of terminal cell fate specification, open tracheal system	1	3	0.333	Biological Process	0.0402578	0.124288
GO:0035616	histone H2B conserved C-terminal lysine deubiquitination	1	3	0.333	Biological Process	0.0402578	0.124288
GO:0035879	plasma membrane lactate transport	1	3	0.333	Biological Process	0.0402578	0.124288
GO:0042125	protein galactosylation	1	3	0.333	Biological Process	0.0402578	0.124288
GO:0043056	forward locomotion	1	3	0.333	Biological Process	0.0402578	0.124288
GO:0043059	regulation of forward locomotion	1	3	0.333	Biological Process	0.0402578	0.124288
GO:0045634	regulation of melanocyte differentiation	1	3	0.333	Biological Process	0.0402578	0.124288
GO:0045636	positive regulation of melanocyte differentiation	1	3	0.333	Biological Process	0.0402578	0.124288
GO:0046104	thymidine metabolic process	1	3	0.333	Biological Process	0.0402578	0.124288
GO:0046121	deoxyribonucleoside catabolic process	1	3	0.333	Biological Process	0.0402578	0.124288
GO:0048023	positive regulation of melanin biosynthetic process	1	3	0.333	Biological Process	0.0402578	0.124288
GO:0050904	diapedesis	1	3	0.333	Biological Process	0.0402578	0.124288
GO:0051541	elastin metabolic process	1	3	0.333	Biological Process	0.0402578	0.124288
GO:0051684	maintenance of Golgi location	1	3	0.333	Biological Process	0.0402578	0.124288
GO:0060332	positive regulation of response to interferon-gamma	1	3	0.333	Biological Process	0.0402578	0.124288
GO:0060335	positive regulation of interferon-gamma-mediated signaling pathway	1	3	0.333	Biological Process	0.0402578	0.124288
GO:0060369	positive regulation of Fc receptor mediated stimulatory signaling pathway	1	3	0.333	Biological Process	0.0402578	0.124288
GO:0060486	Clara cell differentiation	1	3	0.333	Biological Process	0.0402578	0.124288
GO:0061470	T follicular helper cell differentiation	1	3	0.333	Biological Process	0.0402578	0.124288
GO:0070096	mitochondrial outer membrane translocase complex assembly	1	3	0.333	Biological Process	0.0402578	0.124288
GO:0070425	negative regulation of nucleotide-binding oligomerization domain containing signaling pathway	1	3	0.333	Biological Process	0.0402578	0.124288
GO:0070433	negative regulation of nucleotide-binding oligomerization domain containing 2 signaling pathway	1	3	0.333	Biological Process	0.0402578	0.124288
GO:0071335	hair follicle cell proliferation	1	3	0.333	Biological Process	0.0402578	0.124288
GO:0072135	kidney mesenchymal cell proliferation	1	3	0.333	Biological Process	0.0402578	0.124288
GO:0072136	metanephric mesenchymal cell proliferation involved in metanephros development	1	3	0.333	Biological Process	0.0402578	0.124288
GO:0072554	blood vessel lumenization	1	3	0.333	Biological Process	0.0402578	0.124288
GO:0086023	adrenergic receptor signaling pathway involved in heart process	1	3	0.333	Biological Process	0.0402578	0.124288
GO:0097101	blood vessel endothelial cell fate specification	1	3	0.333	Biological Process	0.0402578	0.124288
GO:0097324	melanocyte migration	1	3	0.333	Biological Process	0.0402578	0.124288
GO:0097350	neutrophil clearance	1	3	0.333	Biological Process	0.0402578	0.124288
GO:0097680	double-strand break repair via classical nonhomologous end joining	1	3	0.333	Biological Process	0.0402578	0.124288
GO:0098582	innate vocalization behavior	1	3	0.333	Biological Process	0.0402578	0.124288
GO:1900039	positive regulation of cellular response to hypoxia	1	3	0.333	Biological Process	0.0402578	0.124288
GO:1900126	negative regulation of hyaluronan biosynthetic process	1	3	0.333	Biological Process	0.0402578	0.124288
GO:1901078	negative regulation of relaxation of muscle	1	3	0.333	Biological Process	0.0402578	0.124288
GO:1901187	regulation of ephrin receptor signaling pathway	1	3	0.333	Biological Process	0.0402578	0.124288
GO:1902477	regulation of defense response to bacterium, incompatible interaction	1	3	0.333	Biological Process	0.0402578	0.124288
GO:1903367	positive regulation of fear response	1	3	0.333	Biological Process	0.0402578	0.124288
GO:1904475	regulation of Ras GTPase binding	1	3	0.333	Biological Process	0.0402578	0.124288
GO:1904684	negative regulation of metalloendopeptidase activity	1	3	0.333	Biological Process	0.0402578	0.124288
GO:2000111	positive regulation of macrophage apoptotic process	1	3	0.333	Biological Process	0.0402578	0.124288
GO:2000211	regulation of glutamate metabolic process	1	3	0.333	Biological Process	0.0402578	0.124288
GO:2000298	regulation of Rho-dependent protein serine/threonine kinase activity	1	3	0.333	Biological Process	0.0402578	0.124288
GO:2000625	regulation of miRNA catabolic process	1	3	0.333	Biological Process	0.0402578	0.124288
GO:2000857	positive regulation of mineralocorticoid secretion	1	3	0.333	Biological Process	0.0402578	0.124288
GO:2000860	positive regulation of aldosterone secretion	1	3	0.333	Biological Process	0.0402578	0.124288
GO:2000987	positive regulation of behavioral fear response	1	3	0.333	Biological Process	0.0402578	0.124288
GO:2001106	regulation of Rho guanyl-nucleotide exchange factor activity	1	3	0.333	Biological Process	0.0402578	0.124288
GO:2001271	negative regulation of cysteine-type endopeptidase activity involved in execution phase of apoptosis	1	3	0.333	Biological Process	0.0402578	0.124288
GO:0006875	cellular metal ion homeostasis	12	498	0.024	Biological Process	0.0402717	0.124288
GO:0001891	phagocytic cup	2	23	0.087	Cellular Component	0.0396231	0.124502
GO:0009547	plastid ribosome	2	23	0.087	Cellular Component	0.0396231	0.124502
GO:0031258	lamellipodium membrane	2	23	0.087	Cellular Component	0.0396231	0.124502
GO:0031941	filamentous actin	2	23	0.087	Cellular Component	0.0396231	0.124502
GO:0002193	MAML1-RBP-Jkappa- ICN1 complex	1	3	0.333	Cellular Component	0.04081	0.124502
GO:0016513	core-binding factor complex	1	3	0.333	Cellular Component	0.04081	0.124502
GO:0031905	early endosome lumen	1	3	0.333	Cellular Component	0.04081	0.124502
GO:0034274	Atg12-Atg5-Atg16 complex	1	3	0.333	Cellular Component	0.04081	0.124502
GO:0034750	Scrib-APC-beta-catenin complex	1	3	0.333	Cellular Component	0.04081	0.124502
GO:0090619	meiotic spindle pole	1	3	0.333	Cellular Component	0.04081	0.124502
GO:0016202	regulation of striated muscle tissue development	5	138	0.036	Biological Process	0.0404355	0.124716
GO:0001885	endothelial cell development	3	56	0.054	Biological Process	0.0406592	0.12525
GO:0060193	positive regulation of lipase activity	3	56	0.054	Biological Process	0.0406592	0.12525
GO:0002062	chondrocyte differentiation	4	95	0.042	Biological Process	0.0407106	0.125331
GO:0050678	regulation of epithelial cell proliferation	8	284	0.028	Biological Process	0.0408863	0.125716
GO:0051170	nuclear import	8	284	0.028	Biological Process	0.0408863	0.125716
GO:0001889	liver development	6	185	0.032	Biological Process	0.0410839	0.126246
GO:0048471	perinuclear region of cytoplasm	16	720	0.022	Cellular Component	0.0416106	0.126303
GO:0050839	cell adhesion molecule binding	7	194	0.036	Molecular Function	0.0157081	0.126742
GO:0009755	hormone-mediated signaling pathway	7	234	0.03	Biological Process	0.0413092	0.12686
GO:0010950	positive regulation of endopeptidase activity	5	139	0.036	Biological Process	0.0414991	0.12707
GO:0042303	molting cycle	5	139	0.036	Biological Process	0.0414991	0.12707
GO:0072006	nephron development	5	139	0.036	Biological Process	0.0414991	0.12707
GO:0001779	natural killer cell differentiation	2	24	0.083	Biological Process	0.0417862	0.12707
GO:0001919	regulation of receptor recycling	2	24	0.083	Biological Process	0.0417862	0.12707
GO:0002756	MyD88-independent toll-like receptor signaling pathway	2	24	0.083	Biological Process	0.0417862	0.12707
GO:0006907	pinocytosis	2	24	0.083	Biological Process	0.0417862	0.12707
GO:0033032	regulation of myeloid cell apoptotic process	2	24	0.083	Biological Process	0.0417862	0.12707
GO:0045472	response to ether	2	24	0.083	Biological Process	0.0417862	0.12707
GO:0060479	lung cell differentiation	2	24	0.083	Biological Process	0.0417862	0.12707
GO:0061339	establishment or maintenance of monopolar cell polarity	2	24	0.083	Biological Process	0.0417862	0.12707
GO:1902042	negative regulation of extrinsic apoptotic signaling pathway via death domain receptors	2	24	0.083	Biological Process	0.0417862	0.12707
GO:1902170	cellular response to reactive nitrogen species	2	24	0.083	Biological Process	0.0417862	0.12707
GO:1902624	positive regulation of neutrophil migration	2	24	0.083	Biological Process	0.0417862	0.12707
GO:1903393	positive regulation of adherens junction organization	2	24	0.083	Biological Process	0.0417862	0.12707
GO:2000678	negative regulation of transcription regulatory region DNA binding	2	24	0.083	Biological Process	0.0417862	0.12707
GO:0031532	actin cytoskeleton reorganization	4	96	0.042	Biological Process	0.042045	0.127623
GO:0043467	regulation of generation of precursor metabolites and energy	4	96	0.042	Biological Process	0.042045	0.127623
GO:1903076	regulation of protein localization to plasma membrane	4	96	0.042	Biological Process	0.042045	0.127623
GO:0032103	positive regulation of response to external stimulus	9	338	0.027	Biological Process	0.0421496	0.127862
GO:0098662	inorganic cation transmembrane transport	18	850	0.021	Biological Process	0.0423081	0.128265
GO:0005198	structural molecule activity	21	947	0.022	Molecular Function	0.0160673	0.128383
GO:0035088	establishment or maintenance of apical/basal cell polarity	3	57	0.053	Biological Process	0.0425012	0.128615
GO:0060071	Wnt signaling pathway, planar cell polarity pathway	3	57	0.053	Biological Process	0.0425012	0.128615
GO:0098739	import across plasma membrane	3	57	0.053	Biological Process	0.0425012	0.128615
GO:0046530	photoreceptor cell differentiation	5	140	0.036	Biological Process	0.0425796	0.128696
GO:1901861	regulation of muscle tissue development	5	140	0.036	Biological Process	0.0425796	0.128696
GO:0005640	nuclear outer membrane	2	24	0.083	Cellular Component	0.0428404	0.128735
GO:0030125	clathrin vesicle coat	2	24	0.083	Cellular Component	0.0428404	0.128735
GO:0009991	response to extracellular stimulus	16	733	0.022	Biological Process	0.0429227	0.129654
GO:0000976	transcription regulatory region sequence-specific DNA binding	17	718	0.024	Molecular Function	0.0165221	0.130747
GO:0004115	3',5'-cyclic-AMP phosphodiesterase activity	2	15	0.133	Molecular Function	0.0166851	0.13078
GO:0001736	establishment of planar polarity	4	97	0.041	Biological Process	0.0434039	0.131028
GO:0010259	multicellular organism aging	5	141	0.035	Biological Process	0.0436769	0.131635
GO:0031929	TOR signaling	5	141	0.035	Biological Process	0.0436769	0.131635
GO:0055074	calcium ion homeostasis	10	394	0.025	Biological Process	0.0436844	0.131635
GO:0000975	regulatory region DNA binding	19	837	0.023	Molecular Function	0.0173362	0.132132
GO:0044212	transcription regulatory region DNA binding	19	837	0.023	Molecular Function	0.0173362	0.132132
GO:0005178	integrin binding	5	112	0.045	Molecular Function	0.0173393	0.132132
GO:0005794	Golgi apparatus	27	1390	0.019	Cellular Component	0.0443428	0.132571
GO:0045177	apical part of cell	10	390	0.026	Cellular Component	0.0445579	0.132571
GO:0017038	protein import	9	341	0.026	Biological Process	0.0441489	0.132954
GO:0032886	regulation of microtubule-based process	7	238	0.029	Biological Process	0.0445596	0.133561
GO:0001892	embryonic placenta development	4	98	0.041	Biological Process	0.0447873	0.133561
GO:0007164	establishment of tissue polarity	4	98	0.041	Biological Process	0.0447873	0.133561
GO:0042633	hair cycle	4	98	0.041	Biological Process	0.0447873	0.133561
GO:0051438	regulation of ubiquitin-protein transferase activity	4	98	0.041	Biological Process	0.0447873	0.133561
GO:0048015	phosphatidylinositol-mediated signaling	5	142	0.035	Biological Process	0.044791	0.133561
GO:0061008	hepaticobiliary system development	6	189	0.032	Biological Process	0.0447926	0.133561
GO:0006294	nucleotide-excision repair, preincision complex assembly	2	25	0.08	Biological Process	0.0450213	0.133561
GO:0006607	NLS-bearing protein import into nucleus	2	25	0.08	Biological Process	0.0450213	0.133561
GO:0007202	activation of phospholipase C activity	2	25	0.08	Biological Process	0.0450213	0.133561
GO:0009996	negative regulation of cell fate specification	2	25	0.08	Biological Process	0.0450213	0.133561
GO:0010543	regulation of platelet activation	2	25	0.08	Biological Process	0.0450213	0.133561
GO:0040028	regulation of vulval development	2	25	0.08	Biological Process	0.0450213	0.133561
GO:0043496	regulation of protein homodimerization activity	2	25	0.08	Biological Process	0.0450213	0.133561
GO:0045577	regulation of B cell differentiation	2	25	0.08	Biological Process	0.0450213	0.133561
GO:0046532	regulation of photoreceptor cell differentiation	2	25	0.08	Biological Process	0.0450213	0.133561
GO:0046856	phosphatidylinositol dephosphorylation	2	25	0.08	Biological Process	0.0450213	0.133561
GO:0060045	positive regulation of cardiac muscle cell proliferation	2	25	0.08	Biological Process	0.0450213	0.133561
GO:0060338	regulation of type I interferon-mediated signaling pathway	2	25	0.08	Biological Process	0.0450213	0.133561
GO:0060713	labyrinthine layer morphogenesis	2	25	0.08	Biological Process	0.0450213	0.133561
GO:0070266	necroptotic process	2	25	0.08	Biological Process	0.0450213	0.133561
GO:0090022	regulation of neutrophil chemotaxis	2	25	0.08	Biological Process	0.0450213	0.133561
GO:1901890	positive regulation of cell junction assembly	2	25	0.08	Biological Process	0.0450213	0.133561
GO:1903427	negative regulation of reactive oxygen species biosynthetic process	2	25	0.08	Biological Process	0.0450213	0.133561
GO:2000050	regulation of non-canonical Wnt signaling pathway	2	25	0.08	Biological Process	0.0450213	0.133561
GO:0022411	cellular component disassembly	12	508	0.024	Biological Process	0.0456301	0.135286
GO:0046661	male sex differentiation	6	190	0.032	Biological Process	0.0457514	0.135565
GO:0030856	regulation of epithelial cell differentiation	5	143	0.035	Biological Process	0.0459221	0.135828
GO:0045619	regulation of lymphocyte differentiation	5	143	0.035	Biological Process	0.0459221	0.135828
GO:0048634	regulation of muscle organ development	5	143	0.035	Biological Process	0.0459221	0.135828
GO:0031058	positive regulation of histone modification	4	99	0.04	Biological Process	0.0461952	0.136162
GO:1901216	positive regulation of neuron death	4	99	0.04	Biological Process	0.0461952	0.136162
GO:2000060	positive regulation of protein ubiquitination involved in ubiquitin-dependent protein catabolic process	4	99	0.04	Biological Process	0.0461952	0.136162
GO:0009167	purine ribonucleoside monophosphate metabolic process	9	344	0.026	Biological Process	0.0462109	0.136162
GO:0048477	oogenesis	9	344	0.026	Biological Process	0.0462109	0.136162
GO:0002312	B cell activation involved in immune response	3	59	0.051	Biological Process	0.0463087	0.136162
GO:0043297	apical junction assembly	3	59	0.051	Biological Process	0.0463087	0.136162
[truncated: 4,400 more rows]

## Sheet: cluster11--KEGG
Pathway ID	Pathway	Cluster_11 (160)	All (7762)	Ratio	Pvalue	Qvalue
ko03010	Ribosome	20	127	0.15748	8.88965e-13	1.96461e-10
ko04144	Endocytosis	19	237	0.0801688	3.49249e-07	3.29388e-05
ko04612	Antigen processing and presentation	10	62	0.16129	4.47134e-07	3.29388e-05
ko04062	Chemokine signaling pathway	15	176	0.0852273	3.03169e-06	0.000167501
ko05332	Graft-versus-host disease	7	37	0.189189	8.48697e-06	0.000374098
ko05140	Leishmaniasis	9	69	0.130435	1.05542e-05	0.000374098
ko04666	Fc gamma R-mediated phagocytosis	10	88	0.113636	1.18493e-05	0.000374098
ko05330	Allograft rejection	7	42	0.166667	2.03952e-05	0.000563417
ko05152	Tuberculosis	13	163	0.0797546	2.90068e-05	0.000712278
ko04650	Natural killer cell mediated cytotoxicity	10	101	0.0990099	4.00853e-05	0.000803083
ko05416	Viral myocarditis	8	63	0.126984	4.04618e-05	0.000803083
ko04940	Type I diabetes mellitus	7	47	0.148936	4.36063e-05	0.000803083
ko05320	Autoimmune thyroid disease	7	51	0.137255	7.49129e-05	0.00127352
ko04658	Th1 and Th2 cell differentiation	9	91	0.0989011	9.91513e-05	0.00156518
ko04145	Phagosome	11	143	0.0769231	0.000167756	0.00247161
ko05150	Staphylococcus aureus infection	8	78	0.102564	0.000188588	0.00258064
ko04380	Osteoclast differentiation	10	122	0.0819672	0.000198511	0.00258064
ko04659	Th17 cell differentiation	9	107	0.0841121	0.000342597	0.00420633
ko04810	Regulation of actin cytoskeleton	12	201	0.0597015	0.000878425	0.00987895
ko05322	Systemic lupus erythematosus	8	98	0.0816327	0.000894023	0.00987895
ko04662	B cell receptor signaling pathway	7	77	0.0909091	0.000994418	0.0104278
ko05167	Kaposi sarcoma-associated herpesvirus infection	11	177	0.0621469	0.00103806	0.0104278
ko04928	Parathyroid hormone synthesis, secretion and action	8	104	0.0769231	0.00131871	0.0123316
ko04015	Rap1 signaling pathway	12	211	0.056872	0.00133918	0.0123316
ko04660	T cell receptor signaling pathway	8	105	0.0761905	0.00140295	0.012402
ko05163	Human cytomegalovirus infection	12	215	0.055814	0.00157246	0.0133659
ko04670	Leukocyte transendothelial migration	8	109	0.0733945	0.00178364	0.0145994
ko04664	Fc epsilon RI signaling pathway	6	65	0.0923077	0.00211447	0.015613
ko04720	Long-term potentiation	6	65	0.0923077	0.00211447	0.015613
ko04724	Glutamatergic synapse	8	112	0.0714286	0.00211941	0.015613
ko05169	Epstein-Barr virus infection	11	195	0.0564103	0.00225913	0.0160188
ko04912	GnRH signaling pathway	7	89	0.0786517	0.00231946	0.0160188
ko05310	Asthma	4	29	0.137931	0.00276304	0.0181204
ko04071	Sphingolipid signaling pathway	8	117	0.0683761	0.00278775	0.0181204
ko04672	Intestinal immune network for IgA production	5	48	0.104167	0.00292784	0.0182827
ko04972	Pancreatic secretion	7	93	0.0752688	0.00297818	0.0182827
ko04978	Mineral absorption	5	49	0.102041	0.00320723	0.0191567
ko04961	Endocrine and other factor-regulated calcium reabsorption	5	50	0.1	0.00350533	0.0203863
ko04611	Platelet activation	8	122	0.0655738	0.00361055	0.0204597
ko05135	Yersinia infection	8	124	0.0645161	0.00398793	0.022006
ko05164	Influenza A	9	152	0.0592105	0.00408257	0.022006
ko05020	Prion disease	4	33	0.121212	0.00446609	0.0235001
ko05145	Toxoplasmosis	7	101	0.0693069	0.00471645	0.0242404
ko04510	Focal adhesion	10	189	0.0529101	0.005585	0.0280519
ko04371	Apelin signaling pathway	8	133	0.0601504	0.00607702	0.0298449
ko04022	cGMP-PKG signaling pathway	9	165	0.0545455	0.00694971	0.0333888
ko04514	Cell adhesion molecules	8	140	0.0571429	0.00820954	0.0386023
ko05170	Human immunodeficiency virus 1 infection	10	203	0.0492611	0.00908854	0.0418451
ko04217	Necroptosis	8	144	0.0555556	0.00965677	0.043554
ko04722	Neurotrophin signaling pathway	7	117	0.0598291	0.0103577	0.0457809
ko05321	Inflammatory bowel disease	5	66	0.0757576	0.0113706	0.0492725
ko05211	Renal cell carcinoma	5	68	0.0735294	0.0128364	0.0545545
ko05203	Viral carcinogenesis	9	183	0.0491803	0.0132074	0.0550725
ko04520	Adherens junction	5	69	0.0724638	0.0136151	0.0556738
ko04070	Phosphatidylinositol signaling system	6	96	0.0625	0.0141074	0.0556738
ko05017	Spinocerebellar ataxia	6	96	0.0625	0.0141074	0.0556738
ko05100	Bacterial invasion of epithelial cells	5	72	0.0694444	0.0161409	0.0625814
ko04970	Salivary secretion	5	75	0.0666667	0.0189615	0.0722498
ko04014	Ras signaling pathway	10	229	0.0436681	0.0197912	0.0741332
ko04330	Notch signaling pathway	4	52	0.0769231	0.0218734	0.080567
ko04725	Cholinergic synapse	6	112	0.0535714	0.027904	0.0997243
ko05165	Human papillomavirus infection	12	313	0.0383387	0.027977	0.0997243
ko04621	NOD-like receptor signaling pathway	7	146	0.0479452	0.0310162	0.108803
ko04921	Oxytocin signaling pathway	7	147	0.047619	0.0320239	0.110129
ko04935	Growth hormone synthesis, secretion and action	6	116	0.0517241	0.032391	0.110129
ko04640	Hematopoietic cell lineage	5	87	0.0574713	0.0334154	0.111891
ko05168	Herpes simplex virus 1 infection	12	327	0.0366972	0.0373588	0.123228
ko05032	Morphine addiction	5	91	0.0549451	0.0394261	0.128135
ko05206	MicroRNAs in cancer	7	157	0.044586	0.0433245	0.138764
ko04530	Tight junction	7	162	0.0432099	0.049836	0.157339
ko04216	Ferroptosis	3	41	0.0731707	0.0518065	0.161257
ko04924	Renin secretion	4	69	0.057971	0.0535593	0.164397
ko04922	Glucagon signaling pathway	5	100	0.05	0.0552273	0.167195
ko00562	Inositol phosphate metabolism	4	71	0.056338	0.0583588	0.174288
ko00471	D-Glutamine and D-glutamate metabolism	1	3	0.333333	0.0605814	0.178513
ko00532	Glycosaminoglycan biosynthesis - chondroitin sulfate / dermatan sulfate	2	20	0.1	0.0629582	0.181912
ko05133	Pertussis	4	73	0.0547945	0.063381	0.181912
ko05202	Transcriptional misregulation in cancer	7	172	0.0406977	0.0646434	0.183156
ko05142	Chagas disease	5	106	0.0471698	0.0675305	0.184762
ko05132	Salmonella infection	8	210	0.0380952	0.0683746	0.184762
ko04010	MAPK signaling pathway	10	284	0.0352113	0.0684546	0.184762
ko00514	Other types of O-glycan biosynthesis	3	46	0.0652174	0.0685543	0.184762
ko04024	cAMP signaling pathway	8	213	0.0375587	0.0729553	0.194254
ko04360	Axon guidance	7	180	0.0388889	0.078231	0.205028
ko04726	Serotonergic synapse	5	111	0.045045	0.0788571	0.205028
ko04072	Phospholipase D signaling pathway	6	147	0.0408163	0.0829318	0.213116
ko05166	Human T-cell leukemia virus 1 infection	8	220	0.0363636	0.0843565	0.214285
ko04630	JAK-STAT signaling pathway	6	151	0.0397351	0.091539	0.229888
ko04218	Cellular senescence	6	153	0.0392157	0.0960185	0.238428
ko04540	Gap junction	4	85	0.0470588	0.0980251	0.238733
ko04310	Wnt signaling pathway	6	154	0.038961	0.0983018	0.238733
ko04370	VEGF signaling pathway	3	55	0.0545455	0.103932	0.249664
ko04020	Calcium signaling pathway	7	195	0.0358974	0.107872	0.256341
ko05205	Proteoglycans in cancer	7	197	0.035533	0.112227	0.263852
ko04730	Long-term depression	3	58	0.0517241	0.117053	0.27179
ko05323	Rheumatoid arthritis	4	91	0.043956	0.118063	0.27179
ko04925	Aldosterone synthesis and secretion	4	92	0.0434783	0.121564	0.276966
ko04728	Dopaminergic synapse	5	128	0.0390625	0.124355	0.280434
ko04915	Estrogen signaling pathway	5	130	0.0384615	0.130376	0.291041
ko05231	Choline metabolism in cancer	4	95	0.0421053	0.132333	0.292455
ko05418	Fluid shear stress and atherosclerosis	5	133	0.037594	0.13965	0.30375
ko04137	Mitophagy - animal	3	63	0.047619	0.140192	0.30375
ko04210	Apoptosis	5	134	0.0373134	0.142805	0.306407
ko04929	GnRH secretion	3	64	0.046875	0.144994	0.308113
ko04933	AGE-RAGE signaling pathway in diabetic complications	4	100	0.04	0.151112	0.318056
ko05200	Pathways in cancer	14	503	0.027833	0.154377	0.321862
ko04625	C-type lectin receptor signaling pathway	4	102	0.0392157	0.158897	0.326827
ko04918	Thyroid hormone synthesis	3	67	0.0447761	0.159717	0.326827
ko05143	African trypanosomiasis	2	36	0.0555556	0.169353	0.343367
ko04917	Prolactin signaling pathway	3	70	0.0428571	0.174873	0.350383
ko05160	Hepatitis C	5	144	0.0347222	0.175984	0.350383
ko04934	Cushing syndrome	5	149	0.033557	0.193591	0.379333
ko04971	Gastric acid secretion	3	74	0.0405405	0.195674	0.379333
ko05212	Pancreatic cancer	3	74	0.0405405	0.195674	0.379333
ko05220	Chronic myeloid leukemia	3	75	0.04	0.200968	0.386207
ko04919	Thyroid hormone signaling pathway	4	114	0.0350877	0.208425	0.397086
ko01521	EGFR tyrosine kinase inhibitor resistance	3	78	0.0384615	0.217046	0.409975
ko05161	Hepatitis B	5	156	0.0320513	0.219224	0.410581
ko04610	Complement and coagulation cascades	3	79	0.0379747	0.222465	0.413149
ko04012	ErbB signaling pathway	3	84	0.0357143	0.249936	0.460298
ko04340	Hedgehog signaling pathway	2	47	0.0425532	0.25258	0.461324
ko05410	Hypertrophic cardiomyopathy	3	86	0.0348837	0.261069	0.472919
ko05210	Colorectal cancer	3	87	0.0344828	0.26666	0.479121
ko04914	Progesterone-mediated oocyte maturation	3	88	0.0340909	0.272266	0.483456
ko04068	FoxO signaling pathway	4	129	0.0310078	0.275444	0.483456
ko00510	N-Glycan biosynthesis	2	50	0.04	0.275635	0.483456
ko04727	GABAergic synapse	3	89	0.0337079	0.277884	0.483522
ko04270	Vascular smooth muscle contraction	4	130	0.0307692	0.280049	0.483522
ko05014	Amyotrophic lateral sclerosis	2	52	0.0384615	0.290992	0.498521
ko05235	PD-L1 expression and PD-1 checkpoint pathway in cancer	3	93	0.0322581	0.300461	0.510783
ko00240	Pyrimidine metabolism	2	54	0.037037	0.306309	0.516751
ko00770	Pantothenate and CoA biosynthesis	1	18	0.0555556	0.312939	0.523935
ko04713	Circadian entrainment	3	96	0.03125	0.31746	0.526567
ko04723	Retrograde endocannabinoid signaling	4	140	0.0285714	0.326654	0.526567
ko05010	Alzheimer disease	8	316	0.0253165	0.326914	0.526567
ko00220	Arginine biosynthesis	1	19	0.0526316	0.327134	0.526567
ko04750	Inflammatory mediator regulation of TRP channels	3	98	0.0306122	0.328806	0.526567
ko04916	Melanogenesis	3	98	0.0306122	0.328806	0.526567
ko05213	Endometrial cancer	2	58	0.0344828	0.336739	0.53539
ko00310	Lysine degradation	2	60	0.0333333	0.351812	0.551965
ko04614	Renin-angiotensin system	1	21	0.047619	0.354656	0.551965
ko04964	Proximal tubule bicarbonate reclamation	1	21	0.047619	0.354656	0.551965
ko04064	NF-kappa B signaling pathway	3	104	0.0288462	0.362795	0.560683
ko04927	Cortisol synthesis and secretion	2	62	0.0322581	0.366767	0.562886
ko04151	PI3K-Akt signaling pathway	8	331	0.0241692	0.373972	0.569985
ko05223	Non-small cell lung cancer	2	64	0.03125	0.38159	0.576005
ko04150	mTOR signaling pathway	4	152	0.0263158	0.383134	0.576005
ko04931	Insulin resistance	3	109	0.0275229	0.390929	0.583752
ko00534	Glycosaminoglycan biosynthesis - heparan sulfate / heparin	1	24	0.0416667	0.393856	0.58383
ko05221	Acute myeloid leukemia	2	66	0.030303	0.396265	0.58383
ko05031	Amphetamine addiction	2	67	0.0298507	0.403543	0.590616
ko05225	Hepatocellular carcinoma	4	157	0.0254777	0.406579	0.591144
ko05214	Glioma	2	70	0.0285714	0.425124	0.614068
ko00601	Glycosphingolipid biosynthesis - lacto and neolacto series	1	27	0.037037	0.430689	0.616275
ko04920	Adipocytokine signaling pathway	2	71	0.028169	0.432229	0.616275
ko05412	Arrhythmogenic right ventricular cardiomyopathy	2	73	0.0273973	0.446297	0.632255
ko04710	Circadian rhythm	1	29	0.0344828	0.453999	0.639069
ko04714	Thermogenesis	5	217	0.0230415	0.464946	0.646733
ko00512	Mucin type O-glycan biosynthesis	1	30	0.0333333	0.465296	0.646733
ko04142	Lysosome	3	124	0.0241935	0.473052	0.652579
ko00410	beta-Alanine metabolism	1	31	0.0322581	0.476361	0.652579
ko00230	Purine metabolism	3	125	0.024	0.478361	0.652579
ko05340	Primary immunodeficiency	1	33	0.030303	0.497812	0.674948
ko00760	Nicotinate and nicotinamide metabolism	1	35	0.0285714	0.51839	0.692305
ko04061	Viral protein interaction with cytokine and cytokine receptor	2	84	0.0238095	0.520012	0.692305
ko04911	Insulin secretion	2	84	0.0238095	0.520012	0.692305
ko04140	Autophagy - animal	3	135	0.0222222	0.530007	0.699569
ko04550	Signaling pathways regulating pluripotency of stem cells	3	136	0.0220588	0.535017	0.699569
ko00250	Alanine, aspartate and glutamate metabolism	1	37	0.027027	0.53813	0.699569
ko04960	Aldosterone-regulated sodium reabsorption	1	37	0.027027	0.53813	0.699569
ko04910	Insulin signaling pathway	3	138	0.0217391	0.544946	0.704274
ko04211	Longevity regulating pathway	2	89	0.0224719	0.55131	0.704274
ko04350	TGF-beta signaling pathway	2	89	0.0224719	0.55131	0.704274
ko04974	Protein digestion and absorption	2	90	0.0222222	0.557396	0.707957
ko05414	Dilated cardiomyopathy	2	91	0.021978	0.563424	0.71073
ko00513	Various types of N-glycan biosynthesis	1	40	0.025	0.566242	0.71073
ko04261	Adrenergic signaling in cardiomyocytes	3	143	0.020979	0.569227	0.71073
ko04932	Non-alcoholic fatty liver disease	3	146	0.0205479	0.583412	0.720642
ko04620	Toll-like receptor signaling pathway	2	95	0.0210526	0.586948	0.720642
ko05146	Amoebiasis	2	95	0.0210526	0.586948	0.720642
ko05215	Prostate cancer	2	96	0.0208333	0.592682	0.723661
ko04973	Carbohydrate digestion and absorption	1	44	0.0227273	0.601097	0.729763
ko00380	Tryptophan metabolism	1	45	0.0222222	0.609366	0.729763
ko00565	Ether lipid metabolism	1	45	0.0222222	0.609366	0.729763
ko05034	Alcoholism	3	152	0.0197368	0.610887	0.729763
ko00600	Sphingolipid metabolism	1	47	0.0212766	0.625398	0.74308
ko00330	Arginine and proline metabolism	1	48	0.0208333	0.633166	0.748288
ko00520	Amino sugar and nucleotide sugar metabolism	1	49	0.0204082	0.640775	0.753252
ko04668	TNF signaling pathway	2	107	0.0186916	0.651864	0.762232
ko04923	Regulation of lipolysis in adipocytes	1	55	0.0181818	0.683244	0.793589
ko04114	Oocyte meiosis	2	114	0.0175439	0.685862	0.793589
ko00983	Drug metabolism - other enzymes	1	59	0.0169492	0.708744	0.815794
ko04152	AMPK signaling pathway	2	121	0.0165289	0.717109	0.821025
ko04213	Longevity regulating pathway - multiple species	1	61	0.0163934	0.720719	0.821025
ko05217	Basal cell carcinoma	1	62	0.016129	0.726522	0.823391
ko05230	Central carbon metabolism in cancer	1	64	0.015625	0.737769	0.831655
ko04926	Relaxin signaling pathway	2	128	0.015625	0.745721	0.831655
ko05012	Parkinson disease	2	130	0.0153846	0.75343	0.831655
ko05218	Melanoma	1	68	0.0147059	0.758905	0.831655
ko04120	Ubiquitin mediated proteolysis	2	132	0.0151515	0.760939	0.831655
ko05016	Huntington disease	4	250	0.016	0.763411	0.831655
ko01524	Platinum drug resistance	1	69	0.0144928	0.763918	0.831655
ko04115	p53 signaling pathway	1	69	0.0144928	0.763918	0.831655
ko05162	Measles	2	134	0.0149254	0.76825	0.832271
ko04721	Synaptic vesicle cycle	1	76	0.0131579	0.796229	0.856967
ko05224	Breast cancer	2	143	0.013986	0.798801	0.856967
ko05226	Gastric cancer	2	145	0.0137931	0.80509	0.859541
ko04512	ECM-receptor interaction	1	81	0.0123457	0.816579	0.867615
ko04260	Cardiac muscle contraction	1	83	0.0120482	0.824141	0.87146
ko03015	mRNA surveillance pathway	1	86	0.0116279	0.834908	0.878641
ko04657	IL-17 signaling pathway	1	88	0.0113636	0.841719	0.880288
ko04141	Protein processing in endoplasmic reticulum	2	159	0.0125786	0.844439	0.880288
ko01522	Endocrine resistance	1	91	0.010989	0.851415	0.883393
ko00564	Glycerophospholipid metabolism	1	97	0.0103093	0.869073	0.8975
ko04066	HIF-1 signaling pathway	1	108	0.00925926	0.896202	0.921212
ko04060	Cytokine-cytokine receptor interaction	3	257	0.0116732	0.904484	0.925421
ko00190	Oxidative phosphorylation	1	120	0.00833333	0.91946	0.936409
ko03013	Nucleocytoplasmic transport	1	146	0.00684932	0.953581	0.966704
ko04390	Hippo signaling pathway	1	154	0.00649351	0.960836	0.968775
ko01100	Metabolic pathways	21	1404	0.0149573	0.964392	0.968775
ko04740	Olfactory transduction	2	1035	0.00193237	1	1
